# Supplementary material for: A long-read and short-read transcriptomics approach provides the first high-quality reference transcriptome and genome annotation for Pseudotsuga menziesii (Douglas-fir)
Source: G3 (Bethesda). 2022 Dec 1;13(2):jkac304. doi: 10.1093/g3journal/jkac304 (PMC10468028; doi:10.1093/g3journal/jkac304)
Supplement: jkac304_Supplementary_Data [file jkac304_supplementary_data.zip]

Archive with 10 entries (10 files):
- Figure_S1_G3-2022-403847.pdf
- File_S1_G3-2022-403847.tsv
- File_S2_G3-2022-403847.tsv
- File_S3_G3-2022-403847.unk
- Supplemental_Material_Legends_G3-2022-403847.docx
- Table_S1_G3-2022-403847.xlsx
- Table_S2_G3-2022-403847.xlsx
- Table_S3_G3-2022-403847.xlsx
- Table_S4_G3-2022-403847.xlsx
- Table_S5_G3-2022-403847.xlsx
