# Supplementary material for: A long-read and short-read transcriptomics approach provides the first high-quality reference transcriptome and genome annotation for Pseudotsuga menziesii (Douglas-fir)
Source: G3 (Bethesda). 2022 Dec 1;13(2):jkac304. doi: 10.1093/g3journal/jkac304 (PMC10468028; doi:10.1093/g3journal/jkac304)
Supplement: jkac304_Supplementary_Data [file jkac304_supplementary_data.zip › File_S1_G3-2022-403847.tsv]

Query Seq	Subject Seq	Percent Identical	Alignment Length	Mismatches	Gap Openings	Query Start	Query End	Subject Start	Subject End	E Value	Coverage	Description	Species	Origin Database	Frame	Contaminant	Informative	Seed Ortholog	Seed E-Value	Seed Score	Predicted Gene	Tax Scope	OGs	Eggnog Description	KEGG Terms	Protein Domains	GO Biological	GO Cellular	GO Molecular
transcript29676.p1_1
transcript28265.p1_1_2
transcript37664.p1_1
transcript37372.p1_1
transcript36099.p1_1
transcript29632.p1_1																		4641.GSMUA_AchrUn_randomP24020_001	6.8e-32	141.7		Viridiplantae	0TS0Z@lilNOG,0Y3Q0@NOG,1BDX4@strNOG,1DUBK@virNOG,KOG1470@euNOG	SEC14 cytosolic factor family protein		PFAM (CRAL_TRIO, CRAL_TRIO_N), SMART (CRAL_TRIO_N, SEC14, COIL)
transcript5029.p1_1
transcript37663.p1_1	AT1G14980.1	65.7	99	32	1	1	99	1	97	1.8e-30	99.000000	AT1G14980.1 | chaperonin 10 | Chr1:5165930-5166654 REVERSE LENGTH=98 | 201606		ALL.95.centroids.fasta_PSMEv1.0_95_92_genes_without_introns.fasta.80.centroids.pep.uniq-atonly_outfiles/similarity_search/blastp_ALL.95.centroids.fasta_PSMEv1.0_95_92_genes_without_introns.fasta.80.centroids.pep_arabidopsis_at11.out		No	Yes	3847.GLYMA03G28120.1	1.8e-29	133.7		Viridiplantae	1BTKB@strNOG,1E55F@virNOG,COG0234@NOG,KOG1641@euNOG	10 kDa chaperonin-like		PFAM (Cpn10), SMART (Cpn10)
transcript35629.p1_1_2
transcript35044.p2_1	AT2G46690.1	47.7	86	41	2	18	99	9	94	5.5e-16	82.000000	AT2G46690.1 | SAUR-like auxin-responsive protein family | Chr2:19180904-19181269 FORWARD LENGTH=121 | 201606		ALL.95.centroids.fasta_PSMEv1.0_95_92_genes_without_introns.fasta.80.centroids.pep.uniq-atonly_outfiles/similarity_search/blastp_ALL.95.centroids.fasta_PSMEv1.0_95_92_genes_without_introns.fasta.80.centroids.pep_arabidopsis_at11.out		No	Yes	4641.GSMUA_Achr6P03720_001	4.4e-15	85.9		Viridiplantae	0IZ3E@euNOG,0YIHK@NOG,1BUWU@strNOG,1E6V6@virNOG	Auxin responsive protein	Plant hormone signal transduction (04075)	PFAM (Auxin_inducible)
transcript31152.p1_1
transcript30771.p1_1
transcript29898.p1_1
transcript25515.p1_1
transcript11013.p3_1
transcript6999.p1_1
transcript35279.p1_1
transcript33173.p1_1
transcript24699.p1_1
transcript615.p1_1
transcript36662.p1_1
transcript36367.p2_1
transcript35834.p1_1
transcript35456.p1_1
transcript29750.p2_1
transcript28020.p1_1
transcript26035.p1_1
transcript20869.p2_1
transcript35241.p1_1
transcript34458.p1_1
transcript29529.p1_1
transcript28722.p1_1
transcript17494.p1_1_2
transcript3580.p2_1
transcript30141.p1_1
transcript13955.p1_1
transcript4868.p1_1_2
transcript4467.p1_1_2
transcript38664.p1_1	AT5G48870.1	90.6	85	8	0	17	101	1	85	1.5e-40	83.300000	AT5G48870.1 | Small nuclear ribonucleoprotein family protein | Chr5:19813407-19814362 FORWARD LENGTH=88 | 201606		ALL.95.centroids.fasta_PSMEv1.0_95_92_genes_without_introns.fasta.80.centroids.pep.uniq-atonly_outfiles/similarity_search/blastp_ALL.95.centroids.fasta_PSMEv1.0_95_92_genes_without_introns.fasta.80.centroids.pep_arabidopsis_at11.out		No	Yes	3218.PP1S28_157V6.1	3.1e-40	169.5	SAD1	Viridiplantae	1BT5S@strNOG,1E51P@virNOG,COG1958@NOG,KOG1775@euNOG	U6 snRNA-associated Sm-like protein	Spliceosome (03040), RNA degradation (03018)	PFAM (LSM), SMART (Sm)	GO:0006950-response to stress(L=2),GO:0009628-response to abiotic stimulus(L=2),GO:0009719-response to endogenous stimulus(L=2),GO:0042221-response to chemical(L=2),		GO:0097159-organic cyclic compound binding(L=2),GO:1901363-heterocyclic compound binding(L=2),
transcript37881.p1_1																		4577.AC233910.1_FGP002	2.7e-12	76.6		Viridiplantae	0JKYH@euNOG,0U12R@lilNOG,11879@NOG,15YCV@poaNOG,1BV8M@strNOG,1E78A@virNOG	NA		SMART (TRANS)
transcript37558.p1_1
transcript36783.p2_1
transcript35866.p1_1_2
transcript35484.p1_1	AT1G61780.1	75.3	89	20	1	1	87	10	98	1.7e-36	85.300000	AT1G61780.1 | postsynaptic protein-like protein | Chr1:22812822-22814016 REVERSE LENGTH=98 | 201606		ALL.95.centroids.fasta_PSMEv1.0_95_92_genes_without_introns.fasta.80.centroids.pep.uniq-atonly_outfiles/similarity_search/blastp_ALL.95.centroids.fasta_PSMEv1.0_95_92_genes_without_introns.fasta.80.centroids.pep_arabidopsis_at11.out		No	Yes	4081.Solyc02g080140.2.1	1.7e-38	163.7		Viridiplantae	11RAI@NOG,1BSVD@strNOG,1E4QG@virNOG,KOG3476@euNOG	Cysteine-rich PDZ-binding		PFAM (Cript)
transcript34643.p1_1																		3694.POPTR_0017s04450.1	1.9e-37	160.2		Viridiplantae	0XNW0@NOG,1BIW3@strNOG,1DWT9@virNOG,KOG0749@euNOG	ADP,ATP carrier protein	Parkinson's disease (05012), HTLV-I infection (05166), Huntington's disease (05016), Calcium signaling pathway (04020)	PFAM (Mito_carr), SMART (TRANS)	GO:0044763-single-organism cellular process(L=2),GO:0051234-establishment of localization(L=2),	GO:0043227-membrane-bounded organelle(L=2),GO:0044422-organelle part(L=2),GO:0044464-cell part(L=2),	GO:0022857-transmembrane transporter activity(L=2),
transcript29220.p1_1
transcript25500.p1_1
transcript3663.p3_1
transcript24343.p2_1																		3694.POPTR_0001s41750.1	6.9e-40	168.3	CCDA	Viridiplantae	0IGCF@euNOG,1BGUM@strNOG,1DTPR@virNOG,COG0785@NOG	cytochrome c-type biogenesis ccda-like chloroplastic protein		PFAM (DsbD), SMART (TRANS)	GO:0016043-cellular component organization(L=2),GO:0044085-cellular component biogenesis(L=2),	GO:0043227-membrane-bounded organelle(L=2),GO:0044422-organelle part(L=2),GO:0044464-cell part(L=2),
transcript17313.p1_1
transcript5587.p2_1
transcript38478.p1_1	AT4G26810.1	65.2	89	30	1	14	102	13	100	1e-25	86.400000	AT4G26810.1 | SWIB/MDM2 domain superfamily protein | Chr4:13492247-13492649 REVERSE LENGTH=106 | 201606		ALL.95.centroids.fasta_PSMEv1.0_95_92_genes_without_introns.fasta.80.centroids.pep.uniq-atonly_outfiles/similarity_search/blastp_ALL.95.centroids.fasta_PSMEv1.0_95_92_genes_without_introns.fasta.80.centroids.pep_arabidopsis_at11.out		No	Yes	59689.fgenesh1_pg.C_scaffold_7001286	1.4e-24	117.5		Viridiplantae	1BTC0@strNOG,1E57R@virNOG,COG5531@NOG,KOG1946@euNOG	domain--containing protein		PFAM (SWIB)
transcript37294.p1_1
transcript36078.p1_1
transcript29382.p1_1
transcript29130.p1_1
transcript28207.p1_1	AT5G62575.1	64.5	62	22	0	31	92	30	91	1.1e-19	60.200000	AT5G62575.1 | succinate dehydrogenase subunit | Chr5:25117542-25118565 FORWARD LENGTH=99 | 201606		ALL.95.centroids.fasta_PSMEv1.0_95_92_genes_without_introns.fasta.80.centroids.pep.uniq-atonly_outfiles/similarity_search/blastp_ALL.95.centroids.fasta_PSMEv1.0_95_92_genes_without_introns.fasta.80.centroids.pep_arabidopsis_at11.out		No	Yes	4081.Solyc06g073360.2.1	4e-19	99.4		Viridiplantae	0J0IW@euNOG,0Y7N2@NOG,1BU4V@strNOG,1E61N@virNOG	NA		SMART (TRANS)		GO:0043227-membrane-bounded organelle(L=2),GO:0043234-protein complex(L=2),GO:0044422-organelle part(L=2),GO:0044425-membrane part(L=2),GO:0044464-cell part(L=2),
transcript18632.p1_1_2
transcript18549.p4_1
transcript10883.p2_1																		4641.GSMUA_Achr9P27760_001	3.7e-33	146.0		Viridiplantae	0IG78@euNOG,0TIYA@lilNOG,11FV5@NOG,1BCM8@strNOG,1DQIT@virNOG	expressed protein		PFAM (DUF3598)		GO:0044464-cell part(L=2),
transcript35626.p1_1
transcript578.p2_1
transcript36147.p1_1_2
transcript36076.p1_1	AT5G20180.1	59.0	78	29	2	26	100	1	78	5.5e-19	72.100000	AT5G20180.1 | Ribosomal protein L36 | Chr5:6811312-6811910 FORWARD LENGTH=103 | 201606		ALL.95.centroids.fasta_PSMEv1.0_95_92_genes_without_introns.fasta.80.centroids.pep.uniq-atonly_outfiles/similarity_search/blastp_ALL.95.centroids.fasta_PSMEv1.0_95_92_genes_without_introns.fasta.80.centroids.pep_arabidopsis_at11.out		No	Yes	29760.VIT_11s0016g05390.t01	6.6e-22	108.6		Viridiplantae	1BVPC@strNOG,1E6RE@virNOG,COG0257@NOG,KOG4122@euNOG	ribosomal protein	Ribosome (03010)	PFAM (Ribosomal_L36)
transcript31119.p1_1
transcript30353.p1_1
transcript29996.p1_1
transcript28197.p1_1
transcript27976.p1_1	AT1G16170.1	50.5	99	35	4	6	103	7	92	5.7e-16	94.200000	AT1G16170.1 | ephrin-A3 protein | Chr1:5538874-5539152 REVERSE LENGTH=92 | 201606		ALL.95.centroids.fasta_PSMEv1.0_95_92_genes_without_introns.fasta.80.centroids.pep.uniq-atonly_outfiles/similarity_search/blastp_ALL.95.centroids.fasta_PSMEv1.0_95_92_genes_without_introns.fasta.80.centroids.pep_arabidopsis_at11.out		No	Yes	3694.POPTR_0001s07530.1	1.5e-21	107.5		Viridiplantae	0J4DT@euNOG,0YWEU@NOG,1BUXW@strNOG,1E6WD@virNOG	NA		SMART (TRANS)
transcript24434.p1_1
transcript24397.p3_1
transcript1956.p1_1
transcript18279.p3_1
transcript35821.p1_1
transcript23220.p3_1
transcript32305.p1_1
transcript27465.p3_1
transcript37698.p1_1
transcript33101.p2_1
transcript23450.p1_1	AT3G62810.1	66.3	95	32	0	4	98	5	99	3e-28	90.500000	AT3G62810.1 | complex 1 family protein / LVR family protein | Chr3:23227763-23228180 FORWARD LENGTH=106 | 201606		ALL.95.centroids.fasta_PSMEv1.0_95_92_genes_without_introns.fasta.80.centroids.pep.uniq-atonly_outfiles/similarity_search/blastp_ALL.95.centroids.fasta_PSMEv1.0_95_92_genes_without_introns.fasta.80.centroids.pep_arabidopsis_at11.out		No	Yes	3694.POPTR_0014s12430.1	5.3e-27	125.6		Viridiplantae	0J0K9@euNOG,124IK@NOG,1BUGT@strNOG,1E6E3@virNOG	Inherit from euNOG: Complex 1 family protein		PFAM (Complex1_LYR), SMART (COIL)
transcript15225.p2_1
transcript38814.p1_1
transcript35029.p1_1
transcript33657.p2_1
transcript31289.p1_1
transcript39284.p1_1
transcript37679.p2_1
transcript35594.p2_1	AT1G20460.1	55.7	106	46	1	1	105	1	106	4.5e-24	99.100000	AT1G20460.1 | NADH-ubiquinone oxidoreductase chain | Chr1:7091505-7092993 FORWARD LENGTH=106 | 201606		ALL.95.centroids.fasta_PSMEv1.0_95_92_genes_without_introns.fasta.80.centroids.pep.uniq-atonly_outfiles/similarity_search/blastp_ALL.95.centroids.fasta_PSMEv1.0_95_92_genes_without_introns.fasta.80.centroids.pep_arabidopsis_at11.out		No	Yes	4641.GSMUA_Achr3P26120_001	6.1e-23	112.1		Viridiplantae	0J47X@euNOG,0U0NR@lilNOG,0YXZH@NOG,1BUHE@strNOG,1E6RV@virNOG	NA		SMART (TRANS)
transcript35351.p1_1
transcript30228.p1_1
transcript28129.p1_1_2
transcript27210.p1_1	AT4G26840.1	90.0	90	9	0	14	103	4	93	1.6e-42	84.900000	AT4G26840.1 | small ubiquitin-like modifier 1 | Chr4:13497466-13498458 FORWARD LENGTH=100 | 201606		ALL.95.centroids.fasta_PSMEv1.0_95_92_genes_without_introns.fasta.80.centroids.pep.uniq-atonly_outfiles/similarity_search/blastp_ALL.95.centroids.fasta_PSMEv1.0_95_92_genes_without_introns.fasta.80.centroids.pep_arabidopsis_at11.out		No	Yes	3847.GLYMA18G35450.1	3.4e-42	176.0		Viridiplantae	1BSXB@strNOG,1E4SR@virNOG,COG5227@NOG,KOG1769@euNOG	Small ubiquitin-related modifier	RNA transport (03013)	PFAM (Rad60-SLD, ubiquitin), SMART (UBQ)	GO:0006950-response to stress(L=2),GO:0009628-response to abiotic stimulus(L=2),GO:0044237-cellular metabolic process(L=2),GO:0044238-primary metabolic process(L=2),GO:0071704-organic substance metabolic process(L=2),	GO:0043227-membrane-bounded organelle(L=2),GO:0044464-cell part(L=2),
transcript26267.p2_1	AT1G26355.1	60.4	111	34	2	1	103	1	109	2.6e-24	97.200000	AT1G26355.1 | SPIRAL1-like1 | Chr1:9117950-9118611 REVERSE LENGTH=113 | 201606		ALL.95.centroids.fasta_PSMEv1.0_95_92_genes_without_introns.fasta.80.centroids.pep.uniq-atonly_outfiles/similarity_search/blastp_ALL.95.centroids.fasta_PSMEv1.0_95_92_genes_without_introns.fasta.80.centroids.pep_arabidopsis_at11.out		No	Yes	3218.PP1S33_393V6.3	2.2e-25	120.2		Viridiplantae	0J2DI@euNOG,0XU77@NOG,1BVPF@strNOG,1E73P@virNOG	nitrilase-associated protein
transcript14130.p1_1
transcript13051.p1_1_2
transcript35977.p1_1
transcript35708.p1_1
transcript32499.p2_1
transcript34213.p2_1
transcript30303.p1_1
transcript29888.p1_1																		88036.EFJ16186	1.5e-24	117.5		Viridiplantae	0JMQI@euNOG,0ZESG@NOG,1BSX3@strNOG,1E4SG@virNOG	MiAMP1		PFAM (MiAMP1), SMART (SIGNAL, TRANS)
transcript29437.p1_1
transcript29235.p1_1
transcript28763.p1_1	AT5G20090.1	84.2	101	16	0	5	105	7	107	9e-49	94.400000	AT5G20090.1 | Uncharacterized protein family (UPF0041) | Chr5:6787246-6788000 REVERSE LENGTH=110 | 201606		ALL.95.centroids.fasta_PSMEv1.0_95_92_genes_without_introns.fasta.80.centroids.pep.uniq-atonly_outfiles/similarity_search/blastp_ALL.95.centroids.fasta_PSMEv1.0_95_92_genes_without_introns.fasta.80.centroids.pep_arabidopsis_at11.out		No	No	4641.GSMUA_Achr3P06250_001	6.5e-49	198.4		Viridiplantae	0TYWJ@lilNOG,11TU9@NOG,1BSNQ@strNOG,1E4HN@virNOG,KOG1590@euNOG	Brain protein		PFAM (UPF0041), SMART (TRANS)		GO:0043227-membrane-bounded organelle(L=2),GO:0044422-organelle part(L=2),GO:0044464-cell part(L=2),
transcript28596.p1_1
transcript28097.p1_1_2	AT5G15802.1	47.1	104	48	1	1	104	1	97	1.2e-21	97.200000	AT5G15802.1 | chaperone | Chr5:5156578-5157520 REVERSE LENGTH=99 | 201606		ALL.95.centroids.fasta_PSMEv1.0_95_92_genes_without_introns.fasta.80.centroids.pep.uniq-atonly_outfiles/similarity_search/blastp_ALL.95.centroids.fasta_PSMEv1.0_95_92_genes_without_introns.fasta.80.centroids.pep_arabidopsis_at11.out		No	Yes	4555.Si038122m	5.2e-22	109.0		Viridiplantae	0J0JH@euNOG,0TZDJ@lilNOG,0YWAU@NOG,15WN0@poaNOG,1BSB5@strNOG,1E46G@virNOG	NA		SMART (TRANS, SIGNAL)
transcript23717.p1_1																		88036.EFJ17059	1.3e-25	120.9		Viridiplantae	0JMQI@euNOG,0ZESG@NOG,1BSX3@strNOG,1E4SG@virNOG	MiAMP1		PFAM (MiAMP1), SMART (SIGNAL, TRANS)
transcript17841.p3_1
transcript38494.p1_1
transcript7839.p3_1																		4641.GSMUA_Achr9P19810_001	1.1e-24	117.9		Viridiplantae	0TK68@lilNOG,11H3M@NOG,1BISD@strNOG,1DPY7@virNOG,KOG0917@euNOG	vacuolar protein sorting-associated protein VTA1	Endocytosis (04144)	PFAM (DUF605), SMART (COIL)
transcript38580.p1_1
transcript36069.p1_1																		29760.VIT_05s0094g00240.t01	1.7e-25	120.6		Viridiplantae	1BZX1@strNOG,1ECN0@virNOG,COG3979@NOG,KOG4742@euNOG	Chitin recognition protein	Biosynthesis of secondary metabolites (01110), Amino sugar and nucleotide sugar metabolism (00520)	PFAM (Chitin_bind_1, Glyco_hydro_19), SMART (ChtBD1, SIGNAL, TRANS)
transcript2377.p2_1
transcript12686.p1_1
transcript11411.p2_1
transcript7149.p1_1
transcript34684.p1_1
transcript29172.p1_1
transcript17790.p2_1
transcript32342.p1_1
transcript29754.p1_1	AT5G08335.1	60.2	108	43	0	1	108	85	192	3.4e-35	99.100000	AT5G08335.1 | Isoprenylcysteine carboxyl methyltransferase (ICMT) family | Chr5:2683012-2683605 FORWARD LENGTH=197 | 201606		ALL.95.centroids.fasta_PSMEv1.0_95_92_genes_without_introns.fasta.80.centroids.pep.uniq-atonly_outfiles/similarity_search/blastp_ALL.95.centroids.fasta_PSMEv1.0_95_92_genes_without_introns.fasta.80.centroids.pep_arabidopsis_at11.out		No	Yes	29760.VIT_12s0028g00250.t01	5.6e-40	168.7		Viridiplantae	1BM5M@strNOG,1DZVQ@virNOG,COG2020@NOG,KOG2628@euNOG	protein-S-isoprenylcysteine O-methyltransferase	Terpenoid backbone biosynthesis (00900)	PFAM (ICMT, DUF1295), SMART (TRANS, SIGNAL)
transcript38487.p1_1
transcript37533.p1_1	AT5G22210.1	40.8	76	41	2	34	108	8	80	3e-07	68.800000	AT5G22210.1 | aspartyl/glutamyl-tRNA (Asn/Gln) amidotransferase subunit B | Chr5:7359549-7359791 FORWARD LENGTH=80 | 201606		ALL.95.centroids.fasta_PSMEv1.0_95_92_genes_without_introns.fasta.80.centroids.pep.uniq-atonly_outfiles/similarity_search/blastp_ALL.95.centroids.fasta_PSMEv1.0_95_92_genes_without_introns.fasta.80.centroids.pep_arabidopsis_at11.out		No	Yes	29760.VIT_06s0080g01120.t01	1e-09	68.2		Viridiplantae	0J1W5@euNOG,0YZW6@NOG,1BU1A@strNOG,1E5XQ@virNOG	NA
transcript37101.p1_1
transcript36330.p1_1	AT2G18420.2	65.6	61	21	0	48	108	10	70	4.7e-21	56.000000	AT2G18420.2 | Gibberellin-regulated family protein | Chr2:7994032-7994334 FORWARD LENGTH=70 | 201606		ALL.95.centroids.fasta_PSMEv1.0_95_92_genes_without_introns.fasta.80.centroids.pep.uniq-atonly_outfiles/similarity_search/blastp_ALL.95.centroids.fasta_PSMEv1.0_95_92_genes_without_introns.fasta.80.centroids.pep_arabidopsis_at11.out		No	Yes	3847.GLYMA17G37760.1	1.2e-21	107.8	SN2	Viridiplantae	0J4WV@euNOG,0YWQ9@NOG,1BVI5@strNOG,1E7IX@virNOG	Gibberellin regulated protein		PFAM (GASA), SMART (SIGNAL, TRANS)		GO:0044464-cell part(L=2),
transcript30592.p1_1	AT2G29540.1	57.0	100	43	0	2	101	1	100	6.4e-26	91.700000	AT2G29540.1 | RNApolymerase 14 kDa subunit | Chr2:12642727-12643828 FORWARD LENGTH=122 | 201606		ALL.95.centroids.fasta_PSMEv1.0_95_92_genes_without_introns.fasta.80.centroids.pep.uniq-atonly_outfiles/similarity_search/blastp_ALL.95.centroids.fasta_PSMEv1.0_95_92_genes_without_introns.fasta.80.centroids.pep_arabidopsis_at11.out		No	Yes	3218.PP1S74_182V6.1	3.2e-35	152.9		Viridiplantae	1BT86@strNOG,1E53Z@virNOG,COG1761@NOG,KOG3438@euNOG	DNA-directed RNA polymerases I and III subunit	Cytosolic DNA-sensing pathway (04623), Metabolic pathways (01100), Pyrimidine metabolism (00240), Epstein-Barr virus infection (05169), Purine metabolism (00230), RNA polymerase (03020)	PFAM (RNA_pol_L), SMART (COIL)		GO:0043227-membrane-bounded organelle(L=2),GO:0043233-organelle lumen(L=2),GO:0043234-protein complex(L=2),GO:0044422-organelle part(L=2),GO:0044464-cell part(L=2),
transcript27264.p2_1
transcript25876.p2_1
transcript38734.p1_1
transcript38512.p1_1
transcript38385.p1_1
transcript8891.p2_1
transcript4029.p1_1
transcript36913.p1_1
transcript36151.p2_1
transcript35885.p1_1	AT1G26880.1	93.1	72	5	0	33	104	44	115	3.9e-31	65.500000	AT1G26880.1 | Ribosomal protein L34e superfamily protein | Chr1:9315640-9316681 REVERSE LENGTH=120 | 201606		ALL.95.centroids.fasta_PSMEv1.0_95_92_genes_without_introns.fasta.80.centroids.pep.uniq-atonly_outfiles/similarity_search/blastp_ALL.95.centroids.fasta_PSMEv1.0_95_92_genes_without_introns.fasta.80.centroids.pep_arabidopsis_at11.out		No	Yes	3694.POPTR_0015s11780.1	3.7e-31	139.4	RPL34	Viridiplantae	1BRTB@strNOG,1E3N5@virNOG,COG2174@NOG,KOG1790@euNOG	60S ribosomal protein	Ribosome (03010)	PFAM (Ribosomal_L34e)		GO:0043227-membrane-bounded organelle(L=2),GO:0043228-non-membrane-bounded organelle(L=2),GO:0043233-organelle lumen(L=2),GO:0044422-organelle part(L=2),GO:0044464-cell part(L=2),
transcript29701.p1_1
transcript25580.p1_1
transcript2251.p1_1_2
transcript16472.p1_1
transcript14553.p1_1
transcript16492.p1_1
transcript38594.p1_1																		3218.PP1S183_13V6.1	8.1e-18	95.1		Viridiplantae	1BQAH@strNOG,1E4P1@virNOG,COG0316@NOG,KOG1120@euNOG	iron-sulfur assembly protein		PFAM (Fe-S_biosyn), SMART (TRANS)	GO:0009058-biosynthetic process(L=2),GO:0016043-cellular component organization(L=2),GO:0044085-cellular component biogenesis(L=2),	GO:0043227-membrane-bounded organelle(L=2),GO:0044422-organelle part(L=2),GO:0044464-cell part(L=2),
transcript38418.p1_1																		591157.SSLG_00418	1.4e-25	120.9		Bacteria	07MKB@bactNOG,COG3979@NOG	chitinase		PFAM (Glyco_hydro_19, CBM_5_12, PKD), SMART (ChtBD3, SIGNAL, TRANS, PKD)
transcript3565.p1_1
transcript34669.p2_1	AT3G01390.1	55.5	110	49	0	1	110	1	110	8e-24	99.100000	AT3G01390.1 | vacuolar membrane ATPase 10 | Chr3:150265-150922 REVERSE LENGTH=110 | 201606		ALL.95.centroids.fasta_PSMEv1.0_95_92_genes_without_introns.fasta.80.centroids.pep.uniq-atonly_outfiles/similarity_search/blastp_ALL.95.centroids.fasta_PSMEv1.0_95_92_genes_without_introns.fasta.80.centroids.pep_arabidopsis_at11.out		No	Yes	3711.Bra039121.1-P	1.3e-23	114.4		Viridiplantae	0C6U1@braNOG,11XX0@NOG,1BTCD@strNOG,1E587@virNOG,KOG1772@euNOG	V-type proton ATPase subunit	Rheumatoid arthritis (05323), Metabolic pathways (01100), Collecting duct acid secretion (04966), Oxidative phosphorylation (00190), Epithelial cell signaling in Helicobacter pylori infection (05120), Vibrio cholerae infection (05110), Phagosome (04145), Synaptic vesicle cycle (04721)	PFAM (V-ATPase_G), SMART (COIL)	GO:0006807-nitrogen compound metabolic process(L=2),GO:0009056-catabolic process(L=2),GO:0044237-cellular metabolic process(L=2),GO:0044238-primary metabolic process(L=2),GO:0044710-single-organism metabolic process(L=2),GO:0044763-single-organism cellular process(L=2),GO:0051234-establishment of localization(L=2),GO:0071704-organic substance metabolic process(L=2),	GO:0043227-membrane-bounded organelle(L=2),GO:0043234-protein complex(L=2),GO:0044422-organelle part(L=2),GO:0044425-membrane part(L=2),GO:0044464-cell part(L=2),	GO:0016787-hydrolase activity(L=2),GO:0022857-transmembrane transporter activity(L=2),GO:0022892-substrate-specific transporter activity(L=2),
transcript29681.p1_1_2
transcript28329.p1_1_2
transcript25146.p1_1	AT5G25360.1	45.2	104	57	0	7	110	66	169	1e-23	93.700000	AT5G25360.1 | hypothetical protein | Chr5:8799934-8802333 REVERSE LENGTH=169 | 201606		ALL.95.centroids.fasta_PSMEv1.0_95_92_genes_without_introns.fasta.80.centroids.pep.uniq-atonly_outfiles/similarity_search/blastp_ALL.95.centroids.fasta_PSMEv1.0_95_92_genes_without_introns.fasta.80.centroids.pep_arabidopsis_at11.out		No	No	4641.GSMUA_Achr11P01940_001	1e-28	131.3		Viridiplantae	0J3MU@euNOG,0TYJ2@lilNOG,11Z4C@NOG,1BRC5@strNOG,1E366@virNOG	expressed protein		SMART (SIGNAL)
transcript1886.p2_1
transcript27110.p1_1_2
transcript31436.p2_1
transcript23154.p2_1
transcript31616.p1_1
transcript30651.p2_1
transcript24379.p1_1_2
transcript22281.p2_1																		4641.GSMUA_Achr5P21900_001	6.2e-18	95.5		Viridiplantae	0IFDP@euNOG,0TUDJ@lilNOG,0XQC9@NOG,1BJZT@strNOG,1DXWU@virNOG	Protein of unknown function (DUF1336)		PFAM (DUF1336)
transcript18759.p1_1_2
transcript13024.p1_1
transcript35107.p1_1
transcript26190.p3_1
transcript8819.p2_1
transcript36499.p1_1
transcript35808.p1_1																		3694.POPTR_0003s06960.1	4.5e-08	62.8	OSI_29438	Viridiplantae	0JK6T@euNOG,0Z53Y@NOG,1BWCH@strNOG,1E8I3@virNOG	Late embryogenesis abundant protein		PFAM (LEA_3), SMART (SIGNAL)
transcript26090.p2_1																		3847.GLYMA09G31250.1	5.5e-14	82.4		Viridiplantae	0IKQY@euNOG,0XWBW@NOG,1BJMD@strNOG,1DXJ3@virNOG	chlorophyllase (EC 3.1.1.14)	Biosynthesis of secondary metabolites (01110), Metabolic pathways (01100), Porphyrin and chlorophyll metabolism (00860)	PFAM (Chlorophyllase, PAF-AH_p_II, Esterase), SMART (TRANS, SIGNAL)	GO:0006807-nitrogen compound metabolic process(L=2),GO:0006950-response to stress(L=2),GO:0009056-catabolic process(L=2),GO:0044237-cellular metabolic process(L=2),GO:0044710-single-organism metabolic process(L=2),GO:0071704-organic substance metabolic process(L=2),	GO:0043227-membrane-bounded organelle(L=2),GO:0044464-cell part(L=2),	GO:0016787-hydrolase activity(L=2),
transcript4682.p1_1																		3711.Bra026289.1-P	1.2e-08	64.7		Viridiplantae	0BS3Y@braNOG,0JT3N@euNOG,1087W@NOG,1BKNA@strNOG,1DYHX@virNOG	EamA-like transporter family		PFAM (EamA), SMART (TRANS)
transcript37926.p2_1	AT1G15250.1	86.2	94	13	0	18	111	1	94	2.3e-42	83.200000	AT1G15250.1 | Zinc-binding ribosomal protein family protein | Chr1:5248825-5249381 REVERSE LENGTH=95 | 201606		ALL.95.centroids.fasta_PSMEv1.0_95_92_genes_without_introns.fasta.80.centroids.pep.uniq-atonly_outfiles/similarity_search/blastp_ALL.95.centroids.fasta_PSMEv1.0_95_92_genes_without_introns.fasta.80.centroids.pep_arabidopsis_at11.out		No	Yes	3694.POPTR_0006s25990.1	4.8e-42	175.6	RPL37	Viridiplantae	1BSVI@strNOG,1E4QM@virNOG,COG2126@NOG,KOG3475@euNOG	Binds to the 23S rRNA (By similarity)	Ribosome (03010)	PFAM (Ribosomal_L37e)
transcript8411.p2_1
transcript36532.p1_1																		4641.GSMUA_Achr3P06250_001	5.1e-20	102.4		Viridiplantae	0TYWJ@lilNOG,11TU9@NOG,1BSNQ@strNOG,1E4HN@virNOG,KOG1590@euNOG	Brain protein		PFAM (UPF0041), SMART (TRANS)		GO:0043227-membrane-bounded organelle(L=2),GO:0044422-organelle part(L=2),GO:0044464-cell part(L=2),
transcript34177.p1_1	AT1G54290.1	77.0	113	25	1	1	112	1	113	1.6e-48	99.100000	AT1G54290.1 | Translation initiation factor SUI1 family protein | Chr1:20268710-20269390 REVERSE LENGTH=113 | 201606		ALL.95.centroids.fasta_PSMEv1.0_95_92_genes_without_introns.fasta.80.centroids.pep.uniq-atonly_outfiles/similarity_search/blastp_ALL.95.centroids.fasta_PSMEv1.0_95_92_genes_without_introns.fasta.80.centroids.pep_arabidopsis_at11.out		No	Yes	3702.AT1G54290.1	2.4e-46	189.9		Viridiplantae	1BRS7@strNOG,1E3KY@virNOG,COG0023@NOG,KOG1770@euNOG	Protein translation factor SUI1	RNA transport (03013)	PFAM (SUI1)
transcript32840.p1_1
transcript29197.p1_1	AT2G38140.1	46.9	96	46	2	17	111	25	116	1.5e-14	84.100000	AT2G38140.1 | plastid-specific ribosomal protein 4 | Chr2:15980948-15981459 FORWARD LENGTH=118 | 201606		ALL.95.centroids.fasta_PSMEv1.0_95_92_genes_without_introns.fasta.80.centroids.pep.uniq-atonly_outfiles/similarity_search/blastp_ALL.95.centroids.fasta_PSMEv1.0_95_92_genes_without_introns.fasta.80.centroids.pep_arabidopsis_at11.out		No	Yes	29760.VIT_08s0007g02090.t01	3.6e-21	106.3	PSRP4	Viridiplantae	0J3YI@euNOG,0XX58@NOG,1BTCK@strNOG,1E6D5@virNOG	ribosomal protein		SMART (SIGNAL)	GO:0009058-biosynthetic process(L=2),GO:0016043-cellular component organization(L=2),GO:0044237-cellular metabolic process(L=2),GO:0044238-primary metabolic process(L=2),GO:0044763-single-organism cellular process(L=2),GO:0071704-organic substance metabolic process(L=2),	GO:0043227-membrane-bounded organelle(L=2),GO:0044422-organelle part(L=2),GO:0044464-cell part(L=2),
transcript28223.p1_1	AT1G77940.1	81.2	112	21	0	1	112	1	112	1.3e-50	99.100000	AT1G77940.1 | Ribosomal protein L7Ae/L30e/S12e/Gadd45 family protein | Chr1:29304116-29305288 REVERSE LENGTH=112 | 201606		ALL.95.centroids.fasta_PSMEv1.0_95_92_genes_without_introns.fasta.80.centroids.pep.uniq-atonly_outfiles/similarity_search/blastp_ALL.95.centroids.fasta_PSMEv1.0_95_92_genes_without_introns.fasta.80.centroids.pep_arabidopsis_at11.out		No	Yes	3847.GLYMA02G00490.3	9.6e-51	204.5	RPL30	Viridiplantae	1BSEI@strNOG,1E3J8@virNOG,COG1911@NOG,KOG2988@euNOG	60S ribosomal protein	Ribosome (03010)	PFAM (Ribosomal_L7Ae)	GO:0009607-response to biotic stimulus(L=2),	GO:0005911-cell-cell junction(L=2),GO:0043228-non-membrane-bounded organelle(L=2),GO:0044422-organelle part(L=2),GO:0044464-cell part(L=2),
transcript27763.p1_1
transcript18007.p1_1	AT2G26520.1	37.8	82	50	1	2	82	3	84	4.6e-11	71.700000	AT2G26520.1 | transmembrane protein | Chr2:11280280-11280717 FORWARD LENGTH=145 | 201606		ALL.95.centroids.fasta_PSMEv1.0_95_92_genes_without_introns.fasta.80.centroids.pep.uniq-atonly_outfiles/similarity_search/blastp_ALL.95.centroids.fasta_PSMEv1.0_95_92_genes_without_introns.fasta.80.centroids.pep_arabidopsis_at11.out		No	Yes	3694.POPTR_0004s15180.1	2e-11	73.9		Viridiplantae	0J4BC@euNOG,0YSW3@NOG,1BUGP@strNOG,1E6DW@virNOG	NA		SMART (TRANS)
transcript12729.p1_1
transcript1163.p1_1_3
transcript11343.p1_1
transcript10194.p4_1
transcript35503.p1_1
transcript28003.p1_1
transcript133.p2_1
transcript35264.p1_1
transcript35599.p1_1
transcript29663.p2_1
transcript28341.p1_1
transcript28176.p1_1	AT5G24510.1	76.2	63	15	0	1	63	1	63	7.7e-22	55.300000	AT5G24510.1 | 60S acidic ribosomal protein family | Chr5:8369295-8369866 REVERSE LENGTH=111 | 201606		ALL.95.centroids.fasta_PSMEv1.0_95_92_genes_without_introns.fasta.80.centroids.pep.uniq-atonly_outfiles/similarity_search/blastp_ALL.95.centroids.fasta_PSMEv1.0_95_92_genes_without_introns.fasta.80.centroids.pep_arabidopsis_at11.out		No	Yes	3694.POPTR_0014s10120.1	5.5e-22	109.0	RPP1	Viridiplantae	1BUAA@strNOG,1E5TI@virNOG,COG2058@NOG,KOG1762@euNOG	60S acidic ribosomal protein	Ribosome (03010)	PFAM (Ribosomal_60s)		GO:0043228-non-membrane-bounded organelle(L=2),GO:0044464-cell part(L=2),
transcript10532.p4_1
transcript4601.p1_1
transcript35791.p1_1
transcript35073.p1_1	AT4G02840.1	93.8	96	6	0	1	96	1	96	1.5e-46	83.500000	AT4G02840.1 | Small nuclear ribonucleoprotein family protein | Chr4:1264726-1266253 FORWARD LENGTH=116 | 201606		ALL.95.centroids.fasta_PSMEv1.0_95_92_genes_without_introns.fasta.80.centroids.pep.uniq-atonly_outfiles/similarity_search/blastp_ALL.95.centroids.fasta_PSMEv1.0_95_92_genes_without_introns.fasta.80.centroids.pep_arabidopsis_at11.out		No	Yes	3694.POPTR_0002s05570.1	6.1e-45	185.3		Viridiplantae	1BSUM@strNOG,1E4PT@virNOG,COG1958@NOG,KOG3428@euNOG	Small nuclear ribonucleoprotein	Spliceosome (03040), Systemic lupus erythematosus (05322)	PFAM (LSM), SMART (Sm)
transcript29972.p1_1
transcript28771.p2_1
transcript27058.p1_1	AT5G11970.1	54.7	64	28	1	52	114	41	104	2e-14	54.800000	AT5G11970.1 | ABC family ABC transporter%2C putative (DUF3511) | Chr5:3863289-3863606 REVERSE LENGTH=105 | 201606		ALL.95.centroids.fasta_PSMEv1.0_95_92_genes_without_introns.fasta.80.centroids.pep.uniq-atonly_outfiles/similarity_search/blastp_ALL.95.centroids.fasta_PSMEv1.0_95_92_genes_without_introns.fasta.80.centroids.pep_arabidopsis_at11.out		No	No	4113.PGSC0003DMT400082756	3e-15	86.7		Viridiplantae	0J0TJ@euNOG,0Z48Y@NOG,1BU9W@strNOG,1E66H@virNOG	Domain of unknown function (DUF3511)		PFAM (DUF3511)
transcript21922.p1_1	AT1G53400.1	75.5	110	27	0	1	110	1	110	8.2e-48	95.700000	AT1G53400.1 | Ubiquitin domain-containing protein | Chr1:19925009-19926400 FORWARD LENGTH=114 | 201606		ALL.95.centroids.fasta_PSMEv1.0_95_92_genes_without_introns.fasta.80.centroids.pep.uniq-atonly_outfiles/similarity_search/blastp_ALL.95.centroids.fasta_PSMEv1.0_95_92_genes_without_introns.fasta.80.centroids.pep_arabidopsis_at11.out		No	Yes	29760.VIT_10s0003g01710.t01	2e-48	196.8		Viridiplantae	0IN8S@euNOG,11N3N@NOG,1C6MX@strNOG,1EKIP@virNOG	Inherit from euNOG: ubiquitin domain-containing protein
transcript16554.p1_1	AT3G16980.1	85.1	114	17	0	1	114	1	114	4.6e-59	99.100000	AT3G16980.1 | RNA polymerases M/15 Kd subunit | Chr3:5794526-5795699 FORWARD LENGTH=114 | 201606		ALL.95.centroids.fasta_PSMEv1.0_95_92_genes_without_introns.fasta.80.centroids.pep.uniq-atonly_outfiles/similarity_search/blastp_ALL.95.centroids.fasta_PSMEv1.0_95_92_genes_without_introns.fasta.80.centroids.pep_arabidopsis_at11.out		No	Yes	29760.VIT_05s0077g01170.t01	2.5e-62	243.0	RPB9	Viridiplantae	1BRXD@strNOG,1E3W8@virNOG,COG1594@NOG,KOG2691@euNOG	DNA-dependent RNA polymerase catalyzes the transcription of DNA into RNA using the four ribonucleoside triphosphates as substrates (By similarity)	Metabolic pathways (01100), Pyrimidine metabolism (00240), Huntington's disease (05016), Epstein-Barr virus infection (05169), Purine metabolism (00230), RNA polymerase (03020)	PFAM (RNA_POL_M_15KD, TFIIS_C), SMART (ZnF_C2C2, RPOL9)	GO:0006807-nitrogen compound metabolic process(L=2),GO:0032259-methylation(L=2),GO:0044237-cellular metabolic process(L=2),GO:0044238-primary metabolic process(L=2),GO:0044763-single-organism cellular process(L=2),GO:0050789-regulation of biological process(L=2),GO:0071704-organic substance metabolic process(L=2),	GO:0043227-membrane-bounded organelle(L=2),GO:0043233-organelle lumen(L=2),GO:0043234-protein complex(L=2),GO:0044422-organelle part(L=2),GO:0044464-cell part(L=2),
transcript36356.p1_1
transcript16152.p1_1_2
transcript33284.p1_1
transcript12461.p1_1
transcript911.p4_1
transcript36502.p1_1	AT1G32370.2	51.8	112	53	1	4	114	12	123	6.2e-19	95.700000	AT1G32370.2 | tobamovirus multiplication 2B | Chr1:11677005-11678088 FORWARD LENGTH=131 | 201606		ALL.95.centroids.fasta_PSMEv1.0_95_92_genes_without_introns.fasta.80.centroids.pep.uniq-atonly_outfiles/similarity_search/blastp_ALL.95.centroids.fasta_PSMEv1.0_95_92_genes_without_introns.fasta.80.centroids.pep_arabidopsis_at11.out		No	Yes	3694.POPTR_0001s02840.1	1.3e-23	114.4		Viridiplantae	0J1XY@euNOG,0YYR9@NOG,1BTNQ@strNOG,1E568@virNOG	NA			GO:0044419-interspecies interaction between organisms(L=2),GO:0044764-multi-organism cellular process(L=2),
transcript33086.p2_1																		4641.GSMUA_Achr6P17900_001	1.6e-24	117.5		Viridiplantae	0TQM9@lilNOG,1BJVX@strNOG,1DXT1@virNOG,COG3588@NOG,KOG1557@euNOG	fructose-bisphosphate aldolase	Biosynthesis of secondary metabolites (01110), Fructose and mannose metabolism (00051), Metabolic pathways (01100), Carbon fixation in photosynthetic organisms (00710), Biosynthesis of amino acids (01230), Glycolysis / Gluconeogenesis (00010), Microbial metabolism in diverse environments (01120), Methane metabolism (00680), Pentose phosphate pathway (00030)	PFAM (Glycolytic)	GO:0009719-response to endogenous stimulus(L=2),GO:0042221-response to chemical(L=2),	GO:0043227-membrane-bounded organelle(L=2),GO:0043228-non-membrane-bounded organelle(L=2),GO:0044422-organelle part(L=2),GO:0044464-cell part(L=2),GO:0048046-apoplast(L=2),	GO:0016829-lyase activity(L=2),
transcript28974.p1_1
transcript26039.p1_1	AT5G08565.1	76.1	109	26	0	5	113	6	114	5.7e-49	94.000000	AT5G08565.1 | Transcription initiation Spt4-like protein | Chr5:2775964-2777154 FORWARD LENGTH=116 | 201606		ALL.95.centroids.fasta_PSMEv1.0_95_92_genes_without_introns.fasta.80.centroids.pep.uniq-atonly_outfiles/similarity_search/blastp_ALL.95.centroids.fasta_PSMEv1.0_95_92_genes_without_introns.fasta.80.centroids.pep_arabidopsis_at11.out		No	Yes	29760.VIT_10s0071g01040.t01	2.6e-51	206.5	SPT4	Viridiplantae	1BSCF@strNOG,1E4IX@virNOG,COG5204@NOG,KOG3490@euNOG	Transcription elongation factor		PFAM (Spt4)		GO:0043227-membrane-bounded organelle(L=2),GO:0044464-cell part(L=2),
transcript18467.p2_1																		3847.GLYMA11G30140.1	1.1e-28	131.3		Viridiplantae	0IRA4@euNOG,0XVC6@NOG,1C773@strNOG,1EM4B@virNOG	NA		SMART (TRANS)		GO:0043227-membrane-bounded organelle(L=2),GO:0044422-organelle part(L=2),GO:0044464-cell part(L=2),
transcript13683.p1_1
transcript12423.p3_1
transcript3036.p2_1
transcript20076.p1_1
transcript38105.p1_1
transcript37638.p1_1
transcript26503.p1_1																		3702.AT3G57440.1	2.9e-10	70.1		Viridiplantae	0C7NK@braNOG,0JNDB@euNOG,0ZH0S@NOG,1BVEG@strNOG,1E7ER@virNOG	NA
transcript1288.p1_1_2
transcript37911.p1_1	AT1G22840.1	84.8	112	17	0	4	115	1	112	6.6e-53	94.900000	AT1G22840.1 | CYTOCHROME C-1 | Chr1:8079384-8080286 FORWARD LENGTH=114 | 201606		ALL.95.centroids.fasta_PSMEv1.0_95_92_genes_without_introns.fasta.80.centroids.pep.uniq-atonly_outfiles/similarity_search/blastp_ALL.95.centroids.fasta_PSMEv1.0_95_92_genes_without_introns.fasta.80.centroids.pep_arabidopsis_at11.out		No	Yes	4577.GRMZM2G070199_P01	6.1e-56	221.9		Viridiplantae	0TZBV@lilNOG,161D3@poaNOG,1BRRS@strNOG,1E3KJ@virNOG,COG3474@NOG,KOG3453@euNOG	Electron carrier protein. The oxidized form of the cytochrome c heme group can accept an electron from the heme group of the cytochrome c1 subunit of cytochrome reductase. Cytochrome c then transfers this electron to the cytochrome oxidase complex, the final protein carrier in the mitochondrial electron-transport chain (By similarity)	Pathways in cancer (05200), p53 signaling pathway (04115), Two-component system (02020), Colorectal cancer (05210), Legionellosis (05134), Viral myocarditis (05416), Hepatitis B (05161), Alzheimer's disease (05010), Parkinson's disease (05012), Apoptosis (04210), Amyotrophic lateral sclerosis (ALS) (05014), Huntington's disease (05016), Small cell lung cancer (05222), Herpes simplex infection (05…	PFAM (Cytochrom_C)		GO:0043227-membrane-bounded organelle(L=2),GO:0044422-organelle part(L=2),GO:0044464-cell part(L=2),
transcript29433.p1_1	AT2G17350.1	88.9	117	13	0	1	117	1	117	5.7e-28	99.200000	AT2G17350.1 | beta-mannosyltransferase-like protein | Chr2:7545703-7546148 REVERSE LENGTH=117 | 201606		ALL.95.centroids.fasta_PSMEv1.0_95_92_genes_without_introns.fasta.80.centroids.pep.uniq-atonly_outfiles/similarity_search/blastp_ALL.95.centroids.fasta_PSMEv1.0_95_92_genes_without_introns.fasta.80.centroids.pep_arabidopsis_at11.out		No	Yes	39946.BGIOSGA026689-PA	7.7e-27	125.2		Viridiplantae	0IYS9@euNOG,0TZUB@lilNOG,0YJAE@NOG,161AD@poaNOG,1BT5F@strNOG,1E51B@virNOG	NA		SMART (COIL)
transcript27442.p1_1
transcript27207.p1_1
transcript12843.p1_1
transcript37575.p1_1
transcript4387.p1_1
transcript39474.p1_1
transcript38906.p1_1	AT2G22640.1	50.7	75	37	0	44	118	9	83	1.9e-15	63.000000	AT2G22640.1 | BRICK1 | Chr2:9623283-9623938 FORWARD LENGTH=85 | 201606		ALL.95.centroids.fasta_PSMEv1.0_95_92_genes_without_introns.fasta.80.centroids.pep.uniq-atonly_outfiles/similarity_search/blastp_ALL.95.centroids.fasta_PSMEv1.0_95_92_genes_without_introns.fasta.80.centroids.pep_arabidopsis_at11.out		No	Yes	3218.PP1S35_157V6.1	3.1e-15	86.7	BRK1	Viridiplantae	0J0X8@euNOG,11UHX@NOG,1BUVF@strNOG,1E6TV@virNOG	Involved in regulation of actin and microtubule organization. Part of a WAVE complex that activates the Arp2 3 complex	Regulation of actin cytoskeleton (04810)	PFAM (Matrilin_ccoil, DUF2360), SMART (COIL)	GO:0016043-cellular component organization(L=2),GO:0044085-cellular component biogenesis(L=2),GO:0044707-single-multicellular organism process(L=2),GO:0044763-single-organism cellular process(L=2),GO:0044767-single-organism developmental process(L=2),GO:0048856-anatomical structure development(L=2),GO:0050789-regulation of biological process(L=2),GO:0065008-regulation of biological quality(L=2),	GO:0043228-non-membrane-bounded organelle(L=2),GO:0043234-protein complex(L=2),GO:0044464-cell part(L=2),
transcript35246.p1_1	AT3G58170.1	64.9	74	25	1	1	74	1	73	2e-20	62.200000	AT3G58170.1 | BET1P/SFT1P-like protein 14A | Chr3:21542632-21543775 REVERSE LENGTH=122 | 201606		ALL.95.centroids.fasta_PSMEv1.0_95_92_genes_without_introns.fasta.80.centroids.pep.uniq-atonly_outfiles/similarity_search/blastp_ALL.95.centroids.fasta_PSMEv1.0_95_92_genes_without_introns.fasta.80.centroids.pep_arabidopsis_at11.out		No	Yes	29760.VIT_07s0005g02990.t01	1.2e-24	117.9		Viridiplantae	11W10@NOG,1BSD4@strNOG,1E3VV@virNOG,KOG3385@euNOG	Bet1-like SNARE	SNARE interactions in vesicular transport (04130)	PFAM (SNARE), SMART (TRANS, COIL)		GO:0043227-membrane-bounded organelle(L=2),GO:0044422-organelle part(L=2),GO:0044425-membrane part(L=2),GO:0044464-cell part(L=2),	GO:0005515-protein binding(L=2),
transcript33110.p1_1	AT2G24762.1	43.4	99	44	2	14	112	29	115	2e-12	83.200000	AT2G24762.1 | glutamine dumper 4 | Chr2:10559479-10559949 FORWARD LENGTH=156 | 201606		ALL.95.centroids.fasta_PSMEv1.0_95_92_genes_without_introns.fasta.80.centroids.pep.uniq-atonly_outfiles/similarity_search/blastp_ALL.95.centroids.fasta_PSMEv1.0_95_92_genes_without_introns.fasta.80.centroids.pep_arabidopsis_at11.out		No	Yes	29760.VIT_04s0008g07370.t01	3.5e-11	73.2		Viridiplantae	0J10A@euNOG,0YP3Q@NOG,1BUD6@strNOG,1E6AA@virNOG	Inherit from euNOG: glutamine dumper		SMART (TRANS, COIL)
transcript27347.p1_1
transcript24324.p1_1
transcript22905.p2_1
transcript17903.p1_1
transcript36647.p1_1
transcript39214.p1_1
transcript3287.p1_1_2
transcript29920.p1_1
transcript14014.p2_1	ATCG00660.1	61.3	111	41	1	1	109	1	111	6.8e-29	90.800000	ATCG00660.1 | ribosomal protein L20 | ChrC:68512-68865 REVERSE LENGTH=117 | 201606		ALL.95.centroids.fasta_PSMEv1.0_95_92_genes_without_introns.fasta.80.centroids.pep.uniq-atonly_outfiles/similarity_search/blastp_ALL.95.centroids.fasta_PSMEv1.0_95_92_genes_without_introns.fasta.80.centroids.pep_arabidopsis_at11.out		No	Yes	59689.scaffold_201016.1	7.9e-27	125.2	RPL20	Viridiplantae	0C75Z@braNOG,1BSKX@strNOG,1E46Q@virNOG,COG0292@NOG,KOG4707@euNOG	Binds directly to 23S ribosomal RNA and is necessary for the in vitro assembly process of the 50S ribosomal subunit. It is not involved in the protein synthesizing functions of that subunit (By similarity)	Ribosome (03010)	PFAM (Ribosomal_L20), SMART (TRANS)		GO:0043227-membrane-bounded organelle(L=2),GO:0044464-cell part(L=2),
transcript37228.p1_1
transcript35573.p1_1
transcript28668.p1_1
transcript26997.p1_1_2	AT2G28060.1	54.8	104	44	1	15	118	10	110	1.9e-26	86.700000	AT2G28060.1 | 5'-AMP-activated protein kinase beta-2 subunit protein | Chr2:11950174-11950618 REVERSE LENGTH=114 | 201606		ALL.95.centroids.fasta_PSMEv1.0_95_92_genes_without_introns.fasta.80.centroids.pep.uniq-atonly_outfiles/similarity_search/blastp_ALL.95.centroids.fasta_PSMEv1.0_95_92_genes_without_introns.fasta.80.centroids.pep_arabidopsis_at11.out		No	Yes	3847.GLYMA11G20095.1	3.9e-34	149.4		Viridiplantae	0XRB3@NOG,1BT9G@strNOG,1E55C@virNOG,KOG1616@euNOG	SNF1-related protein kinase regulatory subunit		PFAM (AMPKBI), SMART (AMPKBI)
transcript38830.p1_1
transcript925.p4_1																		4641.GSMUA_Achr3P30080_001	6.1e-27	125.6		Viridiplantae	0TMH5@lilNOG,0XSUE@NOG,1BFEQ@strNOG,1DTD0@virNOG,KOG4501@euNOG	CUE domain containing protein		PFAM (CUE), SMART (CUE)
transcript31024.p1_1
transcript14990.p1_1
transcript12721.p1_1
transcript10321.p1_1_2
transcript38322.p1_1
transcript37478.p1_1
transcript18481.p2_1
transcript9588.p1_1																		4641.GSMUA_Achr2P02150_001	2.7e-14	83.6		Viridiplantae	0IICI@euNOG,0TJQE@lilNOG,11G6N@NOG,1BCSH@strNOG,1DQQB@virNOG	expressed protein		PFAM (DUF789), SMART (COIL)
transcript36533.p1_1
transcript34804.p1_1
transcript33910.p2_1																		88036.EFJ22884	4.4e-09	66.2	GAPDH	Viridiplantae	1BD23@strNOG,1DSPZ@virNOG,COG0057@NOG,KOG0657@euNOG	Key enzyme in glycolysis that catalyzes the first step of the pathway by converting D-glyceraldehyde 3-phosphate (G3P) into 3-phospho-D-glyceroyl phosphate. Essential for the maintenance of cellular ATP levels and carbohydrate metabolism	Biosynthesis of secondary metabolites (01110), Metabolic pathways (01100), Alzheimer's disease (05010), HIF-1 signaling pathway (04066), Glycolysis / Gluconeogenesis (00010), Microbial metabolism in diverse environments (01120), Biosynthesis of amino acids (01230)	PFAM (Gp_dh_N, Gp_dh_C), SMART (Gp_dh_N)	GO:0003006-developmental process involved in reproduction(L=2),GO:0006950-response to stress(L=2),GO:0009056-catabolic process(L=2),GO:0009058-biosynthetic process(L=2),GO:0009607-response to biotic stimulus(L=2),GO:0009628-response to abiotic stimulus(L=2),GO:0022414-reproductive process(L=2),GO:0042221-response to chemical(L=2),GO:0044237-cellular metabolic process(L=2),GO:0044238-primary metab…	GO:0005911-cell-cell junction(L=2),GO:0043227-membrane-bounded organelle(L=2),GO:0043228-non-membrane-bounded organelle(L=2),GO:0043233-organelle lumen(L=2),GO:0044422-organelle part(L=2),GO:0044464-cell part(L=2),GO:0048046-apoplast(L=2),	GO:0016491-oxidoreductase activity(L=2),GO:0043167-ion binding(L=2),
transcript25501.p1_1
transcript32884.p1_1
transcript20673.p2_1
transcript12649.p2_1
transcript28461.p1_1_2																		3847.GLYMA10G05270.1	1.5e-17	94.4	RPL35	Viridiplantae	1BS0W@strNOG,1E3NP@virNOG,COG0255@NOG,KOG3436@euNOG	60S ribosomal protein	Ribosome (03010)	PFAM (Ribosomal_L29), SMART (COIL)		GO:0005911-cell-cell junction(L=2),GO:0043227-membrane-bounded organelle(L=2),GO:0043228-non-membrane-bounded organelle(L=2),GO:0043233-organelle lumen(L=2),GO:0044422-organelle part(L=2),GO:0044464-cell part(L=2),
transcript5203.p1_1
transcript25343.p1_1	AT1G07170.1	97.3	110	3	0	1	110	1	110	3.2e-65	99.100000	AT1G07170.1 | PHF5-like protein | Chr1:2200686-2201018 FORWARD LENGTH=110 | 201606		ALL.95.centroids.fasta_PSMEv1.0_95_92_genes_without_introns.fasta.80.centroids.pep.uniq-atonly_outfiles/similarity_search/blastp_ALL.95.centroids.fasta_PSMEv1.0_95_92_genes_without_introns.fasta.80.centroids.pep_arabidopsis_at11.out		No	Yes	88036.EFJ14354	5.7e-64	248.4		Viridiplantae	11JIM@NOG,1BRV6@strNOG,1E3Q9@virNOG,KOG1705@euNOG	PHF5-like protein	Spliceosome (03040)	PFAM (PHF5)
transcript36219.p1_1
transcript34546.p1_1	AT5G49540.1	62.5	112	42	0	11	122	3	114	1.3e-35	91.100000	AT5G49540.1 | Rab5-interacting family protein | Chr5:20104804-20105609 REVERSE LENGTH=114 | 201606		ALL.95.centroids.fasta_PSMEv1.0_95_92_genes_without_introns.fasta.80.centroids.pep.uniq-atonly_outfiles/similarity_search/blastp_ALL.95.centroids.fasta_PSMEv1.0_95_92_genes_without_introns.fasta.80.centroids.pep_arabidopsis_at11.out		No	Yes	3847.GLYMA15G14760.1	2.8e-43	179.9		Viridiplantae	11QZA@NOG,1BTGX@strNOG,1E5CF@virNOG,KOG4455@euNOG	transmembrane protein 93		PFAM (Rab5ip), SMART (TRANS)
transcript32574.p2_1
transcript27435.p1_1
transcript26109.p2_1
transcript24314.p1_1_2
transcript35738.p1_1
transcript9169.p2_1
transcript21508.p1_1
transcript36435.p1_1
transcript34681.p1_1
transcript27991.p2_1
transcript29810.p1_1	AT1G28150.1	61.3	75	25	2	52	123	50	123	9.5e-18	58.100000	AT1G28150.1 | hypothetical protein | Chr1:9835122-9835842 REVERSE LENGTH=123 | 201606		ALL.95.centroids.fasta_PSMEv1.0_95_92_genes_without_introns.fasta.80.centroids.pep.uniq-atonly_outfiles/similarity_search/blastp_ALL.95.centroids.fasta_PSMEv1.0_95_92_genes_without_introns.fasta.80.centroids.pep_arabidopsis_at11.out		No	No	4113.PGSC0003DMT400039332	4e-18	96.3		Viridiplantae	0J2VX@euNOG,122GH@NOG,1BVBC@strNOG,1E7B2@virNOG	UPF0426 protein				GO:0043227-membrane-bounded organelle(L=2),GO:0044422-organelle part(L=2),GO:0044464-cell part(L=2),
transcript28373.p1_1																		4555.Si036151m	2.6e-17	93.6	CYN22	Viridiplantae	0TU43@lilNOG,15QZC@poaNOG,1BJRI@strNOG,1DS76@virNOG,COG0652@NOG,KOG0879@euNOG	PPIases accelerate the folding of proteins (By similarity)	Spliceosome (03040)	PFAM (Pro_isomerase)		GO:0043227-membrane-bounded organelle(L=2),GO:0044464-cell part(L=2),
transcript27984.p1_1
transcript26442.p1_1	AT3G58170.1	70.7	123	35	1	1	123	1	122	4.2e-42	99.200000	AT3G58170.1 | BET1P/SFT1P-like protein 14A | Chr3:21542632-21543775 REVERSE LENGTH=122 | 201606		ALL.95.centroids.fasta_PSMEv1.0_95_92_genes_without_introns.fasta.80.centroids.pep.uniq-atonly_outfiles/similarity_search/blastp_ALL.95.centroids.fasta_PSMEv1.0_95_92_genes_without_introns.fasta.80.centroids.pep_arabidopsis_at11.out		No	Yes	29760.VIT_07s0005g02990.t01	3.2e-47	193.0		Viridiplantae	11W10@NOG,1BSD4@strNOG,1E3VV@virNOG,KOG3385@euNOG	Bet1-like SNARE	SNARE interactions in vesicular transport (04130)	PFAM (SNARE), SMART (TRANS, COIL)		GO:0043227-membrane-bounded organelle(L=2),GO:0044422-organelle part(L=2),GO:0044425-membrane part(L=2),GO:0044464-cell part(L=2),	GO:0005515-protein binding(L=2),
transcript20420.p2_1
transcript15271.p1_1
transcript37350.p1_1
transcript37830.p1_1
transcript25873.p3_1
transcript38779.p1_1
transcript38170.p1_1
transcript37444.p1_1
transcript37211.p2_1																		4113.PGSC0003DMT400055166	2.5e-07	60.5		Viridiplantae	0J438@euNOG,0Z59D@NOG,1BVXY@strNOG,1E80S@virNOG	NA
transcript35798.p1_1_2	AT4G01897.1	47.4	114	59	1	12	124	7	120	2.4e-29	90.400000	AT4G01897.1 | dihydroorotate dehydrogenase | Chr4:820487-821466 REVERSE LENGTH=122 | 201606		ALL.95.centroids.fasta_PSMEv1.0_95_92_genes_without_introns.fasta.80.centroids.pep.uniq-atonly_outfiles/similarity_search/blastp_ALL.95.centroids.fasta_PSMEv1.0_95_92_genes_without_introns.fasta.80.centroids.pep_arabidopsis_at11.out		No	Yes	4558.Sb01g016590.1	5.7e-36	155.6		Viridiplantae	0IZAU@euNOG,0TZFE@lilNOG,15WQ2@poaNOG,1BSHF@strNOG,1E40T@virNOG,COG3502@NOG	Protein of unknown function (DUF952)		PFAM (DUF952)		GO:0044464-cell part(L=2),
transcript34987.p1_1
transcript22928.p1_1
transcript38484.p1_1
transcript28920.p2_1
transcript32897.p1_1
transcript32662.p1_1
transcript23519.p1_1																		4555.Si005186m	5.7e-12	75.9		Viridiplantae	0TJHC@lilNOG,15GBG@poaNOG,1BCKA@strNOG,1DQHZ@virNOG,COG0451@NOG,KOG1502@euNOG	Dihydroflavonol4-reductase	Biosynthesis of secondary metabolites (01110), Flavonoid biosynthesis (00941), Metabolic pathways (01100)	PFAM (Epimerase, NAD_binding_4, 3Beta_HSD, NmrA, adh_short, KR), SMART (TRANS)
transcript13195.p6_1
transcript34764.p1_1	AT4G22000.1	69.0	129	34	2	1	125	1	127	5.6e-42	99.200000	AT4G22000.1 | tyrosine sulfotransferase-like protein | Chr4:11659810-11660202 REVERSE LENGTH=130 | 201606		ALL.95.centroids.fasta_PSMEv1.0_95_92_genes_without_introns.fasta.80.centroids.pep.uniq-atonly_outfiles/similarity_search/blastp_ALL.95.centroids.fasta_PSMEv1.0_95_92_genes_without_introns.fasta.80.centroids.pep_arabidopsis_at11.out		No	Yes	4577.GRMZM2G084429_P01	1.1e-44	184.5		Viridiplantae	0IZJ8@euNOG,0TYXK@lilNOG,125FV@NOG,15W5R@poaNOG,1BTJY@strNOG,1E5FV@virNOG	NA		PFAM (CR6_interact)
transcript29685.p1_1
transcript6047.p2_1
transcript37945.p1_1
transcript35602.p1_1
transcript34698.p1_1
transcript30005.p1_1	AT5G39600.1	70.6	126	37	0	1	126	1	126	2.5e-45	99.200000	AT5G39600.1 | 39S ribosomal protein | Chr5:15854188-15854771 REVERSE LENGTH=127 | 201606		ALL.95.centroids.fasta_PSMEv1.0_95_92_genes_without_introns.fasta.80.centroids.pep.uniq-atonly_outfiles/similarity_search/blastp_ALL.95.centroids.fasta_PSMEv1.0_95_92_genes_without_introns.fasta.80.centroids.pep_arabidopsis_at11.out		No	Yes	29760.VIT_18s0001g13890.t01	2.5e-47	193.4		Viridiplantae	0IX2M@euNOG,12198@NOG,1BRVF@strNOG,1E3QH@virNOG	NA		PFAM (MRP_L53, L51_S25_CI-B8)
transcript2470.p1_1
transcript19814.p1_1_2
transcript33490.p1_1
transcript35417.p1_1
transcript33950.p2_1
transcript36909.p1_1
transcript34998.p1_1	AT2G40110.1	60.8	130	48	1	1	127	1	130	8e-44	99.200000	AT2G40110.1 | Yippee family putative zinc-binding protein | Chr2:16748159-16749357 FORWARD LENGTH=130 | 201606		ALL.95.centroids.fasta_PSMEv1.0_95_92_genes_without_introns.fasta.80.centroids.pep.uniq-atonly_outfiles/similarity_search/blastp_ALL.95.centroids.fasta_PSMEv1.0_95_92_genes_without_introns.fasta.80.centroids.pep_arabidopsis_at11.out		No	No	3218.PP1S21_416V6.2	1.1e-50	204.5		Viridiplantae	11VJ1@NOG,1BS22@strNOG,1E3X4@virNOG,KOG3399@euNOG	Yippee-like		PFAM (Yippee)
transcript27966.p1_1	AT4G32470.1	69.7	109	33	0	19	127	14	122	7.7e-39	85.200000	AT4G32470.1 | Cytochrome bd ubiquinol oxidase%2C 14kDa subunit | Chr4:15669641-15671095 REVERSE LENGTH=122 | 201606		ALL.95.centroids.fasta_PSMEv1.0_95_92_genes_without_introns.fasta.80.centroids.pep.uniq-atonly_outfiles/similarity_search/blastp_ALL.95.centroids.fasta_PSMEv1.0_95_92_genes_without_introns.fasta.80.centroids.pep_arabidopsis_at11.out		No	Yes	3702.AT4G32470.1	1.2e-36	157.9		Viridiplantae	0C5QZ@braNOG,11V1G@NOG,1BS7E@strNOG,1E42K@virNOG,KOG3440@euNOG	component of the ubiquinol-cytochrome c reductase complex (complex III or cytochrome b-c1 complex), which is part of the mitochondrial respiratory chain	Alzheimer's disease (05010), Oxidative phosphorylation (00190), Metabolic pathways (01100), Cardiac muscle contraction (04260), Parkinson's disease (05012), Huntington's disease (05016)	PFAM (UCR_14kD)		GO:0043227-membrane-bounded organelle(L=2),GO:0043234-protein complex(L=2),GO:0044422-organelle part(L=2),GO:0044425-membrane part(L=2),GO:0044464-cell part(L=2),
transcript25714.p1_1
transcript25572.p1_1	AT2G40110.1	60.5	129	48	1	1	126	1	129	4e-43	98.400000	AT2G40110.1 | Yippee family putative zinc-binding protein | Chr2:16748159-16749357 FORWARD LENGTH=130 | 201606		ALL.95.centroids.fasta_PSMEv1.0_95_92_genes_without_introns.fasta.80.centroids.pep.uniq-atonly_outfiles/similarity_search/blastp_ALL.95.centroids.fasta_PSMEv1.0_95_92_genes_without_introns.fasta.80.centroids.pep_arabidopsis_at11.out		No	No	3218.PP1S21_416V6.2	1.5e-47	194.1		Viridiplantae	11VJ1@NOG,1BS22@strNOG,1E3X4@virNOG,KOG3399@euNOG	Yippee-like		PFAM (Yippee)
transcript11013.p1_1
transcript37071.p1_1
transcript36869.p1_1
transcript29328.p1_1
transcript37380.p1_1																		88036.EFJ15917	2.1e-17	94.0		Viridiplantae	0JKQ0@euNOG,0ZC06@NOG,1C57N@strNOG,1EIPW@virNOG	NA		PFAM (LEA_3)
transcript33497.p1_1	AT3G03590.1	51.8	85	41	0	43	127	57	141	1.5e-18	65.900000	AT3G03590.1 | SWIB/MDM2 domain superfamily protein | Chr3:865341-866669 REVERSE LENGTH=143 | 201606		ALL.95.centroids.fasta_PSMEv1.0_95_92_genes_without_introns.fasta.80.centroids.pep.uniq-atonly_outfiles/similarity_search/blastp_ALL.95.centroids.fasta_PSMEv1.0_95_92_genes_without_introns.fasta.80.centroids.pep_arabidopsis_at11.out		No	Yes	4641.GSMUA_Achr7P17340_001	3.7e-22	109.8		Viridiplantae	0U0P8@lilNOG,1BU8N@strNOG,1E68A@virNOG,COG5531@NOG,KOG1946@euNOG	domain-containing protein		PFAM (SWIB), SMART (SWIB)
transcript32720.p1_1
transcript30083.p1_1
transcript28764.p1_1	AT3G25940.1	42.1	126	65	1	1	126	1	118	1.5e-26	97.700000	AT3G25940.1 | TFIIB zinc-binding protein | Chr3:9495104-9495942 FORWARD LENGTH=119 | 201606		ALL.95.centroids.fasta_PSMEv1.0_95_92_genes_without_introns.fasta.80.centroids.pep.uniq-atonly_outfiles/similarity_search/blastp_ALL.95.centroids.fasta_PSMEv1.0_95_92_genes_without_introns.fasta.80.centroids.pep_arabidopsis_at11.out		No	Yes	3218.PP1S73_64V6.1	2.7e-33	146.7		Viridiplantae	1BTI5@strNOG,1E5DW@virNOG,COG1594@NOG,KOG2907@euNOG	DNA-dependent RNA polymerase catalyzes the transcription of DNA into RNA using the four ribonucleoside triphosphates as substrates (By similarity)	Purine metabolism (00230), Pyrimidine metabolism (00240), RNA polymerase (03020), Metabolic pathways (01100)	PFAM (TFIIS_C), SMART (ZnF_C2C2, SIGNAL, TRANS)		GO:0043227-membrane-bounded organelle(L=2),GO:0044464-cell part(L=2),
transcript28255.p1_1	AT4G16520.1	88.9	117	13	0	1	117	1	117	2.3e-54	90.700000	AT4G16520.1 | Ubiquitin-like superfamily protein | Chr4:9306882-9308113 REVERSE LENGTH=121 | 201606		ALL.95.centroids.fasta_PSMEv1.0_95_92_genes_without_introns.fasta.80.centroids.pep.uniq-atonly_outfiles/similarity_search/blastp_ALL.95.centroids.fasta_PSMEv1.0_95_92_genes_without_introns.fasta.80.centroids.pep_arabidopsis_at11.out		No	Yes	88036.EFJ14278	1.9e-55	220.3	ATG8D	Viridiplantae	11JAT@NOG,1BRV5@strNOG,1E3Q8@virNOG,KOG1654@euNOG	autophagy-related protein	GABAergic synapse (04727), Regulation of autophagy (04140)	PFAM (MAP1_LC3, APG12)		GO:0043227-membrane-bounded organelle(L=2),GO:0043228-non-membrane-bounded organelle(L=2),GO:0044422-organelle part(L=2),GO:0044464-cell part(L=2),
transcript26923.p2_1
transcript25454.p1_1
transcript24921.p2_1
transcript38285.p1_1
transcript31339.p1_1
transcript8910.p1_1
transcript38770.p1_1
transcript29601.p1_1
transcript26157.p2_1
transcript1546.p1_1_3
transcript38441.p1_1
transcript35916.p1_1
transcript34240.p1_1
transcript4570.p3_1																		5911.EAS03189	6.2e-09	65.9		Eukaryotes	0J2JB@euNOG,COG0328@NOG	Pfam:RnaseH		PFAM (RnaseH, Cauli_VI), SMART (COIL)
transcript5435.p1_1	AT1G79040.1	54.5	112	46	2	11	121	4	111	5e-25	84.700000	AT1G79040.1 | photosystem II subunit R | Chr1:29736085-29736781 FORWARD LENGTH=140 | 201606		ALL.95.centroids.fasta_PSMEv1.0_95_92_genes_without_introns.fasta.80.centroids.pep.uniq-atonly_outfiles/similarity_search/blastp_ALL.95.centroids.fasta_PSMEv1.0_95_92_genes_without_introns.fasta.80.centroids.pep_arabidopsis_at11.out		No	Yes	3847.GLYMA08G18510.1	2.9e-27	126.7	PSBR	Viridiplantae	0IX24@euNOG,12AV0@NOG,1BTRB@strNOG,1E5MB@virNOG	Photosystem II 10 kDa polypeptide	Photosynthesis (00195), Metabolic pathways (01100)	PFAM (PsbR), SMART (TRANS)	GO:0016043-cellular component organization(L=2),GO:0044085-cellular component biogenesis(L=2),GO:0044237-cellular metabolic process(L=2),	GO:0043227-membrane-bounded organelle(L=2),GO:0044422-organelle part(L=2),GO:0044464-cell part(L=2),
transcript28599.p1_1
transcript27253.p1_1	AT2G34160.1	69.8	126	38	0	1	126	1	126	8.5e-41	96.200000	AT2G34160.1 | Alba DNA/RNA-binding protein | Chr2:14426283-14427220 FORWARD LENGTH=130 | 201606		ALL.95.centroids.fasta_PSMEv1.0_95_92_genes_without_introns.fasta.80.centroids.pep.uniq-atonly_outfiles/similarity_search/blastp_ALL.95.centroids.fasta_PSMEv1.0_95_92_genes_without_introns.fasta.80.centroids.pep_arabidopsis_at11.out		No	Yes	3218.PP1S108_140V6.1	6.5e-43	178.7		Viridiplantae	0IXHY@euNOG,121TC@NOG,1BRW1@strNOG,1E460@virNOG	Alba		PFAM (Alba), SMART (COIL)		GO:0044464-cell part(L=2),
transcript26780.p1_1
transcript25333.p1_1
transcript26865.p1_1
transcript25266.p1_1
transcript32586.p1_1
transcript26808.p1_1_2
transcript26454.p1_1
transcript22886.p1_1	AT2G16710.1	77.1	118	27	0	14	131	9	126	5.3e-51	89.400000	AT2G16710.1 | Iron-sulfur cluster biosynthesis family protein | Chr2:7248294-7250013 FORWARD LENGTH=137 | 201606		ALL.95.centroids.fasta_PSMEv1.0_95_92_genes_without_introns.fasta.80.centroids.pep.uniq-atonly_outfiles/similarity_search/blastp_ALL.95.centroids.fasta_PSMEv1.0_95_92_genes_without_introns.fasta.80.centroids.pep_arabidopsis_at11.out		No	Yes	4533.OB12G20270.1	1.7e-51	207.2		Viridiplantae	0U3Z1@lilNOG,15YT7@poaNOG,1BRVQ@strNOG,1E3QQ@virNOG,COG0316@NOG,KOG1120@euNOG	Iron-sulfur assembly protein IscA-like 1		PFAM (Fe-S_biosyn)		GO:0043227-membrane-bounded organelle(L=2),GO:0044464-cell part(L=2),
transcript17233.p1_1	AT1G79040.1	45.9	74	35	2	11	83	4	73	2.1e-07	55.300000	AT1G79040.1 | photosystem II subunit R | Chr1:29736085-29736781 FORWARD LENGTH=140 | 201606		ALL.95.centroids.fasta_PSMEv1.0_95_92_genes_without_introns.fasta.80.centroids.pep.uniq-atonly_outfiles/similarity_search/blastp_ALL.95.centroids.fasta_PSMEv1.0_95_92_genes_without_introns.fasta.80.centroids.pep_arabidopsis_at11.out		No	Yes	4081.Solyc07g066310.2.1	2e-07	60.8	PSBR	Viridiplantae	0IX24@euNOG,12AV0@NOG,1BTRB@strNOG,1E5MB@virNOG	Photosystem II 10 kDa polypeptide	Photosynthesis (00195), Metabolic pathways (01100)	PFAM (PsbR), SMART (TRANS)	GO:0016043-cellular component organization(L=2),GO:0044085-cellular component biogenesis(L=2),GO:0044237-cellular metabolic process(L=2),	GO:0043227-membrane-bounded organelle(L=2),GO:0044422-organelle part(L=2),GO:0044464-cell part(L=2),
transcript11367.p1_1
transcript38023.p1_1
transcript36297.p1_1
transcript24104.p1_1
transcript23842.p1_1
transcript36630.p1_1
transcript29057.p1_1
transcript28681.p1_1																		4577.GRMZM5G803927_P02	2.7e-28	130.2		Viridiplantae	0JXAU@euNOG,0U4WU@lilNOG,10450@NOG,162DX@poaNOG,1C3ET@strNOG,1EHGH@virNOG	NA
transcript26219.p1_1
transcript26013.p1_1
transcript24537.p1_1
transcript14372.p1_1_3
transcript1087.p1_1_2
transcript38422.p1_1
transcript8282.p1_1
transcript35718.p1_1	AT5G09310.1	55.6	108	47	1	27	134	38	144	1.3e-31	80.000000	AT5G09310.1 | gamma-secretase subunit | Chr5:2887403-2888501 REVERSE LENGTH=146 | 201606		ALL.95.centroids.fasta_PSMEv1.0_95_92_genes_without_introns.fasta.80.centroids.pep.uniq-atonly_outfiles/similarity_search/blastp_ALL.95.centroids.fasta_PSMEv1.0_95_92_genes_without_introns.fasta.80.centroids.pep_arabidopsis_at11.out		No	Yes	3711.Bra006018.1-P	2.2e-30	137.1		Viridiplantae	0C5Z2@braNOG,11W09@NOG,1BTBE@strNOG,1E576@virNOG,KOG3402@euNOG	Presenilin enhancer-2 subunit of gamma secretase	Alzheimer's disease (05010), Notch signaling pathway (04330)	PFAM (PEN-2), SMART (TRANS)
transcript35330.p2_1
transcript34778.p1_1
transcript32628.p1_1_2
transcript28093.p1_1
transcript13679.p1_1_2
transcript5702.p2_1
transcript37922.p1_1
transcript29356.p1_1	AT1G31170.1	75.3	85	21	0	51	135	37	121	4.7e-34	62.500000	AT1G31170.1 | sulfiredoxin | Chr1:11133521-11134228 FORWARD LENGTH=125 | 201606		ALL.95.centroids.fasta_PSMEv1.0_95_92_genes_without_introns.fasta.80.centroids.pep.uniq-atonly_outfiles/similarity_search/blastp_ALL.95.centroids.fasta_PSMEv1.0_95_92_genes_without_introns.fasta.80.centroids.pep_arabidopsis_at11.out		No	Yes	4641.GSMUA_Achr1P08360_001	2.8e-36	156.8	OSI_21871	Viridiplantae	0TZDB@lilNOG,1BT5U@strNOG,1E51R@virNOG,COG5119@NOG,KOG3388@euNOG	ParB		PFAM (ParBc), SMART (ParB)		GO:0043227-membrane-bounded organelle(L=2),GO:0044464-cell part(L=2),
transcript35929.p1_1	AT3G51030.1	60.4	106	42	0	3	108	5	110	2.2e-36	77.900000	AT3G51030.1 | thioredoxin H-type 1 | Chr3:18951123-18951955 REVERSE LENGTH=114 | 201606		ALL.95.centroids.fasta_PSMEv1.0_95_92_genes_without_introns.fasta.80.centroids.pep.uniq-atonly_outfiles/similarity_search/blastp_ALL.95.centroids.fasta_PSMEv1.0_95_92_genes_without_introns.fasta.80.centroids.pep_arabidopsis_at11.out		No	Yes	3711.Bra036839.1-P	3.1e-35	153.3		Viridiplantae	0C6MT@braNOG,1BTMT@strNOG,1E5HS@virNOG,COG0526@NOG,KOG0907@euNOG	Thioredoxin		PFAM (Thioredoxin, Redoxin, Phosducin, AhpC-TSA)	GO:0044710-single-organism metabolic process(L=2),GO:0050789-regulation of biological process(L=2),GO:0065009-regulation of molecular function(L=2),	GO:0044464-cell part(L=2),GO:0048046-apoplast(L=2),	GO:0016491-oxidoreductase activity(L=2),GO:0030234-enzyme regulator activity(L=2),
transcript28818.p1_1	AT1G29810.1	62.6	123	46	0	13	135	65	187	8.5e-44	90.400000	AT1G29810.1 | Transcriptional coactivator/pterin dehydratase | Chr1:10435606-10437406 REVERSE LENGTH=187 | 201606		ALL.95.centroids.fasta_PSMEv1.0_95_92_genes_without_introns.fasta.80.centroids.pep.uniq-atonly_outfiles/similarity_search/blastp_ALL.95.centroids.fasta_PSMEv1.0_95_92_genes_without_introns.fasta.80.centroids.pep_arabidopsis_at11.out		No	Yes	4641.GSMUA_Achr3P31150_001	5.2e-43	179.1		Viridiplantae	0TXMN@lilNOG,1BSI4@strNOG,1E0V7@virNOG,COG2154@NOG,KOG4073@euNOG	Pterin-4-alpha-carbinolamine		PFAM (Pterin_4a), SMART (SIGNAL)
transcript11258.p1_1
transcript35574.p1_1
transcript10201.p1_1_3
transcript38619.p1_1	AT5G27820.1	60.7	112	44	0	25	136	3	114	1.5e-35	81.800000	AT5G27820.1 | Ribosomal L18p/L5e family protein | Chr5:9860584-9860928 FORWARD LENGTH=114 | 201606		ALL.95.centroids.fasta_PSMEv1.0_95_92_genes_without_introns.fasta.80.centroids.pep.uniq-atonly_outfiles/similarity_search/blastp_ALL.95.centroids.fasta_PSMEv1.0_95_92_genes_without_introns.fasta.80.centroids.pep_arabidopsis_at11.out		No	Yes	4513.MLOC_57824.1	8.6e-38	161.8		Viridiplantae	0IN4U@euNOG,0U6IS@lilNOG,163KD@poaNOG,1C6KY@strNOG,1EKHN@virNOG,COG0256@NOG	Ribosomal L18p/L5e family		PFAM (Ribosomal_L18p)
transcript37655.p1_1
transcript37196.p1_1																		4577.GRMZM2G034623_P01	1.5e-18	97.8		Viridiplantae	0J2JK@euNOG,0U0FD@lilNOG,0ZCA0@NOG,15XRT@poaNOG,1BU8Y@strNOG,1E65Q@virNOG	NA		SMART (SIGNAL)
transcript34349.p1_1																		4577.GRMZM2G078742_P01	4.6e-23	112.8		Eukaryotes	0J0KG@euNOG,1203B@NOG	NA
transcript33563.p1_1
transcript29543.p1_1
transcript28081.p1_1
transcript23161.p1_1	AT3G08710.1	51.1	135	64	1	1	135	1	133	6.6e-36	98.500000	AT3G08710.1 | thioredoxin H-type 9 | Chr3:2645590-2646304 FORWARD LENGTH=140 | 201606		ALL.95.centroids.fasta_PSMEv1.0_95_92_genes_without_introns.fasta.80.centroids.pep.uniq-atonly_outfiles/similarity_search/blastp_ALL.95.centroids.fasta_PSMEv1.0_95_92_genes_without_introns.fasta.80.centroids.pep_arabidopsis_at11.out		No	Yes	4641.GSMUA_Achr5P27870_001	7.3e-37	158.7		Viridiplantae	0TZ9T@lilNOG,1BS6K@strNOG,1E41R@virNOG,COG0526@NOG,KOG0907@euNOG	Thioredoxin		PFAM (Thioredoxin, Redoxin, AhpC-TSA)	GO:0007154-cell communication(L=2),GO:0044763-single-organism cellular process(L=2),	GO:0043227-membrane-bounded organelle(L=2),GO:0044464-cell part(L=2),
transcript18171.p1_1
transcript16346.p1_1
transcript25688.p1_1																		3694.POPTR_0006s23350.1	8.2e-12	75.5		Viridiplantae	1BK5S@strNOG,1DZ3M@virNOG,COG5307@NOG,KOG0929@euNOG	Brefeldin A-inhibited guanine nucleotide-exchange protein	Plant-pathogen interaction (04626)	PFAM (Sec7, DUF1981), SMART (Sec7, TRANS)	GO:0006950-response to stress(L=2),GO:0006955-immune response(L=2),GO:0009607-response to biotic stimulus(L=2),GO:0050789-regulation of biological process(L=2),GO:0051234-establishment of localization(L=2),GO:0065009-regulation of molecular function(L=2),	GO:0043227-membrane-bounded organelle(L=2),GO:0044422-organelle part(L=2),GO:0044464-cell part(L=2),	GO:0005085-guanyl-nucleotide exchange factor activity(L=2),GO:0030234-enzyme regulator activity(L=2),
transcript38325.p1_1
transcript35033.p1_1
transcript31845.p2_1
transcript16959.p2_1
transcript25164.p1_1
transcript36974.p1_1																		9305.ENSSHAP00000004879	2.8e-12	77.0		Mammals	0ABJ0@biNOG,0DWPP@chorNOG,0JFWW@euNOG,0UZ2X@maNOG,0VNKK@meNOG,0YTQN@NOG,148C5@opiNOG,1D9IK@veNOG	NA
transcript28070.p1_1
transcript27707.p1_1
transcript26154.p1_1
transcript30623.p1_1_2
transcript21058.p1_1
transcript3755.p1_1
transcript28089.p2_1
transcript38392.p1_1
transcript27954.p2_1	AT5G54640.1	92.1	127	8	2	1	127	1	125	1e-55	90.100000	AT5G54640.1 | Histone superfamily protein | Chr5:22196540-22197279 FORWARD LENGTH=130 | 201606		ALL.95.centroids.fasta_PSMEv1.0_95_92_genes_without_introns.fasta.80.centroids.pep.uniq-atonly_outfiles/similarity_search/blastp_ALL.95.centroids.fasta_PSMEv1.0_95_92_genes_without_introns.fasta.80.centroids.pep_arabidopsis_at11.out		No	Yes	4577.GRMZM2G151726_P03	1.2e-55	221.1		Viridiplantae	1BR53@strNOG,1E2ZA@virNOG,COG5262@NOG,KOG1756@euNOG	histone h2a	Alcoholism (05034), Systemic lupus erythematosus (05322)	PFAM (Histone, CBFD_NFYB_HMF), SMART (H2A)	GO:0006950-response to stress(L=2),GO:0009607-response to biotic stimulus(L=2),GO:0044764-multi-organism cellular process(L=2),	GO:0043227-membrane-bounded organelle(L=2),GO:0043228-non-membrane-bounded organelle(L=2),GO:0043233-organelle lumen(L=2),GO:0044422-organelle part(L=2),GO:0044464-cell part(L=2),
transcript27876.p1_1	AT1G04480.1	96.4	140	5	0	1	140	1	140	4.3e-75	99.300000	AT1G04480.1 | Ribosomal protein L14p/L23e family protein | Chr1:1216110-1217257 FORWARD LENGTH=140 | 201606		ALL.95.centroids.fasta_PSMEv1.0_95_92_genes_without_introns.fasta.80.centroids.pep.uniq-atonly_outfiles/similarity_search/blastp_ALL.95.centroids.fasta_PSMEv1.0_95_92_genes_without_introns.fasta.80.centroids.pep_arabidopsis_at11.out		No	Yes	39946.BGIOSGA009276-PA	2e-74	283.5	RPL23	Viridiplantae	0TPXN@lilNOG,1BFX0@strNOG,1DTUG@virNOG,COG0093@NOG,KOG0901@euNOG	ribosomal protein	Ribosome (03010)	PFAM (Ribosomal_L14)
transcript25521.p1_1
transcript24913.p1_1
transcript21388.p1_1
transcript16169.p1_1
transcript30749.p2_1
transcript23022.p2_1
transcript20737.p1_1	AT4G35350.2	39.0	172	65	4	6	141	13	180	1.7e-23	95.800000	AT4G35350.2 | xylem cysteine peptidase 1 | Chr4:16810529-16811578 FORWARD LENGTH=288 | 201606		ALL.95.centroids.fasta_PSMEv1.0_95_92_genes_without_introns.fasta.80.centroids.pep.uniq-atonly_outfiles/similarity_search/blastp_ALL.95.centroids.fasta_PSMEv1.0_95_92_genes_without_introns.fasta.80.centroids.pep_arabidopsis_at11.out		No	Yes	3694.POPTR_0009s10090.1	1.1e-24	118.2		Viridiplantae	1BKD9@strNOG,1DWX4@virNOG,COG4870@NOG,KOG1543@euNOG,KOG4296@euNOG	cysteine		PFAM (Peptidase_C1, Inhibitor_I29, Granulin), SMART (Pept_C1, Inhibitor_I29, GRAN, SIGNAL, TRANS)	GO:0006950-response to stress(L=2),GO:0009607-response to biotic stimulus(L=2),GO:0009628-response to abiotic stimulus(L=2),GO:0044238-primary metabolic process(L=2),GO:0071704-organic substance metabolic process(L=2),	GO:0005911-cell-cell junction(L=2),GO:0043227-membrane-bounded organelle(L=2),GO:0044464-cell part(L=2),GO:0048046-apoplast(L=2),	GO:0016787-hydrolase activity(L=2),
transcript34835.p1_1
transcript27181.p1_1
transcript27086.p1_1																		4641.GSMUA_Achr8P05150_001	2.3e-09	67.4		Viridiplantae	0J2GT@euNOG,0U13V@lilNOG,0Y35U@NOG,1BVX2@strNOG,1E7ZX@virNOG	50S ribosomal protein 6		SMART (SIGNAL)		GO:0043227-membrane-bounded organelle(L=2),GO:0044464-cell part(L=2),
transcript37508.p1_1
transcript22993.p3_1
transcript36554.p1_1
transcript28794.p1_1_2	AT1G67090.1	58.1	129	27	2	41	142	47	175	1.1e-41	71.300000	AT1G67090.1 | ribulose bisphosphate carboxylase small chain 1A | Chr1:25048465-25049249 REVERSE LENGTH=180 | 201606		ALL.95.centroids.fasta_PSMEv1.0_95_92_genes_without_introns.fasta.80.centroids.pep.uniq-atonly_outfiles/similarity_search/blastp_ALL.95.centroids.fasta_PSMEv1.0_95_92_genes_without_introns.fasta.80.centroids.pep_arabidopsis_at11.out		No	Yes	3702.AT1G67090.1	1.6e-39	167.5	RBCS-1	Viridiplantae	0IM2H@euNOG,1BQJD@strNOG,1E2DK@virNOG,COG4451@NOG	RuBisCO catalyzes two reactions the carboxylation of D- ribulose 1,5-bisphosphate, the primary event in carbon dioxide fixation, as well as the oxidative fragmentation of the pentose substrate. Both reactions occur simultaneously and in competition at the same active site (By similarity)	Carbon fixation in photosynthetic organisms (00710), Microbial metabolism in diverse environments (01120), Glyoxylate and dicarboxylate metabolism (00630), Metabolic pathways (01100)	PFAM (RuBisCO_small, RbcS), SMART (RuBisCO_small)	GO:0006950-response to stress(L=2),GO:0009628-response to abiotic stimulus(L=2),GO:0044085-cellular component biogenesis(L=2),GO:0044237-cellular metabolic process(L=2),	GO:0043227-membrane-bounded organelle(L=2),GO:0043228-non-membrane-bounded organelle(L=2),GO:0044422-organelle part(L=2),GO:0044464-cell part(L=2),GO:0048046-apoplast(L=2),	GO:0043167-ion binding(L=2),
transcript6157.p1_1	ATCG00810.1	60.7	107	42	0	15	121	15	121	7.1e-33	74.800000	ATCG00810.1 | ribosomal protein L22 | ChrC:83467-83949 REVERSE LENGTH=160 | 201606		ALL.95.centroids.fasta_PSMEv1.0_95_92_genes_without_introns.fasta.80.centroids.pep.uniq-atonly_outfiles/similarity_search/blastp_ALL.95.centroids.fasta_PSMEv1.0_95_92_genes_without_introns.fasta.80.centroids.pep_arabidopsis_at11.out		No	Yes	4081.Solyc01g007610.2.1	2.8e-31	140.2	RPS3	Viridiplantae	0IZEI@euNOG,0J9TH@euNOG,1BGUS@strNOG,1DURA@virNOG,COG0091@NOG,COG0092@NOG	Ribosomal protein S3	Ribosome (03010)	PFAM (Ribosomal_S3_C, Ribosomal_S3_N), SMART (COIL, KH)		GO:0043227-membrane-bounded organelle(L=2),GO:0044464-cell part(L=2),
transcript33347.p1_1	AT4G17670.1	50.6	87	38	2	59	142	75	159	2.1e-16	58.700000	AT4G17670.1 | senescence-associated family protein (DUF581) | Chr4:9833948-9834663 REVERSE LENGTH=159 | 201606		ALL.95.centroids.fasta_PSMEv1.0_95_92_genes_without_introns.fasta.80.centroids.pep.uniq-atonly_outfiles/similarity_search/blastp_ALL.95.centroids.fasta_PSMEv1.0_95_92_genes_without_introns.fasta.80.centroids.pep_arabidopsis_at11.out		No	Yes	4081.Solyc12g056950.1.1	2.3e-17	94.0		Viridiplantae	0J1QG@euNOG,0Y1Y5@NOG,1BU4I@strNOG,1E6MX@virNOG	Protein of unknown function (DUF581)		PFAM (DUF581), SMART (COIL)
transcript29863.p1_1
transcript29041.p1_1
transcript27932.p1_1	AT5G08290.1	97.9	142	3	0	1	142	1	142	1e-79	99.300000	AT5G08290.1 | mRNA splicing factor%2C thioredoxin-like U5 snRNP | Chr5:2666043-2666936 FORWARD LENGTH=142 | 201606		ALL.95.centroids.fasta_PSMEv1.0_95_92_genes_without_introns.fasta.80.centroids.pep.uniq-atonly_outfiles/similarity_search/blastp_ALL.95.centroids.fasta_PSMEv1.0_95_92_genes_without_introns.fasta.80.centroids.pep_arabidopsis_at11.out		No	Yes	59689.scaffold_600834.1	3.1e-78	296.2		Viridiplantae	0BSHE@braNOG,11FE6@NOG,1BF8H@strNOG,1DT6W@virNOG,KOG3414@euNOG	Thioredoxin-like protein	Spliceosome (03040)	PFAM (DIM1, Thioredoxin)		GO:0043227-membrane-bounded organelle(L=2),GO:0044464-cell part(L=2),
transcript22334.p1_1	AT4G25050.1	56.0	141	51	3	1	141	1	130	3.4e-27	98.600000	AT4G25050.1 | acyl carrier protein 4 | Chr4:12870178-12871024 FORWARD LENGTH=137 | 201606		ALL.95.centroids.fasta_PSMEv1.0_95_92_genes_without_introns.fasta.80.centroids.pep.uniq-atonly_outfiles/similarity_search/blastp_ALL.95.centroids.fasta_PSMEv1.0_95_92_genes_without_introns.fasta.80.centroids.pep_arabidopsis_at11.out		No	Yes	4641.GSMUA_Achr2P21450_001	4.8e-31	139.4		Viridiplantae	0U0NN@lilNOG,1BTGR@strNOG,1E57B@virNOG,COG0236@NOG,KOG1748@euNOG	Carrier of the growing fatty acid chain in fatty acid biosynthesis (By similarity)		PFAM (PP-binding)	GO:0006950-response to stress(L=2),GO:0006955-immune response(L=2),GO:0009058-biosynthetic process(L=2),GO:0009607-response to biotic stimulus(L=2),GO:0044237-cellular metabolic process(L=2),GO:0044238-primary metabolic process(L=2),GO:0044707-single-multicellular organism process(L=2),GO:0044710-single-organism metabolic process(L=2),GO:0044767-single-organism developmental process(L=2),GO:00488…	GO:0043227-membrane-bounded organelle(L=2),GO:0044464-cell part(L=2),
transcript21066.p1_1_2	AT3G46030.1	88.3	145	14	2	1	142	1	145	3.1e-44	99.300000	AT3G46030.1 | Histone superfamily protein | Chr3:16913614-16914051 REVERSE LENGTH=145 | 201606		ALL.95.centroids.fasta_PSMEv1.0_95_92_genes_without_introns.fasta.80.centroids.pep.uniq-atonly_outfiles/similarity_search/blastp_ALL.95.centroids.fasta_PSMEv1.0_95_92_genes_without_introns.fasta.80.centroids.pep_arabidopsis_at11.out		No	Yes	4081.Solyc02g038690.1.1	4.2e-43	179.5	HTB2	Eukaryotes	11NV5@NOG,KOG1744@euNOG	Core component of nucleosome. Nucleosomes wrap and compact DNA into chromatin, limiting DNA accessibility to the cellular machineries which require DNA as a template. Histones thereby play a central role in transcription regulation, DNA repair, DNA replication and chromosomal stability. DNA accessibility is regulated via a complex set of post-translational modifications of histones, also called h…	Alcoholism (05034), Systemic lupus erythematosus (05322), Viral carcinogenesis (05203)	PFAM (Histone, CBFD_NFYB_HMF), SMART (H2B)		GO:0043227-membrane-bounded organelle(L=2),GO:0043228-non-membrane-bounded organelle(L=2),GO:0044464-cell part(L=2),
transcript29108.p1_1
transcript29991.p2_1																		3847.GLYMA10G39740.1	9.7e-32	141.7	THI1	Viridiplantae	1BEQA@strNOG,1DU5B@virNOG,COG1635@NOG,KOG2960@euNOG	Involved in biosynthesis of the thiamine precursor thiazole. Catalyzes the conversion of NAD and glycine to adenosine diphosphate 5-(2-hydroxyethyl)-4-methylthiazole-2-carboxylic acid (ADT), an adenylated thiazole intermediate. The reaction includes an iron-dependent sulfide transfer from a conserved cysteine residue of the protein to a thiazole intermediate. The enzyme can only undergo a single …		PFAM (Thi4, DAO, Pyr_redox_2, FAD_binding_2, Lycopene_cycl, HI0933_like)	GO:0006807-nitrogen compound metabolic process(L=2),GO:0006950-response to stress(L=2),GO:0009058-biosynthetic process(L=2),GO:0009628-response to abiotic stimulus(L=2),GO:0044237-cellular metabolic process(L=2),GO:0044710-single-organism metabolic process(L=2),GO:0044763-single-organism cellular process(L=2),GO:0051716-cellular response to stimulus(L=2),GO:0071704-organic substance metabolic pro…	GO:0043227-membrane-bounded organelle(L=2),GO:0044422-organelle part(L=2),GO:0044464-cell part(L=2),	GO:0043167-ion binding(L=2),
transcript28049.p1_1
transcript424.p4_1
transcript29872.p1_1	AT4G14819.1	53.7	67	28	1	35	101	1	64	4.8e-17	53.600000	AT4G14819.1 | hypothetical protein (DUF1677) | Chr4:8507365-8507679 FORWARD LENGTH=104 | 201606		ALL.95.centroids.fasta_PSMEv1.0_95_92_genes_without_introns.fasta.80.centroids.pep.uniq-atonly_outfiles/similarity_search/blastp_ALL.95.centroids.fasta_PSMEv1.0_95_92_genes_without_introns.fasta.80.centroids.pep_arabidopsis_at11.out		No	No	4641.GSMUA_AchrUn_randomP17420_001	2e-17	94.0	OSI_22047	Viridiplantae	0JDSC@euNOG,0U06Y@lilNOG,11CFF@NOG,1BTQX@strNOG,1E5JN@virNOG	Protein of unknown function (DUF1677)		PFAM (DUF1677)
transcript31721.p1_1
transcript27692.p1_1
transcript27009.p1_1
transcript34770.p1_1
transcript24903.p1_1	AT5G20570.1	85.7	119	16	1	25	143	1	118	6.4e-58	82.600000	AT5G20570.1 | RING-box 1 | Chr5:6956905-6958221 REVERSE LENGTH=118 | 201606		ALL.95.centroids.fasta_PSMEv1.0_95_92_genes_without_introns.fasta.80.centroids.pep.uniq-atonly_outfiles/similarity_search/blastp_ALL.95.centroids.fasta_PSMEv1.0_95_92_genes_without_introns.fasta.80.centroids.pep_arabidopsis_at11.out		No	Yes	3847.GLYMA12G32060.1	4.6e-58	229.2	RBX1	Eukaryotes	COG5194@NOG,KOG2930@euNOG	RinG-box protein	Ubiquitin mediated proteolysis (04120), Pathways in cancer (05200), Oocyte meiosis (04114), Renal cell carcinoma (05211), Cell cycle - yeast (04111), Cell cycle (04110), TGF-beta signaling pathway (04350), Protein processing in endoplasmic reticulum (04141), Wnt signaling pathway (04310), HIF-1 signaling pathway (04066), Nucleotide excision repair (03420), Circadian rhythm (04710)	SMART (RING, TRANS)	GO:0009719-response to endogenous stimulus(L=2),GO:0042221-response to chemical(L=2),GO:0044237-cellular metabolic process(L=2),GO:0044238-primary metabolic process(L=2),GO:0071704-organic substance metabolic process(L=2),	GO:0043227-membrane-bounded organelle(L=2),GO:0043234-protein complex(L=2),GO:0044464-cell part(L=2),
transcript24205.p1_1
transcript23262.p1_1
transcript36785.p1_1
transcript35949.p1_1
transcript35168.p1_1	AT3G10020.1	40.8	125	61	5	10	123	20	142	1.4e-12	78.600000	AT3G10020.1 | plant/protein | Chr3:3091225-3091674 REVERSE LENGTH=149 | 201606		ALL.95.centroids.fasta_PSMEv1.0_95_92_genes_without_introns.fasta.80.centroids.pep.uniq-atonly_outfiles/similarity_search/blastp_ALL.95.centroids.fasta_PSMEv1.0_95_92_genes_without_introns.fasta.80.centroids.pep_arabidopsis_at11.out		No	Yes	4555.Si026960m	1e-12	78.6		Viridiplantae	0J1EU@euNOG,0TZEX@lilNOG,0YT9R@NOG,15WPJ@poaNOG,1BTPC@strNOG,1E5JG@virNOG	NA
transcript24769.p1_1	AT1G71865.1	37.1	97	57	2	1	96	1	94	3.5e-08	89.700000	AT1G71865.1 | PyrD | Chr1:27030117-27030416 FORWARD LENGTH=99 | 201606		ALL.95.centroids.fasta_PSMEv1.0_95_92_genes_without_introns.fasta.80.centroids.pep.uniq-atonly_outfiles/similarity_search/blastp_ALL.95.centroids.fasta_PSMEv1.0_95_92_genes_without_introns.fasta.80.centroids.pep_arabidopsis_at11.out		No	Yes	4533.OB01G47490.1	1.5e-08	64.3	OSI_04602	Viridiplantae	0J42F@euNOG,0U0E4@lilNOG,0YZR7@NOG,15XQ8@poaNOG,1BUAW@strNOG,1E67I@virNOG	NA
transcript34541.p1_1_2	AT4G32915.1	52.2	92	43	1	48	139	62	152	3.7e-21	63.400000	AT4G32915.1 | glutamyl-tRNA(Gln) amidotransferase subunit C | Chr4:15885549-15886628 FORWARD LENGTH=155 | 201606		ALL.95.centroids.fasta_PSMEv1.0_95_92_genes_without_introns.fasta.80.centroids.pep.uniq-atonly_outfiles/similarity_search/blastp_ALL.95.centroids.fasta_PSMEv1.0_95_92_genes_without_introns.fasta.80.centroids.pep_arabidopsis_at11.out		No	Yes	29760.VIT_04s0008g00570.t01	8.9e-25	118.6	GATC	Viridiplantae	0YK7T@NOG,1BU0N@strNOG,1E5X2@virNOG,KOG2271@euNOG	Allows the formation of correctly charged Gln-tRNA(Gln) through the transamidation of misacylated Glu-tRNA(Gln) in chloroplasts and mitochondria. The reaction takes place in the presence of glutamine and ATP through an activated gamma-phospho- Glu-tRNA(Gln)	Aminoacyl-tRNA biosynthesis (00970), Metabolic pathways (01100)	PFAM (Glu-tRNAGln)		GO:0043227-membrane-bounded organelle(L=2),GO:0043234-protein complex(L=2),GO:0044422-organelle part(L=2),GO:0044425-membrane part(L=2),GO:0044464-cell part(L=2),
transcript30697.p1_1
transcript27310.p1_1																		29760.VIT_05s0029g00110.t01	1.2e-10	71.6		Viridiplantae	0IK9P@euNOG,0YJJ6@NOG,1BNKE@strNOG,1E0E1@virNOG	Pfam:DUF593		PFAM (DUF593), SMART (COIL, TRANS)
transcript26340.p1_1	AT5G05360.1	58.7	104	42	1	39	141	60	163	1.3e-29	71.000000	AT5G05360.1 | hypothetical protein | Chr5:1588356-1589178 FORWARD LENGTH=163 | 201606		ALL.95.centroids.fasta_PSMEv1.0_95_92_genes_without_introns.fasta.80.centroids.pep.uniq-atonly_outfiles/similarity_search/blastp_ALL.95.centroids.fasta_PSMEv1.0_95_92_genes_without_introns.fasta.80.centroids.pep_arabidopsis_at11.out		No	No	29760.VIT_13s0067g02170.t01	7.5e-32	142.1		Viridiplantae	0J0TK@euNOG,0YQU8@NOG,1BUDB@strNOG,1E6AF@virNOG	expressed protein		PFAM (Sel1), SMART (SEL1)
transcript29937.p1_1
transcript7163.p1_1
transcript34129.p2_1	AT3G24500.1	66.4	146	45	1	1	142	1	146	2.7e-48	97.300000	AT3G24500.1 | multiprotein bridging factor 1C | Chr3:8918755-8919201 FORWARD LENGTH=148 | 201606		ALL.95.centroids.fasta_PSMEv1.0_95_92_genes_without_introns.fasta.80.centroids.pep.uniq-atonly_outfiles/similarity_search/blastp_ALL.95.centroids.fasta_PSMEv1.0_95_92_genes_without_introns.fasta.80.centroids.pep_arabidopsis_at11.out		No	Yes	3218.PP1S141_102V6.1	6.8e-49	198.7		Viridiplantae	1BSRJ@strNOG,1E4KK@virNOG,COG1813@NOG,KOG3398@euNOG	Multiprotein bridging factor 1		PFAM (MBF1, HTH_3), SMART (HTH_XRE, COIL)	GO:0006950-response to stress(L=2),GO:0007154-cell communication(L=2),GO:0009628-response to abiotic stimulus(L=2),GO:0009719-response to endogenous stimulus(L=2),GO:0042221-response to chemical(L=2),GO:0044700-single organism signaling(L=2),GO:0044763-single-organism cellular process(L=2),GO:0050789-regulation of biological process(L=2),GO:0051716-cellular response to stimulus(L=2),	GO:0043227-membrane-bounded organelle(L=2),GO:0043228-non-membrane-bounded organelle(L=2),GO:0043233-organelle lumen(L=2),GO:0044422-organelle part(L=2),GO:0044464-cell part(L=2),	GO:0000989-transcription factor activity, transcription factor binding(L=2),GO:0003700-transcription factor activity, sequence-specific DNA binding(L=2),
transcript29500.p1_1	AT5G64040.1	65.8	111	38	0	35	145	61	171	3e-39	76.000000	AT5G64040.1 | photosystem I reaction center subunit PSI-N%2C chloroplast%2C putative / PSI-N%2C putative (PSAN) | Chr5:25628724-25629409 REVERSE LENGTH=171 | 201606		ALL.95.centroids.fasta_PSMEv1.0_95_92_genes_without_introns.fasta.80.centroids.pep.uniq-atonly_outfiles/similarity_search/blastp_ALL.95.centroids.fasta_PSMEv1.0_95_92_genes_without_introns.fasta.80.centroids.pep_arabidopsis_at11.out		No	No	29760.VIT_04s0044g01410.t01	2.6e-40	170.2	PSAN	Viridiplantae	0IY0S@euNOG,1281Y@NOG,1BS8V@strNOG,1E442@virNOG	Photosystem I reaction center subunit	Photosynthesis (00195), Metabolic pathways (01100)	PFAM (PsaN), SMART (TRANS)		GO:0043227-membrane-bounded organelle(L=2),GO:0044422-organelle part(L=2),GO:0044464-cell part(L=2),
transcript33793.p1_1
transcript29322.p1_1
transcript26495.p1_1	AT1G07960.1	60.7	135	52	1	9	142	11	145	3.3e-46	91.800000	AT1G07960.1 | PDI-like 5-1 | Chr1:2467681-2468831 FORWARD LENGTH=146 | 201606		ALL.95.centroids.fasta_PSMEv1.0_95_92_genes_without_introns.fasta.80.centroids.pep.uniq-atonly_outfiles/similarity_search/blastp_ALL.95.centroids.fasta_PSMEv1.0_95_92_genes_without_introns.fasta.80.centroids.pep_arabidopsis_at11.out		No	Yes	4641.GSMUA_Achr10P13210_001	4.6e-45	186.0	PDIL5-1	Viridiplantae	0TY7E@lilNOG,1BS9C@strNOG,1E4H7@virNOG,COG0526@NOG,KOG0191@euNOG	cell redox homeostasis		PFAM (Thioredoxin), SMART (SIGNAL, TRANS)
transcript24303.p1_1
transcript14675.p2_1																		4081.Solyc07g064840.1.1	1.2e-24	118.2		Viridiplantae	0INM1@euNOG,11U8U@NOG,1C6PK@strNOG,1EKKG@virNOG	Essential protein Yae1, N terminal		PFAM (Yae1_N), SMART (COIL)
transcript35178.p1_1
transcript22940.p1_1
transcript37415.p1_1
transcript36527.p1_1
transcript33189.p2_1
transcript26901.p1_1
transcript35146.p1_1
transcript25722.p1_1																		3847.GLYMA06G13910.1	5.9e-16	89.4		Viridiplantae	0J1IZ@euNOG,0YXA2@NOG,1BUJJ@strNOG,1E6H2@virNOG	Auxin responsive protein	Plant hormone signal transduction (04075)	PFAM (Auxin_inducible)
transcript24249.p1_1																		29760.VIT_12s0028g01750.t01	9e-17	92.0		Viridiplantae	0J4EA@euNOG,0Y1F2@NOG,1BV7I@strNOG,1E76Y@virNOG	LysM		PFAM (LysM), SMART (LysM, SIGNAL, TRANS)
transcript30815.p1_1
transcript14914.p1_1
transcript12006.p4_1
transcript37579.p1_1
transcript32680.p1_1
transcript6437.p2_1																		39946.BGIOSGA024123-PA	4.8e-42	175.6	B120	Viridiplantae	0IE3D@euNOG,0TUGX@lilNOG,15RCT@poaNOG,1BFGP@strNOG,1DTEV@virNOG,COG0515@NOG	serine threonine-protein kinase		PFAM (PAN_2, Pkinase_Tyr, Pkinase, B_lectin, S_locus_glycop, DUF3403), SMART (TRANS, STYKc, B_lectin, PAN_AP, SIGNAL, EGF, EGF_like)	GO:0044237-cellular metabolic process(L=2),GO:0044238-primary metabolic process(L=2),GO:0071704-organic substance metabolic process(L=2),	GO:0044425-membrane part(L=2),GO:0044464-cell part(L=2),	GO:0005515-protein binding(L=2),GO:0016740-transferase activity(L=2),
transcript35995.p1_1
transcript28263.p1_1
transcript27624.p1_1	AT3G52560.1	84.4	147	22	1	1	147	1	146	4.7e-72	99.300000	AT3G52560.1 | ubiquitin E2 variant 1D-4 | Chr3:19494678-19495954 REVERSE LENGTH=146 | 201606		ALL.95.centroids.fasta_PSMEv1.0_95_92_genes_without_introns.fasta.80.centroids.pep.uniq-atonly_outfiles/similarity_search/blastp_ALL.95.centroids.fasta_PSMEv1.0_95_92_genes_without_introns.fasta.80.centroids.pep_arabidopsis_at11.out		No	Yes	4081.Solyc10g083120.1.1	5.2e-73	278.9		Viridiplantae	11MDW@NOG,1BHX2@strNOG,1DVTD@virNOG,KOG0896@euNOG	Ubiquitin-conjugating enzyme E2 variant		PFAM (UQ_con), SMART (UBCc)	GO:0006807-nitrogen compound metabolic process(L=2),GO:0006950-response to stress(L=2),GO:0044237-cellular metabolic process(L=2),GO:0044238-primary metabolic process(L=2),GO:0044763-single-organism cellular process(L=2),GO:0051716-cellular response to stimulus(L=2),GO:0071704-organic substance metabolic process(L=2),	GO:0043234-protein complex(L=2),GO:0044464-cell part(L=2),
transcript26040.p1_1
transcript10793.p2_1
transcript37382.p1_1
transcript27469.p1_1																		3694.POPTR_0013s11250.1	1.2e-08	65.1		Viridiplantae	0J0UE@euNOG,12859@NOG,1BUA9@strNOG,1E671@virNOG	NA				GO:0043227-membrane-bounded organelle(L=2),GO:0044464-cell part(L=2),
transcript5860.p1_1
transcript38902.p1_1	AT3G62410.1	53.5	101	39	2	50	148	37	131	2.7e-19	66.400000	AT3G62410.1 | CP12 domain-containing protein 2 | Chr3:23091006-23091401 FORWARD LENGTH=131 | 201606		ALL.95.centroids.fasta_PSMEv1.0_95_92_genes_without_introns.fasta.80.centroids.pep.uniq-atonly_outfiles/similarity_search/blastp_ALL.95.centroids.fasta_PSMEv1.0_95_92_genes_without_introns.fasta.80.centroids.pep_arabidopsis_at11.out		No	Yes	3694.POPTR_0014s11580.1	2.3e-20	104.0		Viridiplantae	0J0MZ@euNOG,12442@NOG,1BSVF@strNOG,1E64A@virNOG	calvin cycle protein		PFAM (CP12), SMART (CP12, SIGNAL)	GO:0006950-response to stress(L=2),GO:0009058-biosynthetic process(L=2),GO:0009628-response to abiotic stimulus(L=2),GO:0042221-response to chemical(L=2),GO:0044237-cellular metabolic process(L=2),GO:0044238-primary metabolic process(L=2),GO:0044710-single-organism metabolic process(L=2),GO:0044763-single-organism cellular process(L=2),GO:0050789-regulation of biological process(L=2),GO:0051716-c…	GO:0043227-membrane-bounded organelle(L=2),GO:0043234-protein complex(L=2),GO:0044422-organelle part(L=2),GO:0044464-cell part(L=2),	GO:0043167-ion binding(L=2),
transcript36407.p1_1	AT4G16160.1	45.5	156	57	4	18	146	21	175	3.1e-31	86.600000	AT4G16160.1 | Mitochondrial import inner membrane translocase subunit Tim17/Tim22/Tim23 family protein | Chr4:9157545-9158738 FORWARD LENGTH=176 | 201606		ALL.95.centroids.fasta_PSMEv1.0_95_92_genes_without_introns.fasta.80.centroids.pep.uniq-atonly_outfiles/similarity_search/blastp_ALL.95.centroids.fasta_PSMEv1.0_95_92_genes_without_introns.fasta.80.centroids.pep_arabidopsis_at11.out		No	Yes	88036.EFJ35704	4.5e-56	222.6		Viridiplantae	0IVWI@euNOG,0YI0M@NOG,1BUNU@strNOG,1E6KP@virNOG	Tim17/Tim22/Tim23/Pmp24 family		PFAM (Tim17)
transcript35106.p1_1	AT2G36170.1	99.2	128	1	0	21	148	1	128	1.6e-67	85.900000	AT2G36170.1 | 60S ribosomal protein L40-1 | Chr2:15172153-15173046 FORWARD LENGTH=128 | 201606		ALL.95.centroids.fasta_PSMEv1.0_95_92_genes_without_introns.fasta.80.centroids.pep.uniq-atonly_outfiles/similarity_search/blastp_ALL.95.centroids.fasta_PSMEv1.0_95_92_genes_without_introns.fasta.80.centroids.pep_arabidopsis_at11.out		No	Yes	4533.OB09G26830.1	1.3e-66	257.7	RPL40	Viridiplantae	0IUNU@euNOG,0U77I@lilNOG,1646B@poaNOG,1C7TS@strNOG,1EMRT@virNOG,COG1552@NOG	ribosomal protein	Ribosome (03010)	PFAM (Rad60-SLD, Ribosomal_L40e, ubiquitin), SMART (UBQ)	GO:0009056-catabolic process(L=2),GO:0044237-cellular metabolic process(L=2),GO:0044238-primary metabolic process(L=2),GO:0071704-organic substance metabolic process(L=2),	GO:0043227-membrane-bounded organelle(L=2),GO:0043228-non-membrane-bounded organelle(L=2),GO:0043233-organelle lumen(L=2),GO:0044422-organelle part(L=2),GO:0044464-cell part(L=2),	GO:0003735-structural constituent of ribosome(L=2),
transcript28256.p1_1																		4113.PGSC0003DMT400077712	8.9e-12	75.5		Viridiplantae	0J3Z8@euNOG,0YXA2@NOG,1BUIC@strNOG,1E6FS@virNOG	Auxin-induced protein	Plant hormone signal transduction (04075)	PFAM (Auxin_inducible)
transcript28198.p1_1
transcript27575.p1_1	AT5G56150.1	83.7	147	24	0	1	147	1	147	3.9e-74	98.700000	AT5G56150.1 | ubiquitin-conjugating enzyme 30 | Chr5:22729756-22730964 FORWARD LENGTH=148 | 201606		ALL.95.centroids.fasta_PSMEv1.0_95_92_genes_without_introns.fasta.80.centroids.pep.uniq-atonly_outfiles/similarity_search/blastp_ALL.95.centroids.fasta_PSMEv1.0_95_92_genes_without_introns.fasta.80.centroids.pep_arabidopsis_at11.out		No	Yes	88036.EFJ05509	4.8e-74	282.3		Viridiplantae	1BF3H@strNOG,1DPV3@virNOG,COG5078@NOG,KOG0417@euNOG	ubiquitin-conjugating enzyme	Ubiquitin mediated proteolysis (04120), Protein processing in endoplasmic reticulum (04141)	PFAM (UQ_con, RWD), SMART (UBCc, TRANS)
transcript27324.p1_1
transcript26949.p1_1
transcript26361.p1_1	AT4G27960.1	95.3	148	7	0	1	148	1	148	8.6e-82	99.300000	AT4G27960.1 | ubiquitin conjugating enzyme 9 | Chr4:13916065-13917203 REVERSE LENGTH=148 | 201606		ALL.95.centroids.fasta_PSMEv1.0_95_92_genes_without_introns.fasta.80.centroids.pep.uniq-atonly_outfiles/similarity_search/blastp_ALL.95.centroids.fasta_PSMEv1.0_95_92_genes_without_introns.fasta.80.centroids.pep_arabidopsis_at11.out		No	Yes	88036.EFJ27529	2.8e-82	309.7		Viridiplantae	1BGHV@strNOG,1DPV3@virNOG,COG5078@NOG,KOG0417@euNOG	ubiquitin-conjugating enzyme	Ubiquitin mediated proteolysis (04120), Protein processing in endoplasmic reticulum (04141)	PFAM (UQ_con, RWD), SMART (UBCc, TRANS)
transcript31559.p1_1
transcript9531.p1_1
transcript4353.p1_1
transcript4674.p1_1
transcript35040.p1_1
transcript33804.p1_1
transcript27384.p1_1																		4577.GRMZM5G895362_P01	4.9e-18	96.3		Viridiplantae	0JK7D@euNOG,0ZAU3@NOG,1EIDX@virNOG	NA
transcript24587.p1_1_2
transcript24346.p1_1	AT3G43810.1	94.0	149	9	0	1	149	1	149	2.7e-51	99.300000	AT3G43810.1 | calmodulin 7 | Chr3:15664619-15666355 REVERSE LENGTH=149 | 201606		ALL.95.centroids.fasta_PSMEv1.0_95_92_genes_without_introns.fasta.80.centroids.pep.uniq-atonly_outfiles/similarity_search/blastp_ALL.95.centroids.fasta_PSMEv1.0_95_92_genes_without_introns.fasta.80.centroids.pep_arabidopsis_at11.out		No	Yes	88036.EFJ27330	3.7e-50	203.0		Viridiplantae	1BCCR@strNOG,1DQAN@virNOG,COG5126@NOG,KOG0027@euNOG	Calmodulin mediates the control of a large number of enzymes, ion channels and other proteins by Ca(2 ). Among the enzymes to be stimulated by the calmodulin-Ca(2 ) complex are a number of protein kinases and phosphatases	Oocyte meiosis (04114), Plant-pathogen interaction (04626), Circadian entrainment (04713), Melanogenesis (04916), Estrogen signaling pathway (04915), Phosphatidylinositol signaling system (04070), GnRH signaling pathway (04912), Insulin signaling pathway (04910), Gastric acid secretion (04971), Salivary secretion (04970), Alzheimer's disease (05010), Neurotrophin signaling pathway (04722), Tuberc…	PFAM (efhand, efhand_Ca_insen, SPARC_Ca_bdg, FSH1), SMART (EFh)	GO:0007154-cell communication(L=2),GO:0042221-response to chemical(L=2),GO:0044700-single organism signaling(L=2),GO:0044763-single-organism cellular process(L=2),GO:0050789-regulation of biological process(L=2),GO:0051606-detection of stimulus(L=2),GO:0051716-cellular response to stimulus(L=2),	GO:0043227-membrane-bounded organelle(L=2),GO:0044422-organelle part(L=2),GO:0044464-cell part(L=2),	GO:0043167-ion binding(L=2),
transcript15904.p1_1
transcript30248.p1_1
transcript18330.p1_1
transcript4696.p1_1
transcript37530.p1_1
transcript34070.p1_1_2	AT3G29130.1	58.7	104	43	0	44	147	13	116	3.6e-27	68.900000	AT3G29130.1 | kxDL motif protein | Chr3:11102546-11103294 REVERSE LENGTH=119 | 201606		ALL.95.centroids.fasta_PSMEv1.0_95_92_genes_without_introns.fasta.80.centroids.pep.uniq-atonly_outfiles/similarity_search/blastp_ALL.95.centroids.fasta_PSMEv1.0_95_92_genes_without_introns.fasta.80.centroids.pep_arabidopsis_at11.out		No	Yes	29760.VIT_10s0003g04680.t01	1.1e-33	148.3		Viridiplantae	11UUW@NOG,1BT68@strNOG,1E524@virNOG,KOG3443@euNOG	Uncharacterized conserved protein		PFAM (KxDL)
transcript27301.p1_1
transcript26690.p1_1
transcript26486.p1_1_2
transcript227.p4_1
transcript25897.p1_1
transcript33354.p2_1
transcript24975.p2_1
transcript34984.p1_1	AT3G09860.1	47.0	100	50	3	1	99	1	98	1.5e-21	99.000000	AT3G09860.1 | actin T1-like protein | Chr3:3026140-3027000 FORWARD LENGTH=98 | 201606		ALL.95.centroids.fasta_PSMEv1.0_95_92_genes_without_introns.fasta.80.centroids.pep.uniq-atonly_outfiles/similarity_search/blastp_ALL.95.centroids.fasta_PSMEv1.0_95_92_genes_without_introns.fasta.80.centroids.pep_arabidopsis_at11.out		No	Yes	3218.PP1S49_23V6.1	1.5e-26	124.0		Viridiplantae	0J04E@euNOG,120QE@NOG,1BTDQ@strNOG,1E59N@virNOG	NA		SMART (TRANS)
transcript33948.p1_1_2	AT1G67090.1	45.4	183	52	3	6	148	1	175	1.1e-34	94.100000	AT1G67090.1 | ribulose bisphosphate carboxylase small chain 1A | Chr1:25048465-25049249 REVERSE LENGTH=180 | 201606		ALL.95.centroids.fasta_PSMEv1.0_95_92_genes_without_introns.fasta.80.centroids.pep.uniq-atonly_outfiles/similarity_search/blastp_ALL.95.centroids.fasta_PSMEv1.0_95_92_genes_without_introns.fasta.80.centroids.pep_arabidopsis_at11.out		No	Yes	4113.PGSC0003DMT400062138	3.2e-33	146.7	RBCS-1	Viridiplantae	0IM2H@euNOG,1BQJD@strNOG,1E2DK@virNOG,COG4451@NOG	RuBisCO catalyzes two reactions the carboxylation of D- ribulose 1,5-bisphosphate, the primary event in carbon dioxide fixation, as well as the oxidative fragmentation of the pentose substrate. Both reactions occur simultaneously and in competition at the same active site (By similarity)	Carbon fixation in photosynthetic organisms (00710), Microbial metabolism in diverse environments (01120), Glyoxylate and dicarboxylate metabolism (00630), Metabolic pathways (01100)	PFAM (RuBisCO_small, RbcS), SMART (RuBisCO_small)	GO:0006950-response to stress(L=2),GO:0009628-response to abiotic stimulus(L=2),GO:0044085-cellular component biogenesis(L=2),GO:0044237-cellular metabolic process(L=2),	GO:0043227-membrane-bounded organelle(L=2),GO:0043228-non-membrane-bounded organelle(L=2),GO:0044422-organelle part(L=2),GO:0044464-cell part(L=2),GO:0048046-apoplast(L=2),	GO:0043167-ion binding(L=2),
transcript10593.p3_1
transcript32198.p1_1
transcript24343.p1_1																		3694.POPTR_0010s24950.1	1.1e-28	131.7		Viridiplantae	121N2@NOG,1E5SJ@virNOG,KOG0800@euNOG	Zinc finger, C3HC4 type (RING finger)		PFAM (zf-C3HC4), SMART (RING, TRANS)
transcript4439.p1_1
transcript22424.p1_1
transcript36953.p1_1
transcript21141.p1_1
transcript26418.p1_1
transcript4639.p1_1
transcript34231.p1_1_2
transcript29145.p2_1																		29760.VIT_10s0003g03500.t01	7.1e-57	225.3		Viridiplantae	0XPN7@NOG,1BBZN@strNOG,1DV9A@virNOG,KOG0738@euNOG	Katanin p60 ATPase-containing subunit		PFAM (AAA, RuvB_N), SMART (AAA)
transcript1018.p3_1
transcript9669.p1_1
transcript27744.p1_1
transcript25953.p1_1																		3847.GLYMA18G46716.1	1.1e-14	85.1		Viridiplantae	0J4K5@euNOG,0YYA5@NOG,1BUSE@strNOG,1E6QE@virNOG	Protein of unknown function (DUF3245)		PFAM (DUF3245)
transcript35670.p1_1
transcript18582.p1_1	AT1G68490.1	43.0	158	66	6	17	152	28	183	1.8e-21	88.900000	AT1G68490.1 | translocase subunit seca | Chr1:25693926-25694946 FORWARD LENGTH=183 | 201606		ALL.95.centroids.fasta_PSMEv1.0_95_92_genes_without_introns.fasta.80.centroids.pep.uniq-atonly_outfiles/similarity_search/blastp_ALL.95.centroids.fasta_PSMEv1.0_95_92_genes_without_introns.fasta.80.centroids.pep_arabidopsis_at11.out		No	Yes	29760.VIT_01s0011g03580.t01	1.1e-28	131.7		Viridiplantae	0IYCG@euNOG,0YS9F@NOG,1BS0G@strNOG,1E3VB@virNOG	NA
transcript9087.p1_1
transcript26724.p1_1
transcript32052.p1_1	AT3G52350.1	43.3	120	61	2	37	153	65	180	1e-16	76.000000	AT3G52350.1 | D111/G-patch domain-containing protein | Chr3:19409606-19410148 REVERSE LENGTH=180 | 201606		ALL.95.centroids.fasta_PSMEv1.0_95_92_genes_without_introns.fasta.80.centroids.pep.uniq-atonly_outfiles/similarity_search/blastp_ALL.95.centroids.fasta_PSMEv1.0_95_92_genes_without_introns.fasta.80.centroids.pep_arabidopsis_at11.out		No	Yes	3847.GLYMA10G43500.1	1.6e-19	101.3		Viridiplantae	0IQDN@euNOG,12CJU@NOG,1C711@strNOG,1EKY7@virNOG	G-patch domain		PFAM (G-patch), SMART (G_patch, COIL)
transcript27070.p1_1
transcript21850.p2_1
transcript26613.p1_1	AT1G08830.1	75.8	149	35	1	5	152	3	151	4.6e-62	96.100000	AT1G08830.1 | copper/zinc superoxide dismutase 1 | Chr1:2827700-2829053 FORWARD LENGTH=152 | 201606		ALL.95.centroids.fasta_PSMEv1.0_95_92_genes_without_introns.fasta.80.centroids.pep.uniq-atonly_outfiles/similarity_search/blastp_ALL.95.centroids.fasta_PSMEv1.0_95_92_genes_without_introns.fasta.80.centroids.pep_arabidopsis_at11.out		No	Yes	4577.GRMZM2G025992_P01	1.3e-69	267.7		Viridiplantae	0TXAE@lilNOG,15UF6@poaNOG,1BRBR@strNOG,1E35V@virNOG,COG2032@NOG,KOG0441@euNOG	Destroys radicals which are normally produced within the cells and which are toxic to biological systems (By similarity)	Prion diseases (05020), Peroxisome (04146), Amyotrophic lateral sclerosis (ALS) (05014), Huntington's disease (05016)	PFAM (Sod_Cu)		GO:0044464-cell part(L=2),
transcript25231.p1_1	AT1G17880.1	72.2	158	35	2	1	150	1	157	4.2e-55	97.400000	AT1G17880.1 | basic transcription factor 3 | Chr1:6152572-6153425 REVERSE LENGTH=165 | 201606		ALL.95.centroids.fasta_PSMEv1.0_95_92_genes_without_introns.fasta.80.centroids.pep.uniq-atonly_outfiles/similarity_search/blastp_ALL.95.centroids.fasta_PSMEv1.0_95_92_genes_without_introns.fasta.80.centroids.pep_arabidopsis_at11.out		No	Yes	3218.PP1S359_31V6.1	2.2e-58	230.3	BTF3	Viridiplantae	11JBG@NOG,1BR0I@strNOG,1E2WJ@virNOG,KOG2240@euNOG	Transcription factor		PFAM (NAC), SMART (COIL)	GO:0006950-response to stress(L=2),GO:0009628-response to abiotic stimulus(L=2),
transcript1286.p1_1
transcript48.p5_1
transcript36938.p1_1
transcript27555.p1_1
transcript9735.p1_1
transcript32822.p1_1	AT4G28330.1	44.5	146	80	1	6	151	8	152	3.6e-30	94.200000	AT4G28330.1 | pyrroline-5-carboxylate reductase | Chr4:14022452-14022928 REVERSE LENGTH=158 | 201606		ALL.95.centroids.fasta_PSMEv1.0_95_92_genes_without_introns.fasta.80.centroids.pep.uniq-atonly_outfiles/similarity_search/blastp_ALL.95.centroids.fasta_PSMEv1.0_95_92_genes_without_introns.fasta.80.centroids.pep_arabidopsis_at11.out		No	Yes	4081.Solyc07g053930.1.1	4.7e-32	142.9		Viridiplantae	0IYT1@euNOG,0YNPD@NOG,1BSYK@strNOG,1E4UB@virNOG	NA		SMART (TRANS, SIGNAL)
transcript3191.p1_1																		3694.POPTR_0002s08480.1	1.2e-08	65.1		Viridiplantae	0J4RM@euNOG,0ZGWR@NOG,1BVFA@strNOG,1E7FR@virNOG	NA		SMART (COIL)		GO:0043227-membrane-bounded organelle(L=2),GO:0044464-cell part(L=2),
transcript28430.p1_1
transcript27549.p1_1	AT4G23330.2	46.2	143	74	2	12	151	2	144	1.2e-25	90.300000	AT4G23330.2 | hypothetical protein | Chr4:12192136-12193383 FORWARD LENGTH=147 | 201606		ALL.95.centroids.fasta_PSMEv1.0_95_92_genes_without_introns.fasta.80.centroids.pep.uniq-atonly_outfiles/similarity_search/blastp_ALL.95.centroids.fasta_PSMEv1.0_95_92_genes_without_introns.fasta.80.centroids.pep_arabidopsis_at11.out		No	No	29760.VIT_02s0025g03460.t01	1.2e-30	138.3		Viridiplantae	0IZ1F@euNOG,12BWD@NOG,1BT96@strNOG,1E550@virNOG	Uncharacterized conserved protein (DUF2365)		PFAM (DUF2365, DUF26, Pkinase_Tyr, Pkinase), SMART (COIL, TRANS, STYKc, SIGNAL)
transcript26564.p1_1	AT3G43810.1	96.6	149	5	0	6	154	1	149	2.5e-52	96.100000	AT3G43810.1 | calmodulin 7 | Chr3:15664619-15666355 REVERSE LENGTH=149 | 201606		ALL.95.centroids.fasta_PSMEv1.0_95_92_genes_without_introns.fasta.80.centroids.pep.uniq-atonly_outfiles/similarity_search/blastp_ALL.95.centroids.fasta_PSMEv1.0_95_92_genes_without_introns.fasta.80.centroids.pep_arabidopsis_at11.out		No	Yes	4641.GSMUA_Achr6P23670_001	7.7e-51	205.3		Viridiplantae	0TSRE@lilNOG,1BCCR@strNOG,1DQAN@virNOG,COG5126@NOG,KOG0027@euNOG	Calmodulin mediates the control of a large number of enzymes, ion channels and other proteins by Ca(2 ). Among the enzymes to be stimulated by the calmodulin-Ca(2 ) complex are a number of protein kinases and phosphatases	Oocyte meiosis (04114), Plant-pathogen interaction (04626), Circadian entrainment (04713), Melanogenesis (04916), Estrogen signaling pathway (04915), Phosphatidylinositol signaling system (04070), GnRH signaling pathway (04912), Insulin signaling pathway (04910), Gastric acid secretion (04971), Salivary secretion (04970), Alzheimer's disease (05010), Neurotrophin signaling pathway (04722), Tuberc…	PFAM (efhand, efhand_Ca_insen, SPARC_Ca_bdg, FSH1), SMART (EFh)	GO:0007154-cell communication(L=2),GO:0042221-response to chemical(L=2),GO:0044700-single organism signaling(L=2),GO:0044763-single-organism cellular process(L=2),GO:0050789-regulation of biological process(L=2),GO:0051606-detection of stimulus(L=2),GO:0051716-cellular response to stimulus(L=2),	GO:0043227-membrane-bounded organelle(L=2),GO:0044422-organelle part(L=2),GO:0044464-cell part(L=2),	GO:0043167-ion binding(L=2),
transcript24158.p1_1_2
transcript30500.p1_1																		3847.GLYMA02G38921.1	6.6e-10	69.3		Eukaryotes	COG2036@NOG,KOG3467@euNOG	Core component of nucleosome. Nucleosomes wrap and compact DNA into chromatin, limiting DNA accessibility to the cellular machineries which require DNA as a template. Histones thereby play a central role in transcription regulation, DNA repair, DNA replication and chromosomal stability. DNA accessibility is regulated via a complex set of post-translational modifications of histones, also called h…	Systemic lupus erythematosus (05322), Alcoholism (05034), Viral carcinogenesis (05203)	PFAM (Histone, TAF, CBFD_NFYB_HMF), SMART (H4)		GO:0043227-membrane-bounded organelle(L=2),GO:0043228-non-membrane-bounded organelle(L=2),GO:0044464-cell part(L=2),
transcript36827.p1_1_2
transcript27965.p1_1																		9031.ENSGALP00000007170	7.1e-12	75.9		Animals	0A4FP@biNOG,0DRYQ@chorNOG,0IKHH@euNOG,0VFAI@meNOG,11IA8@NOG,13J2I@opiNOG,1D17H@veNOG	NA
transcript25562.p1_1
transcript23549.p1_1	AT3G50845.1	74.4	156	37	2	1	155	1	154	4.5e-57	99.400000	AT3G50845.1 | MIP18 family protein (DUF59) | Chr3:18900107-18901209 REVERSE LENGTH=154 | 201606		ALL.95.centroids.fasta_PSMEv1.0_95_92_genes_without_introns.fasta.80.centroids.pep.uniq-atonly_outfiles/similarity_search/blastp_ALL.95.centroids.fasta_PSMEv1.0_95_92_genes_without_introns.fasta.80.centroids.pep_arabidopsis_at11.out		No	Yes	4113.PGSC0003DMT400045864	5.9e-59	232.3		Viridiplantae	1BR1C@strNOG,1E2VD@virNOG,COG5133@NOG,KOG3381@euNOG	Domain of unknown function DUF59		PFAM (DUF59)
transcript13362.p1_1	ATCG00900.1	76.6	154	36	0	1	154	1	154	1.5e-60	98.700000	ATCG00900.1 | Ribosomal protein S7p/S5e family protein | ChrC:97478-97945 REVERSE LENGTH=155 | 201606		ALL.95.centroids.fasta_PSMEv1.0_95_92_genes_without_introns.fasta.80.centroids.pep.uniq-atonly_outfiles/similarity_search/blastp_ALL.95.centroids.fasta_PSMEv1.0_95_92_genes_without_introns.fasta.80.centroids.pep_arabidopsis_at11.out		No	Yes	3702.ATCG00900.1	2.3e-58	230.3	RPS7	Viridiplantae	0BXEZ@braNOG,1BEAM@strNOG,1DY9V@virNOG,COG0049@NOG,KOG3291@euNOG	One of the primary rRNA binding proteins, it binds directly to 16S rRNA where it nucleates assembly of the head domain of the 30S subunit (By similarity)	Ribosome (03010)	PFAM (Ribosomal_S7)		GO:0043227-membrane-bounded organelle(L=2),GO:0044464-cell part(L=2),
transcript28099.p1_1
transcript37291.p1_1																		3847.GLYMA06G13910.1	7.6e-14	82.4		Viridiplantae	0J1IZ@euNOG,0YXA2@NOG,1BUJJ@strNOG,1E6H2@virNOG	Auxin responsive protein	Plant hormone signal transduction (04075)	PFAM (Auxin_inducible)
transcript37008.p1_1
transcript35999.p1_1
transcript35225.p1_1	AT2G20450.1	78.6	131	28	0	23	153	1	131	2e-52	83.400000	AT2G20450.1 | Ribosomal protein L14 | Chr2:8813923-8815071 FORWARD LENGTH=134 | 201606		ALL.95.centroids.fasta_PSMEv1.0_95_92_genes_without_introns.fasta.80.centroids.pep.uniq-atonly_outfiles/similarity_search/blastp_ALL.95.centroids.fasta_PSMEv1.0_95_92_genes_without_introns.fasta.80.centroids.pep_arabidopsis_at11.out		No	Yes	29760.VIT_11s0118g00670.t01	4.3e-57	226.1	RPL14	Viridiplantae	1BR2E@strNOG,1E31C@virNOG,COG2163@NOG,KOG3421@euNOG	60S ribosomal protein	Ribosome (03010)	PFAM (Ribosomal_L14e)		GO:0005911-cell-cell junction(L=2),GO:0043227-membrane-bounded organelle(L=2),GO:0043228-non-membrane-bounded organelle(L=2),GO:0043233-organelle lumen(L=2),GO:0044422-organelle part(L=2),GO:0044464-cell part(L=2),
transcript33552.p1_1
transcript32542.p2_1
transcript25868.p1_1	AT5G08180.1	57.1	154	66	0	1	154	1	154	3.5e-41	98.100000	AT5G08180.1 | Ribosomal protein L7Ae/L30e/S12e/Gadd45 family protein | Chr5:2631843-2633374 REVERSE LENGTH=156 | 201606		ALL.95.centroids.fasta_PSMEv1.0_95_92_genes_without_introns.fasta.80.centroids.pep.uniq-atonly_outfiles/similarity_search/blastp_ALL.95.centroids.fasta_PSMEv1.0_95_92_genes_without_introns.fasta.80.centroids.pep_arabidopsis_at11.out		No	Yes	3847.GLYMA05G07590.1	1.5e-49	201.1		Viridiplantae	1BRD3@strNOG,1E379@virNOG,COG1358@NOG,KOG3167@euNOG	H ACA ribonucleoprotein complex subunit	Ribosome biogenesis in eukaryotes (03008)	PFAM (Ribosomal_L7Ae), SMART (COIL)
transcript24513.p1_1	AT4G14420.1	55.7	158	68	1	1	156	1	158	6.3e-43	99.400000	AT4G14420.1 | HR-like lesion-inducing protein-like protein | Chr4:8302171-8303738 REVERSE LENGTH=158 | 201606		ALL.95.centroids.fasta_PSMEv1.0_95_92_genes_without_introns.fasta.80.centroids.pep.uniq-atonly_outfiles/similarity_search/blastp_ALL.95.centroids.fasta_PSMEv1.0_95_92_genes_without_introns.fasta.80.centroids.pep_arabidopsis_at11.out		No	Yes	88036.EFJ20699	2.4e-52	210.3		Viridiplantae	0IYAR@euNOG,11T2N@NOG,1BSBA@strNOG,1E46M@virNOG	Nicotiana lesion-inducing like		PFAM (HR_lesion), SMART (TRANS, SIGNAL)		GO:0043227-membrane-bounded organelle(L=2),GO:0044464-cell part(L=2),
transcript22444.p1_1	AT3G21510.1	58.3	151	63	0	6	156	1	151	3.5e-49	96.200000	AT3G21510.1 | histidine-containing phosphotransmitter 1 | Chr3:7578432-7579537 REVERSE LENGTH=154 | 201606		ALL.95.centroids.fasta_PSMEv1.0_95_92_genes_without_introns.fasta.80.centroids.pep.uniq-atonly_outfiles/similarity_search/blastp_ALL.95.centroids.fasta_PSMEv1.0_95_92_genes_without_introns.fasta.80.centroids.pep_arabidopsis_at11.out		No	Yes	29760.VIT_14s0030g00410.t01	2.1e-51	207.2		Viridiplantae	1BS2E@strNOG,1E3XI@virNOG,COG2198@NOG,KOG4747@euNOG	phosphotransfer protein	Plant hormone signal transduction (04075)	PFAM (Hpt), SMART (HPT, COIL)
transcript8457.p2_1
transcript38475.p1_1
transcript33587.p1_1
transcript32085.p1_1	AT2G24970.1	47.2	144	72	3	9	152	8	147	4.9e-27	91.100000	AT2G24970.1 | spindle/kinetochore-associated protein | Chr2:10620215-10621250 REVERSE LENGTH=152 | 201606		ALL.95.centroids.fasta_PSMEv1.0_95_92_genes_without_introns.fasta.80.centroids.pep.uniq-atonly_outfiles/similarity_search/blastp_ALL.95.centroids.fasta_PSMEv1.0_95_92_genes_without_introns.fasta.80.centroids.pep_arabidopsis_at11.out		No	Yes	4113.PGSC0003DMT400067610	7.9e-35	152.1		Viridiplantae	0IXER@euNOG,0Y4PR@NOG,1BRY8@strNOG,1E3TB@virNOG	NA		SMART (COIL)
transcript33149.p2_1
transcript27059.p1_1
transcript23739.p1_1
transcript23058.p1_1
transcript5301.p3_1
transcript21167.p2_1																		59689.fgenesh2_kg.2__2219__AT1G79220.1	1.9e-12	77.8		Viridiplantae	0C3J5@braNOG,0XT49@NOG,1BCMN@strNOG,1DQJ7@virNOG,KOG1267@euNOG	mitochondrial transcription termination factor family protein		PFAM (mTERF), SMART (Mterf, SIGNAL)
transcript36277.p1_1																		29760.VIT_11s0016g01300.t01	1.4e-10	71.6		Viridiplantae	1BRY2@strNOG,1E3T2@virNOG,COG5147@NOG,KOG0048@euNOG	myb-like DNA-binding domain containing protein		PFAM (Myb_DNA-binding), SMART (SANT)
transcript29247.p1_1
transcript27400.p1_1
transcript25913.p1_1	AT4G08685.1	38.6	153	89	4	11	158	7	159	4.2e-18	93.100000	AT4G08685.1 | Pollen Ole e 1 allergen and extensin family protein | Chr4:5550563-5551259 FORWARD LENGTH=159 | 201606		ALL.95.centroids.fasta_PSMEv1.0_95_92_genes_without_introns.fasta.80.centroids.pep.uniq-atonly_outfiles/similarity_search/blastp_ALL.95.centroids.fasta_PSMEv1.0_95_92_genes_without_introns.fasta.80.centroids.pep_arabidopsis_at11.out		No	Yes	4641.GSMUA_AchrUn_randomP14160_001	1.2e-19	101.7		Viridiplantae	0IXW5@euNOG,0TYEP@lilNOG,0YRT5@NOG,1BSAF@strNOG,1E45J@virNOG	Pollen-specific protein		PFAM (Pollen_Ole_e_I), SMART (SIGNAL, TRANS)
transcript24781.p1_1
transcript28102.p1_1
transcript27245.p2_1
transcript38091.p1_1
transcript36370.p1_1	AT1G76410.1	38.8	147	71	6	2	135	29	169	3.8e-19	83.800000	AT1G76410.1 | RING/U-box superfamily protein | Chr1:28668915-28669472 FORWARD LENGTH=185 | 201606		ALL.95.centroids.fasta_PSMEv1.0_95_92_genes_without_introns.fasta.80.centroids.pep.uniq-atonly_outfiles/similarity_search/blastp_ALL.95.centroids.fasta_PSMEv1.0_95_92_genes_without_introns.fasta.80.centroids.pep_arabidopsis_at11.out		No	Yes	3694.POPTR_0001s31720.1	1.7e-21	107.8		Eukaryotes	121N2@NOG,KOG0800@euNOG	finger protein		PFAM (zf-C3HC4), SMART (RING, TRANS, SIGNAL)	GO:0044237-cellular metabolic process(L=2),GO:0044238-primary metabolic process(L=2),GO:0071704-organic substance metabolic process(L=2),		GO:0016874-ligase activity(L=2),
transcript36093.p1_1
transcript34855.p1_1	AT3G04720.1	70.0	120	36	0	40	159	72	191	1.5e-47	75.000000	AT3G04720.1 | pathogenesis-related 4 | Chr3:1285691-1286531 REVERSE LENGTH=212 | 201606		ALL.95.centroids.fasta_PSMEv1.0_95_92_genes_without_introns.fasta.80.centroids.pep.uniq-atonly_outfiles/similarity_search/blastp_ALL.95.centroids.fasta_PSMEv1.0_95_92_genes_without_introns.fasta.80.centroids.pep_arabidopsis_at11.out		No	Yes	4113.PGSC0003DMT400050016	1.5e-49	201.1		Viridiplantae	1BKV7@strNOG,1DYQM@virNOG,COG3979@NOG,KOG4742@euNOG	wound-induced protein		PFAM (Barwin, Chitin_bind_1, DPBB_1), SMART (SIGNAL, ChtBD1)	GO:0006807-nitrogen compound metabolic process(L=2),GO:0006950-response to stress(L=2),GO:0006955-immune response(L=2),GO:0009607-response to biotic stimulus(L=2),GO:0009628-response to abiotic stimulus(L=2),GO:0009719-response to endogenous stimulus(L=2),GO:0042221-response to chemical(L=2),GO:0044237-cellular metabolic process(L=2),GO:0044238-primary metabolic process(L=2),GO:0071704-organic su…	GO:0043227-membrane-bounded organelle(L=2),GO:0044464-cell part(L=2),	GO:0016787-hydrolase activity(L=2),GO:0097367-carbohydrate derivative binding(L=2),
transcript26597.p1_1																		15368.BRADI3G54540.1	8.5e-11	72.0		Viridiplantae	0J3YN@euNOG,0U1AU@lilNOG,0Z19W@NOG,15YND@poaNOG,1BV3B@strNOG,1E7TD@virNOG	NA		SMART (TRANS)		GO:0043227-membrane-bounded organelle(L=2),GO:0044464-cell part(L=2),
transcript33906.p1_1
transcript28456.p1_1	AT2G47710.1	64.3	154	55	0	5	158	6	159	3.7e-54	96.200000	AT2G47710.1 | Adenine nucleotide alpha hydrolases-like superfamily protein | Chr2:19555045-19555956 REVERSE LENGTH=162 | 201606		ALL.95.centroids.fasta_PSMEv1.0_95_92_genes_without_introns.fasta.80.centroids.pep.uniq-atonly_outfiles/similarity_search/blastp_ALL.95.centroids.fasta_PSMEv1.0_95_92_genes_without_introns.fasta.80.centroids.pep_arabidopsis_at11.out		No	Yes	29760.VIT_07s0005g00290.t01	1e-53	214.9		Viridiplantae	0IW03@euNOG,1BQTQ@strNOG,1E2MS@virNOG,COG0589@NOG	Universal stress protein		PFAM (Usp)		GO:0043227-membrane-bounded organelle(L=2),GO:0044464-cell part(L=2),
transcript26698.p1_1	AT3G45020.1	61.3	111	37	2	47	151	1	111	5.1e-32	65.600000	AT3G45020.1 | Ribosomal L18p/L5e family protein | Chr3:16469167-16469568 REVERSE LENGTH=133 | 201606		ALL.95.centroids.fasta_PSMEv1.0_95_92_genes_without_introns.fasta.80.centroids.pep.uniq-atonly_outfiles/similarity_search/blastp_ALL.95.centroids.fasta_PSMEv1.0_95_92_genes_without_introns.fasta.80.centroids.pep_arabidopsis_at11.out		No	Yes	4113.PGSC0003DMT400020849	3.7e-32	143.3	OSI_32294	Viridiplantae	0IN4S@euNOG,0YQ8E@NOG,1C6KW@strNOG,1EKHK@virNOG	Conserved gene of		PFAM (Ribosomal_L18p), SMART (SIGNAL, TRANS)
transcript26436.p2_1
transcript24598.p1_1	AT3G56490.1	75.7	148	32	2	12	159	4	147	1.4e-61	92.500000	AT3G56490.1 | HIS triad family protein 3 | Chr3:20941532-20943129 FORWARD LENGTH=147 | 201606		ALL.95.centroids.fasta_PSMEv1.0_95_92_genes_without_introns.fasta.80.centroids.pep.uniq-atonly_outfiles/similarity_search/blastp_ALL.95.centroids.fasta_PSMEv1.0_95_92_genes_without_introns.fasta.80.centroids.pep_arabidopsis_at11.out		No	Yes	29760.VIT_08s0056g00710.t01	1.4e-60	237.7		Viridiplantae	1BRHT@strNOG,1E2Y2@virNOG,COG0537@NOG,KOG3275@euNOG	14 kDa zinc-binding		PFAM (HIT, DcpS_C)	GO:0006807-nitrogen compound metabolic process(L=2),GO:0044237-cellular metabolic process(L=2),GO:0044238-primary metabolic process(L=2),GO:0044710-single-organism metabolic process(L=2),GO:0071704-organic substance metabolic process(L=2),	GO:0043227-membrane-bounded organelle(L=2),GO:0044464-cell part(L=2),	GO:0016787-hydrolase activity(L=2),
transcript23312.p1_1	AT1G56220.3	39.7	146	71	4	5	144	26	160	8.8e-16	87.500000	AT1G56220.3 | Dormancy/auxin associated family protein | Chr1:21043339-21044469 FORWARD LENGTH=165 | 201606		ALL.95.centroids.fasta_PSMEv1.0_95_92_genes_without_introns.fasta.80.centroids.pep.uniq-atonly_outfiles/similarity_search/blastp_ALL.95.centroids.fasta_PSMEv1.0_95_92_genes_without_introns.fasta.80.centroids.pep_arabidopsis_at11.out		No	Yes	3218.PP1S32_115V6.1	3.4e-17	93.6		Viridiplantae	0J0AK@euNOG,0YZ0W@NOG,1BSRC@strNOG,1E3WF@virNOG	Dormancy auxin associated		PFAM (Auxin_repressed)
transcript36336.p1_1																		4932.YEL034C-A	1.5e-09	68.2		Fungi	03ZSJ@ascNOG,0JCXT@euNOG,0PXEK@fuNOG,0YJKH@NOG,145M4@opiNOG,19CX5@saccNOG	NA		SMART (TRANS, SIGNAL)
transcript35070.p1_1_2
transcript33685.p2_1
transcript28795.p1_1_2
transcript26823.p1_1
transcript26567.p1_1
transcript13361.p1_1
transcript29384.p1_1
transcript22381.p1_1
transcript37954.p1_1
transcript7041.p1_1																		67593.Physo145541	7.4e-12	75.9		Eukaryotes	0IRN5@euNOG,0YCUF@NOG,152N8@perNOG	Inherit from NOG: Retrotransposon protein		PFAM (RVT_2, rve), SMART (ZnF_C2HC)
transcript36469.p1_1	AT1G48320.1	50.0	156	69	1	6	161	10	156	2e-39	96.300000	AT1G48320.1 | Thioesterase superfamily protein | Chr1:17855024-17855577 REVERSE LENGTH=156 | 201606		ALL.95.centroids.fasta_PSMEv1.0_95_92_genes_without_introns.fasta.80.centroids.pep.uniq-atonly_outfiles/similarity_search/blastp_ALL.95.centroids.fasta_PSMEv1.0_95_92_genes_without_introns.fasta.80.centroids.pep_arabidopsis_at11.out		No	Yes	3847.GLYMA15G20870.1	4e-42	176.4		Viridiplantae	1BM5R@strNOG,1DZ0N@virNOG,COG2050@NOG,KOG3328@euNOG	thioesterase		PFAM (4HBT)	GO:0009058-biosynthetic process(L=2),GO:0044237-cellular metabolic process(L=2),GO:0044710-single-organism metabolic process(L=2),GO:0071704-organic substance metabolic process(L=2),	GO:0043227-membrane-bounded organelle(L=2),GO:0044464-cell part(L=2),
transcript34948.p1_1	AT2G35585.1	45.3	150	71	5	17	155	1	150	3.3e-26	85.800000	AT2G35585.1 | cystic fibrosis transmembrane conductance regulator | Chr2:14936889-14937873 FORWARD LENGTH=156 | 201606		ALL.95.centroids.fasta_PSMEv1.0_95_92_genes_without_introns.fasta.80.centroids.pep.uniq-atonly_outfiles/similarity_search/blastp_ALL.95.centroids.fasta_PSMEv1.0_95_92_genes_without_introns.fasta.80.centroids.pep_arabidopsis_at11.out		No	Yes	3847.GLYMA09G34330.1	3.5e-30	136.7		Viridiplantae	0IY8S@euNOG,0Y8EK@NOG,1BR3V@strNOG,1E2Y1@virNOG	NA				GO:0044464-cell part(L=2),
transcript23390.p1_1
transcript30769.p1_1																		4081.Solyc08g080040.2.1	8.7e-21	105.5	ANS	Viridiplantae	1BICZ@strNOG,1E0PY@virNOG,COG3491@NOG,KOG0143@euNOG	anthocyanidin synthase	Biosynthesis of secondary metabolites (01110), Flavonoid biosynthesis (00941), Metabolic pathways (01100)	PFAM (2OG-FeII_Oxy), SMART (COIL)	GO:0006950-response to stress(L=2),GO:0009058-biosynthetic process(L=2),GO:0009719-response to endogenous stimulus(L=2),GO:0016043-cellular component organization(L=2),GO:0042221-response to chemical(L=2),GO:0044237-cellular metabolic process(L=2),GO:0044710-single-organism metabolic process(L=2),GO:0044763-single-organism cellular process(L=2),GO:0071704-organic substance metabolic process(L=2),		GO:0016491-oxidoreductase activity(L=2),
transcript28777.p1_1
transcript27158.p1_1_2
transcript26733.p1_1
transcript26623.p1_1	AT5G59720.1	65.8	161	53	2	1	161	1	159	1.5e-55	99.400000	AT5G59720.1 | heat shock protein 18.2 | Chr5:24062632-24063117 FORWARD LENGTH=161 | 201606		ALL.95.centroids.fasta_PSMEv1.0_95_92_genes_without_introns.fasta.80.centroids.pep.uniq-atonly_outfiles/similarity_search/blastp_ALL.95.centroids.fasta_PSMEv1.0_95_92_genes_without_introns.fasta.80.centroids.pep_arabidopsis_at11.out		No	Yes	3694.POPTR_0010s20300.1	5.4e-55	219.2		Viridiplantae	1BRZW@strNOG,1DSZ0@virNOG,COG0071@NOG,KOG0710@euNOG	kDa class I heat shock	Protein processing in endoplasmic reticulum (04141)	PFAM (HSP20)	GO:0006950-response to stress(L=2),GO:0009628-response to abiotic stimulus(L=2),GO:0042221-response to chemical(L=2),	GO:0044464-cell part(L=2),
transcript25219.p1_1
transcript34704.p1_1_2
transcript32407.p1_1																		88036.EFJ35985	3.2e-15	87.0		Viridiplantae	0J4EA@euNOG,0Y1F2@NOG,1BV7I@strNOG,1E76Y@virNOG	LysM		PFAM (LysM), SMART (LysM, SIGNAL, TRANS)
transcript36946.p1_1
transcript36036.p1_1
transcript32269.p1_1
transcript30683.p1_1	AT5G57440.1	59.0	144	59	0	16	159	93	236	8.9e-48	88.300000	AT5G57440.1 | Haloacid dehalogenase-like hydrolase (HAD) superfamily protein | Chr5:23271518-23272900 REVERSE LENGTH=240 | 201606		ALL.95.centroids.fasta_PSMEv1.0_95_92_genes_without_introns.fasta.80.centroids.pep.uniq-atonly_outfiles/similarity_search/blastp_ALL.95.centroids.fasta_PSMEv1.0_95_92_genes_without_introns.fasta.80.centroids.pep_arabidopsis_at11.out		No	Yes	29760.VIT_11s0052g00860.t01	4.5e-49	199.5	GS1	Viridiplantae	1BK9J@strNOG,1DY63@virNOG,COG0637@NOG,KOG2914@euNOG	Haloacid dehalogenase-like hydrolase domain-containing protein		PFAM (Hydrolase)		GO:0043227-membrane-bounded organelle(L=2),GO:0044464-cell part(L=2),
transcript25512.p1_1	AT5G11260.1	54.3	127	55	2	35	158	35	161	4.2e-21	76.100000	AT5G11260.1 | Basic-leucine zipper (bZIP) transcription factor family protein | Chr5:3593583-3594800 REVERSE LENGTH=168 | 201606		ALL.95.centroids.fasta_PSMEv1.0_95_92_genes_without_introns.fasta.80.centroids.pep.uniq-atonly_outfiles/similarity_search/blastp_ALL.95.centroids.fasta_PSMEv1.0_95_92_genes_without_introns.fasta.80.centroids.pep_arabidopsis_at11.out		No	Yes	3847.GLYMA18G14750.1	3.9e-29	133.3	HY5	Viridiplantae	11CH5@NOG,1BSHP@strNOG,1E387@virNOG,KOG1414@euNOG	transcription factor	Circadian rhythm - plant (04712)	PFAM (bZIP_1, bZIP_2, Lectin_legB), SMART (COIL, BRLZ, RING)	GO:0007154-cell communication(L=2),GO:0009628-response to abiotic stimulus(L=2),GO:0009719-response to endogenous stimulus(L=2),GO:0042221-response to chemical(L=2),GO:0044700-single organism signaling(L=2),GO:0044763-single-organism cellular process(L=2),GO:0050789-regulation of biological process(L=2),GO:0051716-cellular response to stimulus(L=2),	GO:0043227-membrane-bounded organelle(L=2),GO:0044464-cell part(L=2),	GO:0003700-transcription factor activity, sequence-specific DNA binding(L=2),GO:0097159-organic cyclic compound binding(L=2),GO:1901363-heterocyclic compound binding(L=2),
transcript25004.p1_1
transcript29998.p2_1
transcript26754.p1_1
transcript20589.p1_1																		29760.VIT_13s0106g00500.t01	1.8e-26	124.4		Viridiplantae	1BMPT@strNOG,1DZI2@virNOG,COG0724@NOG,KOG0118@euNOG	RNA recognition		PFAM (RRM_1), SMART (RRM, SIGNAL, TRANS)	GO:0006807-nitrogen compound metabolic process(L=2),GO:0044237-cellular metabolic process(L=2),GO:0044238-primary metabolic process(L=2),GO:0071704-organic substance metabolic process(L=2),	GO:0043227-membrane-bounded organelle(L=2),GO:0044464-cell part(L=2),	GO:0097159-organic cyclic compound binding(L=2),GO:1901363-heterocyclic compound binding(L=2),
transcript17933.p1_1	AT5G11260.1	50.0	136	62	2	26	156	25	159	6.4e-22	80.400000	AT5G11260.1 | Basic-leucine zipper (bZIP) transcription factor family protein | Chr5:3593583-3594800 REVERSE LENGTH=168 | 201606		ALL.95.centroids.fasta_PSMEv1.0_95_92_genes_without_introns.fasta.80.centroids.pep.uniq-atonly_outfiles/similarity_search/blastp_ALL.95.centroids.fasta_PSMEv1.0_95_92_genes_without_introns.fasta.80.centroids.pep_arabidopsis_at11.out		No	Yes	3847.GLYMA18G14750.1	3.4e-33	146.7	HY5	Viridiplantae	11CH5@NOG,1BSHP@strNOG,1E387@virNOG,KOG1414@euNOG	transcription factor	Circadian rhythm - plant (04712)	PFAM (bZIP_1, bZIP_2, Lectin_legB), SMART (COIL, BRLZ, RING)	GO:0007154-cell communication(L=2),GO:0009628-response to abiotic stimulus(L=2),GO:0009719-response to endogenous stimulus(L=2),GO:0042221-response to chemical(L=2),GO:0044700-single organism signaling(L=2),GO:0044763-single-organism cellular process(L=2),GO:0050789-regulation of biological process(L=2),GO:0051716-cellular response to stimulus(L=2),	GO:0043227-membrane-bounded organelle(L=2),GO:0044464-cell part(L=2),	GO:0003700-transcription factor activity, sequence-specific DNA binding(L=2),GO:0097159-organic cyclic compound binding(L=2),GO:1901363-heterocyclic compound binding(L=2),
transcript33873.p1_1
transcript26882.p1_1_2
transcript28212.p1_1	AT1G09740.1	39.4	160	81	2	11	159	10	164	1.9e-26	90.900000	AT1G09740.1 | Adenine nucleotide alpha hydrolases-like superfamily protein | Chr1:3154603-3155834 FORWARD LENGTH=171 | 201606		ALL.95.centroids.fasta_PSMEv1.0_95_92_genes_without_introns.fasta.80.centroids.pep.uniq-atonly_outfiles/similarity_search/blastp_ALL.95.centroids.fasta_PSMEv1.0_95_92_genes_without_introns.fasta.80.centroids.pep_arabidopsis_at11.out		No	Yes	4577.GRMZM2G009719_P01	8.8e-29	132.1		Viridiplantae	0IY6F@euNOG,0TXMQ@lilNOG,0XURP@NOG,15UTR@poaNOG,1BP7R@strNOG,1E494@virNOG	Universal stress protein		PFAM (Usp), SMART (COIL)
transcript26504.p1_1
transcript25833.p1_1	AT4G14385.1	59.7	154	56	2	10	160	4	154	9.6e-42	92.100000	AT4G14385.1 | histone acetyltransferase subunit NuA4-domain protein | Chr4:8287144-8288622 REVERSE LENGTH=163 | 201606		ALL.95.centroids.fasta_PSMEv1.0_95_92_genes_without_introns.fasta.80.centroids.pep.uniq-atonly_outfiles/similarity_search/blastp_ALL.95.centroids.fasta_PSMEv1.0_95_92_genes_without_introns.fasta.80.centroids.pep_arabidopsis_at11.out		No	Yes	3847.GLYMA10G04240.1	1.6e-51	207.6		Viridiplantae	11IAX@NOG,1BSF5@strNOG,1E4A6@virNOG,KOG3856@euNOG	Chromatin modification-related protein		PFAM (NuA4), SMART (COIL)
transcript25211.p1_1
transcript24032.p1_1_2	AT1G72510.1	44.3	167	84	4	1	161	1	164	6.7e-27	98.200000	AT1G72510.1 | DUF1677 family protein (DUF1677) | Chr1:27303906-27304403 FORWARD LENGTH=165 | 201606		ALL.95.centroids.fasta_PSMEv1.0_95_92_genes_without_introns.fasta.80.centroids.pep.uniq-atonly_outfiles/similarity_search/blastp_ALL.95.centroids.fasta_PSMEv1.0_95_92_genes_without_introns.fasta.80.centroids.pep_arabidopsis_at11.out		No	Yes	3847.GLYMA07G04530.1	8.8e-37	158.7		Viridiplantae	0IYEK@euNOG,0YRAF@NOG,1BSJB@strNOG,1E4EA@virNOG	Protein of unknown function (DUF1677)		PFAM (DUF1677)
transcript19997.p1_1
transcript32747.p1_1
transcript13401.p2_1
transcript37067.p1_1
transcript35161.p1_1	AT3G16175.1	34.6	133	87	0	14	146	5	137	5.7e-18	80.600000	AT3G16175.1 | Thioesterase superfamily protein | Chr3:5480497-5481208 FORWARD LENGTH=157 | 201606		ALL.95.centroids.fasta_PSMEv1.0_95_92_genes_without_introns.fasta.80.centroids.pep.uniq-atonly_outfiles/similarity_search/blastp_ALL.95.centroids.fasta_PSMEv1.0_95_92_genes_without_introns.fasta.80.centroids.pep_arabidopsis_at11.out		No	Yes	4577.GRMZM2G069295_P01	1.2e-22	111.7		Viridiplantae	0J8I4@euNOG,0TZ2M@lilNOG,0Z001@NOG,15W8V@poaNOG,1BSFR@strNOG,1E3WA@virNOG	Thioesterase superfamily		PFAM (4HBT, Sugar_tr)
transcript34884.p1_1
transcript34341.p1_1
transcript28340.p1_1_2	AT4G34190.1	48.2	110	53	1	52	161	41	146	3.5e-20	67.900000	AT4G34190.1 | stress enhanced protein 1 | Chr4:16372606-16373511 REVERSE LENGTH=146 | 201606		ALL.95.centroids.fasta_PSMEv1.0_95_92_genes_without_introns.fasta.80.centroids.pep.uniq-atonly_outfiles/similarity_search/blastp_ALL.95.centroids.fasta_PSMEv1.0_95_92_genes_without_introns.fasta.80.centroids.pep_arabidopsis_at11.out		No	Yes	3218.PP1S257_101V6.1	4.6e-22	109.8		Viridiplantae	0J14K@euNOG,0Y6IC@NOG,1BUEV@strNOG,1E6BV@virNOG	stress enhanced protein 1		SMART (TRANS)
transcript31214.p1_1_2
transcript23343.p1_1	AT2G47710.1	35.3	156	92	3	13	162	9	161	1.5e-23	90.900000	AT2G47710.1 | Adenine nucleotide alpha hydrolases-like superfamily protein | Chr2:19555045-19555956 REVERSE LENGTH=162 | 201606		ALL.95.centroids.fasta_PSMEv1.0_95_92_genes_without_introns.fasta.80.centroids.pep.uniq-atonly_outfiles/similarity_search/blastp_ALL.95.centroids.fasta_PSMEv1.0_95_92_genes_without_introns.fasta.80.centroids.pep_arabidopsis_at11.out		No	Yes	39947.LOC_Os12g36640.1	5.4e-26	122.9		Viridiplantae	0IW03@euNOG,0TY3R@lilNOG,15VBX@poaNOG,1BQTQ@strNOG,1E2MS@virNOG,COG0589@NOG	Universal stress protein		PFAM (Usp)		GO:0043227-membrane-bounded organelle(L=2),GO:0044464-cell part(L=2),
transcript20999.p1_1																		88036.EFJ10653	2.4e-34	150.6		Viridiplantae	0ITNE@euNOG,11FW3@NOG,1BDWU@strNOG,1DRU9@virNOG	Family of unknown function (DUF716)		PFAM (DUF716), SMART (TRANS, COIL)
transcript16516.p1_1																		3694.POPTR_0017s10610.1	6e-09	66.2		Viridiplantae	0J1ZI@euNOG,1155J@NOG,1BUWX@strNOG,1E6VD@virNOG	NA
transcript36351.p1_1
transcript27943.p2_1
transcript35133.p1_1
transcript28655.p1_1
transcript26337.p1_1	AT4G22220.1	73.9	153	39	1	1	152	2	154	7.9e-60	91.600000	AT4G22220.1 | SufE/NifU family protein | Chr4:11759444-11760881 REVERSE LENGTH=167 | 201606		ALL.95.centroids.fasta_PSMEv1.0_95_92_genes_without_introns.fasta.80.centroids.pep.uniq-atonly_outfiles/similarity_search/blastp_ALL.95.centroids.fasta_PSMEv1.0_95_92_genes_without_introns.fasta.80.centroids.pep_arabidopsis_at11.out		No	Yes	4577.GRMZM2G064336_P01	2.6e-65	253.4	ISU1	Viridiplantae	0TQXG@lilNOG,15MP4@poaNOG,1BF5F@strNOG,1E34Q@virNOG,COG0822@NOG,KOG3361@euNOG	iron-sulfur cluster assembly		PFAM (NifU_N, Lipase_3), SMART (TRANS, COIL)	GO:0009058-biosynthetic process(L=2),GO:0016043-cellular component organization(L=2),GO:0044085-cellular component biogenesis(L=2),	GO:0043227-membrane-bounded organelle(L=2),GO:0043233-organelle lumen(L=2),GO:0044422-organelle part(L=2),GO:0044464-cell part(L=2),
transcript23338.p1_1
transcript20298.p2_1	AT1G05870.1	61.8	110	40	1	56	165	82	189	2.3e-35	66.300000	AT1G05870.1 | hypothetical protein (DUF1685) | Chr1:1772454-1773228 REVERSE LENGTH=189 | 201606		ALL.95.centroids.fasta_PSMEv1.0_95_92_genes_without_introns.fasta.80.centroids.pep.uniq-atonly_outfiles/similarity_search/blastp_ALL.95.centroids.fasta_PSMEv1.0_95_92_genes_without_introns.fasta.80.centroids.pep_arabidopsis_at11.out		No	No	29760.VIT_05s0102g00130.t01	1.7e-35	154.5		Viridiplantae	0Z7Z7@NOG,1BT3X@strNOG,1E4YK@virNOG,KOG4197@euNOG	Protein of unknown function (DUF1685)		PFAM (DUF1685)
transcript25902.p1_1
transcript20595.p1_1
transcript34211.p1_1
transcript34063.p1_1
transcript27286.p1_1
transcript26624.p1_1	AT4G32930.1	61.1	167	64	1	1	166	1	167	6.1e-60	99.400000	AT4G32930.1 | hypothetical protein | Chr4:15898878-15900185 FORWARD LENGTH=167 | 201606		ALL.95.centroids.fasta_PSMEv1.0_95_92_genes_without_introns.fasta.80.centroids.pep.uniq-atonly_outfiles/similarity_search/blastp_ALL.95.centroids.fasta_PSMEv1.0_95_92_genes_without_introns.fasta.80.centroids.pep_arabidopsis_at11.out		No	No	29760.VIT_04s0008g00680.t01	1.6e-65	254.2		Viridiplantae	11J9K@NOG,1BRJZ@strNOG,1E3EB@virNOG,KOG1296@euNOG	Eukaryotic protein of unknown function (DUF866)		PFAM (DUF866), SMART (COIL, TRANS)
transcript26249.p1_1
transcript25070.p1_1																		4641.GSMUA_Achr8P14920_001	2.4e-42	177.2		Viridiplantae	0YZV7@NOG,1C650@strNOG,1EK32@virNOG,KOG1809@euNOG	Protein of unknown function (DUF1162)		PFAM (DUF946, DUF1162)
transcript23406.p1_1
transcript22704.p1_1
transcript20131.p1_1	AT5G16110.1	37.7	159	72	7	32	166	89	244	5.4e-16	80.800000	AT5G16110.1 | hypothetical protein | Chr5:5261171-5262668 REVERSE LENGTH=244 | 201606		ALL.95.centroids.fasta_PSMEv1.0_95_92_genes_without_introns.fasta.80.centroids.pep.uniq-atonly_outfiles/similarity_search/blastp_ALL.95.centroids.fasta_PSMEv1.0_95_92_genes_without_introns.fasta.80.centroids.pep_arabidopsis_at11.out		No	No	3218.PP1S9_276V6.1	4.4e-28	129.8		Viridiplantae	0J5F6@euNOG,0YUTR@NOG,1BWDY@strNOG,1E8CT@virNOG	NA
transcript17123.p1_1	AT1G78020.1	43.9	148	72	4	1	143	1	142	8.6e-22	85.600000	AT1G78020.1 | senescence-associated family protein%2C putative (DUF581) | Chr1:29338787-29339491 FORWARD LENGTH=162 | 201606		ALL.95.centroids.fasta_PSMEv1.0_95_92_genes_without_introns.fasta.80.centroids.pep.uniq-atonly_outfiles/similarity_search/blastp_ALL.95.centroids.fasta_PSMEv1.0_95_92_genes_without_introns.fasta.80.centroids.pep_arabidopsis_at11.out		No	No	29760.VIT_18s0001g05020.t01	3.3e-23	113.6		Viridiplantae	0J1QG@euNOG,0Y1Y5@NOG,1BU2E@strNOG,1E5Z6@virNOG	DUF581 domain containing protein, expressed		PFAM (DUF581)
transcript26944.p1_1
transcript26200.p1_1	AT1G20050.1	64.0	164	57	1	4	167	6	167	3.7e-57	97.600000	AT1G20050.1 | C-8%2C7 sterol isomerase | Chr1:6949160-6950135 FORWARD LENGTH=223 | 201606		ALL.95.centroids.fasta_PSMEv1.0_95_92_genes_without_introns.fasta.80.centroids.pep.uniq-atonly_outfiles/similarity_search/blastp_ALL.95.centroids.fasta_PSMEv1.0_95_92_genes_without_introns.fasta.80.centroids.pep_arabidopsis_at11.out		No	Yes	4081.Solyc06g082980.2.1	2.7e-65	253.4		Viridiplantae	101ES@NOG,1BDF7@strNOG,1DRCK@virNOG,KOG4826@euNOG	cholestenol delta-isomerase activity	Biosynthesis of secondary metabolites (01110), Steroid biosynthesis (00100), Metabolic pathways (01100)	PFAM (EBP), SMART (TRANS)	GO:0009058-biosynthetic process(L=2),GO:0044238-primary metabolic process(L=2),GO:0044710-single-organism metabolic process(L=2),GO:0050789-regulation of biological process(L=2),GO:0071704-organic substance metabolic process(L=2),	GO:0043227-membrane-bounded organelle(L=2),GO:0044422-organelle part(L=2),GO:0044425-membrane part(L=2),GO:0044464-cell part(L=2),	GO:0016853-isomerase activity(L=2),
transcript37237.p1_1
transcript34116.p2_1
transcript35897.p1_1
transcript34203.p1_1	AT1G22780.1	89.5	152	16	0	16	167	1	152	1.4e-75	90.500000	AT1G22780.1 | Ribosomal protein S13/S18 family | Chr1:8067990-8069163 FORWARD LENGTH=152 | 201606		ALL.95.centroids.fasta_PSMEv1.0_95_92_genes_without_introns.fasta.80.centroids.pep.uniq-atonly_outfiles/similarity_search/blastp_ALL.95.centroids.fasta_PSMEv1.0_95_92_genes_without_introns.fasta.80.centroids.pep_arabidopsis_at11.out		No	Yes	3711.Bra037884.1-P	5.4e-74	282.3	RPS18	Viridiplantae	0BUGX@braNOG,1BJ59@strNOG,1DX2I@virNOG,COG0099@NOG,KOG3311@euNOG	ribosomal protein	Ribosome (03010)	PFAM (Ribosomal_S13)	GO:0009058-biosynthetic process(L=2),GO:0044085-cellular component biogenesis(L=2),GO:0044237-cellular metabolic process(L=2),GO:0044238-primary metabolic process(L=2),GO:0071704-organic substance metabolic process(L=2),	GO:0005911-cell-cell junction(L=2),GO:0043227-membrane-bounded organelle(L=2),GO:0043228-non-membrane-bounded organelle(L=2),GO:0043233-organelle lumen(L=2),GO:0044422-organelle part(L=2),GO:0044464-cell part(L=2),	GO:0003735-structural constituent of ribosome(L=2),
transcript31261.p1_1
transcript27960.p1_1
transcript26479.p1_1
transcript33573.p1_1	AT5G58005.1	55.0	100	44	1	22	120	12	111	2.6e-28	81.100000	AT5G58005.1 | Cytochrome c oxidase%2C subunit Vib family protein | Chr5:23482234-23482757 FORWARD LENGTH=116 | 201606		ALL.95.centroids.fasta_PSMEv1.0_95_92_genes_without_introns.fasta.80.centroids.pep.uniq-atonly_outfiles/similarity_search/blastp_ALL.95.centroids.fasta_PSMEv1.0_95_92_genes_without_introns.fasta.80.centroids.pep_arabidopsis_at11.out		No	Yes	4577.GRMZM2G131434_P01	2.1e-35	153.7		Viridiplantae	0J15E@euNOG,0TZEU@lilNOG,12119@NOG,15WPH@poaNOG,1BTBK@strNOG,1E57C@virNOG	Cytochrome oxidase c subunit VIb		PFAM (COX6B)
transcript11922.p1_1_2
transcript30773.p1_1	AT1G11760.1	51.8	170	56	2	1	163	1	151	5.1e-38	96.400000	AT1G11760.1 | mediator of RNA polymerase II transcription subunit-like protein | Chr1:3972356-3972811 REVERSE LENGTH=151 | 201606		ALL.95.centroids.fasta_PSMEv1.0_95_92_genes_without_introns.fasta.80.centroids.pep.uniq-atonly_outfiles/similarity_search/blastp_ALL.95.centroids.fasta_PSMEv1.0_95_92_genes_without_introns.fasta.80.centroids.pep_arabidopsis_at11.out		No	Yes	29760.VIT_03s0063g02280.t01	4.3e-39	166.4		Viridiplantae	0IX3K@euNOG,11V2K@NOG,1BS10@strNOG,1E52U@virNOG	NA				GO:0043227-membrane-bounded organelle(L=2),GO:0043233-organelle lumen(L=2),GO:0043234-protein complex(L=2),GO:0044422-organelle part(L=2),GO:0044464-cell part(L=2),
transcript36836.p1_1	AT1G09740.1	42.0	162	83	3	2	154	7	166	4.2e-24	90.500000	AT1G09740.1 | Adenine nucleotide alpha hydrolases-like superfamily protein | Chr1:3154603-3155834 FORWARD LENGTH=171 | 201606		ALL.95.centroids.fasta_PSMEv1.0_95_92_genes_without_introns.fasta.80.centroids.pep.uniq-atonly_outfiles/similarity_search/blastp_ALL.95.centroids.fasta_PSMEv1.0_95_92_genes_without_introns.fasta.80.centroids.pep_arabidopsis_at11.out		No	Yes	4641.GSMUA_Achr1P24830_001	1.3e-22	111.7		Viridiplantae	0IY6F@euNOG,0TXMQ@lilNOG,0XURP@NOG,1BP7R@strNOG,1E494@virNOG	Universal stress protein		PFAM (Usp), SMART (COIL)
transcript29385.p1_1	AT2G28400.1	34.9	152	81	5	26	165	14	159	7.4e-13	82.800000	AT2G28400.1 | senescence regulator (Protein of unknown function%2C DUF584) | Chr2:12148513-12149001 REVERSE LENGTH=162 | 201606		ALL.95.centroids.fasta_PSMEv1.0_95_92_genes_without_introns.fasta.80.centroids.pep.uniq-atonly_outfiles/similarity_search/blastp_ALL.95.centroids.fasta_PSMEv1.0_95_92_genes_without_introns.fasta.80.centroids.pep_arabidopsis_at11.out		No	No	3218.PP1S73_35V6.1	1.6e-17	94.7		Viridiplantae	0JDUC@euNOG,0Z0A4@NOG,1BVGH@strNOG,1E7H7@virNOG	Pfam:DUF584		PFAM (DUF584)
transcript27357.p1_1	AT2G30130.1	40.7	118	70	0	17	134	4	121	1.6e-20	69.800000	AT2G30130.1 | Lateral organ boundaries (LOB) domain family protein | Chr2:12868740-12869684 FORWARD LENGTH=193 | 201606		ALL.95.centroids.fasta_PSMEv1.0_95_92_genes_without_introns.fasta.80.centroids.pep.uniq-atonly_outfiles/similarity_search/blastp_ALL.95.centroids.fasta_PSMEv1.0_95_92_genes_without_introns.fasta.80.centroids.pep_arabidopsis_at11.out		No	Yes	4555.Si024430m	1.7e-22	111.3		Viridiplantae	0IW2G@euNOG,0TYRW@lilNOG,0YHTF@NOG,15W05@poaNOG,1BQXR@strNOG,1E2RH@virNOG	lob domain-containing protein		PFAM (DUF260), SMART (COIL)		GO:0043227-membrane-bounded organelle(L=2),GO:0044464-cell part(L=2),
transcript25837.p1_1	AT3G11930.2	38.0	166	86	4	5	161	35	192	1.9e-21	92.900000	AT3G11930.2 | Adenine nucleotide alpha hydrolases-like superfamily protein | Chr3:3776371-3777393 FORWARD LENGTH=200 | 201606		ALL.95.centroids.fasta_PSMEv1.0_95_92_genes_without_introns.fasta.80.centroids.pep.uniq-atonly_outfiles/similarity_search/blastp_ALL.95.centroids.fasta_PSMEv1.0_95_92_genes_without_introns.fasta.80.centroids.pep_arabidopsis_at11.out		No	Yes	4113.PGSC0003DMT400084231	1.8e-21	107.8	OSI_13519	Viridiplantae	0IZKU@euNOG,1BQXK@strNOG,1E2RB@virNOG,COG0589@NOG	Universal stress protein		PFAM (Usp)
transcript25663.p1_1	AT2G21320.1	71.2	104	30	0	1	104	1	104	4.6e-39	61.500000	AT2G21320.1 | B-box zinc finger family protein | Chr2:9126502-9127652 FORWARD LENGTH=172 | 201606		ALL.95.centroids.fasta_PSMEv1.0_95_92_genes_without_introns.fasta.80.centroids.pep.uniq-atonly_outfiles/similarity_search/blastp_ALL.95.centroids.fasta_PSMEv1.0_95_92_genes_without_introns.fasta.80.centroids.pep_arabidopsis_at11.out		No	Yes	88036.EFJ10548	1.4e-42	177.9		Viridiplantae	0IWS4@euNOG,0Y2NN@NOG,1BHM1@strNOG,1DRTY@virNOG	Zinc finger (B-box type) family protein		PFAM (zf-B_box), SMART (BBOX)	GO:0050789-regulation of biological process(L=2),		GO:0003700-transcription factor activity, sequence-specific DNA binding(L=2),
transcript27551.p1_1
transcript7243.p1_1
transcript36492.p1_1
transcript33932.p1_1
transcript27647.p1_1
transcript33844.p1_1																		4641.GSMUA_Achr6P36620_001	3.6e-25	120.2		Viridiplantae	0IWJ9@euNOG,0TXA5@lilNOG,0YD6D@NOG,1BNRC@strNOG,1DYBH@virNOG	F-box protein		PFAM (F-box), SMART (FBOX)	GO:0003006-developmental process involved in reproduction(L=2),GO:0022414-reproductive process(L=2),GO:0044707-single-multicellular organism process(L=2),GO:0044767-single-organism developmental process(L=2),GO:0048856-anatomical structure development(L=2),	GO:0043227-membrane-bounded organelle(L=2),GO:0044464-cell part(L=2),	GO:0030246-carbohydrate binding(L=2),
transcript32780.p1_1
transcript31757.p1_1	AT5G52110.1	39.1	161	94	2	2	161	117	274	1.9e-29	94.100000	AT5G52110.1 | chaperone (DUF2930) | Chr5:21172653-21173953 REVERSE LENGTH=275 | 201606		ALL.95.centroids.fasta_PSMEv1.0_95_92_genes_without_introns.fasta.80.centroids.pep.uniq-atonly_outfiles/similarity_search/blastp_ALL.95.centroids.fasta_PSMEv1.0_95_92_genes_without_introns.fasta.80.centroids.pep_arabidopsis_at11.out		No	Yes	4113.PGSC0003DMT400037126	2e-31	141.0		Viridiplantae	0IHP8@euNOG,11WI1@NOG,1BP1K@strNOG,1DYKN@virNOG	Protein of unknown function (DUF2930)		PFAM (DUF2930)	GO:0016043-cellular component organization(L=2),GO:0044085-cellular component biogenesis(L=2),	GO:0043227-membrane-bounded organelle(L=2),GO:0044464-cell part(L=2),
transcript31012.p1_1
transcript14253.p1_1_3
transcript16319.p1_1	AT1G61930.1	34.0	206	82	9	2	169	14	203	8.2e-12	98.800000	AT1G61930.1 | senescence regulator (Protein of unknown function%2C DUF584) | Chr1:22893218-22893829 FORWARD LENGTH=203 | 201606		ALL.95.centroids.fasta_PSMEv1.0_95_92_genes_without_introns.fasta.80.centroids.pep.uniq-atonly_outfiles/similarity_search/blastp_ALL.95.centroids.fasta_PSMEv1.0_95_92_genes_without_introns.fasta.80.centroids.pep_arabidopsis_at11.out		No	No	29760.VIT_10s0116g01810.t01	6.5e-19	99.4		Viridiplantae	0IZSK@euNOG,0YUXP@NOG,1BSI0@strNOG,1E4CX@virNOG	Pfam:DUF584		PFAM (DUF584)		GO:0043227-membrane-bounded organelle(L=2),GO:0044464-cell part(L=2),
transcript11074.p1_1_2	AT3G61460.1	42.9	156	85	2	1	153	1	155	1.9e-32	90.000000	AT3G61460.1 | brassinosteroid-responsive RING-H2 | Chr3:22741701-22742213 REVERSE LENGTH=170 | 201606		ALL.95.centroids.fasta_PSMEv1.0_95_92_genes_without_introns.fasta.80.centroids.pep.uniq-atonly_outfiles/similarity_search/blastp_ALL.95.centroids.fasta_PSMEv1.0_95_92_genes_without_introns.fasta.80.centroids.pep_arabidopsis_at11.out		No	Yes	4081.Solyc08g081370.1.1	6.1e-33	146.0	BRH1	Viridiplantae	121N2@NOG,1BS89@strNOG,1E43D@virNOG,KOG0800@euNOG	E3 ubiquitin-protein ligase		PFAM (zf-C3HC4), SMART (RING, TRANS)	GO:0009719-response to endogenous stimulus(L=2),GO:0042221-response to chemical(L=2),
transcript32872.p1_1
transcript33550.p1_1
transcript33202.p1_1
transcript27019.p1_1																		4641.GSMUA_Achr3P28060_001	2.6e-07	60.8		Viridiplantae	0J293@euNOG,0YTH6@NOG,1BV2F@strNOG,1E71H@virNOG	NA		SMART (TRANS, SIGNAL)	GO:0003006-developmental process involved in reproduction(L=2),GO:0016043-cellular component organization(L=2),GO:0022414-reproductive process(L=2),GO:0044707-single-multicellular organism process(L=2),GO:0044763-single-organism cellular process(L=2),GO:0044767-single-organism developmental process(L=2),GO:0048856-anatomical structure development(L=2),GO:0050789-regulation of biological process(L…	GO:0043227-membrane-bounded organelle(L=2),GO:0044464-cell part(L=2),
transcript16546.p1_1	AT3G61460.1	47.8	157	73	4	1	152	1	153	7.7e-34	88.900000	AT3G61460.1 | brassinosteroid-responsive RING-H2 | Chr3:22741701-22742213 REVERSE LENGTH=170 | 201606		ALL.95.centroids.fasta_PSMEv1.0_95_92_genes_without_introns.fasta.80.centroids.pep.uniq-atonly_outfiles/similarity_search/blastp_ALL.95.centroids.fasta_PSMEv1.0_95_92_genes_without_introns.fasta.80.centroids.pep_arabidopsis_at11.out		No	Yes	29760.VIT_15s0046g01880.t01	5.9e-36	156.0	BRH1	Viridiplantae	121N2@NOG,1BS89@strNOG,1E43D@virNOG,KOG0800@euNOG	E3 ubiquitin-protein ligase		PFAM (zf-C3HC4), SMART (RING, TRANS)	GO:0009719-response to endogenous stimulus(L=2),GO:0042221-response to chemical(L=2),
transcript14556.p1_1																		4113.PGSC0003DMT400001020	1.4e-08	65.1		Viridiplantae	0IH1B@euNOG,0YG86@NOG,1BFPI@strNOG,1DUTN@virNOG	rho guanine nucleotide exchange factor 8-like		PFAM (PRONE), SMART (COIL)	GO:0050789-regulation of biological process(L=2),GO:0065009-regulation of molecular function(L=2),		GO:0005085-guanyl-nucleotide exchange factor activity(L=2),GO:0030234-enzyme regulator activity(L=2),
transcript33738.p1_1
transcript27313.p1_1_2																		35128.Thaps260868	4.6e-20	103.2		Eukaryotes	0J5Z2@euNOG,0Y16S@NOG	NA		SMART (SIGNAL, TRANS)
transcript33169.p1_1
transcript27474.p1_1
transcript27161.p1_1
transcript26943.p1_1
transcript24093.p1_1	AT1G32470.1	54.3	164	72	2	8	171	6	166	3.9e-46	95.300000	AT1G32470.1 | Single hybrid motif superfamily protein | Chr1:11739479-11740246 REVERSE LENGTH=166 | 201606		ALL.95.centroids.fasta_PSMEv1.0_95_92_genes_without_introns.fasta.80.centroids.pep.uniq-atonly_outfiles/similarity_search/blastp_ALL.95.centroids.fasta_PSMEv1.0_95_92_genes_without_introns.fasta.80.centroids.pep_arabidopsis_at11.out		No	Yes	29760.VIT_03s0017g01700.t01	2.3e-51	207.2		Viridiplantae	1BQW5@strNOG,1E2VH@virNOG,COG0509@NOG,KOG3373@euNOG	Glycine cleavage system H protein	Biosynthesis of secondary metabolites (01110), Glyoxylate and dicarboxylate metabolism (00630)	PFAM (GCV_H)		GO:0043227-membrane-bounded organelle(L=2),GO:0044464-cell part(L=2),
transcript25925.p1_1
transcript23918.p1_1
transcript32215.p1_1
transcript36072.p1_1	AT3G02080.1	82.3	141	25	0	29	169	1	141	1.7e-65	81.500000	AT3G02080.1 | Ribosomal protein S19e family protein | Chr3:364138-365161 REVERSE LENGTH=143 | 201606		ALL.95.centroids.fasta_PSMEv1.0_95_92_genes_without_introns.fasta.80.centroids.pep.uniq-atonly_outfiles/similarity_search/blastp_ALL.95.centroids.fasta_PSMEv1.0_95_92_genes_without_introns.fasta.80.centroids.pep_arabidopsis_at11.out		No	Yes	29760.VIT_17s0000g06980.t01	1e-67	261.5	RPS19	Viridiplantae	1BQS7@strNOG,1E2KA@virNOG,COG2238@NOG,KOG3411@euNOG	40S ribosomal protein	Ribosome (03010)	PFAM (Ribosomal_S19e)		GO:0005911-cell-cell junction(L=2),GO:0043227-membrane-bounded organelle(L=2),GO:0043228-non-membrane-bounded organelle(L=2),GO:0043233-organelle lumen(L=2),GO:0044422-organelle part(L=2),GO:0044464-cell part(L=2),
transcript35324.p1_1	AT5G67620.1	42.0	188	84	6	1	171	1	180	1.8e-27	98.800000	AT5G67620.1 | DUF4228 domain protein | Chr5:26964891-26965720 REVERSE LENGTH=182 | 201606		ALL.95.centroids.fasta_PSMEv1.0_95_92_genes_without_introns.fasta.80.centroids.pep.uniq-atonly_outfiles/similarity_search/blastp_ALL.95.centroids.fasta_PSMEv1.0_95_92_genes_without_introns.fasta.80.centroids.pep_arabidopsis_at11.out		No	Yes	4081.Solyc02g092240.2.1	6.4e-30	136.0		Viridiplantae	0IXPD@euNOG,123BV@NOG,1BSIR@strNOG,1E4DR@virNOG	Inherit from euNOG: expressed protein				GO:0043228-non-membrane-bounded organelle(L=2),GO:0043234-protein complex(L=2),GO:0044422-organelle part(L=2),GO:0044464-cell part(L=2),
transcript34507.p1_1
transcript30509.p1_1	AT5G25360.1	57.6	172	70	1	1	172	1	169	1.3e-52	99.400000	AT5G25360.1 | hypothetical protein | Chr5:8799934-8802333 REVERSE LENGTH=169 | 201606		ALL.95.centroids.fasta_PSMEv1.0_95_92_genes_without_introns.fasta.80.centroids.pep.uniq-atonly_outfiles/similarity_search/blastp_ALL.95.centroids.fasta_PSMEv1.0_95_92_genes_without_introns.fasta.80.centroids.pep_arabidopsis_at11.out		No	No	4577.GRMZM2G097995_P01	6.4e-54	215.7		Viridiplantae	0IY0D@euNOG,0TNWC@lilNOG,11Z4C@NOG,15JNF@poaNOG,1BPQ2@strNOG,1E1I9@virNOG	Inherit from NOG: expressed protein		SMART (SIGNAL)
transcript28273.p1_1_2	AT4G12860.1	43.0	151	79	1	14	164	1	144	9.2e-27	87.300000	AT4G12860.1 | EF hand calcium-binding protein family | Chr4:7538444-7538902 REVERSE LENGTH=152 | 201606		ALL.95.centroids.fasta_PSMEv1.0_95_92_genes_without_introns.fasta.80.centroids.pep.uniq-atonly_outfiles/similarity_search/blastp_ALL.95.centroids.fasta_PSMEv1.0_95_92_genes_without_introns.fasta.80.centroids.pep_arabidopsis_at11.out		No	Yes	29760.VIT_07s0141g00300.t01	2.1e-25	120.9		Viridiplantae	1BQVB@strNOG,1E2P3@virNOG,COG5126@NOG,KOG0027@euNOG	calmodulin-like protein	Plant-pathogen interaction (04626)	PFAM (efhand, SPARC_Ca_bdg), SMART (EFh, SIGNAL)
transcript27853.p1_1
transcript25035.p1_1																		70448.Q01C80	4.9e-14	83.2		Viridiplantae	0DDQS@chloroNOG,0JFCR@euNOG,0ZHEV@NOG,1EHCC@virNOG	NA
transcript14155.p1_1
transcript14466.p2_1
transcript38364.p1_1
transcript35743.p1_1																		6239.Y49E10.6b	1.5e-07	61.6		Nematodes	0AW0B@biNOG,0EMBT@chrNOG,0K7U7@euNOG,0W4ZJ@meNOG,0XH34@nemNOG,10M2F@NOG,14PRT@opiNOG,18QR4@rhaNOG	NA			GO:0003006-developmental process involved in reproduction(L=2),GO:0022414-reproductive process(L=2),GO:0044707-single-multicellular organism process(L=2),GO:0044767-single-organism developmental process(L=2),GO:0048856-anatomical structure development(L=2),GO:0050789-regulation of biological process(L=2),	GO:0032993-protein-DNA complex(L=2),GO:0043227-membrane-bounded organelle(L=2),GO:0043228-non-membrane-bounded organelle(L=2),GO:0044422-organelle part(L=2),GO:0044464-cell part(L=2),
transcript27630.p1_1
transcript16882.p1_1
transcript35959.p1_1
transcript35714.p1_1
transcript3319.p1_1
transcript27183.p1_1	AT1G27530.1	83.3	174	28	1	1	173	1	174	2.6e-90	99.400000	AT1G27530.1 | ubiquitin-fold modifier-conjugating enzyme | Chr1:9562761-9563887 REVERSE LENGTH=174 | 201606		ALL.95.centroids.fasta_PSMEv1.0_95_92_genes_without_introns.fasta.80.centroids.pep.uniq-atonly_outfiles/similarity_search/blastp_ALL.95.centroids.fasta_PSMEv1.0_95_92_genes_without_introns.fasta.80.centroids.pep_arabidopsis_at11.out		No	Yes	29760.VIT_18s0001g08120.t01	1e-88	331.3		Viridiplantae	0ZBCX@NOG,1BF5U@strNOG,1DT3V@virNOG,KOG3357@euNOG	ubiquitin-fold modifier-conjugating enzyme		PFAM (UFC1)
transcript26303.p1_1_2	AT5G64180.1	62.6	139	52	0	22	160	7	145	4.3e-32	79.900000	AT5G64180.1 | tropomyosin | Chr5:25677163-25678204 FORWARD LENGTH=158 | 201606		ALL.95.centroids.fasta_PSMEv1.0_95_92_genes_without_introns.fasta.80.centroids.pep.uniq-atonly_outfiles/similarity_search/blastp_ALL.95.centroids.fasta_PSMEv1.0_95_92_genes_without_introns.fasta.80.centroids.pep_arabidopsis_at11.out		No	Yes	4081.Solyc01g105130.2.1	6.4e-38	162.5		Viridiplantae	0J04Z@euNOG,11UCN@NOG,1BRVY@strNOG,1E3QW@virNOG	NA		SMART (COIL)
transcript14634.p1_1	AT3G62420.1	47.1	104	52	2	32	132	2	105	4.4e-13	58.000000	AT3G62420.1 | basic region/leucine zipper motif 53 | Chr3:23091844-23092284 REVERSE LENGTH=146 | 201606		ALL.95.centroids.fasta_PSMEv1.0_95_92_genes_without_introns.fasta.80.centroids.pep.uniq-atonly_outfiles/similarity_search/blastp_ALL.95.centroids.fasta_PSMEv1.0_95_92_genes_without_introns.fasta.80.centroids.pep_arabidopsis_at11.out		No	Yes	29760.VIT_18s0001g13040.t01	1.2e-20	105.1		Viridiplantae	0IZTG@euNOG,0ZM7Q@NOG,1BTQH@strNOG,1E5KI@virNOG	Ocs element-binding factor		PFAM (bZIP_1, bZIP_2), SMART (COIL, BRLZ)	GO:0044707-single-multicellular organism process(L=2),GO:0050789-regulation of biological process(L=2),		GO:0003700-transcription factor activity, sequence-specific DNA binding(L=2),GO:0097159-organic cyclic compound binding(L=2),GO:1901363-heterocyclic compound binding(L=2),
transcript36676.p1_1	AT2G41475.1	47.3	165	83	2	9	170	4	167	2.1e-39	92.600000	AT2G41475.1 | Embryo-specific protein 3%2C (ATS3) | Chr2:17295259-17296329 REVERSE LENGTH=179 | 201606		ALL.95.centroids.fasta_PSMEv1.0_95_92_genes_without_introns.fasta.80.centroids.pep.uniq-atonly_outfiles/similarity_search/blastp_ALL.95.centroids.fasta_PSMEv1.0_95_92_genes_without_introns.fasta.80.centroids.pep_arabidopsis_at11.out		No	Yes	59689.fgenesh2_kg.4__2284__AT2G41475.1	1.7e-38	164.5		Viridiplantae	0C3SE@braNOG,0J0EH@euNOG,0YRBB@NOG,1BS1B@strNOG,1E3W4@virNOG	Embryo-specific protein 3, (ATS3)		PFAM (ATS3), SMART (SIGNAL, TRANS)		GO:0005911-cell-cell junction(L=2),
transcript35402.p1_1
transcript37011.p1_1
transcript34589.p1_1
transcript32488.p1_1
transcript27644.p1_1	AT4G01150.1	72.5	109	26	1	63	171	59	163	1.2e-39	62.300000	AT4G01150.1 | CURVATURE THYLAKOID 1A-like protein | Chr4:493692-494668 FORWARD LENGTH=164 | 201606		ALL.95.centroids.fasta_PSMEv1.0_95_92_genes_without_introns.fasta.80.centroids.pep.uniq-atonly_outfiles/similarity_search/blastp_ALL.95.centroids.fasta_PSMEv1.0_95_92_genes_without_introns.fasta.80.centroids.pep_arabidopsis_at11.out		No	Yes	3694.POPTR_0002s16850.1	1e-38	165.2		Viridiplantae	0IXPS@euNOG,11YWG@NOG,1BS9G@strNOG,1E44M@virNOG	NA		SMART (TRANS)		GO:0043227-membrane-bounded organelle(L=2),GO:0044422-organelle part(L=2),GO:0044464-cell part(L=2),
transcript20903.p1_1
transcript38069.p1_1																		88036.EFJ27748	3.5e-21	106.3		Viridiplantae	11WGZ@NOG,1BQK4@strNOG,1DV0A@virNOG,KOG2567@euNOG	Alba		PFAM (Alba, Rpp20), SMART (TRANS)
transcript18249.p1_1	AT4G34412.1	63.2	174	62	1	1	174	1	172	8.9e-54	99.400000	AT4G34412.1 | EKC/KEOPS complex subunit tprkb-like protein | Chr4:16453099-16454515 REVERSE LENGTH=172 | 201606		ALL.95.centroids.fasta_PSMEv1.0_95_92_genes_without_introns.fasta.80.centroids.pep.uniq-atonly_outfiles/similarity_search/blastp_ALL.95.centroids.fasta_PSMEv1.0_95_92_genes_without_introns.fasta.80.centroids.pep_arabidopsis_at11.out		No	Yes	3694.POPTR_0004s14860.1	2.3e-59	233.8		Viridiplantae	11MCN@NOG,1BP7N@strNOG,1DYKM@virNOG,KOG4066@euNOG	Kinase binding protein CGI-121		PFAM (CGI-121), SMART (COIL, SIGNAL)		GO:0044464-cell part(L=2),
transcript11245.p1_1																		3694.POPTR_0005s13960.1	3.5e-60	236.5		Viridiplantae	1BGZR@strNOG,1DUWB@virNOG,COG0520@NOG,KOG2142@euNOG	expressed protein		PFAM (Aminotran_5)		GO:0044464-cell part(L=2),
transcript9770.p1_1
transcript22631.p1_1
transcript25270.p1_1																		4577.GRMZM2G149638_P01	1.5e-34	151.4		Eukaryotes	0J3GS@euNOG,12D32@NOG	Dubious open reading frame unlikely to encode a protein, based on available experimental and comparative sequence data		SMART (TRANS, SIGNAL)
transcript26621.p1_1
transcript32920.p1_1
transcript32517.p1_1	AT2G31410.1	56.1	189	67	5	1	173	1	189	3.8e-20	98.300000	AT2G31410.1 | coiled-coil protein | Chr2:13392220-13392819 REVERSE LENGTH=199 | 201606		ALL.95.centroids.fasta_PSMEv1.0_95_92_genes_without_introns.fasta.80.centroids.pep.uniq-atonly_outfiles/similarity_search/blastp_ALL.95.centroids.fasta_PSMEv1.0_95_92_genes_without_introns.fasta.80.centroids.pep_arabidopsis_at11.out		No	Yes	3847.GLYMA19G27510.1	1.9e-29	134.4		Viridiplantae	0IX44@euNOG,11X81@NOG,1BRAZ@strNOG,1E355@virNOG	NA		SMART (COIL)
transcript27460.p1_1	AT5G64040.1	63.5	126	42	1	54	175	46	171	5.1e-41	69.300000	AT5G64040.1 | photosystem I reaction center subunit PSI-N%2C chloroplast%2C putative / PSI-N%2C putative (PSAN) | Chr5:25628724-25629409 REVERSE LENGTH=171 | 201606		ALL.95.centroids.fasta_PSMEv1.0_95_92_genes_without_introns.fasta.80.centroids.pep.uniq-atonly_outfiles/similarity_search/blastp_ALL.95.centroids.fasta_PSMEv1.0_95_92_genes_without_introns.fasta.80.centroids.pep_arabidopsis_at11.out		No	No	4555.Si011251m	6.7e-43	179.1	PSAN	Viridiplantae	0IY0S@euNOG,0TZ7A@lilNOG,1281Y@NOG,15WJN@poaNOG,1BS8V@strNOG,1E442@virNOG	Photosystem I reaction center subunit	Photosynthesis (00195), Metabolic pathways (01100)	PFAM (PsaN), SMART (TRANS)		GO:0043227-membrane-bounded organelle(L=2),GO:0044422-organelle part(L=2),GO:0044464-cell part(L=2),
transcript25980.p1_1	AT4G16710.1	63.1	168	62	0	8	175	9	176	1.2e-53	95.500000	AT4G16710.1 | glycosyltransferase family protein 28 | Chr4:9398818-9399618 FORWARD LENGTH=176 | 201606		ALL.95.centroids.fasta_PSMEv1.0_95_92_genes_without_introns.fasta.80.centroids.pep.uniq-atonly_outfiles/similarity_search/blastp_ALL.95.centroids.fasta_PSMEv1.0_95_92_genes_without_introns.fasta.80.centroids.pep_arabidopsis_at11.out		No	Yes	29760.VIT_00s0340g00070.t01	3e-59	233.4		Viridiplantae	1BRM9@strNOG,1E3FU@virNOG,COG5017@NOG,KOG3349@euNOG	UDP-N-acetylglucosamine transferase subunit ALG13	Metabolic pathways (01100), Various types of N-glycan biosynthesis (00513), N-Glycan biosynthesis (00510)	PFAM (Glyco_tran_28_C)
transcript17300.p1_1
transcript13057.p1_1
transcript640.p1_1
transcript38172.p1_1
transcript35169.p1_1
transcript34165.p1_1
transcript26766.p1_1
transcript1619.p1_1_2
transcript37825.p1_1	AT3G54420.1	34.9	212	66	2	28	176	71	273	8e-26	84.200000	AT3G54420.1 | homolog of carrot EP3-3 chitinase | Chr3:20145935-20147034 FORWARD LENGTH=273 | 201606		ALL.95.centroids.fasta_PSMEv1.0_95_92_genes_without_introns.fasta.80.centroids.pep.uniq-atonly_outfiles/similarity_search/blastp_ALL.95.centroids.fasta_PSMEv1.0_95_92_genes_without_introns.fasta.80.centroids.pep_arabidopsis_at11.out		No	Yes	4113.PGSC0003DMT400064504	3e-27	127.1		Viridiplantae	1BEJ4@strNOG,1DSGX@virNOG,COG3979@NOG,KOG4742@euNOG	chitinase	Biosynthesis of secondary metabolites (01110), Amino sugar and nucleotide sugar metabolism (00520)	PFAM (Glyco_hydro_19, Chitin_bind_1), SMART (ChtBD1, SIGNAL, TRANS)	GO:0003006-developmental process involved in reproduction(L=2),GO:0022414-reproductive process(L=2),GO:0044707-single-multicellular organism process(L=2),GO:0044767-single-organism developmental process(L=2),GO:0048856-anatomical structure development(L=2),	GO:0044464-cell part(L=2),	GO:0016787-hydrolase activity(L=2),
transcript23478.p1_1_2
transcript35608.p1_1
transcript34620.p1_1
transcript34313.p1_1	AT3G15190.1	49.2	187	79	4	4	176	7	191	3.2e-35	97.700000	AT3G15190.1 | chloroplast 30S ribosomal protein S20 | Chr3:5116216-5117412 FORWARD LENGTH=202 | 201606		ALL.95.centroids.fasta_PSMEv1.0_95_92_genes_without_introns.fasta.80.centroids.pep.uniq-atonly_outfiles/similarity_search/blastp_ALL.95.centroids.fasta_PSMEv1.0_95_92_genes_without_introns.fasta.80.centroids.pep_arabidopsis_at11.out		No	Yes	4081.Solyc07g062870.2.1	1.6e-39	167.9	PRPS20	Viridiplantae	0IY4C@euNOG,129UT@NOG,1BSEC@strNOG,1E49C@virNOG	Ribosomal protein S20	Ribosome (03010)	PFAM (Ribosomal_S20p), SMART (COIL)		GO:0043227-membrane-bounded organelle(L=2),GO:0044422-organelle part(L=2),GO:0044464-cell part(L=2),
transcript28319.p1_1	AT5G48950.1	43.1	109	62	0	22	130	9	117	5.3e-22	61.600000	AT5G48950.1 | Thioesterase superfamily protein | Chr5:19846200-19847290 FORWARD LENGTH=157 | 201606		ALL.95.centroids.fasta_PSMEv1.0_95_92_genes_without_introns.fasta.80.centroids.pep.uniq-atonly_outfiles/similarity_search/blastp_ALL.95.centroids.fasta_PSMEv1.0_95_92_genes_without_introns.fasta.80.centroids.pep_arabidopsis_at11.out		No	Yes	3218.PP1S10_195V6.1	7.8e-23	112.5		Viridiplantae	1BM5R@strNOG,1DZ0N@virNOG,COG2050@NOG,KOG3328@euNOG	thioesterase		PFAM (4HBT)	GO:0009058-biosynthetic process(L=2),GO:0044237-cellular metabolic process(L=2),GO:0044710-single-organism metabolic process(L=2),GO:0071704-organic substance metabolic process(L=2),	GO:0043227-membrane-bounded organelle(L=2),GO:0044464-cell part(L=2),
transcript26940.p1_1
transcript22932.p1_1
transcript8038.p1_1
transcript32722.p1_1
transcript28770.p1_1
transcript25041.p1_1	AT5G60340.1	61.9	168	62	1	5	172	11	176	6.9e-62	94.400000	AT5G60340.1 | P-loop containing nucleoside triphosphate hydrolases superfamily protein | Chr5:24275098-24275891 REVERSE LENGTH=178 | 201606		ALL.95.centroids.fasta_PSMEv1.0_95_92_genes_without_introns.fasta.80.centroids.pep.uniq-atonly_outfiles/similarity_search/blastp_ALL.95.centroids.fasta_PSMEv1.0_95_92_genes_without_introns.fasta.80.centroids.pep_arabidopsis_at11.out		No	Yes	4533.OB0037G10170.1	7e-72	275.4		Viridiplantae	0TWBT@lilNOG,15R4Y@poaNOG,1BD6H@strNOG,1DUMJ@virNOG,COG1936@NOG,KOG3347@euNOG	Adenylate kinase isoenzyme	Basal transcription factors (03022), Ribosome biogenesis in eukaryotes (03008)	PFAM (AAA, ADK, FtsK_SpoIIIE)	GO:0006807-nitrogen compound metabolic process(L=2),GO:0044237-cellular metabolic process(L=2),GO:0044238-primary metabolic process(L=2),GO:0044710-single-organism metabolic process(L=2),GO:0044767-single-organism developmental process(L=2),GO:0048589-developmental growth(L=2),GO:0071704-organic substance metabolic process(L=2),	GO:0043227-membrane-bounded organelle(L=2),GO:0044464-cell part(L=2),	GO:0016740-transferase activity(L=2),
transcript24767.p1_1	AT1G48350.1	79.2	125	26	0	53	177	46	170	2.1e-50	70.200000	AT1G48350.1 | Ribosomal L18p/L5e family protein | Chr1:17867269-17868215 FORWARD LENGTH=170 | 201606		ALL.95.centroids.fasta_PSMEv1.0_95_92_genes_without_introns.fasta.80.centroids.pep.uniq-atonly_outfiles/similarity_search/blastp_ALL.95.centroids.fasta_PSMEv1.0_95_92_genes_without_introns.fasta.80.centroids.pep_arabidopsis_at11.out		No	Yes	4081.Solyc12g098890.1.1	2e-50	204.1	PRPL18	Viridiplantae	0IN4U@euNOG,1C6KX@strNOG,1EKHM@virNOG,COG0256@NOG	ribosomal protein l18	Ribosome (03010)	PFAM (Ribosomal_L18p), SMART (COIL)		GO:0043227-membrane-bounded organelle(L=2),GO:0044422-organelle part(L=2),GO:0044464-cell part(L=2),
transcript23600.p1_1
transcript20593.p1_1
transcript19352.p1_1	AT5G03905.1	62.2	111	40	1	67	177	49	157	6.1e-34	62.400000	AT5G03905.1 | Iron-sulfur cluster biosynthesis family protein | Chr5:1052728-1054041 FORWARD LENGTH=158 | 201606		ALL.95.centroids.fasta_PSMEv1.0_95_92_genes_without_introns.fasta.80.centroids.pep.uniq-atonly_outfiles/similarity_search/blastp_ALL.95.centroids.fasta_PSMEv1.0_95_92_genes_without_introns.fasta.80.centroids.pep_arabidopsis_at11.out		No	Yes	15368.BRADI3G34680.1	8.6e-38	162.2	OSI_29023	Viridiplantae	0TYJZ@lilNOG,15VU1@poaNOG,1BR8K@strNOG,1E450@virNOG,COG0316@NOG,KOG1119@euNOG	iron-sulfur assembly protein IscA-like 2		PFAM (Fe-S_biosyn)		GO:0043227-membrane-bounded organelle(L=2),GO:0044422-organelle part(L=2),GO:0044464-cell part(L=2),
transcript16408.p1_1	AT5G59180.1	81.2	176	33	0	1	176	1	176	1.1e-83	98.900000	AT5G59180.1 | DNA-directed RNA polymerase II | Chr5:23883499-23884976 FORWARD LENGTH=176 | 201606		ALL.95.centroids.fasta_PSMEv1.0_95_92_genes_without_introns.fasta.80.centroids.pep.uniq-atonly_outfiles/similarity_search/blastp_ALL.95.centroids.fasta_PSMEv1.0_95_92_genes_without_introns.fasta.80.centroids.pep_arabidopsis_at11.out		No	Yes	39946.BGIOSGA018093-PA	7.4e-90	335.1	POLR2G	Eukaryotes	COG1095@NOG,KOG3298@euNOG	RNA polymerase II	Metabolic pathways (01100), Pyrimidine metabolism (00240), Huntington's disease (05016), Epstein-Barr virus infection (05169), Purine metabolism (00230), RNA polymerase (03020)	PFAM (RNA_pol_Rpb7_N, S1, RNA_pol_Rbc25), SMART (S1, TRANS)	GO:0006807-nitrogen compound metabolic process(L=2),GO:0006950-response to stress(L=2),GO:0009056-catabolic process(L=2),GO:0009058-biosynthetic process(L=2),GO:0016043-cellular component organization(L=2),GO:0044237-cellular metabolic process(L=2),GO:0044238-primary metabolic process(L=2),GO:0044419-interspecies interaction between organisms(L=2),GO:0044707-single-multicellular organism process(…	GO:0043227-membrane-bounded organelle(L=2),GO:0043228-non-membrane-bounded organelle(L=2),GO:0043233-organelle lumen(L=2),GO:0043234-protein complex(L=2),GO:0044422-organelle part(L=2),GO:0044464-cell part(L=2),	GO:0005515-protein binding(L=2),GO:0016740-transferase activity(L=2),GO:0097159-organic cyclic compound binding(L=2),GO:1901363-heterocyclic compound binding(L=2),
transcript24679.p1_1
transcript33141.p1_1
transcript36301.p1_1																		29760.VIT_04s0008g00780.t01	1.1e-13	82.0	OSI_13173	Viridiplantae	0J2YH@euNOG,0XWJI@NOG,1BVMQ@strNOG,1E7NU@virNOG	Eukaryotic protein of unknown function (DUF1764)		PFAM (DUF1764)
transcript30998.p1_1	AT5G44110.1	77.8	153	34	0	27	179	15	167	1e-65	85.500000	AT5G44110.1 | P-loop containing nucleoside triphosphate hydrolases superfamily protein | Chr5:17754222-17755672 REVERSE LENGTH=282 | 201606		ALL.95.centroids.fasta_PSMEv1.0_95_92_genes_without_introns.fasta.80.centroids.pep.uniq-atonly_outfiles/similarity_search/blastp_ALL.95.centroids.fasta_PSMEv1.0_95_92_genes_without_introns.fasta.80.centroids.pep_arabidopsis_at11.out		No	Yes	4558.Sb04g036680.1	3.4e-66	256.5		Viridiplantae	0TIKH@lilNOG,15MCF@poaNOG,1BDHD@strNOG,1DREV@virNOG,COG4586@NOG,KOG2355@euNOG	transporter	RNA degradation (03018)	PFAM (ABC_tran), SMART (AAA)	GO:0006807-nitrogen compound metabolic process(L=2),GO:0009056-catabolic process(L=2),GO:0009628-response to abiotic stimulus(L=2),GO:0044237-cellular metabolic process(L=2),GO:0044238-primary metabolic process(L=2),GO:0044710-single-organism metabolic process(L=2),GO:0044763-single-organism cellular process(L=2),GO:0051234-establishment of localization(L=2),GO:0071704-organic substance metabolic…	GO:0044464-cell part(L=2),	GO:0016787-hydrolase activity(L=2),GO:0022857-transmembrane transporter activity(L=2),
transcript28338.p1_1
transcript26599.p1_1	AT1G20340.1	50.3	179	73	4	3	178	2	167	8.8e-41	98.300000	AT1G20340.1 | Cupredoxin superfamily protein | Chr1:7042770-7043273 REVERSE LENGTH=167 | 201606		ALL.95.centroids.fasta_PSMEv1.0_95_92_genes_without_introns.fasta.80.centroids.pep.uniq-atonly_outfiles/similarity_search/blastp_ALL.95.centroids.fasta_PSMEv1.0_95_92_genes_without_introns.fasta.80.centroids.pep_arabidopsis_at11.out		No	Yes	3847.GLYMA04G02240.1	6.8e-43	179.1	PETE	Viridiplantae	0IY43@euNOG,1BS8E@strNOG,1E43J@virNOG,COG3794@NOG	Participates in electron transfer between P700 and the cytochrome b6-f complex in photosystem I	Photosynthesis (00195)	PFAM (Copper-bind), SMART (TRANS)	GO:0009628-response to abiotic stimulus(L=2),GO:0042221-response to chemical(L=2),GO:0050789-regulation of biological process(L=2),GO:0065008-regulation of biological quality(L=2),	GO:0043227-membrane-bounded organelle(L=2),GO:0044422-organelle part(L=2),GO:0044464-cell part(L=2),
transcript24961.p1_1_2
transcript31071.p1_1
transcript23632.p1_1
transcript17304.p1_1
transcript35282.p1_1
transcript34153.p1_1
transcript27494.p1_1_3	AT1G16740.1	85.5	110	16	0	1	110	1	110	8.7e-51	87.300000	AT1G16740.1 | Ribosomal protein L20 | Chr1:5727773-5728950 FORWARD LENGTH=126 | 201606		ALL.95.centroids.fasta_PSMEv1.0_95_92_genes_without_introns.fasta.80.centroids.pep.uniq-atonly_outfiles/similarity_search/blastp_ALL.95.centroids.fasta_PSMEv1.0_95_92_genes_without_introns.fasta.80.centroids.pep_arabidopsis_at11.out		No	Yes	3847.GLYMA02G43980.3	1.1e-50	204.5	MRPL20	Viridiplantae	1BS2M@strNOG,1E3XS@virNOG,COG0292@NOG,KOG4707@euNOG	Binds directly to 23S ribosomal RNA and is necessary for the in vitro assembly process of the 50S ribosomal subunit. It is not involved in the protein synthesizing functions of that subunit (By similarity)	Ribosome (03010)	PFAM (Ribosomal_L20)
transcript32439.p1_1																		4081.Solyc04g081320.2.1	1.3e-22	111.7		Viridiplantae	0IX20@euNOG,11Q7U@NOG,1BRDN@strNOG,1E3QV@virNOG	NA		SMART (TRANS)	GO:0006457-protein folding(L=2),GO:0044237-cellular metabolic process(L=2),GO:0044238-primary metabolic process(L=2),GO:0071704-organic substance metabolic process(L=2),	GO:0043227-membrane-bounded organelle(L=2),GO:0044422-organelle part(L=2),GO:0044464-cell part(L=2),	GO:0016853-isomerase activity(L=2),
transcript29157.p1_1	AT3G52740.1	36.8	106	65	2	72	177	30	133	1.5e-11	58.900000	AT3G52740.1 | hypothetical protein | Chr3:19546446-19546868 REVERSE LENGTH=140 | 201606		ALL.95.centroids.fasta_PSMEv1.0_95_92_genes_without_introns.fasta.80.centroids.pep.uniq-atonly_outfiles/similarity_search/blastp_ALL.95.centroids.fasta_PSMEv1.0_95_92_genes_without_introns.fasta.80.centroids.pep_arabidopsis_at11.out		No	No	4641.GSMUA_Achr2P20340_001	8.2e-12	75.9		Viridiplantae	0J4AN@euNOG,0U0R6@lilNOG,0YZXR@NOG,1BVQD@strNOG,1E7RK@virNOG	NA			GO:0009628-response to abiotic stimulus(L=2),
transcript28113.p1_1
transcript23351.p1_1																		29760.VIT_03s0063g02610.t01	4e-35	153.3		Viridiplantae	0IQUU@euNOG,11GI6@NOG,1C73R@strNOG,1EM0Y@virNOG	RNA recognition motif. (a.k.a. RRM, RBD, or RNP domain)		PFAM (RRM_1), SMART (RRM)
transcript33772.p1_1
transcript23965.p1_1																		70448.Q01C63	7.4e-21	105.9		Eukaryotes	0JFBE@euNOG,0YT2T@NOG	NA
transcript18969.p1_1	AT3G02460.2	60.1	178	68	2	3	180	75	249	1.5e-56	98.300000	AT3G02460.2 | Ypt/Rab-GAP domain of gyp1p superfamily protein | Chr3:506110-508092 FORWARD LENGTH=333 | 201606		ALL.95.centroids.fasta_PSMEv1.0_95_92_genes_without_introns.fasta.80.centroids.pep.uniq-atonly_outfiles/similarity_search/blastp_ALL.95.centroids.fasta_PSMEv1.0_95_92_genes_without_introns.fasta.80.centroids.pep_arabidopsis_at11.out		No	Yes	29760.VIT_14s0083g00540.t01	4.9e-57	226.1		Viridiplantae	1BJCZ@strNOG,1DXFN@virNOG,COG5210@NOG,KOG1102@euNOG	TBC		PFAM (TBC), SMART (TBC, COIL)
transcript37833.p1_1	AT3G22840.1	49.7	153	58	1	46	179	43	195	1.3e-34	74.000000	AT3G22840.1 | Chlorophyll A-B binding family protein | Chr3:8084628-8085445 REVERSE LENGTH=195 | 201606		ALL.95.centroids.fasta_PSMEv1.0_95_92_genes_without_introns.fasta.80.centroids.pep.uniq-atonly_outfiles/similarity_search/blastp_ALL.95.centroids.fasta_PSMEv1.0_95_92_genes_without_introns.fasta.80.centroids.pep_arabidopsis_at11.out		No	Yes	29760.VIT_05s0020g04110.t01	1.1e-37	161.8	ELIP1	Viridiplantae	0IX81@euNOG,0Y0RG@NOG,1BRW8@strNOG,1E3R7@virNOG	early light-induced protein		PFAM (Chloroa_b-bind), SMART (TRANS, SIGNAL)
transcript34726.p1_1
transcript33924.p1_1	AT2G04790.10	39.9	143	85	1	34	175	38	180	2.1e-29	78.500000	AT2G04790.10 | PTB domain engulfment adapter | Chr2:1679471-1680327 FORWARD LENGTH=183 | 201606		ALL.95.centroids.fasta_PSMEv1.0_95_92_genes_without_introns.fasta.80.centroids.pep.uniq-atonly_outfiles/similarity_search/blastp_ALL.95.centroids.fasta_PSMEv1.0_95_92_genes_without_introns.fasta.80.centroids.pep_arabidopsis_at11.out		No	Yes	29760.VIT_12s0059g00600.t01	6.3e-36	156.0		Viridiplantae	0IZCI@euNOG,0XZ65@NOG,1BS3Q@strNOG,1E4DZ@virNOG	NA		SMART (COIL)
transcript27415.p1_1
transcript27112.p1_1
transcript23995.p1_1	AT2G40935.1	53.8	184	74	2	4	176	5	188	3.4e-56	95.600000	AT2G40935.1 | PLAC8 family protein | Chr2:17083199-17084216 FORWARD LENGTH=190 | 201606		ALL.95.centroids.fasta_PSMEv1.0_95_92_genes_without_introns.fasta.80.centroids.pep.uniq-atonly_outfiles/similarity_search/blastp_ALL.95.centroids.fasta_PSMEv1.0_95_92_genes_without_introns.fasta.80.centroids.pep_arabidopsis_at11.out		No	Yes	3694.POPTR_0006s02580.1	9.9e-58	228.4		Viridiplantae	0IW5U@euNOG,0XX4J@NOG,1BR0S@strNOG,1E2UP@virNOG	Protein PLANT CADMIUM RESISTANCE		PFAM (PLAC8), SMART (TRANS)
transcript21307.p1_1
transcript14946.p2_1																		29760.VIT_07s0031g01380.t01	9.3e-56	221.9		Viridiplantae	1BMBZ@strNOG,1DZ6T@virNOG,COG2124@NOG,KOG0156@euNOG	cytochrome P450		PFAM (p450), SMART (TRANS, SIGNAL)
transcript6937.p1_1
transcript5562.p1_1_2	AT4G13830.1	35.0	117	66	3	27	143	24	130	2.2e-10	64.300000	AT4G13830.1 | DNAJ-like 20 | Chr4:8011518-8011985 FORWARD LENGTH=155 | 201606		ALL.95.centroids.fasta_PSMEv1.0_95_92_genes_without_introns.fasta.80.centroids.pep.uniq-atonly_outfiles/similarity_search/blastp_ALL.95.centroids.fasta_PSMEv1.0_95_92_genes_without_introns.fasta.80.centroids.pep_arabidopsis_at11.out		No	Yes	4577.GRMZM2G448368_P01	1.4e-14	85.1		Viridiplantae	0U0WM@lilNOG,15Y6R@poaNOG,1BV9Y@strNOG,1E79N@virNOG,COG0484@NOG,KOG0712@euNOG	DnaJ domain		PFAM (DnaJ), SMART (DnaJ, TRANS)
transcript26069.p1_1_2
transcript38161.p1_1
transcript34431.p1_1_2
transcript33875.p1_1
transcript20824.p1_1	AT3G22950.1	86.6	179	24	0	1	179	1	179	1.5e-91	98.400000	AT3G22950.1 | ADP-ribosylation factor C1 | Chr3:8136364-8137513 REVERSE LENGTH=183 | 201606		ALL.95.centroids.fasta_PSMEv1.0_95_92_genes_without_introns.fasta.80.centroids.pep.uniq-atonly_outfiles/similarity_search/blastp_ALL.95.centroids.fasta_PSMEv1.0_95_92_genes_without_introns.fasta.80.centroids.pep_arabidopsis_at11.out		No	Yes	3847.GLYMA20G35430.4	1.4e-91	340.9		Viridiplantae	1BDFA@strNOG,1DRCR@virNOG,COG1100@NOG,KOG0070@euNOG	ADP-ribosylation factor-like protein		PFAM (SRPRB, Gtr1_RagA, Arf, Ras, Miro, G-alpha, GTP_EFTU), SMART (ARF, small_GTPase)		GO:0044464-cell part(L=2),	GO:0036094-small molecule binding(L=2),GO:0043167-ion binding(L=2),GO:0097159-organic cyclic compound binding(L=2),GO:1901363-heterocyclic compound binding(L=2),
transcript27623.p1_1_2	AT1G76760.1	68.8	109	34	0	72	180	62	170	1.9e-43	59.600000	AT1G76760.1 | thioredoxin Y1 | Chr1:28811873-28812948 REVERSE LENGTH=172 | 201606		ALL.95.centroids.fasta_PSMEv1.0_95_92_genes_without_introns.fasta.80.centroids.pep.uniq-atonly_outfiles/similarity_search/blastp_ALL.95.centroids.fasta_PSMEv1.0_95_92_genes_without_introns.fasta.80.centroids.pep_arabidopsis_at11.out		No	Yes	4533.OB01G54120.1	2.2e-44	184.1		Viridiplantae	1BQWX@strNOG,1E3JA@virNOG,COG0526@NOG,KOG0910@euNOG	Thioredoxin		PFAM (Thioredoxin, Redoxin, AhpC-TSA)	GO:0009628-response to abiotic stimulus(L=2),GO:0044710-single-organism metabolic process(L=2),GO:0050789-regulation of biological process(L=2),GO:0065009-regulation of molecular function(L=2),	GO:0043227-membrane-bounded organelle(L=2),GO:0044422-organelle part(L=2),GO:0044464-cell part(L=2),	GO:0016491-oxidoreductase activity(L=2),GO:0030234-enzyme regulator activity(L=2),
transcript26295.p1_1
transcript25834.p1_1	AT5G15750.1	73.5	181	48	0	1	181	1	181	3.6e-74	98.900000	AT5G15750.1 | Alpha-L RNA-binding motif/Ribosomal protein S4 family protein | Chr5:5141449-5142701 FORWARD LENGTH=182 | 201606		ALL.95.centroids.fasta_PSMEv1.0_95_92_genes_without_introns.fasta.80.centroids.pep.uniq-atonly_outfiles/similarity_search/blastp_ALL.95.centroids.fasta_PSMEv1.0_95_92_genes_without_introns.fasta.80.centroids.pep_arabidopsis_at11.out		No	Yes	29760.VIT_14s0083g00950.t01	8.2e-84	315.1		Viridiplantae	1BDRV@strNOG,1DQ17@virNOG,COG0522@NOG,KOG4655@euNOG	U3 small nucleolar ribonucleoprotein protein	Ribosome biogenesis in eukaryotes (03008)	PFAM (S4, Ribosomal_S4), SMART (S4)		GO:0043228-non-membrane-bounded organelle(L=2),GO:0044422-organelle part(L=2),GO:0044464-cell part(L=2),
transcript25771.p1_1
transcript23880.p1_1	AT5G58070.1	65.6	183	60	2	3	182	4	186	5.1e-68	98.400000	AT5G58070.1 | temperature-induced lipocalin | Chr5:23500512-23501156 REVERSE LENGTH=186 | 201606		ALL.95.centroids.fasta_PSMEv1.0_95_92_genes_without_introns.fasta.80.centroids.pep.uniq-atonly_outfiles/similarity_search/blastp_ALL.95.centroids.fasta_PSMEv1.0_95_92_genes_without_introns.fasta.80.centroids.pep_arabidopsis_at11.out		No	Yes	3694.POPTR_0018s11910.1	9.4e-72	275.0	TIL	Viridiplantae	1BDRW@strNOG,1DRNV@virNOG,COG3040@NOG,KOG4824@euNOG	temperature-induced		PFAM (Lipocalin_2, Lipocalin)	GO:0006950-response to stress(L=2),GO:0009628-response to abiotic stimulus(L=2),	GO:0005911-cell-cell junction(L=2),GO:0043227-membrane-bounded organelle(L=2),GO:0044422-organelle part(L=2),GO:0044464-cell part(L=2),
transcript20594.p1_1	AT2G36320.1	49.1	171	68	3	15	182	7	161	6.5e-39	91.800000	AT2G36320.1 | A20/AN1-like zinc finger family protein | Chr2:15229388-15229873 FORWARD LENGTH=161 | 201606		ALL.95.centroids.fasta_PSMEv1.0_95_92_genes_without_introns.fasta.80.centroids.pep.uniq-atonly_outfiles/similarity_search/blastp_ALL.95.centroids.fasta_PSMEv1.0_95_92_genes_without_introns.fasta.80.centroids.pep_arabidopsis_at11.out		No	Yes	29760.VIT_08s0007g03530.t01	3.7e-44	183.3		Viridiplantae	11UWC@NOG,1BSVP@strNOG,1E4QS@virNOG,KOG3173@euNOG	zinc finger A20 and AN1 domain-containing stress-associated protein		PFAM (zf-AN1, zf-A20), SMART (ZnF_AN1)
transcript19051.p1_1	AT4G22570.1	78.1	178	39	0	5	182	6	183	4.6e-77	97.300000	AT4G22570.1 | adenine phosphoribosyl transferase 3 | Chr4:11882310-11885250 REVERSE LENGTH=183 | 201606		ALL.95.centroids.fasta_PSMEv1.0_95_92_genes_without_introns.fasta.80.centroids.pep.uniq-atonly_outfiles/similarity_search/blastp_ALL.95.centroids.fasta_PSMEv1.0_95_92_genes_without_introns.fasta.80.centroids.pep_arabidopsis_at11.out		No	Yes	4641.GSMUA_Achr1P04210_001	3.5e-79	299.7		Viridiplantae	0U24M@lilNOG,1BP53@strNOG,1DYM7@virNOG,COG0503@NOG,KOG1712@euNOG	adenine phosphoribosyltransferase	Purine metabolism (00230), Metabolic pathways (01100)	PFAM (Pribosyltran)	GO:0006807-nitrogen compound metabolic process(L=2),GO:0009058-biosynthetic process(L=2),GO:0044237-cellular metabolic process(L=2),GO:0044238-primary metabolic process(L=2),GO:0044710-single-organism metabolic process(L=2),GO:0071704-organic substance metabolic process(L=2),	GO:0044464-cell part(L=2),	GO:0016740-transferase activity(L=2),
transcript38156.p1_1
transcript34044.p1_1
transcript26808.p1_1	AT5G27430.1	71.9	167	47	0	1	167	1	167	1.3e-68	90.800000	AT5G27430.1 | Signal peptidase subunit | Chr5:9687470-9689185 FORWARD LENGTH=167 | 201606		ALL.95.centroids.fasta_PSMEv1.0_95_92_genes_without_introns.fasta.80.centroids.pep.uniq-atonly_outfiles/similarity_search/blastp_ALL.95.centroids.fasta_PSMEv1.0_95_92_genes_without_introns.fasta.80.centroids.pep_arabidopsis_at11.out		No	Yes	29760.VIT_14s0128g00220.t01	2.7e-71	273.5		Viridiplantae	10TZP@NOG,1BG23@strNOG,1DTZQ@virNOG,KOG3372@euNOG	Signal peptidase	Protein export (03060)	PFAM (SPC22), SMART (TRANS, SIGNAL)		GO:0005911-cell-cell junction(L=2),GO:0043227-membrane-bounded organelle(L=2),GO:0044422-organelle part(L=2),GO:0044425-membrane part(L=2),GO:0044464-cell part(L=2),
transcript37278.p1_1	AT2G43590.1	26.9	268	92	4	11	183	6	264	9.8e-19	94.000000	AT2G43590.1 | Chitinase family protein | Chr2:18081592-18082749 REVERSE LENGTH=264 | 201606		ALL.95.centroids.fasta_PSMEv1.0_95_92_genes_without_introns.fasta.80.centroids.pep.uniq-atonly_outfiles/similarity_search/blastp_ALL.95.centroids.fasta_PSMEv1.0_95_92_genes_without_introns.fasta.80.centroids.pep_arabidopsis_at11.out		No	Yes	29760.VIT_05s0094g00340.t01	4e-22	110.2		Viridiplantae	1BEJ4@strNOG,1DSGX@virNOG,COG3979@NOG,KOG4742@euNOG	chitinase	Biosynthesis of secondary metabolites (01110), Amino sugar and nucleotide sugar metabolism (00520)	PFAM (Glyco_hydro_19, Chitin_bind_1), SMART (ChtBD1, SIGNAL, TRANS)
transcript34798.p1_1
transcript33848.p1_1
transcript33836.p1_1_2
transcript27701.p1_1
transcript38119.p1_1
transcript27504.p1_1	AT4G13850.1	55.9	118	48	1	34	151	1	114	2.5e-30	64.100000	AT4G13850.1 | glycine-rich RNA-binding protein 2 | Chr4:8021314-8022065 FORWARD LENGTH=158 | 201606		ALL.95.centroids.fasta_PSMEv1.0_95_92_genes_without_introns.fasta.80.centroids.pep.uniq-atonly_outfiles/similarity_search/blastp_ALL.95.centroids.fasta_PSMEv1.0_95_92_genes_without_introns.fasta.80.centroids.pep_arabidopsis_at11.out		No	Yes	4641.GSMUA_Achr9P07090_001	7.8e-34	149.1		Viridiplantae	0TZVN@lilNOG,1BT6I@strNOG,1E52D@virNOG,COG0724@NOG,KOG0118@euNOG	Glycine-rich RNA-binding protein	Spliceosome (03040)	PFAM (RRM_1), SMART (RRM)	GO:0006950-response to stress(L=2),GO:0009628-response to abiotic stimulus(L=2),	GO:0043227-membrane-bounded organelle(L=2),GO:0044464-cell part(L=2),	GO:0036094-small molecule binding(L=2),GO:0043167-ion binding(L=2),GO:0097159-organic cyclic compound binding(L=2),GO:1901363-heterocyclic compound binding(L=2),
transcript25338.p1_1
transcript24095.p1_1
transcript11849.p1_1
transcript7159.p1_1																		3218.PP1S276_42V6.1	4.2e-27	126.7		Viridiplantae	0Z7Z7@NOG,1BCQD@strNOG,1DQN5@virNOG,KOG4197@euNOG	Pentatricopeptide repeat-containing protein		PFAM (PPR)	GO:0044707-single-multicellular organism process(L=2),GO:0044767-single-organism developmental process(L=2),GO:0048856-anatomical structure development(L=2),	GO:0043227-membrane-bounded organelle(L=2),GO:0044464-cell part(L=2),
transcript36918.p1_1
transcript36182.p1_1
transcript31902.p1_1
transcript31399.p1_1
transcript34136.p1_1
transcript28217.p1_1	AT2G26580.1	59.2	157	60	1	11	167	9	161	8e-45	84.900000	AT2G26580.1 | plant-specific transcription factor YABBY family protein | Chr2:11303923-11306739 REVERSE LENGTH=164 | 201606		ALL.95.centroids.fasta_PSMEv1.0_95_92_genes_without_introns.fasta.80.centroids.pep.uniq-atonly_outfiles/similarity_search/blastp_ALL.95.centroids.fasta_PSMEv1.0_95_92_genes_without_introns.fasta.80.centroids.pep_arabidopsis_at11.out		No	Yes	29760.VIT_06s0009g00880.t01	2.3e-46	190.7		Viridiplantae	0IXZ0@euNOG,0YHWI@NOG,1BRKX@strNOG,1E3FC@virNOG	Axial regulator		PFAM (YABBY), SMART (TRANS)	GO:0044763-single-organism cellular process(L=2),GO:0050789-regulation of biological process(L=2),	GO:0043227-membrane-bounded organelle(L=2),GO:0044464-cell part(L=2),	GO:0003700-transcription factor activity, sequence-specific DNA binding(L=2),
transcript27958.p1_1_2
transcript19377.p3_1
transcript26383.p1_1
transcript25691.p1_1	AT1G65720.1	28.9	135	80	3	26	157	26	147	5.1e-07	71.400000	AT1G65720.1 | transmembrane protein | Chr1:24440471-24441013 REVERSE LENGTH=180 | 201606		ALL.95.centroids.fasta_PSMEv1.0_95_92_genes_without_introns.fasta.80.centroids.pep.uniq-atonly_outfiles/similarity_search/blastp_ALL.95.centroids.fasta_PSMEv1.0_95_92_genes_without_introns.fasta.80.centroids.pep_arabidopsis_at11.out		No	Yes
transcript22024.p1_1
transcript18857.p1_1
transcript25589.p1_1
transcript18707.p1_1_2
transcript32730.p1_1	AT5G48810.1	45.9	133	61	2	40	172	6	127	2.2e-26	71.500000	AT5G48810.1 | cytochrome B5 isoform D | Chr5:19789249-19790180 REVERSE LENGTH=140 | 201606		ALL.95.centroids.fasta_PSMEv1.0_95_92_genes_without_introns.fasta.80.centroids.pep.uniq-atonly_outfiles/similarity_search/blastp_ALL.95.centroids.fasta_PSMEv1.0_95_92_genes_without_introns.fasta.80.centroids.pep_arabidopsis_at11.out		No	Yes	29760.VIT_18s0001g09400.t01	1.3e-31	141.7		Viridiplantae	1BTEN@strNOG,1E5AI@virNOG,COG5274@NOG,KOG0537@euNOG	cytochrome		PFAM (Cyt-b5), SMART (TRANS, Cyt-b5)
transcript32712.p1_1	AT1G71310.1	68.3	139	43	1	47	185	39	176	2.5e-54	74.700000	AT1G71310.1 | cobalt ion binding protein | Chr1:26878717-26879844 REVERSE LENGTH=176 | 201606		ALL.95.centroids.fasta_PSMEv1.0_95_92_genes_without_introns.fasta.80.centroids.pep.uniq-atonly_outfiles/similarity_search/blastp_ALL.95.centroids.fasta_PSMEv1.0_95_92_genes_without_introns.fasta.80.centroids.pep_arabidopsis_at11.out		No	Yes	29760.VIT_18s0089g00930.t01	2.5e-56	223.8		Viridiplantae	0IY4N@euNOG,11P0W@NOG,1BSSS@strNOG,1E2DP@virNOG	SnRK1-interacting protein 1			GO:0006807-nitrogen compound metabolic process(L=2),GO:0006950-response to stress(L=2),GO:0044237-cellular metabolic process(L=2),GO:0044238-primary metabolic process(L=2),GO:0044763-single-organism cellular process(L=2),GO:0051716-cellular response to stimulus(L=2),GO:0071704-organic substance metabolic process(L=2),	GO:0043227-membrane-bounded organelle(L=2),GO:0044464-cell part(L=2),	GO:0043167-ion binding(L=2),GO:0097159-organic cyclic compound binding(L=2),GO:1901363-heterocyclic compound binding(L=2),
transcript27667.p1_1	AT1G10500.1	73.9	134	33	1	52	185	47	178	1.8e-52	72.000000	AT1G10500.1 | chloroplast-localized ISCA-like protein | Chr1:3460160-3461340 REVERSE LENGTH=180 | 201606		ALL.95.centroids.fasta_PSMEv1.0_95_92_genes_without_introns.fasta.80.centroids.pep.uniq-atonly_outfiles/similarity_search/blastp_ALL.95.centroids.fasta_PSMEv1.0_95_92_genes_without_introns.fasta.80.centroids.pep_arabidopsis_at11.out		No	Yes	3711.Bra018436.1-P	1.6e-50	204.5		Viridiplantae	0BY63@braNOG,1BQAH@strNOG,1E4P1@virNOG,COG0316@NOG,KOG1120@euNOG	iron-sulfur assembly protein		PFAM (Fe-S_biosyn), SMART (TRANS)	GO:0009058-biosynthetic process(L=2),GO:0016043-cellular component organization(L=2),GO:0044085-cellular component biogenesis(L=2),	GO:0043227-membrane-bounded organelle(L=2),GO:0044422-organelle part(L=2),GO:0044464-cell part(L=2),
transcript25334.p1_1
transcript36992.p1_1
transcript26792.p2_1
transcript35945.p1_1
transcript30290.p1_1
transcript30157.p1_1
transcript25990.p1_1_2
transcript25105.p1_1	AT3G18773.1	33.9	168	102	3	7	169	18	181	3.3e-22	87.200000	AT3G18773.1 | RING/U-box superfamily protein | Chr3:6466304-6466966 FORWARD LENGTH=220 | 201606		ALL.95.centroids.fasta_PSMEv1.0_95_92_genes_without_introns.fasta.80.centroids.pep.uniq-atonly_outfiles/similarity_search/blastp_ALL.95.centroids.fasta_PSMEv1.0_95_92_genes_without_introns.fasta.80.centroids.pep_arabidopsis_at11.out		No	Yes	3694.POPTR_0016s14320.1	2.6e-24	117.5		Viridiplantae	121N2@NOG,1BVKI@strNOG,1E7MR@virNOG,KOG0800@euNOG	Zinc finger, C3HC4 type (RING finger)		PFAM (zf-C3HC4), SMART (RING, TRANS)
transcript19759.p1_1
transcript13033.p1_1
transcript21810.p1_1	AT3G05410.1	55.4	121	51	1	66	183	25	145	7.1e-33	62.800000	AT3G05410.1 | Photosystem II reaction center PsbP family protein | Chr3:1554783-1555399 FORWARD LENGTH=177 | 201606		ALL.95.centroids.fasta_PSMEv1.0_95_92_genes_without_introns.fasta.80.centroids.pep.uniq-atonly_outfiles/similarity_search/blastp_ALL.95.centroids.fasta_PSMEv1.0_95_92_genes_without_introns.fasta.80.centroids.pep_arabidopsis_at11.out		No	Yes	59689.Al_scaffold_0003_510	7.4e-32	142.5	PSBP5	Viridiplantae	0BTND@braNOG,0IJ61@euNOG,11T2I@NOG,1BE7X@strNOG,1DS5Q@virNOG	PsbP		PFAM (PsbP), SMART (TRANS)
transcript37139.p1_1
transcript35827.p1_1
transcript33930.p1_1
transcript33374.p1_1
transcript32180.p1_1
transcript32051.p1_1	AT1G66080.1	73.7	190	47	2	1	187	1	190	1.1e-78	99.500000	AT1G66080.1 | hikeshi-like protein | Chr1:24600356-24601027 REVERSE LENGTH=190 | 201606		ALL.95.centroids.fasta_PSMEv1.0_95_92_genes_without_introns.fasta.80.centroids.pep.uniq-atonly_outfiles/similarity_search/blastp_ALL.95.centroids.fasta_PSMEv1.0_95_92_genes_without_introns.fasta.80.centroids.pep_arabidopsis_at11.out		No	Yes	4081.Solyc05g056560.2.1	3.9e-81	306.2		Viridiplantae	11H6N@NOG,1BI3E@strNOG,1DW0E@virNOG,KOG4067@euNOG	Protein of unknown function (DUF775)		PFAM (DUF775)		GO:0044464-cell part(L=2),
transcript31470.p1_1																		4081.Solyc09g061440.2.1	1.5e-19	101.7	OSI_16622	Viridiplantae	0J0BC@euNOG,0ZQ8I@NOG,1BUFT@strNOG,1E6CT@virNOG	NA		SMART (COIL)		GO:0043227-membrane-bounded organelle(L=2),GO:0044422-organelle part(L=2),GO:0044464-cell part(L=2),
transcript27511.p1_1	AT1G52720.1	37.1	97	47	2	84	180	27	109	6.1e-08	51.600000	AT1G52720.1 | hypothetical protein | Chr1:19641007-19641360 FORWARD LENGTH=117 | 201606		ALL.95.centroids.fasta_PSMEv1.0_95_92_genes_without_introns.fasta.80.centroids.pep.uniq-atonly_outfiles/similarity_search/blastp_ALL.95.centroids.fasta_PSMEv1.0_95_92_genes_without_introns.fasta.80.centroids.pep_arabidopsis_at11.out		No	No	3847.GLYMA07G03700.1	6.8e-09	66.2		Viridiplantae	0J2R2@euNOG,0Z2Q7@NOG,1BTZ2@strNOG,1E5VM@virNOG	NA
transcript27108.p1_1	AT3G51510.1	59.2	152	56	2	35	186	35	180	8.7e-47	80.900000	AT3G51510.1 | transmembrane protein | Chr3:19109118-19109842 FORWARD LENGTH=181 | 201606		ALL.95.centroids.fasta_PSMEv1.0_95_92_genes_without_introns.fasta.80.centroids.pep.uniq-atonly_outfiles/similarity_search/blastp_ALL.95.centroids.fasta_PSMEv1.0_95_92_genes_without_introns.fasta.80.centroids.pep_arabidopsis_at11.out		No	Yes	3694.POPTR_0001s46010.1	8.2e-47	192.2		Viridiplantae	0IZ2Y@euNOG,1298Q@NOG,1BT4B@strNOG,1E50A@virNOG	NA		SMART (TRANS)		GO:0043227-membrane-bounded organelle(L=2),GO:0044422-organelle part(L=2),GO:0044464-cell part(L=2),
transcript26996.p1_1
transcript25422.p1_1
transcript24974.p1_1
transcript21807.p1_1_3	AT5G46160.2	58.8	194	48	3	2	187	3	172	5.4e-49	98.900000	AT5G46160.2 | Ribosomal protein L14p/L23e family protein | Chr5:18711456-18712341 REVERSE LENGTH=172 | 201606		ALL.95.centroids.fasta_PSMEv1.0_95_92_genes_without_introns.fasta.80.centroids.pep.uniq-atonly_outfiles/similarity_search/blastp_ALL.95.centroids.fasta_PSMEv1.0_95_92_genes_without_introns.fasta.80.centroids.pep_arabidopsis_at11.out		No	Yes	4641.GSMUA_Achr5P02520_001	1.5e-56	224.6		Viridiplantae	0TNPG@lilNOG,1BHR6@strNOG,1DYUH@virNOG,COG0093@NOG,KOG0901@euNOG	ribosomal protein	Ribosome (03010)	PFAM (Ribosomal_L14)
transcript18947.p1_1_2	AT4G37660.1	53.2	141	58	2	47	187	35	167	6.7e-31	75.000000	AT4G37660.1 | Ribosomal protein L12/ ATP-dependent Clp protease adaptor protein ClpS family protein | Chr4:17695543-17696046 FORWARD LENGTH=167 | 201606		ALL.95.centroids.fasta_PSMEv1.0_95_92_genes_without_introns.fasta.80.centroids.pep.uniq-atonly_outfiles/similarity_search/blastp_ALL.95.centroids.fasta_PSMEv1.0_95_92_genes_without_introns.fasta.80.centroids.pep_arabidopsis_at11.out		No	Yes	29760.VIT_00s1232g00020.t01	4.2e-35	153.3		Viridiplantae	1BTSC@strNOG,1E5J7@virNOG,COG0222@NOG,KOG1715@euNOG	ribosomal protein	Ribosome (03010)	PFAM (Ribosomal_L12), SMART (SIGNAL)
transcript13639.p1_1																		3847.GLYMA05G25970.1	2.1e-79	300.4	KAS1	Viridiplantae	1BGDI@strNOG,1DUB1@virNOG,COG0304@NOG,KOG1394@euNOG	3-oxoacyl- acyl-carrier-protein synthase	Biotin metabolism (00780), Fatty acid biosynthesis (00061), Metabolic pathways (01100)	PFAM (ketoacyl-synt, Ketoacyl-synt_C, Thiolase_N)		GO:0043227-membrane-bounded organelle(L=2),GO:0044422-organelle part(L=2),GO:0044464-cell part(L=2),
transcript25137.p1_1_2
transcript28279.p1_1	AT2G47110.1	92.3	156	12	0	1	156	1	156	4.7e-62	99.400000	AT2G47110.1 | ubiquitin 6 | Chr2:19344701-19345174 FORWARD LENGTH=157 | 201606		ALL.95.centroids.fasta_PSMEv1.0_95_92_genes_without_introns.fasta.80.centroids.pep.uniq-atonly_outfiles/similarity_search/blastp_ALL.95.centroids.fasta_PSMEv1.0_95_92_genes_without_introns.fasta.80.centroids.pep_arabidopsis_at11.out		No	Yes	29760.VIT_07s0005g02160.t01	4.3e-65	252.7		Viridiplantae	0ITMZ@euNOG,1C7KC@strNOG,1EMI2@virNOG,COG1998@NOG	Ubiquitin-40S ribosomal protein	Ribosome (03010)	PFAM (Ribosomal_S27, Rad60-SLD, ubiquitin), SMART (UBQ)	GO:0009056-catabolic process(L=2),GO:0044237-cellular metabolic process(L=2),GO:0044238-primary metabolic process(L=2),GO:0071704-organic substance metabolic process(L=2),	GO:0005911-cell-cell junction(L=2),GO:0043227-membrane-bounded organelle(L=2),GO:0043228-non-membrane-bounded organelle(L=2),GO:0044422-organelle part(L=2),GO:0044464-cell part(L=2),
transcript11070.p1_1	AT3G56190.2	47.3	186	98	0	2	187	55	240	1.6e-40	98.900000	AT3G56190.2 | alpha-soluble NSF attachment protein 2 | Chr3:20846119-20848213 REVERSE LENGTH=240 | 201606		ALL.95.centroids.fasta_PSMEv1.0_95_92_genes_without_introns.fasta.80.centroids.pep.uniq-atonly_outfiles/similarity_search/blastp_ALL.95.centroids.fasta_PSMEv1.0_95_92_genes_without_introns.fasta.80.centroids.pep_arabidopsis_at11.out		No	Yes	3847.GLYMA11G35820.1	1.5e-69	267.7		Viridiplantae	0XPQ6@NOG,1BIMJ@strNOG,1DWIW@virNOG,KOG1586@euNOG	Alpha-soluble NSF attachment	Synaptic vesicle cycle (04721)	PFAM (NSF), SMART (COIL, TPR)		GO:0005911-cell-cell junction(L=2),GO:0043227-membrane-bounded organelle(L=2),GO:0044422-organelle part(L=2),GO:0044464-cell part(L=2),
transcript2902.p1_1
transcript10241.p2_1																		29760.VIT_06s0080g00250.t01	5.5e-67	259.2		Viridiplantae	0XT8P@NOG,1BGG9@strNOG,1DUDP@virNOG,KOG2692@euNOG	sialyltransferase family domain containing protein, expressed		PFAM (Glyco_transf_29), SMART (TRANS, SIGNAL)
transcript33397.p1_1																		3218.PP1S30_263V6.1	5.2e-25	119.8		Viridiplantae	0IYKI@euNOG,11QZY@NOG,1BRVS@strNOG,1E4TK@virNOG	domain-containing protein		PFAM (FHA, Ufm1), SMART (FHA)		GO:0043227-membrane-bounded organelle(L=2),GO:0044422-organelle part(L=2),GO:0044464-cell part(L=2),
transcript31009.p1_1
transcript9849.p1_1
transcript34317.p1_1	AT3G28210.1	49.2	177	83	3	3	174	5	179	1.4e-44	91.000000	AT3G28210.1 | zinc finger (AN1-like) family protein | Chr3:10520585-10521223 FORWARD LENGTH=186 | 201606		ALL.95.centroids.fasta_PSMEv1.0_95_92_genes_without_introns.fasta.80.centroids.pep.uniq-atonly_outfiles/similarity_search/blastp_ALL.95.centroids.fasta_PSMEv1.0_95_92_genes_without_introns.fasta.80.centroids.pep_arabidopsis_at11.out		No	Yes	3847.GLYMA13G04630.1	4.4e-48	196.4		Viridiplantae	11JCH@NOG,1BS32@strNOG,1E3Y9@virNOG,KOG3183@euNOG	zinc finger AN1 domain-containing stress-associated protein		PFAM (zf-AN1), SMART (ZnF_AN1)	GO:0009719-response to endogenous stimulus(L=2),GO:0042221-response to chemical(L=2),
transcript32678.p1_1	AT1G27970.1	73.3	120	31	1	68	187	7	125	2.5e-46	63.500000	AT1G27970.1 | nuclear transport factor 2B | Chr1:9746921-9747787 FORWARD LENGTH=126 | 201606		ALL.95.centroids.fasta_PSMEv1.0_95_92_genes_without_introns.fasta.80.centroids.pep.uniq-atonly_outfiles/similarity_search/blastp_ALL.95.centroids.fasta_PSMEv1.0_95_92_genes_without_introns.fasta.80.centroids.pep_arabidopsis_at11.out		No	Yes	3694.POPTR_0011s00470.1	5.3e-46	189.5		Viridiplantae	11QUX@NOG,1BS6Q@strNOG,1E51K@virNOG,KOG2104@euNOG	nuclear transport factor		PFAM (NTF2)
transcript27234.p1_1
transcript26668.p2_1	AT1G33120.1	75.3	190	43	1	1	186	1	190	3.9e-79	98.400000	AT1G33120.1 | Ribosomal protein L6 family | Chr1:12010986-12012223 FORWARD LENGTH=194 | 201606		ALL.95.centroids.fasta_PSMEv1.0_95_92_genes_without_introns.fasta.80.centroids.pep.uniq-atonly_outfiles/similarity_search/blastp_ALL.95.centroids.fasta_PSMEv1.0_95_92_genes_without_introns.fasta.80.centroids.pep_arabidopsis_at11.out		No	Yes	3218.PP1S164_98V6.1	7.9e-90	335.1	RPL9	Viridiplantae	1BCFW@strNOG,1DQDY@virNOG,COG0097@NOG,KOG3255@euNOG	60S ribosomal protein	Ribosome (03010)	PFAM (Ribosomal_L6)	GO:0044707-single-multicellular organism process(L=2),	GO:0005911-cell-cell junction(L=2),GO:0043227-membrane-bounded organelle(L=2),GO:0043228-non-membrane-bounded organelle(L=2),GO:0043233-organelle lumen(L=2),GO:0044422-organelle part(L=2),GO:0044464-cell part(L=2),
transcript31504.p1_1
transcript31930.p1_1																		3847.GLYMA19G28500.1	6.4e-15	86.3		Viridiplantae	0IX2Q@euNOG,0YRN6@NOG,1BQVP@strNOG,1DVYG@virNOG	Inherit from euNOG: Stress responsive protein				GO:0043227-membrane-bounded organelle(L=2),GO:0044464-cell part(L=2),	GO:0030246-carbohydrate binding(L=2),
transcript27650.p1_1
transcript27046.p1_1
transcript22041.p1_1	AT1G61065.1	58.2	182	72	3	6	187	2	179	9.7e-54	95.800000	AT1G61065.1 | 1%2C3-beta-glucan synthase component (DUF1218) | Chr1:22490430-22491330 REVERSE LENGTH=180 | 201606		ALL.95.centroids.fasta_PSMEv1.0_95_92_genes_without_introns.fasta.80.centroids.pep.uniq-atonly_outfiles/similarity_search/blastp_ALL.95.centroids.fasta_PSMEv1.0_95_92_genes_without_introns.fasta.80.centroids.pep_arabidopsis_at11.out		No	Yes	29760.VIT_19s0014g03190.t01	2.2e-63	247.3		Viridiplantae	0IX0H@euNOG,11SY7@NOG,1BRHF@strNOG,1E2RM@virNOG	Protein of unknown function (DUF1218)		PFAM (DUF1218), SMART (TRANS, SIGNAL)		GO:0005911-cell-cell junction(L=2),GO:0044464-cell part(L=2),
transcript19500.p1_1	AT3G12600.1	61.4	158	60	1	1	157	1	158	3.7e-53	82.600000	AT3G12600.1 | nudix hydrolase homolog 16 | Chr3:4004809-4005995 FORWARD LENGTH=180 | 201606		ALL.95.centroids.fasta_PSMEv1.0_95_92_genes_without_introns.fasta.80.centroids.pep.uniq-atonly_outfiles/similarity_search/blastp_ALL.95.centroids.fasta_PSMEv1.0_95_92_genes_without_introns.fasta.80.centroids.pep_arabidopsis_at11.out		No	Yes	88036.EFJ15737	3.4e-56	223.4		Viridiplantae	1BR80@strNOG,1E329@virNOG,COG0494@NOG,KOG2839@euNOG	Nudix hydrolase		PFAM (NUDIX)		GO:0043227-membrane-bounded organelle(L=2),GO:0044464-cell part(L=2),
transcript30422.p1_1_2
transcript15620.p1_1
transcript14940.p1_1
transcript38762.p1_1																		4577.GRMZM2G017520_P01	1.5e-08	65.1		Viridiplantae	0TV3S@lilNOG,15TR0@poaNOG,1BFUI@strNOG,1DTSD@virNOG,COG5147@NOG,KOG0048@euNOG	Transcription factor		PFAM (Myb_DNA-binding, DUF3651), SMART (SANT)	GO:0003006-developmental process involved in reproduction(L=2),GO:0009719-response to endogenous stimulus(L=2),GO:0022414-reproductive process(L=2),GO:0042221-response to chemical(L=2),GO:0044707-single-multicellular organism process(L=2),GO:0044767-single-organism developmental process(L=2),GO:0048856-anatomical structure development(L=2),GO:0050789-regulation of biological process(L=2),		GO:0003700-transcription factor activity, sequence-specific DNA binding(L=2),
transcript28768.p2_1
transcript36225.p1_1																		4081.Solyc01g106740.2.1	3e-36	157.1		Viridiplantae	1BDT1@strNOG,1DRQ3@virNOG,COG0173@NOG,KOG2411@euNOG	aspartyl-tRNA	Aminoacyl-tRNA biosynthesis (00970)	PFAM (tRNA-synt_2, GAD, tRNA_anti, tRNA-synt_2b), SMART (TRANS)		GO:0043227-membrane-bounded organelle(L=2),GO:0044464-cell part(L=2),
transcript35866.p1_1
transcript34000.p1_1
transcript28336.p1_1
transcript27961.p1_1																		4081.Solyc02g091250.1.1	3e-12	77.4		Viridiplantae	0JEEK@euNOG,113RR@NOG,1C2NG@strNOG,1EFVM@virNOG	NA		SMART (TRANS)
transcript27277.p1_1_2
transcript27263.p1_1	AT3G61460.1	34.7	173	82	7	1	163	1	152	3.4e-14	85.300000	AT3G61460.1 | brassinosteroid-responsive RING-H2 | Chr3:22741701-22742213 REVERSE LENGTH=170 | 201606		ALL.95.centroids.fasta_PSMEv1.0_95_92_genes_without_introns.fasta.80.centroids.pep.uniq-atonly_outfiles/similarity_search/blastp_ALL.95.centroids.fasta_PSMEv1.0_95_92_genes_without_introns.fasta.80.centroids.pep_arabidopsis_at11.out		No	Yes	29760.VIT_01s0011g02390.t01	1.8e-17	94.7		Viridiplantae	121N2@NOG,1BVFR@strNOG,1E7G6@virNOG,KOG0800@euNOG	Zinc finger, C3HC4 type (RING finger)		PFAM (zf-C3HC4, FANCL_C), SMART (RING, TRANS, SIGNAL)
transcript25165.p1_1_2	AT1G67090.1	59.6	183	65	3	6	187	1	175	1.2e-59	95.300000	AT1G67090.1 | ribulose bisphosphate carboxylase small chain 1A | Chr1:25048465-25049249 REVERSE LENGTH=180 | 201606		ALL.95.centroids.fasta_PSMEv1.0_95_92_genes_without_introns.fasta.80.centroids.pep.uniq-atonly_outfiles/similarity_search/blastp_ALL.95.centroids.fasta_PSMEv1.0_95_92_genes_without_introns.fasta.80.centroids.pep_arabidopsis_at11.out		No	Yes	4113.PGSC0003DMT400062138	7.3e-59	232.3	RBCS-1	Viridiplantae	0IM2H@euNOG,1BQJD@strNOG,1E2DK@virNOG,COG4451@NOG	RuBisCO catalyzes two reactions the carboxylation of D- ribulose 1,5-bisphosphate, the primary event in carbon dioxide fixation, as well as the oxidative fragmentation of the pentose substrate. Both reactions occur simultaneously and in competition at the same active site (By similarity)	Carbon fixation in photosynthetic organisms (00710), Microbial metabolism in diverse environments (01120), Glyoxylate and dicarboxylate metabolism (00630), Metabolic pathways (01100)	PFAM (RuBisCO_small, RbcS), SMART (RuBisCO_small)	GO:0006950-response to stress(L=2),GO:0009628-response to abiotic stimulus(L=2),GO:0044085-cellular component biogenesis(L=2),GO:0044237-cellular metabolic process(L=2),	GO:0043227-membrane-bounded organelle(L=2),GO:0043228-non-membrane-bounded organelle(L=2),GO:0044422-organelle part(L=2),GO:0044464-cell part(L=2),GO:0048046-apoplast(L=2),	GO:0043167-ion binding(L=2),
transcript22158.p2_1
transcript21659.p1_1
transcript17758.p1_1	AT3G07510.1	62.9	167	62	0	24	190	23	189	5.5e-49	87.400000	AT3G07510.1 | maternal effect embryo arrest protein | Chr3:2393895-2394464 REVERSE LENGTH=189 | 201606		ALL.95.centroids.fasta_PSMEv1.0_95_92_genes_without_introns.fasta.80.centroids.pep.uniq-atonly_outfiles/similarity_search/blastp_ALL.95.centroids.fasta_PSMEv1.0_95_92_genes_without_introns.fasta.80.centroids.pep_arabidopsis_at11.out		No	Yes	4081.Solyc09g047930.1.1	2.3e-49	200.7		Viridiplantae	0IWU3@euNOG,11VJP@NOG,1BR7K@strNOG,1E31N@virNOG	NA		PFAM (Orai-1), SMART (TRANS)
transcript10563.p1_1
transcript37302.p1_1
transcript20712.p1_1
transcript34104.p1_1
transcript33633.p1_1	AT1G63220.1	58.9	146	57	2	44	189	1	143	3.9e-42	76.000000	AT1G63220.1 | Calcium-dependent lipid-binding (CaLB domain) family protein | Chr1:23449017-23450244 FORWARD LENGTH=147 | 201606		ALL.95.centroids.fasta_PSMEv1.0_95_92_genes_without_introns.fasta.80.centroids.pep.uniq-atonly_outfiles/similarity_search/blastp_ALL.95.centroids.fasta_PSMEv1.0_95_92_genes_without_introns.fasta.80.centroids.pep_arabidopsis_at11.out		No	Yes	29760.VIT_02s0025g04350.t01	9.2e-54	215.3		Viridiplantae	0INT0@euNOG,0YITS@NOG,1C6QX@strNOG,1EKMS@virNOG	C2 domain		PFAM (C2), SMART (C2)
transcript32297.p1_1	AT1G50900.1	70.2	141	40	1	46	186	29	167	4.5e-51	73.400000	AT1G50900.1 | Ankyrin repeat family protein | Chr1:18866272-18867014 FORWARD LENGTH=175 | 201606		ALL.95.centroids.fasta_PSMEv1.0_95_92_genes_without_introns.fasta.80.centroids.pep.uniq-atonly_outfiles/similarity_search/blastp_ALL.95.centroids.fasta_PSMEv1.0_95_92_genes_without_introns.fasta.80.centroids.pep_arabidopsis_at11.out		No	Yes	3711.Bra035772.1-P	8.6e-52	208.8		Viridiplantae	0IX8T@euNOG,11Q7E@NOG,1BR45@strNOG,1E2YE@virNOG	Involved in the import of light-harvesting complex proteins (LHCP) and subsequent routing of these proteins to the chloroplast signal recognition particle (SRP) pathway				GO:0043227-membrane-bounded organelle(L=2),GO:0044464-cell part(L=2),
transcript28601.p1_1
transcript21819.p1_1	AT5G52200.1	36.4	132	76	3	10	134	6	136	1.9e-09	65.100000	AT5G52200.1 | phosphoprotein phosphatase inhibitor | Chr5:21202818-21204719 REVERSE LENGTH=191 | 201606		ALL.95.centroids.fasta_PSMEv1.0_95_92_genes_without_introns.fasta.80.centroids.pep.uniq-atonly_outfiles/similarity_search/blastp_ALL.95.centroids.fasta_PSMEv1.0_95_92_genes_without_introns.fasta.80.centroids.pep_arabidopsis_at11.out		No	Yes	4113.PGSC0003DMT400037151	5.5e-30	136.3		Viridiplantae	0IZRY@euNOG,0YIQA@NOG,1BSUH@strNOG,1E4PQ@virNOG	protein phosphatase inhibitor 2 containing protein, expressed		PFAM (IPP-2), SMART (TRANS)
transcript19666.p1_1	AT5G35330.1	60.8	148	58	0	20	167	54	201	1.7e-53	77.100000	AT5G35330.1 | methyl-CPG-binding domain protein 02 | Chr5:13523725-13525270 REVERSE LENGTH=272 | 201606		ALL.95.centroids.fasta_PSMEv1.0_95_92_genes_without_introns.fasta.80.centroids.pep.uniq-atonly_outfiles/similarity_search/blastp_ALL.95.centroids.fasta_PSMEv1.0_95_92_genes_without_introns.fasta.80.centroids.pep_arabidopsis_at11.out		No	Yes	29760.VIT_11s0065g01010.t01	3.7e-55	219.9		Viridiplantae	0INB4@euNOG,11S6K@NOG,1C6ND@strNOG,1EKJ4@virNOG	domain protein		PFAM (MBD, zf-CW), SMART (MBD)
transcript19057.p1_1
transcript33074.p1_1
transcript11813.p1_1_2	AT1G19080.1	55.2	183	81	1	1	183	1	182	1.8e-52	95.300000	AT1G19080.1 | GINS complex protein | Chr1:6585087-6586308 FORWARD LENGTH=185 | 201606		ALL.95.centroids.fasta_PSMEv1.0_95_92_genes_without_introns.fasta.80.centroids.pep.uniq-atonly_outfiles/similarity_search/blastp_ALL.95.centroids.fasta_PSMEv1.0_95_92_genes_without_introns.fasta.80.centroids.pep_arabidopsis_at11.out		No	Yes	88036.EFJ10042	2.5e-67	260.4	TTN10	Viridiplantae	1BKDP@strNOG,1DYA3@virNOG,COG5138@NOG,KOG1106@euNOG	DNA replication complex GINS protein		PFAM (Sld5)	GO:0003006-developmental process involved in reproduction(L=2),GO:0022414-reproductive process(L=2),GO:0044707-single-multicellular organism process(L=2),GO:0044767-single-organism developmental process(L=2),GO:0048856-anatomical structure development(L=2),
transcript18848.p2_1
transcript16200.p1_1
transcript35624.p1_1
transcript33073.p1_1	AT3G27520.1	34.1	132	67	2	73	184	65	196	3e-10	58.000000	AT3G27520.1 | cryptic loci regulator | Chr3:10192484-10193159 FORWARD LENGTH=198 | 201606		ALL.95.centroids.fasta_PSMEv1.0_95_92_genes_without_introns.fasta.80.centroids.pep.uniq-atonly_outfiles/similarity_search/blastp_ALL.95.centroids.fasta_PSMEv1.0_95_92_genes_without_introns.fasta.80.centroids.pep_arabidopsis_at11.out		No	Yes	3847.GLYMA19G00670.2	6.9e-17	92.8		Viridiplantae	0J1S1@euNOG,0ZG10@NOG,1BUP3@strNOG,1E6M2@virNOG	NA		SMART (COIL)
transcript32545.p1_1_2	AT1G24020.1	41.0	144	81	4	48	189	9	150	1.8e-23	73.600000	AT1G24020.1 | MLP-like protein 423 | Chr1:8500653-8501458 REVERSE LENGTH=155 | 201606		ALL.95.centroids.fasta_PSMEv1.0_95_92_genes_without_introns.fasta.80.centroids.pep.uniq-atonly_outfiles/similarity_search/blastp_ALL.95.centroids.fasta_PSMEv1.0_95_92_genes_without_introns.fasta.80.centroids.pep_arabidopsis_at11.out		No	Yes	4555.Si011186m	6.7e-28	129.4		Viridiplantae	0IZM1@euNOG,0TY1E@lilNOG,0YSJN@NOG,15V9C@poaNOG,1BQRN@strNOG,1E2JS@virNOG	MLP-like protein		PFAM (Bet_v_1, Polyketide_cyc2), SMART (Bet_v_1)
transcript24402.p1_1	AT3G06590.1	33.0	185	101	6	13	189	48	217	7.1e-12	91.700000	AT3G06590.1 | basic helix-loop-helix (bHLH) DNA-binding superfamily protein | Chr3:2054647-2055312 REVERSE LENGTH=221 | 201606		ALL.95.centroids.fasta_PSMEv1.0_95_92_genes_without_introns.fasta.80.centroids.pep.uniq-atonly_outfiles/similarity_search/blastp_ALL.95.centroids.fasta_PSMEv1.0_95_92_genes_without_introns.fasta.80.centroids.pep_arabidopsis_at11.out		No	Yes	4641.GSMUA_Achr11P16080_001	1.2e-13	82.0		Viridiplantae	0J1F4@euNOG,0U08S@lilNOG,0YRF4@NOG,1BTZT@strNOG,1E5WB@virNOG	Transcription factor		SMART (HLH)	GO:0050789-regulation of biological process(L=2),	GO:0043227-membrane-bounded organelle(L=2),GO:0044464-cell part(L=2),	GO:0003700-transcription factor activity, sequence-specific DNA binding(L=2),
transcript23895.p1_1
transcript21696.p2_1
transcript19112.p1_1
transcript25654.p1_1	AT5G14670.1	98.3	180	3	0	14	193	1	180	2e-99	92.800000	AT5G14670.1 | ADP-ribosylation factor A1B | Chr5:4729319-4730495 FORWARD LENGTH=188 | 201606		ALL.95.centroids.fasta_PSMEv1.0_95_92_genes_without_introns.fasta.80.centroids.pep.uniq-atonly_outfiles/similarity_search/blastp_ALL.95.centroids.fasta_PSMEv1.0_95_92_genes_without_introns.fasta.80.centroids.pep_arabidopsis_at11.out		No	Yes	15368.BRADI2G53077.1	3.3e-99	366.3		Viridiplantae	0TVIB@lilNOG,15SIW@poaNOG,1BDGQ@strNOG,1DRE6@virNOG,COG1100@NOG,KOG0070@euNOG	ADP-ribosylation factor		PFAM (G-alpha, SRPRB, Gtr1_RagA, Miro, Arf, Ras), SMART (ARF, TRANS)	GO:0009058-biosynthetic process(L=2),GO:0033036-macromolecule localization(L=2),GO:0044237-cellular metabolic process(L=2),GO:0044238-primary metabolic process(L=2),GO:0044763-single-organism cellular process(L=2),GO:0051234-establishment of localization(L=2),GO:0051641-cellular localization(L=2),GO:0071704-organic substance metabolic process(L=2),	GO:0043227-membrane-bounded organelle(L=2),GO:0044464-cell part(L=2),
transcript7250.p1_1
transcript35797.p1_1	AT1G19910.1	93.9	165	10	0	1	165	1	165	9.8e-70	85.100000	AT1G19910.1 | ATPase%2C F0/V0 complex%2C subunit C protein | Chr1:6913317-6914322 FORWARD LENGTH=165 | 201606		ALL.95.centroids.fasta_PSMEv1.0_95_92_genes_without_introns.fasta.80.centroids.pep.uniq-atonly_outfiles/similarity_search/blastp_ALL.95.centroids.fasta_PSMEv1.0_95_92_genes_without_introns.fasta.80.centroids.pep_arabidopsis_at11.out		No	Yes	4558.Sb08g004380.1	7.9e-69	265.4		Viridiplantae	0TUSB@lilNOG,15RP0@poaNOG,1BKR8@strNOG,1DWKN@virNOG,COG0636@NOG,KOG0232@euNOG	V-type proton ATPase 16 kDa proteolipid	Rheumatoid arthritis (05323), Metabolic pathways (01100), Collecting duct acid secretion (04966), Oxidative phosphorylation (00190), Epithelial cell signaling in Helicobacter pylori infection (05120), Vibrio cholerae infection (05110), Phagosome (04145), Tuberculosis (05152), Synaptic vesicle cycle (04721), Lysosome (04142)	PFAM (ATP-synt_C), SMART (TRANS)		GO:0043227-membrane-bounded organelle(L=2),GO:0044422-organelle part(L=2),GO:0044464-cell part(L=2),
transcript28273.p1_1
transcript22561.p1_1
transcript35570.p1_1
transcript28037.p1_1
transcript26344.p1_1
transcript25866.p1_1
transcript22448.p1_1	AT1G73820.1	73.1	193	52	0	1	193	1	193	1.8e-84	99.500000	AT1G73820.1 | Ssu72-like family protein | Chr1:27755740-27757158 REVERSE LENGTH=193 | 201606		ALL.95.centroids.fasta_PSMEv1.0_95_92_genes_without_introns.fasta.80.centroids.pep.uniq-atonly_outfiles/similarity_search/blastp_ALL.95.centroids.fasta_PSMEv1.0_95_92_genes_without_introns.fasta.80.centroids.pep_arabidopsis_at11.out		No	Yes	29760.VIT_06s0009g01900.t01	4.4e-88	329.3		Viridiplantae	1BGFF@strNOG,1DQ89@virNOG,COG5211@NOG,KOG2424@euNOG	RNA polymerase II subunit A C-terminal domain phosphatase	mRNA surveillance pathway (03015)	PFAM (Ssu72), SMART (COIL)		GO:0043227-membrane-bounded organelle(L=2),GO:0044464-cell part(L=2),
transcript20724.p1_1
transcript6821.p1_1
transcript27456.p1_1_2
transcript24250.p1_1
transcript37140.p1_1	AT1G49210.1	37.7	154	68	7	30	167	57	198	5.5e-20	70.800000	AT1G49210.1 | RING/U-box superfamily protein | Chr1:18201994-18202671 FORWARD LENGTH=225 | 201606		ALL.95.centroids.fasta_PSMEv1.0_95_92_genes_without_introns.fasta.80.centroids.pep.uniq-atonly_outfiles/similarity_search/blastp_ALL.95.centroids.fasta_PSMEv1.0_95_92_genes_without_introns.fasta.80.centroids.pep_arabidopsis_at11.out		No	Yes	29760.VIT_08s0058g01270.t01	3.8e-23	113.6		Viridiplantae	121N2@NOG,1BVKI@strNOG,1E7MR@virNOG,KOG0800@euNOG	Zinc finger, C3HC4 type (RING finger)		PFAM (zf-C3HC4), SMART (RING, TRANS)
transcript4988.p2_1
transcript32853.p1_1
transcript24161.p2_1																		4513.MLOC_1264.1	2e-09	67.4		Viridiplantae	0IXBD@euNOG,0TJV5@lilNOG,0YQBE@NOG,15GPC@poaNOG,1BCWV@strNOG,1DQUM@virNOG	NA
transcript24579.p1_1
transcript22077.p1_1																		4641.GSMUA_AchrUn_randomP23240_001	6.8e-20	102.8		Viridiplantae	0IZ9V@euNOG,0TJA3@lilNOG,0YVUN@NOG,1BCD7@strNOG,1DQB4@virNOG	NA		SMART (UBQ)
transcript33333.p1_1
transcript21708.p1_1
transcript34147.p1_1
transcript33705.p1_1
transcript17217.p1_1																		3218.PP1S133_132V6.1	1.4e-12	78.6	OSI_11167	Viridiplantae	0IZSX@euNOG,0YSF4@NOG,1BSMN@strNOG,1E4GM@virNOG	Inherit from euNOG: expressed protein		SMART (SIGNAL)
transcript36051.p1_1	AT3G04040.1	59.5	126	48	1	53	178	15	137	9.4e-36	64.300000	AT3G04040.1 | transmembrane protein | Chr3:1047754-1049026 FORWARD LENGTH=138 | 201606		ALL.95.centroids.fasta_PSMEv1.0_95_92_genes_without_introns.fasta.80.centroids.pep.uniq-atonly_outfiles/similarity_search/blastp_ALL.95.centroids.fasta_PSMEv1.0_95_92_genes_without_introns.fasta.80.centroids.pep_arabidopsis_at11.out		No	Yes	59689.fgenesh2_kg.3__364__AT3G04040.1	9.8e-35	152.1		Viridiplantae	0IZN9@euNOG,0YIRT@NOG,1BT65@strNOG,1E521@virNOG	NA		SMART (TRANS)
transcript3605.p1_1
transcript35081.p1_1	AT1G79040.1	68.8	96	30	0	61	156	44	139	3e-32	60.800000	AT1G79040.1 | photosystem II subunit R | Chr1:29736085-29736781 FORWARD LENGTH=140 | 201606		ALL.95.centroids.fasta_PSMEv1.0_95_92_genes_without_introns.fasta.80.centroids.pep.uniq-atonly_outfiles/similarity_search/blastp_ALL.95.centroids.fasta_PSMEv1.0_95_92_genes_without_introns.fasta.80.centroids.pep_arabidopsis_at11.out		No	Yes	3694.POPTR_0001s42970.1	5.1e-34	149.4	PSBR	Viridiplantae	0IX24@euNOG,12AV0@NOG,1BTRB@strNOG,1E5MB@virNOG	Photosystem II 10 kDa polypeptide	Photosynthesis (00195), Metabolic pathways (01100)	PFAM (PsbR), SMART (TRANS)	GO:0016043-cellular component organization(L=2),GO:0044085-cellular component biogenesis(L=2),GO:0044237-cellular metabolic process(L=2),	GO:0043227-membrane-bounded organelle(L=2),GO:0044422-organelle part(L=2),GO:0044464-cell part(L=2),
transcript33808.p1_1_2
transcript25326.p1_1	AT2G39960.1	64.0	178	64	0	18	195	14	191	3.8e-61	90.800000	AT2G39960.1 | Microsomal signal peptidase 25 kDa subunit (SPC25) | Chr2:16681666-16683491 REVERSE LENGTH=192 | 201606		ALL.95.centroids.fasta_PSMEv1.0_95_92_genes_without_introns.fasta.80.centroids.pep.uniq-atonly_outfiles/similarity_search/blastp_ALL.95.centroids.fasta_PSMEv1.0_95_92_genes_without_introns.fasta.80.centroids.pep_arabidopsis_at11.out		No	Yes	3847.GLYMA14G06720.1	5.3e-65	252.7		Viridiplantae	0IV9N@euNOG,11HIK@NOG,1BGQ5@strNOG,1DU04@virNOG	Signal peptidase complex subunit	Protein export (03060)	PFAM (SPC25), SMART (TRANS)		GO:0043227-membrane-bounded organelle(L=2),GO:0044422-organelle part(L=2),GO:0044425-membrane part(L=2),GO:0044464-cell part(L=2),
transcript25139.p1_1
transcript24882.p1_1	AT5G11900.1	73.6	197	49	1	1	194	1	197	1.5e-81	99.000000	AT5G11900.1 | Translation initiation factor SUI1 family protein | Chr5:3834154-3836023 FORWARD LENGTH=198 | 201606		ALL.95.centroids.fasta_PSMEv1.0_95_92_genes_without_introns.fasta.80.centroids.pep.uniq-atonly_outfiles/similarity_search/blastp_ALL.95.centroids.fasta_PSMEv1.0_95_92_genes_without_introns.fasta.80.centroids.pep_arabidopsis_at11.out		No	Yes	29760.VIT_04s0008g01200.t01	1.8e-84	317.4		Viridiplantae	1BFFI@strNOG,1DTDR@virNOG,COG0023@NOG,KOG3239@euNOG	Translation machinery-associated protein		PFAM (SUI1)
transcript18997.p1_1	AT5G53160.2	70.6	177	51	1	15	190	9	185	2.8e-72	89.800000	AT5G53160.2 | regulatory components of ABA receptor 3 | Chr5:21561026-21561953 FORWARD LENGTH=188 | 201606		ALL.95.centroids.fasta_PSMEv1.0_95_92_genes_without_introns.fasta.80.centroids.pep.uniq-atonly_outfiles/similarity_search/blastp_ALL.95.centroids.fasta_PSMEv1.0_95_92_genes_without_introns.fasta.80.centroids.pep_arabidopsis_at11.out		No	Yes	29760.VIT_02s0025g01340.t01	1.3e-74	284.6		Viridiplantae	0IIK9@euNOG,11HU5@NOG,1BCZ1@strNOG,1DQWK@virNOG	abscisic acid receptor	Plant hormone signal transduction (04075)	PFAM (Polyketide_cyc2)
transcript18993.p1_1																		88036.EFJ17871	2.8e-42	177.2	AGC2-1	Eukaryotes	0XQ0C@NOG,KOG0610@euNOG	serine threonine-protein kinase		PFAM (Pkinase_Tyr, Pkinase), SMART (S_TKc, STYKc, S_TK_X)	GO:0003006-developmental process involved in reproduction(L=2),GO:0006950-response to stress(L=2),GO:0007154-cell communication(L=2),GO:0022414-reproductive process(L=2),GO:0042221-response to chemical(L=2),GO:0044237-cellular metabolic process(L=2),GO:0044238-primary metabolic process(L=2),GO:0044700-single organism signaling(L=2),GO:0044707-single-multicellular organism process(L=2),GO:0044763-…	GO:0043227-membrane-bounded organelle(L=2),GO:0044464-cell part(L=2),	GO:0016740-transferase activity(L=2),GO:0036094-small molecule binding(L=2),GO:0043167-ion binding(L=2),GO:0097159-organic cyclic compound binding(L=2),GO:1901363-heterocyclic compound binding(L=2),
transcript36926.p1_1
transcript33489.p1_1
transcript33161.p1_1
transcript35250.p1_1	AT1G28330.1	44.4	142	55	3	1	142	3	120	1.8e-20	97.900000	AT1G28330.1 | dormancy-associated protein-like 1 | Chr1:9934252-9935216 REVERSE LENGTH=122 | 201606		ALL.95.centroids.fasta_PSMEv1.0_95_92_genes_without_introns.fasta.80.centroids.pep.uniq-atonly_outfiles/similarity_search/blastp_ALL.95.centroids.fasta_PSMEv1.0_95_92_genes_without_introns.fasta.80.centroids.pep_arabidopsis_at11.out		No	Yes	4113.PGSC0003DMT400033385	1.2e-24	118.2		Viridiplantae	0J1AB@euNOG,0YV4V@NOG,1BUCB@strNOG,1E5ZH@virNOG	Auxin-repressed 12.5 kDa		PFAM (Auxin_repressed)
transcript22474.p1_1
transcript26088.p1_1
transcript18572.p1_1
transcript22700.p1_1
transcript20003.p1_1
transcript16609.p1_1
transcript15180.p1_1	AT2G42975.1	56.9	116	49	1	81	196	73	187	3e-26	58.900000	AT2G42975.1 | myosin-G heavy chain-like protein | Chr2:17873998-17874820 FORWARD LENGTH=187 | 201606		ALL.95.centroids.fasta_PSMEv1.0_95_92_genes_without_introns.fasta.80.centroids.pep.uniq-atonly_outfiles/similarity_search/blastp_ALL.95.centroids.fasta_PSMEv1.0_95_92_genes_without_introns.fasta.80.centroids.pep_arabidopsis_at11.out		No	Yes	3847.GLYMA02G45450.1	2.2e-26	124.4		Viridiplantae	0IZI1@euNOG,0YR46@NOG,1BRJN@strNOG,1E3E4@virNOG	NA		SMART (TRANS)		GO:0043227-membrane-bounded organelle(L=2),GO:0044422-organelle part(L=2),GO:0044464-cell part(L=2),
transcript12232.p1_1
transcript34881.p1_1
transcript36885.p1_1
transcript32303.p1_1																		3702.AT5G03610.1	7.1e-25	119.4		Viridiplantae	0IF04@euNOG,11T31@NOG,1BM8J@strNOG,1DZ3G@virNOG	GDSL esterase lipase		PFAM (Lipase_GDSL), SMART (SIGNAL, TRANS)
transcript25081.p1_1
transcript22382.p1_1
transcript21808.p1_1	AT5G39850.1	92.8	181	13	0	1	181	1	181	5.5e-92	91.400000	AT5G39850.1 | Ribosomal protein S4 | Chr5:15950053-15951171 FORWARD LENGTH=197 | 201606		ALL.95.centroids.fasta_PSMEv1.0_95_92_genes_without_introns.fasta.80.centroids.pep.uniq-atonly_outfiles/similarity_search/blastp_ALL.95.centroids.fasta_PSMEv1.0_95_92_genes_without_introns.fasta.80.centroids.pep_arabidopsis_at11.out		No	Yes	3694.POPTR_0007s09750.1	8.8e-92	341.7	RPS9	Viridiplantae	1BN84@strNOG,1E0BW@virNOG,COG0522@NOG,KOG3301@euNOG	40S ribosomal protein	Ribosome (03010)	PFAM (Ribosomal_S4, S4), SMART (S4)		GO:0005911-cell-cell junction(L=2),GO:0043227-membrane-bounded organelle(L=2),GO:0043228-non-membrane-bounded organelle(L=2),GO:0043233-organelle lumen(L=2),GO:0044422-organelle part(L=2),GO:0044464-cell part(L=2),
transcript20849.p1_1	AT5G58110.1	52.8	197	92	1	1	197	1	196	4.4e-57	99.500000	AT5G58110.1 | chaperone binding / ATPase activator | Chr5:23515275-23516479 FORWARD LENGTH=196 | 201606		ALL.95.centroids.fasta_PSMEv1.0_95_92_genes_without_introns.fasta.80.centroids.pep.uniq-atonly_outfiles/similarity_search/blastp_ALL.95.centroids.fasta_PSMEv1.0_95_92_genes_without_introns.fasta.80.centroids.pep_arabidopsis_at11.out		No	Yes	29760.VIT_09s0070g00380.t01	2.5e-62	243.8		Viridiplantae	1BD2R@strNOG,1E36W@virNOG,COG5580@NOG,KOG2936@euNOG	Activator of Hsp90 ATPase, N-terminal		PFAM (Aha1_N), SMART (Aha1_N)
transcript15574.p1_1
transcript18712.p1_1
transcript37225.p1_1
transcript34321.p1_1	AT5G58240.1	72.2	151	42	0	48	198	28	178	3.3e-60	75.900000	AT5G58240.1 | FRAGILE HISTIDINE TRIAD | Chr5:23558349-23559313 REVERSE LENGTH=180 | 201606		ALL.95.centroids.fasta_PSMEv1.0_95_92_genes_without_introns.fasta.80.centroids.pep.uniq-atonly_outfiles/similarity_search/blastp_ALL.95.centroids.fasta_PSMEv1.0_95_92_genes_without_introns.fasta.80.centroids.pep_arabidopsis_at11.out		No	Yes	3702.AT5G58240.1	4.9e-58	229.6		Viridiplantae	0C38W@braNOG,1BPVC@strNOG,1E2M6@virNOG,COG0537@NOG,KOG3379@euNOG	HIT domain	Small cell lung cancer (05222), Non-small cell lung cancer (05223), Purine metabolism (00230)	PFAM (HIT, DcpS_C), SMART (COIL, SIGNAL)		GO:0044464-cell part(L=2),	GO:0016787-hydrolase activity(L=2),
transcript33712.p1_1	AT2G36830.1	66.9	163	54	0	4	166	2	164	4.9e-56	81.900000	AT2G36830.1 | gamma tonoplast intrinsic protein | Chr2:15445490-15446336 FORWARD LENGTH=251 | 201606		ALL.95.centroids.fasta_PSMEv1.0_95_92_genes_without_introns.fasta.80.centroids.pep.uniq-atonly_outfiles/similarity_search/blastp_ALL.95.centroids.fasta_PSMEv1.0_95_92_genes_without_introns.fasta.80.centroids.pep_arabidopsis_at11.out		No	Yes	4113.PGSC0003DMT400072432	5.2e-60	236.1	GAMMA-TIP	Viridiplantae	1BKMI@strNOG,1DYH7@virNOG,COG0580@NOG,KOG0223@euNOG	Aquaporin		PFAM (MIP), SMART (TRANS)	GO:0044763-single-organism cellular process(L=2),GO:0051234-establishment of localization(L=2),	GO:0043227-membrane-bounded organelle(L=2),GO:0044422-organelle part(L=2),GO:0044464-cell part(L=2),	GO:0022857-transmembrane transporter activity(L=2),GO:0022892-substrate-specific transporter activity(L=2),
transcript30888.p1_1
transcript27720.p1_1	AT3G27830.1	62.2	188	67	3	11	197	6	190	1.4e-34	94.000000	AT3G27830.1 | ribosomal protein L12-A | Chr3:10318576-10319151 FORWARD LENGTH=191 | 201606		ALL.95.centroids.fasta_PSMEv1.0_95_92_genes_without_introns.fasta.80.centroids.pep.uniq-atonly_outfiles/similarity_search/blastp_ALL.95.centroids.fasta_PSMEv1.0_95_92_genes_without_introns.fasta.80.centroids.pep_arabidopsis_at11.out		No	Yes	3694.POPTR_0001s35230.1	8.1e-37	159.1	RPL12-C	Viridiplantae	1BQYI@strNOG,1E3MR@virNOG,COG0222@NOG,KOG1715@euNOG	ribosomal protein	Ribosome (03010)	PFAM (Ribosomal_L12), SMART (COIL)	GO:0006950-response to stress(L=2),GO:0009058-biosynthetic process(L=2),GO:0009607-response to biotic stimulus(L=2),GO:0044237-cellular metabolic process(L=2),GO:0044238-primary metabolic process(L=2),GO:0071704-organic substance metabolic process(L=2),	GO:0000313-organellar ribosome(L=2),GO:0005911-cell-cell junction(L=2),GO:0043227-membrane-bounded organelle(L=2),GO:0043228-non-membrane-bounded organelle(L=2),GO:0044422-organelle part(L=2),GO:0044464-cell part(L=2),
transcript23281.p1_1	AT4G25550.1	66.2	198	67	0	1	198	1	198	4.8e-80	99.500000	AT4G25550.1 | Cleavage/polyadenylation specificity factor%2C 25kDa subunit | Chr4:13048519-13050873 FORWARD LENGTH=200 | 201606		ALL.95.centroids.fasta_PSMEv1.0_95_92_genes_without_introns.fasta.80.centroids.pep.uniq-atonly_outfiles/similarity_search/blastp_ALL.95.centroids.fasta_PSMEv1.0_95_92_genes_without_introns.fasta.80.centroids.pep_arabidopsis_at11.out		No	Yes	4641.GSMUA_Achr1P17490_001	5.4e-81	305.8		Viridiplantae	0TMA0@lilNOG,0XS8Z@NOG,1BJFI@strNOG,1DXD4@virNOG,KOG1689@euNOG	cleavage and polyadenylation specificity factor	mRNA surveillance pathway (03015)	SMART (COIL)
transcript19919.p1_1	AT4G03520.1	50.3	189	77	4	15	196	7	185	1.5e-44	91.500000	AT4G03520.1 | Thioredoxin superfamily protein | Chr4:1562585-1564055 REVERSE LENGTH=186 | 201606		ALL.95.centroids.fasta_PSMEv1.0_95_92_genes_without_introns.fasta.80.centroids.pep.uniq-atonly_outfiles/similarity_search/blastp_ALL.95.centroids.fasta_PSMEv1.0_95_92_genes_without_introns.fasta.80.centroids.pep_arabidopsis_at11.out		No	Yes	3218.PP1S23_109V6.1	9e-52	208.8	OSI_37718	Viridiplantae	1BTW8@strNOG,1E4RY@virNOG,COG0526@NOG,KOG0910@euNOG	Thioredoxin		PFAM (Thioredoxin, Redoxin, HyaE), SMART (SIGNAL)	GO:0006950-response to stress(L=2),GO:0009056-catabolic process(L=2),GO:0016043-cellular component organization(L=2),GO:0042221-response to chemical(L=2),GO:0044237-cellular metabolic process(L=2),GO:0044710-single-organism metabolic process(L=2),GO:0044763-single-organism cellular process(L=2),GO:0050789-regulation of biological process(L=2),GO:0051716-cellular response to stimulus(L=2),GO:00650…	GO:0043227-membrane-bounded organelle(L=2),GO:0044422-organelle part(L=2),GO:0044464-cell part(L=2),	GO:0016491-oxidoreductase activity(L=2),GO:0030234-enzyme regulator activity(L=2),
transcript19194.p1_1	AT3G51300.1	85.9	198	27	1	1	198	1	197	2.5e-97	99.500000	AT3G51300.1 | RHO-related protein from plants 1 | Chr3:19043197-19044215 FORWARD LENGTH=197 | 201606		ALL.95.centroids.fasta_PSMEv1.0_95_92_genes_without_introns.fasta.80.centroids.pep.uniq-atonly_outfiles/similarity_search/blastp_ALL.95.centroids.fasta_PSMEv1.0_95_92_genes_without_introns.fasta.80.centroids.pep_arabidopsis_at11.out		No	Yes	29760.VIT_03s0038g02380.t01	4.5e-96	355.9		Viridiplantae	1BCBY@strNOG,1DQ9Y@virNOG,COG1100@NOG,KOG0393@euNOG	rac-like GTP-binding protein	Pathways in cancer (05200), Toll-like receptor signaling pathway (04620), Viral carcinogenesis (05203), Proteoglycans in cancer (05205), Bacterial invasion of epithelial cells (05100), Epithelial cell signaling in Helicobacter pylori infection (05120), Regulation of actin cytoskeleton (04810), Fc epsilon RI signaling pathway (04664), MAPK signaling pathway (04010), Fc gamma R-mediated phagocytosi…	PFAM (Ras, Miro), SMART (RHO)
transcript17092.p1_1
transcript37046.p1_1
transcript36512.p1_1
transcript8874.p2_1
transcript36271.p2_1
transcript30612.p1_1
transcript24523.p1_1
transcript29479.p1_1
transcript28887.p1_1	AT1G63220.1	57.4	148	58	2	50	197	1	143	2.9e-40	74.000000	AT1G63220.1 | Calcium-dependent lipid-binding (CaLB domain) family protein | Chr1:23449017-23450244 FORWARD LENGTH=147 | 201606		ALL.95.centroids.fasta_PSMEv1.0_95_92_genes_without_introns.fasta.80.centroids.pep.uniq-atonly_outfiles/similarity_search/blastp_ALL.95.centroids.fasta_PSMEv1.0_95_92_genes_without_introns.fasta.80.centroids.pep_arabidopsis_at11.out		No	Yes	29760.VIT_02s0025g04350.t01	3.2e-49	200.3		Viridiplantae	0INT0@euNOG,0YITS@NOG,1C6QX@strNOG,1EKMS@virNOG	C2 domain		PFAM (C2), SMART (C2)
transcript28759.p1_1	AT1G19130.1	62.8	180	64	3	21	199	15	192	4.7e-59	89.500000	AT1G19130.1 | RmlC-like jelly roll fold protein | Chr1:6609545-6610555 REVERSE LENGTH=192 | 201606		ALL.95.centroids.fasta_PSMEv1.0_95_92_genes_without_introns.fasta.80.centroids.pep.uniq-atonly_outfiles/similarity_search/blastp_ALL.95.centroids.fasta_PSMEv1.0_95_92_genes_without_introns.fasta.80.centroids.pep_arabidopsis_at11.out		No	Yes	4641.GSMUA_Achr10P31160_001	9.9e-67	258.5		Viridiplantae	0IXN2@euNOG,0TV5B@lilNOG,1BRF8@strNOG,1E39M@virNOG,COG3542@NOG	Cupin superfamily (DUF985)		PFAM (Cupin_5)		GO:0044464-cell part(L=2),
transcript26477.p1_1_2																		4641.GSMUA_Achr9P25490_001	1.9e-46	191.0		Viridiplantae	0IHVJ@euNOG,0TV01@lilNOG,1BJBT@strNOG,1DX96@virNOG,COG3854@NOG	ATPase family associated with various cellular activities (AAA)		PFAM (AAA, MobB, GSPII_E, AAA_5, Mg_chelatase), SMART (AAA)		GO:0043227-membrane-bounded organelle(L=2),GO:0044464-cell part(L=2),
transcript24560.p1_1
transcript28285.p1_1	AT1G18720.1	53.0	202	83	3	5	199	7	203	4.8e-51	97.000000	AT1G18720.1 | ER membrane protein%2C putative (DUF962) | Chr1:6458020-6459658 REVERSE LENGTH=206 | 201606		ALL.95.centroids.fasta_PSMEv1.0_95_92_genes_without_introns.fasta.80.centroids.pep.uniq-atonly_outfiles/similarity_search/blastp_ALL.95.centroids.fasta_PSMEv1.0_95_92_genes_without_introns.fasta.80.centroids.pep_arabidopsis_at11.out		No	No	4113.PGSC0003DMT400050263	1.3e-53	214.9		Viridiplantae	1BQSW@strNOG,1E1NN@virNOG,COG4539@NOG,KOG3292@euNOG	Protein of unknown function (DUF962)		PFAM (DUF962), SMART (TRANS)
transcript25600.p1_1	AT5G01750.2	49.5	188	90	2	17	199	27	214	1.4e-50	91.000000	AT5G01750.2 | LURP-one-like protein (DUF567) | Chr5:290034-291109 FORWARD LENGTH=217 | 201606		ALL.95.centroids.fasta_PSMEv1.0_95_92_genes_without_introns.fasta.80.centroids.pep.uniq-atonly_outfiles/similarity_search/blastp_ALL.95.centroids.fasta_PSMEv1.0_95_92_genes_without_introns.fasta.80.centroids.pep_arabidopsis_at11.out		No	Yes	3847.GLYMA18G44120.1	6.3e-53	212.6		Viridiplantae	0IKCI@euNOG,11GT4@NOG,1BHF1@strNOG,1DVB5@virNOG	LURP-one-related		PFAM (DUF567)		GO:0043227-membrane-bounded organelle(L=2),GO:0044464-cell part(L=2),
transcript23503.p1_1
transcript13515.p1_1
transcript35870.p1_1
transcript2960.p1_1_2
transcript27612.p1_1	AT5G19875.1	40.4	114	66	1	87	200	12	123	8.8e-21	56.400000	AT5G19875.1 | transmembrane protein | Chr5:6718412-6718783 FORWARD LENGTH=123 | 201606		ALL.95.centroids.fasta_PSMEv1.0_95_92_genes_without_introns.fasta.80.centroids.pep.uniq-atonly_outfiles/similarity_search/blastp_ALL.95.centroids.fasta_PSMEv1.0_95_92_genes_without_introns.fasta.80.centroids.pep_arabidopsis_at11.out		No	Yes	3694.POPTR_0003s21480.1	1.2e-24	118.6		Viridiplantae	0J0DD@euNOG,0YZTV@NOG,1BVTK@strNOG,1E7VH@virNOG	NA		SMART (TRANS, SIGNAL)	GO:0006950-response to stress(L=2),
transcript20692.p1_1_2	AT4G38495.1	53.2	124	58	0	78	201	1	124	4.1e-34	61.400000	AT4G38495.1 | chromatin-remodeling complex subunit | Chr4:18007466-18008025 REVERSE LENGTH=124 | 201606		ALL.95.centroids.fasta_PSMEv1.0_95_92_genes_without_introns.fasta.80.centroids.pep.uniq-atonly_outfiles/similarity_search/blastp_ALL.95.centroids.fasta_PSMEv1.0_95_92_genes_without_introns.fasta.80.centroids.pep_arabidopsis_at11.out		No	Yes	3218.PP1S505_21V6.1	5.3e-52	209.5		Viridiplantae	1BSG3@strNOG,1E4B9@virNOG,COG5195@NOG,KOG4137@euNOG	INO80 complex subunit		PFAM (YL1_C), SMART (YL1_C)
transcript16514.p1_1
transcript22167.p1_1
transcript16734.p1_1
transcript32363.p1_1
transcript35268.p1_1	AT5G04260.1	61.3	119	39	2	88	200	71	188	2.8e-35	55.700000	AT5G04260.1 | WCRKC thioredoxin 2 | Chr5:1178901-1180022 REVERSE LENGTH=192 | 201606		ALL.95.centroids.fasta_PSMEv1.0_95_92_genes_without_introns.fasta.80.centroids.pep.uniq-atonly_outfiles/similarity_search/blastp_ALL.95.centroids.fasta_PSMEv1.0_95_92_genes_without_introns.fasta.80.centroids.pep_arabidopsis_at11.out		No	Yes	4558.Sb04g037400.1	6e-35	152.9		Viridiplantae	0TYY2@lilNOG,15W0E@poaNOG,1BRSZ@strNOG,1E401@virNOG,COG0526@NOG,KOG0907@euNOG	Thioredoxin-like 3-2		PFAM (Thioredoxin)		GO:0043227-membrane-bounded organelle(L=2),GO:0044422-organelle part(L=2),GO:0044464-cell part(L=2),
transcript32573.p1_1
transcript31334.p1_1	AT1G49230.1	51.7	145	63	3	21	165	44	181	2.9e-24	71.400000	AT1G49230.1 | RING/U-box superfamily protein | Chr1:18209320-18209979 FORWARD LENGTH=219 | 201606		ALL.95.centroids.fasta_PSMEv1.0_95_92_genes_without_introns.fasta.80.centroids.pep.uniq-atonly_outfiles/similarity_search/blastp_ALL.95.centroids.fasta_PSMEv1.0_95_92_genes_without_introns.fasta.80.centroids.pep_arabidopsis_at11.out		No	Yes	4641.GSMUA_Achr4P00180_001	3e-26	124.0		Viridiplantae	0U05H@lilNOG,121N2@NOG,1BRJY@strNOG,1E3EA@virNOG,KOG0800@euNOG	RING-H2 finger protein		PFAM (zf-C3HC4), SMART (RING, TRANS)
transcript27185.p1_1																		3218.PP1S96_156V6.1	7e-28	129.4		Viridiplantae	0JRBU@euNOG,0ZJUM@NOG,1BXZQ@strNOG,1EAFI@virNOG	LRR		PFAM (HCaRG, Skp1), SMART (LRR)
transcript25723.p1_1
transcript25477.p1_1
transcript23510.p1_1	AT5G09680.1	69.3	137	40	1	63	199	68	202	1.5e-52	67.500000	AT5G09680.1 | reduced lateral root formation | Chr5:2999362-3000185 REVERSE LENGTH=211 | 201606		ALL.95.centroids.fasta_PSMEv1.0_95_92_genes_without_introns.fasta.80.centroids.pep.uniq-atonly_outfiles/similarity_search/blastp_ALL.95.centroids.fasta_PSMEv1.0_95_92_genes_without_introns.fasta.80.centroids.pep_arabidopsis_at11.out		No	Yes	4641.GSMUA_Achr9P22310_001	1.4e-60	238.0		Viridiplantae	0TQTI@lilNOG,1BQIB@strNOG,1DQAW@virNOG,COG5274@NOG,KOG0536@euNOG	Cytochrome b5		PFAM (Cyt-b5), SMART (Cyt-b5)	GO:0044707-single-multicellular organism process(L=2),GO:0044767-single-organism developmental process(L=2),GO:0048856-anatomical structure development(L=2),	GO:0044464-cell part(L=2),
transcript22449.p1_1
transcript22370.p1_1
transcript19753.p1_1	AT2G33470.1	67.3	202	66	0	1	202	1	202	1.4e-79	99.500000	AT2G33470.1 | glycolipid transfer protein 1 | Chr2:14176599-14177950 REVERSE LENGTH=202 | 201606		ALL.95.centroids.fasta_PSMEv1.0_95_92_genes_without_introns.fasta.80.centroids.pep.uniq-atonly_outfiles/similarity_search/blastp_ALL.95.centroids.fasta_PSMEv1.0_95_92_genes_without_introns.fasta.80.centroids.pep_arabidopsis_at11.out		No	Yes	29760.VIT_05s0049g01330.t01	1.7e-82	310.8		Viridiplantae	0YFEA@NOG,1BHVX@strNOG,1DVSB@virNOG,KOG3221@euNOG	glycolipid transfer protein		PFAM (GLTP)		GO:0044464-cell part(L=2),
transcript19731.p1_1																		39946.BGIOSGA014657-PA	2.8e-08	64.3		Viridiplantae	0IX7M@euNOG,0TVE4@lilNOG,0YI71@NOG,15SX2@poaNOG,1BRVP@strNOG,1DZ3F@virNOG	Remorin family		PFAM (Remorin_C, Remorin_N), SMART (COIL)
transcript17924.p1_1
transcript17016.p1_1
transcript31942.p1_1
transcript34766.p1_1
transcript27805.p1_1
transcript23539.p1_1
transcript23153.p1_1	AT5G48655.1	34.8	115	71	1	87	201	92	202	8e-14	56.400000	AT5G48655.1 | RING/U-box superfamily protein | Chr5:19731575-19732486 REVERSE LENGTH=203 | 201606		ALL.95.centroids.fasta_PSMEv1.0_95_92_genes_without_introns.fasta.80.centroids.pep.uniq-atonly_outfiles/similarity_search/blastp_ALL.95.centroids.fasta_PSMEv1.0_95_92_genes_without_introns.fasta.80.centroids.pep_arabidopsis_at11.out		No	Yes	3218.PP1S3_270V6.1	2.1e-24	117.9		Viridiplantae	0XV78@NOG,1BVAG@strNOG,1E7A6@virNOG,KOG0320@euNOG	Zinc finger, C3HC4 type (RING finger)		PFAM (zf-C3HC4), SMART (RING, SIGNAL)
transcript22975.p1_1
transcript21287.p1_1
transcript18641.p1_1	AT1G73320.1	36.5	189	110	6	23	202	114	301	1.8e-21	88.200000	AT1G73320.1 | S-adenosyl-L-methionine-dependent methyltransferases superfamily protein | Chr1:27565728-27567206 REVERSE LENGTH=316 | 201606		ALL.95.centroids.fasta_PSMEv1.0_95_92_genes_without_introns.fasta.80.centroids.pep.uniq-atonly_outfiles/similarity_search/blastp_ALL.95.centroids.fasta_PSMEv1.0_95_92_genes_without_introns.fasta.80.centroids.pep_arabidopsis_at11.out		No	Yes	88036.EFJ08338	7.8e-51	205.7		Viridiplantae	0J50Y@euNOG,12CRD@NOG,1BKRM@strNOG,1DYMF@virNOG	Putative methyltransferase		PFAM (Methyltransf_16, PrmA)
transcript13498.p1_1
transcript26433.p1_1	AT1G15790.1	39.6	111	52	2	23	124	15	119	9.9e-15	81.600000	AT1G15790.1 | mediator of RNA polymerase II transcription subunit 15a-like protein | Chr1:5438477-5439820 REVERSE LENGTH=179 | 201606		ALL.95.centroids.fasta_PSMEv1.0_95_92_genes_without_introns.fasta.80.centroids.pep.uniq-atonly_outfiles/similarity_search/blastp_ALL.95.centroids.fasta_PSMEv1.0_95_92_genes_without_introns.fasta.80.centroids.pep_arabidopsis_at11.out		No	Yes	3847.GLYMA08G22950.2	4.5e-17	92.8		Viridiplantae	0IH6Z@euNOG,11KNE@NOG,1BH2Y@strNOG,1DUZ5@virNOG	NA		SMART (COIL)	GO:0042221-response to chemical(L=2),	GO:0043227-membrane-bounded organelle(L=2),GO:0043233-organelle lumen(L=2),GO:0043234-protein complex(L=2),GO:0044422-organelle part(L=2),GO:0044464-cell part(L=2),
transcript11442.p1_1	AT1G05970.2	40.9	193	114	0	7	199	3	195	1.8e-37	94.600000	AT1G05970.2 | RNA-binding (RRM/RBD/RNP motifs) family protein | Chr1:1816253-1816991 REVERSE LENGTH=200 | 201606		ALL.95.centroids.fasta_PSMEv1.0_95_92_genes_without_introns.fasta.80.centroids.pep.uniq-atonly_outfiles/similarity_search/blastp_ALL.95.centroids.fasta_PSMEv1.0_95_92_genes_without_introns.fasta.80.centroids.pep_arabidopsis_at11.out		No	Yes	29760.VIT_07s0031g03120.t01	1.1e-49	201.8		Viridiplantae	0IX47@euNOG,0YGKD@NOG,1BKZ8@strNOG,1E31V@virNOG	Inherit from NOG: RNA-binding region (RNP1		PFAM (RRM_1), SMART (RRM, COIL, RRM_2)
transcript26242.p1_1	AT3G27080.1	51.5	198	93	2	8	202	4	201	3.6e-54	95.100000	AT3G27080.1 | translocase of outer membrane 20 kDa subunit 3 | Chr3:9985212-9986560 REVERSE LENGTH=202 | 201606		ALL.95.centroids.fasta_PSMEv1.0_95_92_genes_without_introns.fasta.80.centroids.pep.uniq-atonly_outfiles/similarity_search/blastp_ALL.95.centroids.fasta_PSMEv1.0_95_92_genes_without_introns.fasta.80.centroids.pep_arabidopsis_at11.out		No	Yes	29760.VIT_14s0068g02030.t01	9.5e-73	278.5	TOM20-4	Viridiplantae	0IKS7@euNOG,11JA8@NOG,1BNIF@strNOG,1DZWZ@virNOG	Mitochondrial import receptor subunit		PFAM (TOM20_plant), SMART (TRANS)	GO:0016043-cellular component organization(L=2),GO:0033036-macromolecule localization(L=2),GO:0044763-single-organism cellular process(L=2),GO:0051234-establishment of localization(L=2),GO:0051641-cellular localization(L=2),	GO:0019867-outer membrane(L=2),GO:0043227-membrane-bounded organelle(L=2),GO:0043228-non-membrane-bounded organelle(L=2),GO:0043234-protein complex(L=2),GO:0044422-organelle part(L=2),GO:0044425-membrane part(L=2),GO:0044464-cell part(L=2),	GO:0022857-transmembrane transporter activity(L=2),GO:0022892-substrate-specific transporter activity(L=2),GO:0043167-ion binding(L=2),
transcript24818.p1_1																		4641.GSMUA_Achr5P09940_001	2.1e-27	127.9		Viridiplantae	0J4TV@euNOG,123N5@NOG,1BUXA@strNOG,1E6VR@virNOG	Transcription factor		PFAM (AP2), SMART (AP2)
transcript24587.p1_1
transcript21751.p1_1	AT4G10970.1	36.0	189	92	7	1	166	1	183	1.1e-07	81.000000	AT4G10970.1 | ribosome maturation factor | Chr4:6719718-6721885 REVERSE LENGTH=217 | 201606		ALL.95.centroids.fasta_PSMEv1.0_95_92_genes_without_introns.fasta.80.centroids.pep.uniq-atonly_outfiles/similarity_search/blastp_ALL.95.centroids.fasta_PSMEv1.0_95_92_genes_without_introns.fasta.80.centroids.pep_arabidopsis_at11.out		No	Yes	39946.BGIOSGA027062-PA	1.1e-17	95.5	RCE1	Viridiplantae	0TQ1S@lilNOG,0XS81@NOG,15JP8@poaNOG,1BFDH@strNOG,1DTBN@virNOG,KOG0420@euNOG	NEDD8-conjugating enzyme	Ubiquitin mediated proteolysis (04120)	PFAM (UQ_con), SMART (UBCc)	GO:0009719-response to endogenous stimulus(L=2),GO:0042221-response to chemical(L=2),		GO:0016874-ligase activity(L=2),
transcript21157.p1_1																		3694.POPTR_0008s14480.1	1.3e-34	151.8		Viridiplantae	0J010@euNOG,124I7@NOG,1BTF7@strNOG,1E4SA@virNOG	ATP-dependent Clp protease adaptor protein ClpS		PFAM (ClpS), SMART (SIGNAL)
transcript20551.p1_1
transcript36947.p1_1
transcript18891.p1_1
transcript38424.p1_1
transcript34308.p1_1	AT1G26665.1	60.5	167	62	1	42	204	22	188	5.4e-50	79.100000	AT1G26665.1 | Mediator complex%2C subunit Med10 | Chr1:9214510-9215426 FORWARD LENGTH=189 | 201606		ALL.95.centroids.fasta_PSMEv1.0_95_92_genes_without_introns.fasta.80.centroids.pep.uniq-atonly_outfiles/similarity_search/blastp_ALL.95.centroids.fasta_PSMEv1.0_95_92_genes_without_introns.fasta.80.centroids.pep_arabidopsis_at11.out		No	Yes	4533.OB09G23850.1	5.6e-49	199.5		Viridiplantae	0TQTJ@lilNOG,11QA2@NOG,15MJ9@poaNOG,1BPFN@strNOG,1DUZM@virNOG,KOG3046@euNOG	Mediator of RNA polymerase II transcription subunit		PFAM (Med10)		GO:0043227-membrane-bounded organelle(L=2),GO:0043233-organelle lumen(L=2),GO:0043234-protein complex(L=2),GO:0044422-organelle part(L=2),GO:0044464-cell part(L=2),
transcript31978.p1_1
transcript31128.p1_1	AT4G09720.1	71.8	206	57	1	1	205	1	206	1.5e-87	99.500000	AT4G09720.1 | RAB GTPase homolog G3A | Chr4:6133101-6134959 FORWARD LENGTH=206 | 201606		ALL.95.centroids.fasta_PSMEv1.0_95_92_genes_without_introns.fasta.80.centroids.pep.uniq-atonly_outfiles/similarity_search/blastp_ALL.95.centroids.fasta_PSMEv1.0_95_92_genes_without_introns.fasta.80.centroids.pep_arabidopsis_at11.out		No	Yes	4081.Solyc04g072060.2.1	2e-91	340.5		Viridiplantae	0XNZV@NOG,1BBP7@strNOG,1DPMY@virNOG,KOG0394@euNOG	ras-related protein	Endocytosis (04144), Phagosome (04145), Tuberculosis (05152), Salmonella infection (05132), Amoebiasis (05146)	PFAM (Miro, Arf, Ras, Gtr1_RagA, GTP_EFTU), SMART (RAB)		GO:0043227-membrane-bounded organelle(L=2),GO:0044422-organelle part(L=2),GO:0044464-cell part(L=2),
transcript28194.p1_1																		4533.OB01G38120.1	3e-18	97.4		Viridiplantae	0JVM3@euNOG,0U40I@lilNOG,105SY@NOG,161BG@poaNOG,1C1QM@strNOG,1EETA@virNOG	NA
transcript38386.p1_1																		3847.GLYMA12G30750.1	1.4e-22	111.3		Viridiplantae	0J2DY@euNOG,0YT3B@NOG,1BV5A@strNOG,1E74A@virNOG	Cytochrome c oxidase subunit VIIa		PFAM (COX7a), SMART (TRANS)		GO:0043227-membrane-bounded organelle(L=2),GO:0044422-organelle part(L=2),GO:0044464-cell part(L=2),
transcript26555.p1_1	AT1G22700.3	56.9	137	54	2	69	200	73	209	2.3e-37	64.100000	AT1G22700.3 | Tetratricopeptide repeat (TPR)-like superfamily protein | Chr1:8028323-8029289 REVERSE LENGTH=211 | 201606		ALL.95.centroids.fasta_PSMEv1.0_95_92_genes_without_introns.fasta.80.centroids.pep.uniq-atonly_outfiles/similarity_search/blastp_ALL.95.centroids.fasta_PSMEv1.0_95_92_genes_without_introns.fasta.80.centroids.pep_arabidopsis_at11.out		No	Yes	3694.POPTR_0019s11500.1	3.7e-40	170.2		Viridiplantae	0ITNQ@euNOG,11J4M@NOG,1BGN8@strNOG,1DUJ6@virNOG	Tetratricopeptide repeat		PFAM (TPR_2, TPR_1), SMART (TPR, TRANS)	GO:0016043-cellular component organization(L=2),GO:0044085-cellular component biogenesis(L=2),GO:0044237-cellular metabolic process(L=2),	GO:0043227-membrane-bounded organelle(L=2),GO:0044422-organelle part(L=2),GO:0044464-cell part(L=2),
transcript25892.p1_1
transcript24972.p1_1	AT3G15810.1	39.3	201	112	5	5	202	8	201	2.8e-30	96.100000	AT3G15810.1 | LURP-one-like protein (DUF567) | Chr3:5348054-5349178 REVERSE LENGTH=220 | 201606		ALL.95.centroids.fasta_PSMEv1.0_95_92_genes_without_introns.fasta.80.centroids.pep.uniq-atonly_outfiles/similarity_search/blastp_ALL.95.centroids.fasta_PSMEv1.0_95_92_genes_without_introns.fasta.80.centroids.pep_arabidopsis_at11.out		No	Yes	4641.GSMUA_Achr10P29160_001	1.2e-35	155.2		Viridiplantae	0IVZV@euNOG,0TIXA@lilNOG,0YC6J@NOG,1BC1E@strNOG,1DPZW@virNOG	LURP-one-related 8		PFAM (DUF567)
transcript24367.p1_1
transcript24100.p1_1
transcript23506.p1_1	AT5G10860.1	74.8	206	51	1	1	205	1	206	2.3e-85	99.500000	AT5G10860.1 | Cystathionine beta-synthase (CBS) family protein | Chr5:3429173-3430142 REVERSE LENGTH=206 | 201606		ALL.95.centroids.fasta_PSMEv1.0_95_92_genes_without_introns.fasta.80.centroids.pep.uniq-atonly_outfiles/similarity_search/blastp_ALL.95.centroids.fasta_PSMEv1.0_95_92_genes_without_introns.fasta.80.centroids.pep_arabidopsis_at11.out		No	Yes	3694.POPTR_0013s15730.1	6.1e-88	328.9		Viridiplantae	0IET6@euNOG,1BDNN@strNOG,1DRJX@virNOG,COG0517@NOG	CBS domain-containing protein		PFAM (CBS), SMART (CBS)	GO:0006950-response to stress(L=2),GO:0009628-response to abiotic stimulus(L=2),GO:0044763-single-organism cellular process(L=2),GO:0050789-regulation of biological process(L=2),GO:0065008-regulation of biological quality(L=2),	GO:0043227-membrane-bounded organelle(L=2),GO:0044464-cell part(L=2),	GO:0043167-ion binding(L=2),
transcript22423.p1_1
transcript37880.p1_1
transcript4473.p1_1
transcript33396.p1_1
transcript36726.p1_1	AT5G59720.1	67.5	160	50	2	48	206	1	159	5.1e-56	76.800000	AT5G59720.1 | heat shock protein 18.2 | Chr5:24062632-24063117 FORWARD LENGTH=161 | 201606		ALL.95.centroids.fasta_PSMEv1.0_95_92_genes_without_introns.fasta.80.centroids.pep.uniq-atonly_outfiles/similarity_search/blastp_ALL.95.centroids.fasta_PSMEv1.0_95_92_genes_without_introns.fasta.80.centroids.pep_arabidopsis_at11.out		No	Yes	59689.fgenesh2_kg.5__996__AT3G46230.1	1.5e-54	218.0		Viridiplantae	1BF0V@strNOG,1DSZ0@virNOG,COG0071@NOG,KOG0710@euNOG	kDa class I heat shock	Protein processing in endoplasmic reticulum (04141)	PFAM (HSP20)	GO:0006950-response to stress(L=2),GO:0009628-response to abiotic stimulus(L=2),GO:0042221-response to chemical(L=2),	GO:0043227-membrane-bounded organelle(L=2),GO:0044464-cell part(L=2),
transcript27297.p1_1
transcript27032.p1_1	AT3G20390.1	68.0	175	46	2	32	206	23	187	1.1e-55	84.500000	AT3G20390.1 | endoribonuclease L-PSP family protein | Chr3:7110227-7111695 REVERSE LENGTH=187 | 201606		ALL.95.centroids.fasta_PSMEv1.0_95_92_genes_without_introns.fasta.80.centroids.pep.uniq-atonly_outfiles/similarity_search/blastp_ALL.95.centroids.fasta_PSMEv1.0_95_92_genes_without_introns.fasta.80.centroids.pep_arabidopsis_at11.out		No	Yes	4641.GSMUA_Achr9P24990_001	5.1e-58	229.6		Viridiplantae	0TYUN@lilNOG,1BM2S@strNOG,1E2JJ@virNOG,COG0251@NOG,KOG2317@euNOG	endoribonuclease L-PSP family protein		PFAM (Ribonuc_L-PSP)	GO:0042221-response to chemical(L=2),	GO:0043227-membrane-bounded organelle(L=2),GO:0044422-organelle part(L=2),GO:0044464-cell part(L=2),
transcript24257.p1_1
transcript20768.p1_1_2
transcript18925.p1_1	AT4G10110.1	47.1	174	78	3	1	165	1	169	6.2e-30	79.700000	AT4G10110.1 | RNA-binding (RRM/RBD/RNP motifs) family protein | Chr4:6309606-6310809 REVERSE LENGTH=173 | 201606		ALL.95.centroids.fasta_PSMEv1.0_95_92_genes_without_introns.fasta.80.centroids.pep.uniq-atonly_outfiles/similarity_search/blastp_ALL.95.centroids.fasta_PSMEv1.0_95_92_genes_without_introns.fasta.80.centroids.pep_arabidopsis_at11.out		No	Yes	4577.GRMZM2G175676_P05	4.8e-32	143.3		Viridiplantae	0TW5M@lilNOG,0XPT4@NOG,15MTD@poaNOG,1BQ3K@strNOG,1E085@virNOG,KOG0131@euNOG	RNA recognition motif-containing protein	Spliceosome (03040)	PFAM (RRM_1), SMART (RRM)
transcript33676.p1_1_2	AT1G53170.1	44.3	183	71	5	19	192	22	182	6.3e-22	83.700000	AT1G53170.1 | ethylene response factor 8 | Chr1:19821539-19822096 REVERSE LENGTH=185 | 201606		ALL.95.centroids.fasta_PSMEv1.0_95_92_genes_without_introns.fasta.80.centroids.pep.uniq-atonly_outfiles/similarity_search/blastp_ALL.95.centroids.fasta_PSMEv1.0_95_92_genes_without_introns.fasta.80.centroids.pep_arabidopsis_at11.out		No	Yes	29760.VIT_07s0141g00690.t01	5.2e-26	123.2		Viridiplantae	0J4TV@euNOG,123N5@NOG,1BUXA@strNOG,1E6VR@virNOG	Transcription factor		PFAM (AP2), SMART (AP2)
transcript32170.p1_1	AT5G25080.1	42.1	152	82	2	10	159	17	164	1.2e-25	72.100000	AT5G25080.1 | Sas10/Utp3/C1D family | Chr5:8643782-8646306 FORWARD LENGTH=217 | 201606		ALL.95.centroids.fasta_PSMEv1.0_95_92_genes_without_introns.fasta.80.centroids.pep.uniq-atonly_outfiles/similarity_search/blastp_ALL.95.centroids.fasta_PSMEv1.0_95_92_genes_without_introns.fasta.80.centroids.pep_arabidopsis_at11.out		No	Yes	3694.POPTR_0006s28050.1	1.2e-38	165.2		Viridiplantae	11ZX6@NOG,1BRBW@strNOG,1E360@virNOG,KOG4835@euNOG	Nuclear nucleic acid-binding protein	RNA degradation (03018)	PFAM (Sas10_Utp3)
transcript32090.p1_1	AT3G10910.1	41.8	165	85	4	8	166	1	160	7.4e-23	76.400000	AT3G10910.1 | RING/U-box superfamily protein | Chr3:3413068-3413613 REVERSE LENGTH=181 | 201606		ALL.95.centroids.fasta_PSMEv1.0_95_92_genes_without_introns.fasta.80.centroids.pep.uniq-atonly_outfiles/similarity_search/blastp_ALL.95.centroids.fasta_PSMEv1.0_95_92_genes_without_introns.fasta.80.centroids.pep_arabidopsis_at11.out		No	Yes	3694.POPTR_0016s14320.1	6.1e-35	152.9		Viridiplantae	121N2@NOG,1BVKI@strNOG,1E7MR@virNOG,KOG0800@euNOG	Zinc finger, C3HC4 type (RING finger)		PFAM (zf-C3HC4), SMART (RING, TRANS)
transcript29287.p1_1	AT1G79770.1	44.2	165	73	5	44	207	19	165	1e-32	78.800000	AT1G79770.1 | CASP-like protein (DUF1677) | Chr1:30014371-30014874 FORWARD LENGTH=167 | 201606		ALL.95.centroids.fasta_PSMEv1.0_95_92_genes_without_introns.fasta.80.centroids.pep.uniq-atonly_outfiles/similarity_search/blastp_ALL.95.centroids.fasta_PSMEv1.0_95_92_genes_without_introns.fasta.80.centroids.pep_arabidopsis_at11.out		No	Yes	3847.GLYMA15G02200.1	4.2e-36	156.8		Viridiplantae	0IYCE@euNOG,0YHEG@NOG,1BR81@strNOG,1E1WK@virNOG	Protein of unknown function (DUF1677)		PFAM (DUF1677), SMART (SIGNAL)
transcript25705.p1_1_2	AT3G49010.1	80.6	206	40	0	2	207	1	206	6.8e-93	99.000000	AT3G49010.1 | breast basic conserved 1 | Chr3:18166971-18168047 REVERSE LENGTH=206 | 201606		ALL.95.centroids.fasta_PSMEv1.0_95_92_genes_without_introns.fasta.80.centroids.pep.uniq-atonly_outfiles/similarity_search/blastp_ALL.95.centroids.fasta_PSMEv1.0_95_92_genes_without_introns.fasta.80.centroids.pep_arabidopsis_at11.out		No	No	29760.VIT_13s0047g01160.t01	3.3e-97	359.8	RPL13	Viridiplantae	1BFXJ@strNOG,1DTV3@virNOG,COG4352@NOG,KOG3295@euNOG	60S ribosomal protein L13	Ribosome (03010)	PFAM (Ribosomal_L13e)		GO:0005911-cell-cell junction(L=2),GO:0043227-membrane-bounded organelle(L=2),GO:0043228-non-membrane-bounded organelle(L=2),GO:0043233-organelle lumen(L=2),GO:0044422-organelle part(L=2),GO:0044464-cell part(L=2),	GO:0003735-structural constituent of ribosome(L=2),
transcript25598.p1_1																		4577.GRMZM5G881968_P01	6.3e-40	169.5		Eukaryotes	0JIPM@euNOG,0ZF3X@NOG	NA
transcript25162.p1_1
transcript23309.p1_1
transcript21169.p1_1
transcript12417.p2_1
transcript33643.p1_1
transcript33561.p1_1
transcript29963.p1_1	AT3G25120.1	39.2	176	88	4	30	204	31	188	2.1e-25	83.700000	AT3G25120.1 | Mitochondrial import inner membrane translocase subunit Tim17/Tim22/Tim23 family protein | Chr3:9149785-9151068 REVERSE LENGTH=189 | 201606		ALL.95.centroids.fasta_PSMEv1.0_95_92_genes_without_introns.fasta.80.centroids.pep.uniq-atonly_outfiles/similarity_search/blastp_ALL.95.centroids.fasta_PSMEv1.0_95_92_genes_without_introns.fasta.80.centroids.pep_arabidopsis_at11.out		No	Yes	4641.GSMUA_Achr6P06500_001	3.5e-38	163.7		Viridiplantae	0IWN9@euNOG,0TYND@lilNOG,124DU@NOG,1BRC8@strNOG,1E394@virNOG	mitochondrial import inner membrane translocase subunit Tim17		PFAM (Tim17), SMART (TRANS)
transcript29917.p1_1	AT1G09920.1	46.1	204	77	3	10	202	9	190	2.7e-49	92.300000	AT1G09920.1 | TRAF-type zinc finger-like protein | Chr1:3224863-3226860 REVERSE LENGTH=192 | 201606		ALL.95.centroids.fasta_PSMEv1.0_95_92_genes_without_introns.fasta.80.centroids.pep.uniq-atonly_outfiles/similarity_search/blastp_ALL.95.centroids.fasta_PSMEv1.0_95_92_genes_without_introns.fasta.80.centroids.pep_arabidopsis_at11.out		No	Yes	4641.GSMUA_Achr6P21110_001	1.1e-55	221.9		Viridiplantae	0J3F5@euNOG,0TM45@lilNOG,11IF3@NOG,1BQ8J@strNOG,1E22R@virNOG	TRAF-type zinc finger domain-containing protein		PFAM (zf-TRAF), SMART (TRANS, ZnF_C2H2)
transcript27986.p1_1
transcript26627.p1_1_2	AT1G75950.1	75.0	156	36	1	56	208	5	160	3.8e-59	73.200000	AT1G75950.1 | S phase kinase-associated protein 1 | Chr1:28516715-28517454 FORWARD LENGTH=160 | 201606		ALL.95.centroids.fasta_PSMEv1.0_95_92_genes_without_introns.fasta.80.centroids.pep.uniq-atonly_outfiles/similarity_search/blastp_ALL.95.centroids.fasta_PSMEv1.0_95_92_genes_without_introns.fasta.80.centroids.pep_arabidopsis_at11.out		No	Yes	3218.PP1S7_342V6.1	2.5e-68	263.8	SKP1	Viridiplantae	1BQWM@strNOG,1E2QA@virNOG,COG5201@NOG,KOG1724@euNOG	SKP1-like protein	Oocyte meiosis (04114), Cell cycle - yeast (04111), Cell cycle (04110), TGF-beta signaling pathway (04350), Wnt signaling pathway (04310), Circadian rhythm (04710), Herpes simplex infection (05168), Ubiquitin mediated proteolysis (04120), Protein processing in endoplasmic reticulum (04141)	PFAM (Skp1_POZ, Skp1), SMART (Skp1)	GO:0003006-developmental process involved in reproduction(L=2),GO:0009056-catabolic process(L=2),GO:0016043-cellular component organization(L=2),GO:0022414-reproductive process(L=2),GO:0042221-response to chemical(L=2),GO:0044237-cellular metabolic process(L=2),GO:0044238-primary metabolic process(L=2),GO:0044707-single-multicellular organism process(L=2),GO:0044763-single-organism cellular proce…	GO:0043227-membrane-bounded organelle(L=2),GO:0043228-non-membrane-bounded organelle(L=2),GO:0043234-protein complex(L=2),GO:0044422-organelle part(L=2),GO:0044464-cell part(L=2),
transcript26321.p1_1
transcript23422.p1_1
transcript20556.p1_1
transcript19522.p1_1_2
transcript31906.p1_1	AT3G03190.1	47.8	205	102	2	4	204	3	206	1.4e-48	95.700000	AT3G03190.1 | glutathione S-transferase F11 | Chr3:735071-735877 FORWARD LENGTH=214 | 201606		ALL.95.centroids.fasta_PSMEv1.0_95_92_genes_without_introns.fasta.80.centroids.pep.uniq-atonly_outfiles/similarity_search/blastp_ALL.95.centroids.fasta_PSMEv1.0_95_92_genes_without_introns.fasta.80.centroids.pep_arabidopsis_at11.out		No	Yes	3847.GLYMA08G41960.1	7.7e-54	215.7		Viridiplantae	1BJ9S@strNOG,1DX77@virNOG,COG0625@NOG,KOG0867@euNOG	glutathione s-transferase	Glutathione metabolism (00480), Chemical carcinogenesis (05204), Metabolism of xenobiotics by cytochrome P450 (00980), Drug metabolism - cytochrome P450 (00982)	PFAM (GST_C, GST_N), SMART (COIL)	GO:0006950-response to stress(L=2),GO:0009056-catabolic process(L=2),GO:0009607-response to biotic stimulus(L=2),GO:0042221-response to chemical(L=2),GO:0044237-cellular metabolic process(L=2),GO:0044710-single-organism metabolic process(L=2),	GO:0005911-cell-cell junction(L=2),GO:0043227-membrane-bounded organelle(L=2),GO:0044422-organelle part(L=2),GO:0044464-cell part(L=2),GO:0048046-apoplast(L=2),	GO:0004601-peroxidase activity(L=2),GO:0016491-oxidoreductase activity(L=2),GO:0016740-transferase activity(L=2),GO:0033218-amide binding(L=2),GO:0043167-ion binding(L=2),GO:0072341-modified amino acid binding(L=2),GO:1901681-sulfur compound binding(L=2),
transcript9386.p2_1
transcript36558.p1_1	AT3G10120.1	25.1	191	106	6	19	202	12	172	5.7e-07	87.600000	AT3G10120.1 | hypothetical protein | Chr3:3130155-3130676 FORWARD LENGTH=173 | 201606		ALL.95.centroids.fasta_PSMEv1.0_95_92_genes_without_introns.fasta.80.centroids.pep.uniq-atonly_outfiles/similarity_search/blastp_ALL.95.centroids.fasta_PSMEv1.0_95_92_genes_without_introns.fasta.80.centroids.pep_arabidopsis_at11.out		No	No
transcript33293.p1_1
transcript29052.p1_1
transcript31576.p1_1
transcript28100.p1_1	AT4G19640.1	39.1	197	112	1	13	209	12	200	2.8e-38	93.800000	AT4G19640.1 | Ras-related small GTP-binding family protein | Chr4:10687441-10689449 REVERSE LENGTH=200 | 201606		ALL.95.centroids.fasta_PSMEv1.0_95_92_genes_without_introns.fasta.80.centroids.pep.uniq-atonly_outfiles/similarity_search/blastp_ALL.95.centroids.fasta_PSMEv1.0_95_92_genes_without_introns.fasta.80.centroids.pep_arabidopsis_at11.out		No	Yes	39946.BGIOSGA018264-PA	2.6e-73	280.4		Viridiplantae	0TWRG@lilNOG,0XQT5@NOG,1608J@poaNOG,1BICA@strNOG,1DZFP@virNOG,KOG0088@euNOG	Ras family		PFAM (Ras, Miro, Arf, Gtr1_RagA, GTP_EFTU, FeoB_N), SMART (RAB, small_GTPase)
transcript26968.p1_1_2	AT1G44790.1	65.9	182	62	0	14	195	1	182	7.6e-68	86.700000	AT1G44790.1 | ChaC-like family protein | Chr1:16912403-16913582 REVERSE LENGTH=199 | 201606		ALL.95.centroids.fasta_PSMEv1.0_95_92_genes_without_introns.fasta.80.centroids.pep.uniq-atonly_outfiles/similarity_search/blastp_ALL.95.centroids.fasta_PSMEv1.0_95_92_genes_without_introns.fasta.80.centroids.pep_arabidopsis_at11.out		No	Yes	3694.POPTR_0005s15800.1	4.4e-73	279.6		Viridiplantae	1BEET@strNOG,1DPYF@virNOG,COG3703@NOG,KOG3182@euNOG	cation transport regulator-like protein		PFAM (ChaC)		GO:0044464-cell part(L=2),
transcript25138.p1_1
transcript23183.p1_1	AT5G55710.1	59.2	169	69	0	40	208	40	208	9.7e-55	80.500000	AT5G55710.1 | TIC 20-v-like protein | Chr5:22554995-22555624 REVERSE LENGTH=209 | 201606		ALL.95.centroids.fasta_PSMEv1.0_95_92_genes_without_introns.fasta.80.centroids.pep.uniq-atonly_outfiles/similarity_search/blastp_ALL.95.centroids.fasta_PSMEv1.0_95_92_genes_without_introns.fasta.80.centroids.pep_arabidopsis_at11.out		No	Yes	3847.GLYMA14G01760.1	3.4e-57	226.9		Viridiplantae	0IGP2@euNOG,11UMD@NOG,1BEG6@strNOG,1DSDZ@virNOG	Inherit from NOG: protein transport		PFAM (Tic20), SMART (TRANS)		GO:0043227-membrane-bounded organelle(L=2),GO:0044422-organelle part(L=2),GO:0044464-cell part(L=2),
transcript22354.p1_1
transcript11308.p1_1_2
transcript32455.p1_1
transcript25652.p1_1
transcript38584.p1_1
transcript31726.p1_1	AT5G25280.1	58.1	117	44	1	99	210	101	217	5.9e-28	53.100000	AT5G25280.1 | serine-rich protein-like protein | Chr5:8773882-8774544 FORWARD LENGTH=220 | 201606		ALL.95.centroids.fasta_PSMEv1.0_95_92_genes_without_introns.fasta.80.centroids.pep.uniq-atonly_outfiles/similarity_search/blastp_ALL.95.centroids.fasta_PSMEv1.0_95_92_genes_without_introns.fasta.80.centroids.pep_arabidopsis_at11.out		No	Yes	29760.VIT_04s0008g06250.t01	4.9e-32	143.3		Viridiplantae	0IYUH@euNOG,0YKIU@NOG,1BSNW@strNOG,1E4HT@virNOG	Inherit from NOG: Serine-rich
transcript32707.p1_1
transcript22238.p1_1	AT3G02220.1	69.2	146	44	1	1	145	1	146	6.3e-54	68.700000	AT3G02220.1 | small acidic-like protein | Chr3:412210-413536 REVERSE LENGTH=227 | 201606		ALL.95.centroids.fasta_PSMEv1.0_95_92_genes_without_introns.fasta.80.centroids.pep.uniq-atonly_outfiles/similarity_search/blastp_ALL.95.centroids.fasta_PSMEv1.0_95_92_genes_without_introns.fasta.80.centroids.pep_arabidopsis_at11.out		No	Yes	3847.GLYMA13G06640.1	4.1e-55	219.9		Viridiplantae	11SCC@NOG,1BQUN@strNOG,1E2NG@virNOG,KOG3241@euNOG	Uncharacterized conserved protein (DUF2039)		PFAM (DUF2039), SMART (COIL, SIGNAL)
transcript17443.p1_1	AT2G43130.1	74.1	205	53	0	6	210	8	212	4.8e-86	97.200000	AT2G43130.1 | P-loop containing nucleoside triphosphate hydrolases superfamily protein | Chr2:17929899-17930904 REVERSE LENGTH=214 | 201606		ALL.95.centroids.fasta_PSMEv1.0_95_92_genes_without_introns.fasta.80.centroids.pep.uniq-atonly_outfiles/similarity_search/blastp_ALL.95.centroids.fasta_PSMEv1.0_95_92_genes_without_introns.fasta.80.centroids.pep_arabidopsis_at11.out		No	Yes	29760.VIT_05s0062g00840.t01	1.5e-89	334.3		Viridiplantae	1BDEF@strNOG,1DRBS@virNOG,COG1100@NOG,KOG0087@euNOG	ras-related protein	Endocytosis (04144), Pancreatic secretion (04972), Vasopressin-regulated water reabsorption (04962), Endocrine and other factor-regulated calcium reabsorption (04961)	PFAM (Miro, Ras, Arf, GTP_EFTU, Gtr1_RagA), SMART (RAB, small_GTPase)
transcript1514.p1_1
transcript14318.p1_1_3
transcript27798.p1_1
transcript3243.p2_1
transcript25355.p1_1
transcript26137.p1_1
transcript23330.p1_1	AT2G28230.1	46.7	212	111	1	1	210	1	212	4.8e-54	99.100000	AT2G28230.1 | TATA-binding related factor (TRF) of subunit 20 of Mediator complex | Chr2:12037855-12039009 REVERSE LENGTH=219 | 201606		ALL.95.centroids.fasta_PSMEv1.0_95_92_genes_without_introns.fasta.80.centroids.pep.uniq-atonly_outfiles/similarity_search/blastp_ALL.95.centroids.fasta_PSMEv1.0_95_92_genes_without_introns.fasta.80.centroids.pep_arabidopsis_at11.out		No	Yes	3694.POPTR_0006s14580.1	5.6e-60	236.1		Viridiplantae	1BE51@strNOG,1DZVR@virNOG,COG0076@NOG,KOG1383@euNOG	Mediator of RNA polymerase II transcription subunit		PFAM (Med20)		GO:0043227-membrane-bounded organelle(L=2),GO:0043233-organelle lumen(L=2),GO:0043234-protein complex(L=2),GO:0044422-organelle part(L=2),GO:0044464-cell part(L=2),
transcript22915.p1_1	AT3G57090.1	55.2	165	70	2	50	211	7	170	2.8e-46	76.400000	AT3G57090.1 | Tetratricopeptide repeat (TPR)-like superfamily protein | Chr3:21128627-21129981 FORWARD LENGTH=170 | 201606		ALL.95.centroids.fasta_PSMEv1.0_95_92_genes_without_introns.fasta.80.centroids.pep.uniq-atonly_outfiles/similarity_search/blastp_ALL.95.centroids.fasta_PSMEv1.0_95_92_genes_without_introns.fasta.80.centroids.pep_arabidopsis_at11.out		No	Yes	4641.GSMUA_Achr5P08180_001	5.1e-53	213.0	OSI_11612	Viridiplantae	0TY9W@lilNOG,11PPH@NOG,1BQVQ@strNOG,1E2PF@virNOG,KOG3364@euNOG	fission 1		PFAM (TPR_2), SMART (TRANS)
transcript22521.p1_1																		4081.Solyc02g081170.2.1	3.4e-33	147.1		Viridiplantae	0IEUA@euNOG,11PVP@NOG,1BBXZ@strNOG,1DPWP@virNOG	Plastid-lipid-Associated Protein		PFAM (PAP_fibrillin)	GO:0006950-response to stress(L=2),GO:0009628-response to abiotic stimulus(L=2),GO:0009719-response to endogenous stimulus(L=2),GO:0042221-response to chemical(L=2),GO:0050789-regulation of biological process(L=2),	GO:0043227-membrane-bounded organelle(L=2),GO:0044422-organelle part(L=2),GO:0044464-cell part(L=2),
transcript19668.p1_1
transcript25554.p1_1
transcript18750.p1_1	AT1G74730.1	51.2	160	78	0	52	211	39	198	2.3e-19	75.500000	AT1G74730.1 | transmembrane protein%2C putative (DUF1118) | Chr1:28078995-28079831 FORWARD LENGTH=198 | 201606		ALL.95.centroids.fasta_PSMEv1.0_95_92_genes_without_introns.fasta.80.centroids.pep.uniq-atonly_outfiles/similarity_search/blastp_ALL.95.centroids.fasta_PSMEv1.0_95_92_genes_without_introns.fasta.80.centroids.pep_arabidopsis_at11.out		No	No	4113.PGSC0003DMT400065211	1.6e-22	111.7		Viridiplantae	0IXSC@euNOG,11RQR@NOG,1BRX4@strNOG,1E3KH@virNOG	Protein of unknown function (DUF1118)		PFAM (DUF1118), SMART (TRANS)		GO:0043227-membrane-bounded organelle(L=2),GO:0044422-organelle part(L=2),GO:0044464-cell part(L=2),
transcript32856.p1_1
transcript4.p2_1
transcript38049.p1_1	AT3G17730.1	69.1	139	41	1	1	139	1	137	2.1e-57	65.300000	AT3G17730.1 | NAC domain containing protein 57 | Chr3:6064379-6065813 FORWARD LENGTH=246 | 201606		ALL.95.centroids.fasta_PSMEv1.0_95_92_genes_without_introns.fasta.80.centroids.pep.uniq-atonly_outfiles/similarity_search/blastp_ALL.95.centroids.fasta_PSMEv1.0_95_92_genes_without_introns.fasta.80.centroids.pep_arabidopsis_at11.out		No	Yes	4513.MLOC_71128.1	1.1e-60	238.4	OSI_09763	Viridiplantae	0IKAK@euNOG,0TT0K@lilNOG,11M0G@NOG,160JV@poaNOG,1BF2A@strNOG,1DVRD@virNOG	(No apical meristem) protein		PFAM (NAM), SMART (TRANS)	GO:0050789-regulation of biological process(L=2),		GO:0003700-transcription factor activity, sequence-specific DNA binding(L=2),
transcript37689.p1_1	AT4G11650.1	39.7	224	83	5	37	212	4	223	9.2e-37	82.600000	AT4G11650.1 | osmotin 34 | Chr4:7025127-7026113 REVERSE LENGTH=244 | 201606		ALL.95.centroids.fasta_PSMEv1.0_95_92_genes_without_introns.fasta.80.centroids.pep.uniq-atonly_outfiles/similarity_search/blastp_ALL.95.centroids.fasta_PSMEv1.0_95_92_genes_without_introns.fasta.80.centroids.pep_arabidopsis_at11.out		No	Yes	39946.BGIOSGA035787-PA	1.5e-52	211.5		Viridiplantae	0IWUQ@euNOG,0TZ1M@lilNOG,0Z4SF@NOG,15W9T@poaNOG,1BSMD@strNOG,1E4GE@virNOG	thaumatin-like protein		PFAM (Thaumatin), SMART (THN, SIGNAL, TRANS)
transcript1732.p1_1																		4641.GSMUA_Achr10P30990_001	3.6e-42	176.8		Viridiplantae	0TJCF@lilNOG,1BCAA@strNOG,1DQ8E@virNOG,COG1112@NOG,KOG1801@euNOG	Inherit from KOG: tRNA-splicing endonuclease positive		PFAM (YbaK), SMART (COIL, DEXDc)
transcript35373.p1_1	AT4G01150.1	55.0	111	46	1	102	212	56	162	2.5e-26	52.100000	AT4G01150.1 | CURVATURE THYLAKOID 1A-like protein | Chr4:493692-494668 FORWARD LENGTH=164 | 201606		ALL.95.centroids.fasta_PSMEv1.0_95_92_genes_without_introns.fasta.80.centroids.pep.uniq-atonly_outfiles/similarity_search/blastp_ALL.95.centroids.fasta_PSMEv1.0_95_92_genes_without_introns.fasta.80.centroids.pep_arabidopsis_at11.out		No	Yes	4641.GSMUA_Achr10P30010_001	2e-25	121.3		Viridiplantae	0IXPS@euNOG,0TY8W@lilNOG,11YWG@NOG,1BS9G@strNOG,1E44M@virNOG	NA		SMART (TRANS)		GO:0043227-membrane-bounded organelle(L=2),GO:0044422-organelle part(L=2),GO:0044464-cell part(L=2),
transcript32746.p1_1
transcript39161.p1_1
transcript29661.p1_1	AT5G16570.1	85.5	179	26	0	34	212	178	356	6.5e-91	84.000000	AT5G16570.1 | glutamine synthetase 1%3B4 | Chr5:5421898-5424523 REVERSE LENGTH=356 | 201606		ALL.95.centroids.fasta_PSMEv1.0_95_92_genes_without_introns.fasta.80.centroids.pep.uniq-atonly_outfiles/similarity_search/blastp_ALL.95.centroids.fasta_PSMEv1.0_95_92_genes_without_introns.fasta.80.centroids.pep_arabidopsis_at11.out		No	Yes	3694.POPTR_0017s02770.1	1.5e-92	344.4	GS	Viridiplantae	1BBW6@strNOG,1DPUW@virNOG,COG0174@NOG,KOG0683@euNOG	glutamine synthetase	GABAergic synapse (04727), Two-component system (02020), Glyoxylate and dicarboxylate metabolism (00630), Metabolic pathways (01100), Arginine and proline metabolism (00330), Biosynthesis of amino acids (01230), Glutamatergic synapse (04724), Microbial metabolism in diverse environments (01120), Nitrogen metabolism (00910), Alanine, aspartate and glutamate metabolism (00250)	PFAM (Gln-synt_N, Gln-synt_C)		GO:0044464-cell part(L=2),
transcript26912.p1_1	AT5G06480.1	46.4	140	75	0	64	203	5	144	3.6e-33	65.700000	AT5G06480.1 | Immunoglobulin E-set superfamily protein | Chr5:1976219-1977231 REVERSE LENGTH=153 | 201606		ALL.95.centroids.fasta_PSMEv1.0_95_92_genes_without_introns.fasta.80.centroids.pep.uniq-atonly_outfiles/similarity_search/blastp_ALL.95.centroids.fasta_PSMEv1.0_95_92_genes_without_introns.fasta.80.centroids.pep_arabidopsis_at11.out		No	Yes	29760.VIT_06s0080g01240.t01	3.4e-33	147.1		Viridiplantae	11SSC@NOG,1BTTB@strNOG,1E5PJ@virNOG,KOG4680@euNOG	MD-2-related lipid recognition domain-containing protein ML domain-containing protein		PFAM (E1_DerP2_DerF2), SMART (ML, SIGNAL, TRANS)
transcript25991.p1_1	AT1G02130.1	87.6	202	25	0	11	212	1	202	5.3e-101	94.800000	AT1G02130.1 | RAS 5 | Chr1:400350-401788 REVERSE LENGTH=203 | 201606		ALL.95.centroids.fasta_PSMEv1.0_95_92_genes_without_introns.fasta.80.centroids.pep.uniq-atonly_outfiles/similarity_search/blastp_ALL.95.centroids.fasta_PSMEv1.0_95_92_genes_without_introns.fasta.80.centroids.pep_arabidopsis_at11.out		No	Yes	3694.POPTR_0003s07970.1	3.4e-105	386.3		Viridiplantae	0XQN5@NOG,1BD4J@strNOG,1DTYF@virNOG,KOG0084@euNOG	gtp-binding protein	Legionellosis (05134)	PFAM (Gtr1_RagA, Miro, Ras, Arf, GTP_EFTU, SRPRB), SMART (RAB)		GO:0044464-cell part(L=2),
transcript25062.p1_1
transcript22160.p1_1	AT1G19310.1	50.2	213	80	8	19	209	15	223	9.5e-50	89.700000	AT1G19310.1 | RING/U-box superfamily protein | Chr1:6676424-6677104 REVERSE LENGTH=226 | 201606		ALL.95.centroids.fasta_PSMEv1.0_95_92_genes_without_introns.fasta.80.centroids.pep.uniq-atonly_outfiles/similarity_search/blastp_ALL.95.centroids.fasta_PSMEv1.0_95_92_genes_without_introns.fasta.80.centroids.pep_arabidopsis_at11.out		No	Yes	3218.PP1S164_107V6.1	5.2e-66	256.1		Viridiplantae	11IHV@NOG,1BCJ5@strNOG,1E0NU@virNOG,KOG0823@euNOG	zinc finger	Protein processing in endoplasmic reticulum (04141)	PFAM (zf-C3HC4), SMART (RING, TRANS)
transcript12884.p1_1
transcript12390.p1_1
transcript10433.p1_1_3	AT2G31160.1	73.6	159	36	1	2	160	26	178	3e-56	74.600000	AT2G31160.1 | LIGHT-DEPENDENT SHORT HYPOCOTYLS-like protein (DUF640) | Chr2:13277903-13278562 FORWARD LENGTH=219 | 201606		ALL.95.centroids.fasta_PSMEv1.0_95_92_genes_without_introns.fasta.80.centroids.pep.uniq-atonly_outfiles/similarity_search/blastp_ALL.95.centroids.fasta_PSMEv1.0_95_92_genes_without_introns.fasta.80.centroids.pep_arabidopsis_at11.out		No	Yes	88036.EFJ23421	1.2e-57	228.4		Viridiplantae	0IWU8@euNOG,0Y75T@NOG,1BQTY@strNOG,1E2MY@virNOG	Protein of unknown function (DUF640)		PFAM (DUF640)
transcript36165.p1_1
transcript27106.p1_1_2
transcript24298.p1_1
transcript35315.p1_1
transcript27113.p1_1	AT1G45170.1	46.7	214	112	2	1	213	1	213	4.6e-52	99.500000	AT1G45170.1 | outer envelope pore 24B-like protein | Chr1:17096233-17097910 REVERSE LENGTH=213 | 201606		ALL.95.centroids.fasta_PSMEv1.0_95_92_genes_without_introns.fasta.80.centroids.pep.uniq-atonly_outfiles/similarity_search/blastp_ALL.95.centroids.fasta_PSMEv1.0_95_92_genes_without_introns.fasta.80.centroids.pep_arabidopsis_at11.out		No	Yes	3694.POPTR_0014s17940.1	1.6e-54	218.0		Viridiplantae	0II2I@euNOG,0YICA@NOG,1BH48@strNOG,1DV0D@virNOG	High-conductance voltage-dependent solute channel with a slight selectivity for cations transporting triosephosphates, dicarboxylic acids, ATP, inorganic phosphate (Pi), sugars, and positively or negatively charged amino acids (By similarity)			GO:0044763-single-organism cellular process(L=2),GO:0050789-regulation of biological process(L=2),GO:0051234-establishment of localization(L=2),	GO:0019867-outer membrane(L=2),GO:0043227-membrane-bounded organelle(L=2),GO:0043234-protein complex(L=2),GO:0044422-organelle part(L=2),GO:0044425-membrane part(L=2),GO:0044464-cell part(L=2),	GO:0022857-transmembrane transporter activity(L=2),GO:0022892-substrate-specific transporter activity(L=2),
transcript24304.p1_1	AT3G07680.1	68.8	202	63	0	12	213	7	208	2.3e-80	94.400000	AT3G07680.1 | emp24/gp25L/p24 family/GOLD family protein | Chr3:2455627-2456652 FORWARD LENGTH=208 | 201606		ALL.95.centroids.fasta_PSMEv1.0_95_92_genes_without_introns.fasta.80.centroids.pep.uniq-atonly_outfiles/similarity_search/blastp_ALL.95.centroids.fasta_PSMEv1.0_95_92_genes_without_introns.fasta.80.centroids.pep_arabidopsis_at11.out		No	Yes	3694.POPTR_0001s37760.1	2e-81	307.4		Viridiplantae	0XQCK@NOG,1BKZF@strNOG,1DX6U@virNOG,KOG1692@euNOG	Emp24 gp25L p24 family		PFAM (EMP24_GP25L), SMART (EMP24_GP25L, SIGNAL, TRANS)		GO:0043227-membrane-bounded organelle(L=2),GO:0044422-organelle part(L=2),GO:0044425-membrane part(L=2),GO:0044464-cell part(L=2),
transcript22575.p1_1
transcript20613.p1_1
transcript20031.p1_1	AT1G09630.1	81.9	215	37	2	1	213	1	215	7.2e-98	99.500000	AT1G09630.1 | RAB GTPase 11C | Chr1:3118350-3119571 REVERSE LENGTH=217 | 201606		ALL.95.centroids.fasta_PSMEv1.0_95_92_genes_without_introns.fasta.80.centroids.pep.uniq-atonly_outfiles/similarity_search/blastp_ALL.95.centroids.fasta_PSMEv1.0_95_92_genes_without_introns.fasta.80.centroids.pep_arabidopsis_at11.out		No	Yes	29760.VIT_12s0035g01140.t01	1.1e-100	371.3		Viridiplantae	1BD9C@strNOG,1DPR3@virNOG,COG1100@NOG,KOG0087@euNOG	ras-related protein	Endocytosis (04144), Pancreatic secretion (04972), Vasopressin-regulated water reabsorption (04962), Endocrine and other factor-regulated calcium reabsorption (04961)	PFAM (Arf, Ras, Miro, GTP_EFTU, Gtr1_RagA), SMART (RAB)	GO:0044763-single-organism cellular process(L=2),	GO:0043227-membrane-bounded organelle(L=2),GO:0044422-organelle part(L=2),GO:0044464-cell part(L=2),
transcript12937.p1_1	AT3G46060.1	86.7	210	28	0	4	213	7	216	3.7e-102	98.100000	AT3G46060.1 | RAB GTPase homolog 8A | Chr3:16917908-16919740 FORWARD LENGTH=216 | 201606		ALL.95.centroids.fasta_PSMEv1.0_95_92_genes_without_introns.fasta.80.centroids.pep.uniq-atonly_outfiles/similarity_search/blastp_ALL.95.centroids.fasta_PSMEv1.0_95_92_genes_without_introns.fasta.80.centroids.pep_arabidopsis_at11.out		No	Yes	3711.Bra038265.1-P	4.3e-100	369.4		Viridiplantae	0BVYU@braNOG,0XPUI@NOG,1BHDE@strNOG,1DV9P@virNOG,KOG0078@euNOG,KOG1754@euNOG	ras-related protein	Pancreatic secretion (04972)	PFAM (GTP_EFTU, Gtr1_RagA, Miro, Ras, Arf), SMART (RAB)	GO:0007154-cell communication(L=2),GO:0009719-response to endogenous stimulus(L=2),GO:0042221-response to chemical(L=2),GO:0044700-single organism signaling(L=2),GO:0044763-single-organism cellular process(L=2),GO:0050789-regulation of biological process(L=2),GO:0051716-cellular response to stimulus(L=2),	GO:0043227-membrane-bounded organelle(L=2),GO:0044422-organelle part(L=2),GO:0044464-cell part(L=2),	GO:0036094-small molecule binding(L=2),GO:0043167-ion binding(L=2),GO:0097159-organic cyclic compound binding(L=2),GO:1901363-heterocyclic compound binding(L=2),
transcript16058.p1_1
transcript34773.p1_1
transcript30965.p1_1	AT4G34960.1	71.9	210	57	1	6	213	14	223	1.5e-87	96.700000	AT4G34960.1 | Cyclophilin-like peptidyl-prolyl cis-trans isomerase family protein | Chr4:16648865-16650646 FORWARD LENGTH=224 | 201606		ALL.95.centroids.fasta_PSMEv1.0_95_92_genes_without_introns.fasta.80.centroids.pep.uniq-atonly_outfiles/similarity_search/blastp_ALL.95.centroids.fasta_PSMEv1.0_95_92_genes_without_introns.fasta.80.centroids.pep_arabidopsis_at11.out		No	Yes	3711.Bra011574.1-P	1.7e-88	330.9		Viridiplantae	0BV5I@braNOG,1BK0E@strNOG,1E16C@virNOG,COG0652@NOG,KOG0865@euNOG	PPIases accelerate the folding of proteins (By similarity)		PFAM (Pro_isomerase), SMART (TRANS, SIGNAL)		GO:0043227-membrane-bounded organelle(L=2),GO:0044464-cell part(L=2),
transcript26472.p1_1
transcript17612.p1_1	AT3G18030.1	77.3	176	40	0	31	206	19	194	6.2e-81	81.900000	AT3G18030.1 | HAL3-like protein A | Chr3:6167883-6168629 REVERSE LENGTH=209 | 201606		ALL.95.centroids.fasta_PSMEv1.0_95_92_genes_without_introns.fasta.80.centroids.pep.uniq-atonly_outfiles/similarity_search/blastp_ALL.95.centroids.fasta_PSMEv1.0_95_92_genes_without_introns.fasta.80.centroids.pep_arabidopsis_at11.out		No	Yes	3694.POPTR_0015s10130.1	1.3e-80	304.7		Viridiplantae	1BIZI@strNOG,1DWWT@virNOG,COG0452@NOG,KOG0672@euNOG	Phosphopantothenoylcysteine decarboxylase	Pantothenate and CoA biosynthesis (00770), Metabolic pathways (01100)	PFAM (Flavoprotein), SMART (AT_hook)	GO:0006807-nitrogen compound metabolic process(L=2),GO:0006950-response to stress(L=2),GO:0009058-biosynthetic process(L=2),GO:0009628-response to abiotic stimulus(L=2),GO:0044237-cellular metabolic process(L=2),GO:0044238-primary metabolic process(L=2),GO:0044710-single-organism metabolic process(L=2),GO:0071704-organic substance metabolic process(L=2),	GO:0044464-cell part(L=2),	GO:0016829-lyase activity(L=2),GO:0036094-small molecule binding(L=2),GO:0043167-ion binding(L=2),GO:0048037-cofactor binding(L=2),GO:0097159-organic cyclic compound binding(L=2),GO:1901363-heterocyclic compound binding(L=2),
transcript35908.p1_1
transcript2343.p1_1																		51511.ENSCSAVP00000001864	7.1e-14	82.4		Animals	0ABJ0@biNOG,0DWPP@chorNOG,0JFWW@euNOG,0VNKK@meNOG,0YTQN@NOG,148C5@opiNOG	NA		SMART (TRANS)
transcript20471.p1_1	AT1G63160.1	86.0	215	28	1	1	215	1	213	2.4e-101	99.500000	AT1G63160.1 | replication factor C 2 | Chr1:23422068-23423771 REVERSE LENGTH=333 | 201606		ALL.95.centroids.fasta_PSMEv1.0_95_92_genes_without_introns.fasta.80.centroids.pep.uniq-atonly_outfiles/similarity_search/blastp_ALL.95.centroids.fasta_PSMEv1.0_95_92_genes_without_introns.fasta.80.centroids.pep_arabidopsis_at11.out		No	Yes	3694.POPTR_0003s12340.1	6.6e-101	372.1	RFC2	Viridiplantae	1BEIF@strNOG,1DUMW@virNOG,COG0470@NOG,KOG0991@euNOG	replication factor C	Mismatch repair (03430), Nucleotide excision repair (03420), DNA replication (03030)	PFAM (Rep_fac_C, AAA, Viral_helicase1, Mg_chelatase, RuvB_N, Rad17), SMART (AAA)
transcript6567.p1_1	AT2G43760.1	57.1	184	75	2	1	180	1	184	3.2e-53	83.300000	AT2G43760.1 | molybdopterin biosynthesis MoaE family protein | Chr2:18133276-18133872 FORWARD LENGTH=198 | 201606		ALL.95.centroids.fasta_PSMEv1.0_95_92_genes_without_introns.fasta.80.centroids.pep.uniq-atonly_outfiles/similarity_search/blastp_ALL.95.centroids.fasta_PSMEv1.0_95_92_genes_without_introns.fasta.80.centroids.pep_arabidopsis_at11.out		No	Yes	4113.PGSC0003DMT400015157	1.5e-52	211.5		Viridiplantae	1BGDP@strNOG,1DW44@virNOG,COG0314@NOG,KOG3307@euNOG	Molybdopterin synthase	Sulfur relay system (04122), Folate biosynthesis (00790), Metabolic pathways (01100)	PFAM (MoaE)		GO:0044464-cell part(L=2),
transcript36345.p1_1																		3218.PP1S18_305V6.1	2e-09	68.2		Viridiplantae	0J5PN@euNOG,0Y02M@NOG,1E5PA@virNOG	Ribosomal protein S21		PFAM (Ribosomal_S21)
transcript37463.p1_1	AT1G07400.1	51.1	174	65	6	40	211	1	156	5e-38	79.600000	AT1G07400.1 | HSP20-like chaperones superfamily protein | Chr1:2275148-2275621 FORWARD LENGTH=157 | 201606		ALL.95.centroids.fasta_PSMEv1.0_95_92_genes_without_introns.fasta.80.centroids.pep.uniq-atonly_outfiles/similarity_search/blastp_ALL.95.centroids.fasta_PSMEv1.0_95_92_genes_without_introns.fasta.80.centroids.pep_arabidopsis_at11.out		No	Yes	3694.POPTR_0008s06260.1	1.4e-37	161.8		Viridiplantae	1BRZW@strNOG,1DSZ0@virNOG,COG0071@NOG,KOG0710@euNOG	kDa class I heat shock	Protein processing in endoplasmic reticulum (04141)	PFAM (HSP20)	GO:0006950-response to stress(L=2),GO:0009628-response to abiotic stimulus(L=2),GO:0042221-response to chemical(L=2),	GO:0044464-cell part(L=2),
transcript33601.p1_1	AT2G35900.1	41.4	116	65	2	51	166	29	141	1.4e-21	53.700000	AT2G35900.1 | Mal d 1-associated protein | Chr2:15070203-15071540 REVERSE LENGTH=192 | 201606		ALL.95.centroids.fasta_PSMEv1.0_95_92_genes_without_introns.fasta.80.centroids.pep.uniq-atonly_outfiles/similarity_search/blastp_ALL.95.centroids.fasta_PSMEv1.0_95_92_genes_without_introns.fasta.80.centroids.pep_arabidopsis_at11.out		No	Yes	4641.GSMUA_Achr6P31070_001	4.7e-30	136.7		Viridiplantae	0IZWK@euNOG,0TXB9@lilNOG,0YQ5T@NOG,1BTEC@strNOG,1E5A7@virNOG	mal d 1-associated protein				GO:0043227-membrane-bounded organelle(L=2),GO:0044464-cell part(L=2),
transcript32938.p1_1
transcript3278.p1_1
transcript27968.p1_1
transcript32632.p1_1
transcript32393.p1_1	AT5G23230.1	59.0	183	72	2	26	205	9	191	2.5e-58	83.300000	AT5G23230.1 | nicotinamidase 2 | Chr5:7826005-7826601 REVERSE LENGTH=198 | 201606		ALL.95.centroids.fasta_PSMEv1.0_95_92_genes_without_introns.fasta.80.centroids.pep.uniq-atonly_outfiles/similarity_search/blastp_ALL.95.centroids.fasta_PSMEv1.0_95_92_genes_without_introns.fasta.80.centroids.pep_arabidopsis_at11.out		No	Yes	88036.EFJ29032	9.4e-71	271.9	OSI_16709	Viridiplantae	0IFBG@euNOG,1BJY0@strNOG,1DXV1@virNOG,COG1535@NOG	Isochorismatase family		PFAM (Isochorismatase)	GO:0006807-nitrogen compound metabolic process(L=2),GO:0044237-cellular metabolic process(L=2),GO:0044238-primary metabolic process(L=2),GO:0044710-single-organism metabolic process(L=2),GO:0071704-organic substance metabolic process(L=2),		GO:0016787-hydrolase activity(L=2),
transcript26647.p1_1
transcript26084.p1_1
transcript24221.p1_1
transcript23753.p1_1
transcript22235.p1_1	AT1G19330.2	60.9	207	74	4	12	214	23	226	8.7e-59	94.000000	AT1G19330.2 | histone deacetylase complex subunit | Chr1:6680824-6683290 REVERSE LENGTH=242 | 201606		ALL.95.centroids.fasta_PSMEv1.0_95_92_genes_without_introns.fasta.80.centroids.pep.uniq-atonly_outfiles/similarity_search/blastp_ALL.95.centroids.fasta_PSMEv1.0_95_92_genes_without_introns.fasta.80.centroids.pep_arabidopsis_at11.out		No	Yes	4641.GSMUA_Achr8P31120_001	7.7e-65	252.3		Viridiplantae	0IJQJ@euNOG,0TRGB@lilNOG,125AS@NOG,1BHMZ@strNOG,1DVIC@virNOG	expressed protein
transcript21883.p1_1	AT2G37680.1	75.2	218	48	3	1	215	1	215	3e-99	99.500000	AT2G37680.1 | glucose-induced degradation-like protein | Chr2:15803500-15805515 REVERSE LENGTH=215 | 201606		ALL.95.centroids.fasta_PSMEv1.0_95_92_genes_without_introns.fasta.80.centroids.pep.uniq-atonly_outfiles/similarity_search/blastp_ALL.95.centroids.fasta_PSMEv1.0_95_92_genes_without_introns.fasta.80.centroids.pep_arabidopsis_at11.out		No	Yes	29760.VIT_08s0007g00800.t01	9.6e-100	368.2		Viridiplantae	1BBP8@strNOG,1DPMZ@virNOG,COG5073@NOG,KOG4635@euNOG	Vacuolar import and degradation protein		PFAM (Vac_ImportDeg)
transcript11105.p1_1_2	AT4G33985.1	49.6	139	60	5	77	213	18	148	7.4e-26	63.400000	AT4G33985.1 | membrane insertase%2C putative (DUF1685) | Chr4:16288301-16288857 REVERSE LENGTH=154 | 201606		ALL.95.centroids.fasta_PSMEv1.0_95_92_genes_without_introns.fasta.80.centroids.pep.uniq-atonly_outfiles/similarity_search/blastp_ALL.95.centroids.fasta_PSMEv1.0_95_92_genes_without_introns.fasta.80.centroids.pep_arabidopsis_at11.out		No	No	3847.GLYMA11G06000.1	9.5e-31	139.0		Viridiplantae	0Z7Z7@NOG,1BTI3@strNOG,1E3UA@virNOG,KOG4197@euNOG	Protein of unknown function (DUF1685)		PFAM (DUF1685), SMART (SIGNAL)
transcript35989.p1_1
transcript22953.p1_1
transcript14583.p2_1
transcript32338.p1_1	AT1G13360.1	35.8	120	51	3	55	170	52	149	4.5e-07	53.500000	AT1G13360.1 | hypothetical protein | Chr1:4577229-4577813 REVERSE LENGTH=194 | 201606		ALL.95.centroids.fasta_PSMEv1.0_95_92_genes_without_introns.fasta.80.centroids.pep.uniq-atonly_outfiles/similarity_search/blastp_ALL.95.centroids.fasta_PSMEv1.0_95_92_genes_without_introns.fasta.80.centroids.pep_arabidopsis_at11.out		No	No
transcript22233.p1_1
transcript21037.p1_1
transcript35296.p1_1
transcript35026.p1_1	AT5G51440.1	43.1	188	95	5	34	216	30	210	3.5e-31	84.300000	AT5G51440.1 | HSP20-like chaperones superfamily protein | Chr5:20891242-20892013 FORWARD LENGTH=210 | 201606		ALL.95.centroids.fasta_PSMEv1.0_95_92_genes_without_introns.fasta.80.centroids.pep.uniq-atonly_outfiles/similarity_search/blastp_ALL.95.centroids.fasta_PSMEv1.0_95_92_genes_without_introns.fasta.80.centroids.pep_arabidopsis_at11.out		No	Yes	3847.GLYMA12G01580.1	1.6e-38	164.9		Viridiplantae	1BQHF@strNOG,1DYWC@virNOG,COG0071@NOG,KOG0710@euNOG	Heat Shock Protein	Protein processing in endoplasmic reticulum (04141)	PFAM (HSP20)	GO:0006950-response to stress(L=2),GO:0009628-response to abiotic stimulus(L=2),GO:0042221-response to chemical(L=2),	GO:0043227-membrane-bounded organelle(L=2),GO:0044464-cell part(L=2),
transcript33607.p1_1
transcript32625.p1_1
transcript29461.p1_1
transcript37260.p1_1	AT4G37300.1	41.0	173	96	4	10	179	1	170	1.1e-25	93.900000	AT4G37300.1 | maternal effect embryo arrest 59 | Chr4:17554805-17555498 FORWARD LENGTH=173 | 201606		ALL.95.centroids.fasta_PSMEv1.0_95_92_genes_without_introns.fasta.80.centroids.pep.uniq-atonly_outfiles/similarity_search/blastp_ALL.95.centroids.fasta_PSMEv1.0_95_92_genes_without_introns.fasta.80.centroids.pep_arabidopsis_at11.out		No	Yes	29760.VIT_07s0129g00930.t01	2.4e-27	127.5		Viridiplantae	0J0P7@euNOG,125PC@NOG,1BT3M@strNOG,1E4ZJ@virNOG	Inherit from euNOG: maternal effect embryo arrest 59			GO:0003006-developmental process involved in reproduction(L=2),GO:0022414-reproductive process(L=2),GO:0044707-single-multicellular organism process(L=2),GO:0044767-single-organism developmental process(L=2),GO:0048856-anatomical structure development(L=2),
transcript24502.p1_1
transcript23493.p1_1	AT1G20823.1	44.5	119	62	4	91	207	72	188	2.5e-21	53.900000	AT1G20823.1 | RING/U-box superfamily protein | Chr1:7238880-7239473 FORWARD LENGTH=197 | 201606		ALL.95.centroids.fasta_PSMEv1.0_95_92_genes_without_introns.fasta.80.centroids.pep.uniq-atonly_outfiles/similarity_search/blastp_ALL.95.centroids.fasta_PSMEv1.0_95_92_genes_without_introns.fasta.80.centroids.pep_arabidopsis_at11.out		No	Yes	4641.GSMUA_Achr4P00180_001	2.9e-35	154.1		Viridiplantae	0U05H@lilNOG,121N2@NOG,1BRJY@strNOG,1E3EA@virNOG,KOG0800@euNOG	RING-H2 finger protein		PFAM (zf-C3HC4), SMART (RING, TRANS)
transcript22544.p1_1	AT2G27290.1	70.9	134	34	2	86	215	69	201	1.3e-46	59.900000	AT2G27290.1 | FAM210B-like protein%2C putative (DUF1279) | Chr2:11678586-11679765 REVERSE LENGTH=201 | 201606		ALL.95.centroids.fasta_PSMEv1.0_95_92_genes_without_introns.fasta.80.centroids.pep.uniq-atonly_outfiles/similarity_search/blastp_ALL.95.centroids.fasta_PSMEv1.0_95_92_genes_without_introns.fasta.80.centroids.pep_arabidopsis_at11.out		No	No	4113.PGSC0003DMT400050488	1.7e-48	198.0		Viridiplantae	1243X@NOG,1BRT9@strNOG,1E3N2@virNOG,KOG4526@euNOG	Protein of unknown function (DUF1279)		PFAM (DUF1279), SMART (TRANS)		GO:0043227-membrane-bounded organelle(L=2),GO:0044422-organelle part(L=2),GO:0044464-cell part(L=2),
transcript36117.p1_1
transcript17615.p1_1	AT3G53620.1	81.5	216	40	0	1	216	1	216	8.9e-104	99.500000	AT3G53620.1 | pyrophosphorylase 4 | Chr3:19881491-19883308 FORWARD LENGTH=216 | 201606		ALL.95.centroids.fasta_PSMEv1.0_95_92_genes_without_introns.fasta.80.centroids.pep.uniq-atonly_outfiles/similarity_search/blastp_ALL.95.centroids.fasta_PSMEv1.0_95_92_genes_without_introns.fasta.80.centroids.pep_arabidopsis_at11.out		No	Yes	4641.GSMUA_Achr10P13550_001	4.3e-108	396.0		Viridiplantae	0TK8W@lilNOG,1BJWB@strNOG,1DXTF@virNOG,COG0221@NOG,KOG1626@euNOG	soluble inorganic	Oxidative phosphorylation (00190)	PFAM (Pyrophosphatase), SMART (TRANS)	GO:0042221-response to chemical(L=2),	GO:0043227-membrane-bounded organelle(L=2),GO:0044464-cell part(L=2),	GO:0016787-hydrolase activity(L=2),
transcript17116.p1_1	AT5G21090.1	79.1	215	45	0	2	216	3	217	2.1e-36	99.100000	AT5G21090.1 | Leucine-rich repeat (LRR) family protein | Chr5:7164758-7166904 FORWARD LENGTH=218 | 201606		ALL.95.centroids.fasta_PSMEv1.0_95_92_genes_without_introns.fasta.80.centroids.pep.uniq-atonly_outfiles/similarity_search/blastp_ALL.95.centroids.fasta_PSMEv1.0_95_92_genes_without_introns.fasta.80.centroids.pep_arabidopsis_at11.out		No	Yes	4641.GSMUA_Achr8P21630_001	1.9e-39	167.9		Viridiplantae	0TN0N@lilNOG,1BEN8@strNOG,1DSK5@virNOG,COG4886@NOG,KOG0619@euNOG	Somatic embryogenesis receptor kinase		PFAM (LRR_1, LRRNT_2), SMART (SIGNAL, TRANS)	GO:0007154-cell communication(L=2),GO:0044700-single organism signaling(L=2),GO:0044763-single-organism cellular process(L=2),GO:0050789-regulation of biological process(L=2),GO:0051716-cellular response to stimulus(L=2),
transcript16270.p1_1	AT4G27250.1	45.3	192	86	5	1	183	3	184	1.1e-34	84.300000	AT4G27250.1 | NAD(P)-binding Rossmann-fold superfamily protein | Chr4:13642803-13644425 REVERSE LENGTH=354 | 201606		ALL.95.centroids.fasta_PSMEv1.0_95_92_genes_without_introns.fasta.80.centroids.pep.uniq-atonly_outfiles/similarity_search/blastp_ALL.95.centroids.fasta_PSMEv1.0_95_92_genes_without_introns.fasta.80.centroids.pep_arabidopsis_at11.out		No	Yes	4081.Solyc01g087640.2.1	4e-37	160.2		Eukaryotes	COG0451@NOG,KOG1502@euNOG	reductase		PFAM (Epimerase, 3Beta_HSD, NAD_binding_4, NmrA, adh_short, Polysacc_synt_2, KR), SMART (TRANS)
transcript5945.p1_1
transcript20539.p1_1_2
transcript1007.p1_1_4
transcript35850.p1_1	AT5G03690.2	46.8	359	49	1	1	217	1	359	1.3e-75	99.500000	AT5G03690.2 | Aldolase superfamily protein | Chr5:963389-964982 REVERSE LENGTH=359 | 201606		ALL.95.centroids.fasta_PSMEv1.0_95_92_genes_without_introns.fasta.80.centroids.pep.uniq-atonly_outfiles/similarity_search/blastp_ALL.95.centroids.fasta_PSMEv1.0_95_92_genes_without_introns.fasta.80.centroids.pep_arabidopsis_at11.out		No	Yes	4641.GSMUA_Achr8P01230_001	5.9e-81	305.8		Eukaryotes	COG3588@NOG,KOG1557@euNOG	fructose-bisphosphate aldolase	Biosynthesis of secondary metabolites (01110), Fructose and mannose metabolism (00051), Metabolic pathways (01100), Carbon fixation in photosynthetic organisms (00710), Biosynthesis of amino acids (01230), Glycolysis / Gluconeogenesis (00010), Microbial metabolism in diverse environments (01120), Methane metabolism (00680), Pentose phosphate pathway (00030)	PFAM (Glycolytic)
transcript20260.p1_1
transcript33715.p1_1	AT4G27670.1	38.7	194	101	4	36	217	40	227	3.5e-31	83.500000	AT4G27670.1 | heat shock protein 21 | Chr4:13819048-13819895 REVERSE LENGTH=227 | 201606		ALL.95.centroids.fasta_PSMEv1.0_95_92_genes_without_introns.fasta.80.centroids.pep.uniq-atonly_outfiles/similarity_search/blastp_ALL.95.centroids.fasta_PSMEv1.0_95_92_genes_without_introns.fasta.80.centroids.pep_arabidopsis_at11.out		No	Yes	3218.PP1S97_106V6.1	7.3e-39	166.0		Viridiplantae	1BH76@strNOG,1E31K@virNOG,COG0071@NOG,KOG0710@euNOG	heat shock protein	Protein processing in endoplasmic reticulum (04141)	PFAM (HSP20)
transcript32690.p1_1
transcript26473.p1_1
transcript26332.p1_1
transcript24960.p1_1	AT2G18990.1	64.0	211	72	3	6	216	5	211	4.6e-68	96.800000	AT2G18990.1 | thioredoxin-like/ATP-binding protein | Chr2:8238851-8239932 REVERSE LENGTH=211 | 201606		ALL.95.centroids.fasta_PSMEv1.0_95_92_genes_without_introns.fasta.80.centroids.pep.uniq-atonly_outfiles/similarity_search/blastp_ALL.95.centroids.fasta_PSMEv1.0_95_92_genes_without_introns.fasta.80.centroids.pep_arabidopsis_at11.out		No	Yes	3694.POPTR_0001s30520.1	7.2e-71	272.3		Viridiplantae	1BF6B@strNOG,1DX3M@virNOG,COG0526@NOG,KOG1672@euNOG	Thioredoxin domain-containing protein 9		PFAM (Thioredoxin, Phosducin), SMART (COIL)
transcript18653.p1_1_2
transcript28111.p1_1
transcript30915.p1_1	AT2G45660.1	52.6	175	78	1	1	175	1	170	5.5e-45	79.900000	AT2G45660.1 | AGAMOUS-like 20 | Chr2:18807799-18810193 REVERSE LENGTH=214 | 201606		ALL.95.centroids.fasta_PSMEv1.0_95_92_genes_without_introns.fasta.80.centroids.pep.uniq-atonly_outfiles/similarity_search/blastp_ALL.95.centroids.fasta_PSMEv1.0_95_92_genes_without_introns.fasta.80.centroids.pep_arabidopsis_at11.out		No	Yes	3711.Bra039324.1-P	2e-44	184.5		Viridiplantae	1BR5R@strNOG,1E2ZX@virNOG,COG5068@NOG,KOG0014@euNOG	Transcription factor		PFAM (K-box, SRF-TF), SMART (COIL, MADS)	GO:0003006-developmental process involved in reproduction(L=2),GO:0006950-response to stress(L=2),GO:0009628-response to abiotic stimulus(L=2),GO:0009719-response to endogenous stimulus(L=2),GO:0022414-reproductive process(L=2),GO:0033036-macromolecule localization(L=2),GO:0042221-response to chemical(L=2),GO:0044707-single-multicellular organism process(L=2),GO:0044763-single-organism cellular p…	GO:0043227-membrane-bounded organelle(L=2),GO:0044464-cell part(L=2),	GO:0003700-transcription factor activity, sequence-specific DNA binding(L=2),
transcript17826.p1_1
transcript34217.p1_1	AT5G52980.2	48.1	160	82	1	8	167	10	168	9.8e-34	73.100000	AT5G52980.2 | ER-based factor for assembly of V-ATPase | Chr5:21482478-21483642 REVERSE LENGTH=197 | 201606		ALL.95.centroids.fasta_PSMEv1.0_95_92_genes_without_introns.fasta.80.centroids.pep.uniq-atonly_outfiles/similarity_search/blastp_ALL.95.centroids.fasta_PSMEv1.0_95_92_genes_without_introns.fasta.80.centroids.pep_arabidopsis_at11.out		No	Yes	3847.GLYMA10G35690.2	1.6e-33	148.3	OSI_06427	Viridiplantae	0IWEZ@euNOG,11SI5@NOG,1BHBK@strNOG,1DV7P@virNOG	Endoplasmic reticulum-based factor for assembly of V-ATPase		PFAM (Vma12), SMART (TRANS)
transcript34003.p1_1	AT1G28540.1	62.8	78	14	1	39	116	33	95	5.8e-21	58.200000	AT1G28540.1 | transmembrane protein | Chr1:10035696-10036007 FORWARD LENGTH=103 | 201606		ALL.95.centroids.fasta_PSMEv1.0_95_92_genes_without_introns.fasta.80.centroids.pep.uniq-atonly_outfiles/similarity_search/blastp_ALL.95.centroids.fasta_PSMEv1.0_95_92_genes_without_introns.fasta.80.centroids.pep_arabidopsis_at11.out		No	Yes	3694.POPTR_0004s05060.1	2.7e-20	103.6		Viridiplantae	0J337@euNOG,0YUV6@NOG,1BVE9@strNOG,1E7EH@virNOG	NA		SMART (TRANS)
transcript34074.p1_1
transcript29590.p1_1_2
transcript25265.p1_1	AT5G66930.2	66.1	218	69	5	1	217	1	214	1.3e-81	99.100000	AT5G66930.2 | meiotically up-regulated protein | Chr5:26725997-26727549 FORWARD LENGTH=215 | 201606		ALL.95.centroids.fasta_PSMEv1.0_95_92_genes_without_introns.fasta.80.centroids.pep.uniq-atonly_outfiles/similarity_search/blastp_ALL.95.centroids.fasta_PSMEv1.0_95_92_genes_without_introns.fasta.80.centroids.pep_arabidopsis_at11.out		No	Yes	29760.VIT_00s0253g00070.t01	4.2e-87	326.2		Viridiplantae	0XP6A@NOG,1BCYV@strNOG,1E15T@virNOG,KOG4493@euNOG	Protein of unknown function (DUF1649)		PFAM (DUF1649)
transcript22040.p1_1
transcript21908.p1_1	AT4G24210.1	52.2	134	37	1	56	189	35	141	1.7e-33	61.200000	AT4G24210.1 | F-box family protein | Chr4:12563658-12564113 FORWARD LENGTH=151 | 201606		ALL.95.centroids.fasta_PSMEv1.0_95_92_genes_without_introns.fasta.80.centroids.pep.uniq-atonly_outfiles/similarity_search/blastp_ALL.95.centroids.fasta_PSMEv1.0_95_92_genes_without_introns.fasta.80.centroids.pep_arabidopsis_at11.out		No	Yes	29760.VIT_07s0129g01000.t01	1.6e-41	174.9		Viridiplantae	0IZJT@euNOG,0YPR2@NOG,1BSKQ@strNOG,1E4FX@virNOG	F-Box protein	Plant hormone signal transduction (04075)	PFAM (F-box), SMART (FBOX)
transcript21381.p1_1	AT3G06760.1	37.2	218	124	5	8	218	13	224	1.8e-27	96.300000	AT3G06760.1 | Drought-responsive family protein | Chr3:2132971-2134355 FORWARD LENGTH=224 | 201606		ALL.95.centroids.fasta_PSMEv1.0_95_92_genes_without_introns.fasta.80.centroids.pep.uniq-atonly_outfiles/similarity_search/blastp_ALL.95.centroids.fasta_PSMEv1.0_95_92_genes_without_introns.fasta.80.centroids.pep_arabidopsis_at11.out		No	Yes	3218.PP1S111_165V6.1	1.5e-39	168.3		Viridiplantae	0IHK1@euNOG,11PDE@NOG,1BM7W@strNOG,1DZ2R@virNOG	Pfam:Di19		PFAM (Di19), SMART (ZnF_C2H2)
transcript21160.p1_1_2
transcript17157.p1_1
transcript29615.p1_1	AT2G19740.1	78.2	119	26	0	31	149	1	119	1.8e-49	66.100000	AT2G19740.1 | Ribosomal protein L31e family protein | Chr2:8513577-8514346 FORWARD LENGTH=119 | 201606		ALL.95.centroids.fasta_PSMEv1.0_95_92_genes_without_introns.fasta.80.centroids.pep.uniq-atonly_outfiles/similarity_search/blastp_ALL.95.centroids.fasta_PSMEv1.0_95_92_genes_without_introns.fasta.80.centroids.pep_arabidopsis_at11.out		No	Yes	3218.PP1S30_365V6.1	2.8e-52	210.3	RPL31	Viridiplantae	1BS6G@strNOG,1E41J@virNOG,COG2097@NOG,KOG0893@euNOG	60S ribosomal protein	Ribosome (03010)	PFAM (Ribosomal_L31e)		GO:0005911-cell-cell junction(L=2),GO:0043227-membrane-bounded organelle(L=2),GO:0043228-non-membrane-bounded organelle(L=2),GO:0044422-organelle part(L=2),GO:0044464-cell part(L=2),
transcript26019.p1_1	AT4G33780.1	58.6	128	49	1	74	197	54	181	3e-22	56.400000	AT4G33780.1 | ATP phosphoribosyltransferase regulatory subunit | Chr4:16202174-16203617 REVERSE LENGTH=203 | 201606		ALL.95.centroids.fasta_PSMEv1.0_95_92_genes_without_introns.fasta.80.centroids.pep.uniq-atonly_outfiles/similarity_search/blastp_ALL.95.centroids.fasta_PSMEv1.0_95_92_genes_without_introns.fasta.80.centroids.pep_arabidopsis_at11.out		No	Yes	4081.Solyc04g005120.2.1	2.5e-23	114.4		Viridiplantae	0J1U3@euNOG,11EEG@NOG,1BTAU@strNOG,1E56U@virNOG	NA		SMART (TRANS)	GO:0050789-regulation of biological process(L=2),	GO:0043227-membrane-bounded organelle(L=2),GO:0044464-cell part(L=2),
transcript24007.p1_1
transcript32194.p1_1																		3847.GLYMA15G08370.1	1.6e-25	121.7		Viridiplantae	0J0HH@euNOG,0YQ8J@NOG,1BTP8@strNOG,1E5JA@virNOG	Transcription factor		PFAM (AP2), SMART (AP2)
transcript25827.p1_1
transcript24896.p1_1
transcript22065.p1_1
transcript32812.p1_1																		4641.GSMUA_Achr4P01420_001	1e-29	135.6		Viridiplantae	0TZ0N@lilNOG,1BSUR@strNOG,1E4PY@virNOG,COG0695@NOG,KOG1752@euNOG	Glutaredoxin		PFAM (Glutaredoxin)		GO:0043227-membrane-bounded organelle(L=2),GO:0044464-cell part(L=2),
transcript17388.p1_1	AT4G18040.1	63.0	211	71	3	11	217	26	233	7.2e-77	94.100000	AT4G18040.1 | eukaryotic translation initiation factor 4E | Chr4:10016724-10018151 REVERSE LENGTH=235 | 201606		ALL.95.centroids.fasta_PSMEv1.0_95_92_genes_without_introns.fasta.80.centroids.pep.uniq-atonly_outfiles/similarity_search/blastp_ALL.95.centroids.fasta_PSMEv1.0_95_92_genes_without_introns.fasta.80.centroids.pep_arabidopsis_at11.out		No	Yes	3218.PP1S39_197V6.1	2.6e-84	317.0	EIF4E	Viridiplantae	1BIBD@strNOG,1DW8E@virNOG,COG5053@NOG,KOG1670@euNOG	eukaryotic translation initiation factor	RNA transport (03013), PI3K-Akt signaling pathway (04151), mTOR signaling pathway (04150), HIF-1 signaling pathway (04066), Insulin signaling pathway (04910)	PFAM (IF4E)	GO:0009607-response to biotic stimulus(L=2),	GO:0034518-RNA cap binding complex(L=2),GO:0043227-membrane-bounded organelle(L=2),GO:0043228-non-membrane-bounded organelle(L=2),GO:0043233-organelle lumen(L=2),GO:0043234-protein complex(L=2),GO:0044422-organelle part(L=2),GO:0044464-cell part(L=2),
transcript17802.p1_1
transcript35580.p1_1
transcript20375.p1_1	AT5G65520.1	33.2	196	127	2	15	208	8	201	3.7e-20	87.800000	AT5G65520.1 | Tetratricopeptide repeat (TPR)-like superfamily protein | Chr5:26189876-26190496 REVERSE LENGTH=206 | 201606		ALL.95.centroids.fasta_PSMEv1.0_95_92_genes_without_introns.fasta.80.centroids.pep.uniq-atonly_outfiles/similarity_search/blastp_ALL.95.centroids.fasta_PSMEv1.0_95_92_genes_without_introns.fasta.80.centroids.pep_arabidopsis_at11.out		No	Yes	29760.VIT_00s1291g00020.t01	7.2e-34	149.4		Viridiplantae	0IYTS@euNOG,0YKJ1@NOG,1BS4F@strNOG,1E3ZJ@virNOG	Tetratricopeptide repeat		PFAM (TPR_2, TPR_1), SMART (TRANS, COIL)
transcript16351.p1_1
transcript36034.p1_1
transcript36029.p1_1	AT1G73260.1	33.5	188	100	9	47	221	30	205	8.8e-14	78.800000	AT1G73260.1 | kunitz trypsin inhibitor 1 | Chr1:27547410-27548057 REVERSE LENGTH=215 | 201606		ALL.95.centroids.fasta_PSMEv1.0_95_92_genes_without_introns.fasta.80.centroids.pep.uniq-atonly_outfiles/similarity_search/blastp_ALL.95.centroids.fasta_PSMEv1.0_95_92_genes_without_introns.fasta.80.centroids.pep_arabidopsis_at11.out		No	Yes	3694.POPTR_0017s03410.1	2.9e-19	100.9		Viridiplantae	0IWBP@euNOG,0YHN1@NOG,1BR48@strNOG,1E2YH@virNOG	miraculin-like		PFAM (Kunitz_legume), SMART (STI, SIGNAL, TRANS)		GO:0044464-cell part(L=2),GO:0048046-apoplast(L=2),
transcript29655.p1_1																		29760.VIT_14s0068g01530.t01	3.9e-39	166.4		Viridiplantae	1BE8K@strNOG,1DYB1@virNOG,COG5273@NOG,KOG1311@euNOG	S-acyltransferase	Hippo signaling pathway - fly (04391)	PFAM (zf-DHHC), SMART (TRANS)		GO:0044464-cell part(L=2),
transcript38489.p1_1																		3218.PP1S52_110V6.1	3e-25	120.6		Ancestor	11RN2@NOG	NA
transcript34416.p1_1
transcript22234.p1_1																		4081.Solyc11g073020.1.1	9.4e-26	122.5		Viridiplantae	1BI8Q@strNOG,1DTN5@virNOG,COG2608@NOG,KOG1603@euNOG	heavy metal-associated domain containing protein, expressed		PFAM (HMA)
transcript21498.p1_1	AT4G26555.1	62.8	156	57	1	67	221	52	207	1.2e-50	69.800000	AT4G26555.1 | FKBP-like peptidyl-prolyl cis-trans isomerase family protein | Chr4:13404622-13406178 REVERSE LENGTH=207 | 201606		ALL.95.centroids.fasta_PSMEv1.0_95_92_genes_without_introns.fasta.80.centroids.pep.uniq-atonly_outfiles/similarity_search/blastp_ALL.95.centroids.fasta_PSMEv1.0_95_92_genes_without_introns.fasta.80.centroids.pep_arabidopsis_at11.out		No	Yes	4081.Solyc10g005870.2.1	2.1e-49	201.1		Viridiplantae	1BQZF@strNOG,1E2T5@virNOG,COG0545@NOG,KOG0552@euNOG	Peptidyl-prolyl cis-trans isomerase		PFAM (FKBP_C)	GO:0016043-cellular component organization(L=2),GO:0044237-cellular metabolic process(L=2),GO:0044238-primary metabolic process(L=2),GO:0044763-single-organism cellular process(L=2),GO:0071704-organic substance metabolic process(L=2),	GO:0043227-membrane-bounded organelle(L=2),GO:0043228-non-membrane-bounded organelle(L=2),GO:0043233-organelle lumen(L=2),GO:0044422-organelle part(L=2),GO:0044464-cell part(L=2),	GO:0008144-drug binding(L=2),GO:0016853-isomerase activity(L=2),GO:0097159-organic cyclic compound binding(L=2),GO:1901363-heterocyclic compound binding(L=2),
transcript18059.p1_1
transcript15076.p1_1
transcript14097.p1_1_2
transcript12772.p1_1
transcript34311.p1_1
transcript31919.p1_1
transcript24630.p1_1	AT1G59700.1	37.1	221	125	6	2	214	5	219	3.7e-36	95.500000	AT1G59700.1 | glutathione S-transferase TAU 16 | Chr1:21936459-21937763 FORWARD LENGTH=234 | 201606		ALL.95.centroids.fasta_PSMEv1.0_95_92_genes_without_introns.fasta.80.centroids.pep.uniq-atonly_outfiles/similarity_search/blastp_ALL.95.centroids.fasta_PSMEv1.0_95_92_genes_without_introns.fasta.80.centroids.pep_arabidopsis_at11.out		No	Yes	88036.EFJ16746	6.3e-38	162.9	GST5	Viridiplantae	0XSIX@NOG,1BPEQ@strNOG,1E22A@virNOG,KOG0406@euNOG	glutathione s-transferase	Glutathione metabolism (00480), Chemical carcinogenesis (05204), Metabolism of xenobiotics by cytochrome P450 (00980), Drug metabolism - cytochrome P450 (00982)	PFAM (GST_N, GST_C)	GO:0006950-response to stress(L=2),GO:0007154-cell communication(L=2),GO:0009056-catabolic process(L=2),GO:0009605-response to external stimulus(L=2),GO:0009628-response to abiotic stimulus(L=2),GO:0042221-response to chemical(L=2),GO:0044237-cellular metabolic process(L=2),GO:0044710-single-organism metabolic process(L=2),GO:0044763-single-organism cellular process(L=2),GO:0050789-regulation of …	GO:0043227-membrane-bounded organelle(L=2),GO:0044422-organelle part(L=2),GO:0044464-cell part(L=2),GO:0048046-apoplast(L=2),	GO:0016740-transferase activity(L=2),GO:0033218-amide binding(L=2),GO:0043167-ion binding(L=2),GO:0072341-modified amino acid binding(L=2),GO:1901681-sulfur compound binding(L=2),
transcript23645.p1_1	AT3G04890.1	29.8	171	114	3	45	211	35	203	2.1e-15	74.900000	AT3G04890.1 | adenine phosphoribosyltransferase-like protein%2C putative (DUF2358) | Chr3:1347708-1349066 FORWARD LENGTH=216 | 201606		ALL.95.centroids.fasta_PSMEv1.0_95_92_genes_without_introns.fasta.80.centroids.pep.uniq-atonly_outfiles/similarity_search/blastp_ALL.95.centroids.fasta_PSMEv1.0_95_92_genes_without_introns.fasta.80.centroids.pep_arabidopsis_at11.out		No	No	3218.PP1S22_273V6.1	1.6e-49	201.4		Viridiplantae	0J15I@euNOG,11VR4@NOG,1C25E@strNOG,1E6DG@virNOG	Uncharacterized conserved protein (DUF2358)		PFAM (DUF2358), SMART (SIGNAL)
transcript22993.p1_1_2
transcript27172.p1_1
transcript21940.p1_1
transcript16323.p1_1	AT1G19330.2	61.1	216	83	1	6	221	12	226	2.2e-65	96.900000	AT1G19330.2 | histone deacetylase complex subunit | Chr1:6680824-6683290 REVERSE LENGTH=242 | 201606		ALL.95.centroids.fasta_PSMEv1.0_95_92_genes_without_introns.fasta.80.centroids.pep.uniq-atonly_outfiles/similarity_search/blastp_ALL.95.centroids.fasta_PSMEv1.0_95_92_genes_without_introns.fasta.80.centroids.pep_arabidopsis_at11.out		No	Yes	4641.GSMUA_Achr8P31120_001	2.5e-71	273.9		Viridiplantae	0IJQJ@euNOG,0TRGB@lilNOG,125AS@NOG,1BHMZ@strNOG,1DVIC@virNOG	expressed protein
transcript35905.p1_1	AT2G11890.1	51.4	210	90	2	1	198	1	210	8.4e-57	88.400000	AT2G11890.1 | adenylate cyclase | Chr2:4802999-4803631 FORWARD LENGTH=210 | 201606		ALL.95.centroids.fasta_PSMEv1.0_95_92_genes_without_introns.fasta.80.centroids.pep.uniq-atonly_outfiles/similarity_search/blastp_ALL.95.centroids.fasta_PSMEv1.0_95_92_genes_without_introns.fasta.80.centroids.pep_arabidopsis_at11.out		No	Yes	3218.PP1S241_89V6.1	3.4e-68	263.5		Viridiplantae	0IW2P@euNOG,11IHI@NOG,1BI1Y@strNOG,1E0KH@virNOG	Adenylate cyclase		PFAM (CYTH), SMART (CYTH)
transcript32123.p1_1	AT5G58250.1	56.9	188	76	1	33	220	21	203	4.3e-53	83.900000	AT5G58250.1 | YCF54 | Chr5:23559558-23560372 FORWARD LENGTH=211 | 201606		ALL.95.centroids.fasta_PSMEv1.0_95_92_genes_without_introns.fasta.80.centroids.pep.uniq-atonly_outfiles/similarity_search/blastp_ALL.95.centroids.fasta_PSMEv1.0_95_92_genes_without_introns.fasta.80.centroids.pep_arabidopsis_at11.out		No	Yes	39946.BGIOSGA020072-PA	1.5e-58	231.5		Viridiplantae	0IWZG@euNOG,0TRZN@lilNOG,11TQT@NOG,15NRM@poaNOG,1BI1S@strNOG,1E2JA@virNOG	Protein of unknown function (DUF2488)		PFAM (Ycf54), SMART (COIL)		GO:0043227-membrane-bounded organelle(L=2),GO:0044464-cell part(L=2),
transcript33750.p1_1
transcript31235.p1_1																		29760.VIT_10s0092g00270.t01	3.5e-12	77.4	OSI_25839	Viridiplantae	0J49V@euNOG,0Y687@NOG,1BVRQ@strNOG,1E7T0@virNOG	Protein of unknown function (DUF3317)		PFAM (DUF3317), SMART (TRANS)
transcript27747.p1_1
transcript23574.p1_1
transcript22731.p1_1_2
transcript20539.p1_1
transcript19985.p1_1_2
transcript18299.p1_1_2
transcript17288.p1_1
transcript15855.p1_1
transcript30304.p1_1
transcript10576.p1_1_2
transcript269.p2_1
transcript2363.p2_1																		29760.VIT_14s0066g01120.t01	2.9e-10	70.9		Viridiplantae	0IXQI@euNOG,11IWH@NOG,1BN3R@strNOG,1DZYJ@virNOG	PWWP domain		PFAM (PWWP), SMART (COIL)		GO:0005911-cell-cell junction(L=2),GO:0043227-membrane-bounded organelle(L=2),GO:0043228-non-membrane-bounded organelle(L=2),GO:0043233-organelle lumen(L=2),GO:0044422-organelle part(L=2),GO:0044464-cell part(L=2),
transcript23070.p1_1	AT5G19510.1	70.1	224	67	0	1	224	1	224	9.1e-51	99.600000	AT5G19510.1 | Translation elongation factor EF1B/ribosomal protein S6 family protein | Chr5:6581854-6583137 REVERSE LENGTH=224 | 201606		ALL.95.centroids.fasta_PSMEv1.0_95_92_genes_without_introns.fasta.80.centroids.pep.uniq-atonly_outfiles/similarity_search/blastp_ALL.95.centroids.fasta_PSMEv1.0_95_92_genes_without_introns.fasta.80.centroids.pep_arabidopsis_at11.out		No	Yes	15368.BRADI1G60237.1	1.7e-54	218.0		Viridiplantae	0TSS4@lilNOG,15ZG9@poaNOG,1BJQX@strNOG,1DXNG@virNOG,COG2092@NOG,KOG1668@euNOG	Elongation factor		PFAM (EF1_GNE), SMART (EF1_GNE, COIL, TRANS)	GO:0016043-cellular component organization(L=2),GO:0042221-response to chemical(L=2),GO:0044085-cellular component biogenesis(L=2),GO:0044237-cellular metabolic process(L=2),GO:0044710-single-organism metabolic process(L=2),GO:0044763-single-organism cellular process(L=2),GO:0050789-regulation of biological process(L=2),GO:0071554-cell wall organization or biogenesis(L=2),GO:0071704-organic subst…	GO:0044464-cell part(L=2),
transcript37598.p1_1
transcript34704.p1_1
transcript34185.p1_1
transcript23293.p1_1	AT2G46470.1	49.0	363	158	3	131	466	69	431	6.2e-86	71.600000	AT2G46470.1 | inner membrane protein OXA1-like protein | Chr2:19072659-19074948 FORWARD LENGTH=431 | 201606		ALL.95.centroids.fasta_PSMEv1.0_95_92_genes_without_introns.fasta.80.centroids.pep.uniq-atonly_outfiles/similarity_search/blastp_ALL.95.centroids.fasta_PSMEv1.0_95_92_genes_without_introns.fasta.80.centroids.pep_arabidopsis_at11.out		No	Yes	3847.GLYMA07G31320.1	1.6e-91	342.0		Viridiplantae	1BETD@strNOG,1DSQX@virNOG,COG0706@NOG,KOG1239@euNOG	mitochondrial inner membrane protein OXA1-like	Bacterial secretion system (03070), Protein export (03060)	PFAM (60KD_IMP), SMART (TRANS, COIL)		GO:0043227-membrane-bounded organelle(L=2),GO:0044422-organelle part(L=2),GO:0044464-cell part(L=2),
transcript11157.p1_1
transcript21143.p1_1																		4081.Solyc01g005660.1.1	3e-58	231.5	OSMYB4	Viridiplantae	1BR01@strNOG,1E2TW@virNOG,COG5147@NOG,KOG0048@euNOG	transcription		PFAM (Myb_DNA-binding), SMART (SANT)	GO:0003006-developmental process involved in reproduction(L=2),GO:0009058-biosynthetic process(L=2),GO:0016043-cellular component organization(L=2),GO:0022414-reproductive process(L=2),GO:0044237-cellular metabolic process(L=2),GO:0044707-single-multicellular organism process(L=2),GO:0044763-single-organism cellular process(L=2),GO:0044767-single-organism developmental process(L=2),GO:0048856-ana…	GO:0043227-membrane-bounded organelle(L=2),GO:0044464-cell part(L=2),	GO:0003700-transcription factor activity, sequence-specific DNA binding(L=2),
transcript10418.p1_1	AT4G07400.1	52.9	480	205	4	26	486	72	549	3.2e-141	92.600000	AT4G07400.1 | VIER F-box protein 3 | Chr4:4197847-4199511 REVERSE LENGTH=554 | 201606		ALL.95.centroids.fasta_PSMEv1.0_95_92_genes_without_introns.fasta.80.centroids.pep.uniq-atonly_outfiles/similarity_search/blastp_ALL.95.centroids.fasta_PSMEv1.0_95_92_genes_without_introns.fasta.80.centroids.pep_arabidopsis_at11.out		No	Yes	3694.POPTR_0014s02370.1	1.6e-158	564.7	VFB1	Viridiplantae	0IT1P@euNOG,0ZNMR@NOG,1C7GI@strNOG,1EME7@virNOG	F-Box protein		PFAM (F-box), SMART (LRR, FBOX, LRR_CC)	GO:0044237-cellular metabolic process(L=2),GO:0044238-primary metabolic process(L=2),GO:0071704-organic substance metabolic process(L=2),		GO:0016874-ligase activity(L=2),
transcript1196.p1_1
transcript26672.p1_1
transcript20208.p1_1
transcript2841.p1_1
transcript17509.p1_1	AT1G60060.1	47.7	350	130	10	9	349	10	315	9.3e-82	72.700000	AT1G60060.1 | Serine/threonine-protein kinase WNK (With No Lysine)-like protein | Chr1:22139282-22141585 FORWARD LENGTH=386 | 201606		ALL.95.centroids.fasta_PSMEv1.0_95_92_genes_without_introns.fasta.80.centroids.pep.uniq-atonly_outfiles/similarity_search/blastp_ALL.95.centroids.fasta_PSMEv1.0_95_92_genes_without_introns.fasta.80.centroids.pep_arabidopsis_at11.out		No	Yes	3218.PP1S421_18V6.1	1.4e-100	372.1		Viridiplantae	0IP86@euNOG,11GDA@NOG,1BGTV@strNOG,1DY31@virNOG	expressed protein		SMART (COIL)
transcript18858.p1_1
transcript11054.p1_1
transcript1118.p1_1
transcript12556.p1_1_2	AT5G47810.1	66.3	424	142	1	41	464	21	443	2.8e-171	90.400000	AT5G47810.1 | phosphofructokinase 2 | Chr5:19356569-19357989 REVERSE LENGTH=444 | 201606		ALL.95.centroids.fasta_PSMEv1.0_95_92_genes_without_introns.fasta.80.centroids.pep.uniq-atonly_outfiles/similarity_search/blastp_ALL.95.centroids.fasta_PSMEv1.0_95_92_genes_without_introns.fasta.80.centroids.pep_arabidopsis_at11.out		No	Yes	3694.POPTR_0016s00450.1	2.2e-178	630.6		Viridiplantae	1BD5B@strNOG,1DR2T@virNOG,COG0205@NOG,KOG2440@euNOG	6-phosphofructokinase	Biosynthesis of secondary metabolites (01110), Methane metabolism (00680), Metabolic pathways (01100), Biosynthesis of amino acids (01230), Glycolysis / Gluconeogenesis (00010), Galactose metabolism (00052), Microbial metabolism in diverse environments (01120), Fructose and mannose metabolism (00051), Pentose phosphate pathway (00030)	PFAM (PFK, NAD_kinase)	GO:0009056-catabolic process(L=2),GO:0044237-cellular metabolic process(L=2),GO:0044238-primary metabolic process(L=2),GO:0071704-organic substance metabolic process(L=2),	GO:0044464-cell part(L=2),	GO:0016740-transferase activity(L=2),
transcript1540.p1_1
transcript11974.p1_1
transcript14654.p1_1
transcript11787.p1_1
transcript1134.p1_1_2	AT3G02830.1	51.8	332	125	10	38	367	18	316	2e-36	70.400000	AT3G02830.1 | zinc finger protein 1 | Chr3:614075-615916 FORWARD LENGTH=397 | 201606		ALL.95.centroids.fasta_PSMEv1.0_95_92_genes_without_introns.fasta.80.centroids.pep.uniq-atonly_outfiles/similarity_search/blastp_ALL.95.centroids.fasta_PSMEv1.0_95_92_genes_without_introns.fasta.80.centroids.pep_arabidopsis_at11.out		No	Yes	29760.VIT_04s0023g00370.t01	7.5e-65	253.4		Viridiplantae	0IU2P@euNOG,0ZQFM@NOG,1C7PH@strNOG,1EMMD@virNOG	zinc finger CCCH domain-containing protein		PFAM (zf-CCCH), SMART (ZnF_C3H1)
transcript12660.p1_1
transcript20196.p1_1
transcript14804.p1_1	AT4G19185.1	65.5	339	116	1	8	346	21	358	1.7e-129	85.400000	AT4G19185.1 | nodulin MtN21 /EamA-like transporter family protein | Chr4:10489201-10491488 REVERSE LENGTH=398 | 201606		ALL.95.centroids.fasta_PSMEv1.0_95_92_genes_without_introns.fasta.80.centroids.pep.uniq-atonly_outfiles/similarity_search/blastp_ALL.95.centroids.fasta_PSMEv1.0_95_92_genes_without_introns.fasta.80.centroids.pep_arabidopsis_at11.out		No	Yes	3847.GLYMA16G08380.1	4.6e-132	476.5		Viridiplantae	0IH5E@euNOG,10YP2@NOG,1BG2A@strNOG,1DTZY@virNOG	auxin-induced protein		PFAM (EamA), SMART (TRANS)		GO:0043227-membrane-bounded organelle(L=2),GO:0044464-cell part(L=2),
transcript11186.p1_1_2
transcript12849.p1_1	AT2G15490.1	31.3	495	284	14	9	467	4	478	2.7e-57	97.500000	AT2G15490.1 | UDP-glycosyltransferase 73B4 | Chr2:6761750-6763398 FORWARD LENGTH=484 | 201606		ALL.95.centroids.fasta_PSMEv1.0_95_92_genes_without_introns.fasta.80.centroids.pep.uniq-atonly_outfiles/similarity_search/blastp_ALL.95.centroids.fasta_PSMEv1.0_95_92_genes_without_introns.fasta.80.centroids.pep_arabidopsis_at11.out		No	Yes	3694.POPTR_0017s11400.1	2.3e-58	231.9		Viridiplantae	1BFMK@strNOG,1DUNH@virNOG,COG1819@NOG,KOG1192@euNOG	UDP-glycosyltransferase 92A1-like		PFAM (UDPGT), SMART (TRANS)
transcript12697.p1_1
transcript21540.p1_1																		4533.OB09G24260.1	1.2e-38	165.6		Viridiplantae	0JVNX@euNOG,0U2UH@lilNOG,105R9@NOG,1606B@poaNOG,1BY13@strNOG,1EAH1@virNOG	NA
transcript9742.p1_1																		88036.EFJ23635	3.1e-94	350.9		Viridiplantae	0IFNU@euNOG,0Y0GQ@NOG,1BDHI@strNOG,1DRF0@virNOG	Serine threonine-protein kinase		PFAM (Pkinase_Tyr, Pkinase, B_lectin), SMART (TRANS, STYKc, B_lectin, SIGNAL)	GO:0044237-cellular metabolic process(L=2),GO:0044238-primary metabolic process(L=2),GO:0071704-organic substance metabolic process(L=2),	GO:0044425-membrane part(L=2),GO:0044464-cell part(L=2),	GO:0005515-protein binding(L=2),GO:0016740-transferase activity(L=2),
transcript10425.p1_1_3
transcript2037.p1_1
transcript3364.p1_1
transcript22760.p1_1																		3218.PP1S70_228V6.1	8.6e-61	240.0		Viridiplantae	0IQWS@euNOG,11HJA@NOG,1C74U@strNOG,1EM21@virNOG	RNA recognition motif. (a.k.a. RRM, RBD, or RNP domain)	Spliceosome (03040)	PFAM (RRM_1), SMART (RRM)
transcript21255.p1_1
transcript12577.p1_1_2	AT1G78130.1	73.2	441	116	1	15	455	7	445	4.9e-185	85.800000	AT1G78130.1 | Major facilitator superfamily protein | Chr1:29400171-29401814 FORWARD LENGTH=490 | 201606		ALL.95.centroids.fasta_PSMEv1.0_95_92_genes_without_introns.fasta.80.centroids.pep.uniq-atonly_outfiles/similarity_search/blastp_ALL.95.centroids.fasta_PSMEv1.0_95_92_genes_without_introns.fasta.80.centroids.pep_arabidopsis_at11.out		No	Yes	29760.VIT_00s0304g00020.t01	1.4e-186	657.9		Viridiplantae	1BDBR@strNOG,1DSBR@virNOG,COG0477@NOG,KOG1330@euNOG	transporter		PFAM (MFS_1, Sugar_tr), SMART (TRANS)
transcript11998.p1_1	AT4G11820.2	70.8	465	127	2	6	468	3	460	5.7e-196	98.100000	AT4G11820.2 | hydroxymethylglutaryl-CoA synthase / HMG-CoA synthase / 3-hydroxy-3-methylglutaryl coenzyme A synthase | Chr4:7109124-7111901 REVERSE LENGTH=461 | 201606		ALL.95.centroids.fasta_PSMEv1.0_95_92_genes_without_introns.fasta.80.centroids.pep.uniq-atonly_outfiles/similarity_search/blastp_ALL.95.centroids.fasta_PSMEv1.0_95_92_genes_without_introns.fasta.80.centroids.pep_arabidopsis_at11.out		No	Yes	4641.GSMUA_Achr4P04740_001	4.2e-201	706.1	HMGS	Viridiplantae	0TT4D@lilNOG,1BIYX@strNOG,1DT30@virNOG,COG3425@NOG,KOG1393@euNOG	hydroxymethylglutaryl-CoA synthase	Biosynthesis of secondary metabolites (01110), Synthesis and degradation of ketone bodies (00072), Terpenoid backbone biosynthesis (00900), Metabolic pathways (01100), Butanoate metabolism (00650), Valine, leucine and isoleucine degradation (00280)	PFAM (HMG_CoA_synt_N, HMG_CoA_synt_C, ACP_syn_III_C)	GO:0009058-biosynthetic process(L=2),GO:0044237-cellular metabolic process(L=2),GO:0044238-primary metabolic process(L=2),GO:0044710-single-organism metabolic process(L=2),GO:0071704-organic substance metabolic process(L=2),	GO:0005911-cell-cell junction(L=2),GO:0044464-cell part(L=2),	GO:0016740-transferase activity(L=2),
transcript10853.p1_1
transcript25982.p1_1
transcript15055.p1_1
transcript30816.p1_1
transcript25843.p1_1																		4533.OB08G25010.1	1.8e-34	152.5		Viridiplantae	0JUPN@euNOG,0U3TP@lilNOG,106P4@NOG,1616M@poaNOG,1C1KV@strNOG,1EEKM@virNOG	NA
transcript17708.p1_1
transcript2408.p1_1
transcript10891.p1_1	AT2G34410.1	74.3	541	137	1	1	541	1	539	3.3e-240	99.300000	AT2G34410.1 | O-acetyltransferase family protein | Chr2:14518719-14522053 FORWARD LENGTH=540 | 201606		ALL.95.centroids.fasta_PSMEv1.0_95_92_genes_without_introns.fasta.80.centroids.pep.uniq-atonly_outfiles/similarity_search/blastp_ALL.95.centroids.fasta_PSMEv1.0_95_92_genes_without_introns.fasta.80.centroids.pep_arabidopsis_at11.out		No	Yes	3702.AT2G34410.1	5e-238	828.9		Viridiplantae	0C4KK@braNOG,0XPE6@NOG,1BI5R@strNOG,1DQTV@virNOG,KOG1699@euNOG	CAS1 domain-containing protein		PFAM (Cas1p), SMART (TRANS)	GO:0006950-response to stress(L=2),GO:0009607-response to biotic stimulus(L=2),GO:0009719-response to endogenous stimulus(L=2),GO:0042221-response to chemical(L=2),GO:0044085-cellular component biogenesis(L=2),GO:0044763-single-organism cellular process(L=2),GO:0071554-cell wall organization or biogenesis(L=2),	GO:0043227-membrane-bounded organelle(L=2),GO:0044464-cell part(L=2),
transcript10484.p1_1
transcript12135.p1_1_2	AT3G07320.1	53.5	432	199	2	40	470	26	456	4e-141	91.100000	AT3G07320.1 | O-Glycosyl hydrolases family 17 protein | Chr3:2332324-2333925 REVERSE LENGTH=460 | 201606		ALL.95.centroids.fasta_PSMEv1.0_95_92_genes_without_introns.fasta.80.centroids.pep.uniq-atonly_outfiles/similarity_search/blastp_ALL.95.centroids.fasta_PSMEv1.0_95_92_genes_without_introns.fasta.80.centroids.pep_arabidopsis_at11.out		No	Yes	29760.VIT_05s0062g01430.t01	4.9e-157	559.7		Viridiplantae	0IGWE@euNOG,0Y94B@NOG,1BISU@strNOG,1DZRB@virNOG	glucan endo-1-3-beta-glucosidase		PFAM (Glyco_hydro_17, X8), SMART (X8, SIGNAL, TRANS)
transcript2951.p1_1	AT1G58848.1	23.8	841	535	24	19	801	107	899	1.2e-42	92.800000	AT1G58848.1 | Disease resistance protein (CC-NBS-LRR class) family | Chr1:21792140-21795455 FORWARD LENGTH=1049 | 201606		ALL.95.centroids.fasta_PSMEv1.0_95_92_genes_without_introns.fasta.80.centroids.pep.uniq-atonly_outfiles/similarity_search/blastp_ALL.95.centroids.fasta_PSMEv1.0_95_92_genes_without_introns.fasta.80.centroids.pep_arabidopsis_at11.out		No	Yes	4641.GSMUA_Achr7P20220_001	4.6e-57	228.4	OSI_04999	Viridiplantae	0TJXM@lilNOG,1BC0V@strNOG,1DPZC@virNOG,COG4886@NOG,KOG4658@euNOG	disease resistance		PFAM (NB-ARC)
transcript10912.p1_1_2	AT2G16430.2	72.5	448	121	1	19	464	12	459	2.3e-205	94.300000	AT2G16430.2 | purple acid phosphatase 10 | Chr2:7120502-7122772 REVERSE LENGTH=468 | 201606		ALL.95.centroids.fasta_PSMEv1.0_95_92_genes_without_introns.fasta.80.centroids.pep.uniq-atonly_outfiles/similarity_search/blastp_ALL.95.centroids.fasta_PSMEv1.0_95_92_genes_without_introns.fasta.80.centroids.pep_arabidopsis_at11.out		No	Yes	29760.VIT_03s0038g00230.t01	3.8e-210	736.1		Viridiplantae	1BKKU@strNOG,1DYGM@virNOG,COG1409@NOG,KOG1378@euNOG	Purple acid phosphatase		PFAM (Metallophos, PhoD), SMART (SIGNAL, TRANS)	GO:0006950-response to stress(L=2),GO:0007154-cell communication(L=2),GO:0009605-response to external stimulus(L=2),GO:0044237-cellular metabolic process(L=2),GO:0044763-single-organism cellular process(L=2),GO:0051716-cellular response to stimulus(L=2),	GO:0005911-cell-cell junction(L=2),GO:0044421-extracellular region part(L=2),GO:0044464-cell part(L=2),	GO:0016787-hydrolase activity(L=2),GO:0043167-ion binding(L=2),
transcript23561.p1_1
transcript151.p1_1
transcript27430.p1_1
transcript22840.p1_1	AT1G30760.1	45.2	476	248	5	4	470	59	530	7.1e-122	98.500000	AT1G30760.1 | FAD-binding Berberine family protein | Chr1:10918321-10920441 FORWARD LENGTH=534 | 201606		ALL.95.centroids.fasta_PSMEv1.0_95_92_genes_without_introns.fasta.80.centroids.pep.uniq-atonly_outfiles/similarity_search/blastp_ALL.95.centroids.fasta_PSMEv1.0_95_92_genes_without_introns.fasta.80.centroids.pep_arabidopsis_at11.out		No	Yes	3847.GLYMA20G35570.1	1.8e-135	488.0	OSI_27888	Viridiplantae	0IICB@euNOG,1BESA@strNOG,1DSPU@virNOG,COG0277@NOG	Berberine and berberine like		PFAM (BBE, FAD_binding_4), SMART (SIGNAL, TRANS)
transcript14932.p1_1
transcript1072.p1_1																		29760.VIT_04s0043g00760.t01	5.6e-256	889.4		Viridiplantae	0IRRE@euNOG,1C79E@strNOG,1EM6P@virNOG,COG3914@NOG	UDP-N-acetylglucosamine--peptide N-acetylglucosaminyltransferase	Other types of O-glycan biosynthesis (00514)	PFAM (TPR_1, TPR_2, PPR), SMART (TPR, SEL1)	GO:0009058-biosynthetic process(L=2),GO:0044237-cellular metabolic process(L=2),GO:0044238-primary metabolic process(L=2),GO:0071704-organic substance metabolic process(L=2),		GO:0016740-transferase activity(L=2),
transcript29190.p1_1	AT4G00170.1	50.6	235	115	1	2	235	3	237	1.6e-53	98.700000	AT4G00170.1 | Plant VAMP (vesicle-associated membrane protein) family protein | Chr4:70732-72085 REVERSE LENGTH=239 | 201606		ALL.95.centroids.fasta_PSMEv1.0_95_92_genes_without_introns.fasta.80.centroids.pep.uniq-atonly_outfiles/similarity_search/blastp_ALL.95.centroids.fasta_PSMEv1.0_95_92_genes_without_introns.fasta.80.centroids.pep_arabidopsis_at11.out		No	Yes	29760.VIT_15s0048g00600.t01	1.1e-56	225.3		Viridiplantae	1BCYG@strNOG,1DQW5@virNOG,COG5066@NOG,KOG0439@euNOG	vesicle-associated		PFAM (Motile_Sperm), SMART (TRANS, COIL)		GO:0043227-membrane-bounded organelle(L=2),GO:0044422-organelle part(L=2),GO:0044425-membrane part(L=2),GO:0044464-cell part(L=2),
transcript9008.p1_1	AT3G51895.1	56.4	445	192	2	1	444	202	645	4.4e-140	93.500000	AT3G51895.1 | sulfate transporter 3%3B1 | Chr3:19251503-19255677 REVERSE LENGTH=658 | 201606		ALL.95.centroids.fasta_PSMEv1.0_95_92_genes_without_introns.fasta.80.centroids.pep.uniq-atonly_outfiles/similarity_search/blastp_ALL.95.centroids.fasta_PSMEv1.0_95_92_genes_without_introns.fasta.80.centroids.pep_arabidopsis_at11.out		No	Yes	29760.VIT_05s0020g03930.t01	1.4e-143	515.0	FG04242.1	Eukaryotes	COG0659@NOG,KOG0236@euNOG	solute carrier family 26		PFAM (Sulfate_transp, STAS, cNMP_binding), SMART (TRANS, CA)	GO:0006950-response to stress(L=2),GO:0044763-single-organism cellular process(L=2),GO:0051234-establishment of localization(L=2),GO:0051716-cellular response to stimulus(L=2),	GO:0043227-membrane-bounded organelle(L=2),GO:0044421-extracellular region part(L=2),GO:0044422-organelle part(L=2),GO:0044425-membrane part(L=2),GO:0044464-cell part(L=2),	GO:0022857-transmembrane transporter activity(L=2),GO:0022892-substrate-specific transporter activity(L=2),
transcript31959.p1_1
transcript10597.p1_1
transcript4242.p1_1
transcript12396.p1_1
transcript11770.p1_1	AT1G32500.1	53.0	455	199	6	25	467	24	475	2.4e-130	93.300000	AT1G32500.1 | non-intrinsic ABC protein 6 | Chr1:11750091-11751994 REVERSE LENGTH=475 | 201606		ALL.95.centroids.fasta_PSMEv1.0_95_92_genes_without_introns.fasta.80.centroids.pep.uniq-atonly_outfiles/similarity_search/blastp_ALL.95.centroids.fasta_PSMEv1.0_95_92_genes_without_introns.fasta.80.centroids.pep_arabidopsis_at11.out		No	Yes	4641.GSMUA_Achr10P14420_001	9.4e-132	475.7		Viridiplantae	0IHDK@euNOG,0TQ4K@lilNOG,1BJQV@strNOG,1DXND@virNOG,COG0719@NOG	protein ABCI7, chloroplastic-like		PFAM (UPF0051)	GO:0003006-developmental process involved in reproduction(L=2),GO:0009058-biosynthetic process(L=2),GO:0016043-cellular component organization(L=2),GO:0022414-reproductive process(L=2),GO:0044085-cellular component biogenesis(L=2),GO:0044707-single-multicellular organism process(L=2),GO:0044763-single-organism cellular process(L=2),GO:0044767-single-organism developmental process(L=2),GO:0048856-…	GO:0043227-membrane-bounded organelle(L=2),GO:0044422-organelle part(L=2),GO:0044464-cell part(L=2),
transcript10019.p1_1	AT5G60980.2	48.2	382	177	7	1	377	1	366	2.7e-81	79.400000	AT5G60980.2 | Nuclear transport factor 2 (NTF2) family protein with RNA binding (RRM-RBD-RNP motifs) domain-containing protein | Chr5:24543988-24546027 FORWARD LENGTH=460 | 201606		ALL.95.centroids.fasta_PSMEv1.0_95_92_genes_without_introns.fasta.80.centroids.pep.uniq-atonly_outfiles/similarity_search/blastp_ALL.95.centroids.fasta_PSMEv1.0_95_92_genes_without_introns.fasta.80.centroids.pep_arabidopsis_at11.out		No	Yes	29760.VIT_00s0216g00030.t01	7e-95	353.2		Viridiplantae	0YV57@NOG,1BIK8@strNOG,1DWHH@virNOG,KOG0116@euNOG	nuclear transport factor 2 (NTF2) family protein RNA recognition motif (RRM)-containing protein		PFAM (NTF2, RRM_1), SMART (RRM)
transcript2027.p1_1	AT2G15820.1	41.8	662	379	5	158	816	162	820	1.1e-157	78.500000	AT2G15820.1 | endonuclease | Chr2:6888734-6891360 REVERSE LENGTH=849 | 201606		ALL.95.centroids.fasta_PSMEv1.0_95_92_genes_without_introns.fasta.80.centroids.pep.uniq-atonly_outfiles/similarity_search/blastp_ALL.95.centroids.fasta_PSMEv1.0_95_92_genes_without_introns.fasta.80.centroids.pep_arabidopsis_at11.out		No	Yes	29760.VIT_03s0063g00900.t01	9.3e-183	646.0		Viridiplantae	0Z7Z7@NOG,1BJJS@strNOG,1DXHD@virNOG,KOG4197@euNOG	Pentatricopeptide repeat-containing protein		PFAM (PPR, LAGLIDADG_2)	GO:0006807-nitrogen compound metabolic process(L=2),GO:0016043-cellular component organization(L=2),GO:0044085-cellular component biogenesis(L=2),GO:0044237-cellular metabolic process(L=2),GO:0044238-primary metabolic process(L=2),GO:0071704-organic substance metabolic process(L=2),
transcript2048.p1_1
transcript1252.p1_1
transcript34710.p1_1	AT3G03000.1	57.3	150	63	1	56	205	13	161	2.3e-35	70.400000	AT3G03000.1 | EF hand calcium-binding protein family | Chr3:677388-677885 FORWARD LENGTH=165 | 201606		ALL.95.centroids.fasta_PSMEv1.0_95_92_genes_without_introns.fasta.80.centroids.pep.uniq-atonly_outfiles/similarity_search/blastp_ALL.95.centroids.fasta_PSMEv1.0_95_92_genes_without_introns.fasta.80.centroids.pep_arabidopsis_at11.out		No	Yes	3694.POPTR_0010s14280.1	4.2e-39	166.8		Viridiplantae	1BIX9@strNOG,1DWUH@virNOG,COG5126@NOG,KOG0027@euNOG	calcium-binding protein	Plant-pathogen interaction (04626)	PFAM (efhand), SMART (EFh)
transcript20808.p1_1
transcript11380.p1_1	AT3G19770.1	55.5	418	160	8	14	429	8	401	2.4e-117	87.400000	AT3G19770.1 | Vacuolar sorting protein 9 (VPS9) domain-containing protein | Chr3:6866916-6869114 FORWARD LENGTH=520 | 201606		ALL.95.centroids.fasta_PSMEv1.0_95_92_genes_without_introns.fasta.80.centroids.pep.uniq-atonly_outfiles/similarity_search/blastp_ALL.95.centroids.fasta_PSMEv1.0_95_92_genes_without_introns.fasta.80.centroids.pep_arabidopsis_at11.out		No	Yes	4558.Sb01g040290.1	4.2e-124	450.3		Viridiplantae	0TPPD@lilNOG,0YGAZ@NOG,15KEG@poaNOG,1BDYN@strNOG,1DRWB@virNOG,KOG2319@euNOG	Vacuolar protein sorting-associated protein		PFAM (VPS9), SMART (VPS9)	GO:0016043-cellular component organization(L=2),GO:0044085-cellular component biogenesis(L=2),GO:0044707-single-multicellular organism process(L=2),GO:0044763-single-organism cellular process(L=2),GO:0044767-single-organism developmental process(L=2),GO:0048856-anatomical structure development(L=2),GO:0050789-regulation of biological process(L=2),GO:0065009-regulation of molecular function(L=2),G…	GO:0043227-membrane-bounded organelle(L=2),GO:0044464-cell part(L=2),	GO:0005085-guanyl-nucleotide exchange factor activity(L=2),GO:0030234-enzyme regulator activity(L=2),
transcript10402.p1_1
transcript12540.p1_1
transcript10395.p1_1	AT1G06070.1	39.7	345	165	11	71	408	28	336	4.3e-42	71.000000	AT1G06070.1 | Basic-leucine zipper (bZIP) transcription factor family protein | Chr1:1835201-1837116 REVERSE LENGTH=423 | 201606		ALL.95.centroids.fasta_PSMEv1.0_95_92_genes_without_introns.fasta.80.centroids.pep.uniq-atonly_outfiles/similarity_search/blastp_ALL.95.centroids.fasta_PSMEv1.0_95_92_genes_without_introns.fasta.80.centroids.pep_arabidopsis_at11.out		No	Yes	3218.PP1S20_118V6.1	1.1e-76	292.7		Viridiplantae	0IIHM@euNOG,11FX9@NOG,1BF6R@strNOG,1DT4T@virNOG	transcription factor		PFAM (bZIP_1, bZIP_2), SMART (COIL, BRLZ)	GO:0050789-regulation of biological process(L=2),	GO:0043227-membrane-bounded organelle(L=2),GO:0044464-cell part(L=2),	GO:0003700-transcription factor activity, sequence-specific DNA binding(L=2),
transcript21261.p1_1
transcript14989.p1_1
transcript16389.p1_1
transcript10933.p1_1	AT3G61600.1	73.8	539	126	5	39	569	25	556	1.1e-225	92.800000	AT3G61600.1 | POZ/BTB containin G-protein 1 | Chr3:22795704-22797953 FORWARD LENGTH=561 | 201606		ALL.95.centroids.fasta_PSMEv1.0_95_92_genes_without_introns.fasta.80.centroids.pep.uniq-atonly_outfiles/similarity_search/blastp_ALL.95.centroids.fasta_PSMEv1.0_95_92_genes_without_introns.fasta.80.centroids.pep_arabidopsis_at11.out		No	Yes	29760.VIT_15s0046g01510.t01	1.3e-231	807.7		Viridiplantae	0IH2K@euNOG,0YD15@NOG,1BHB3@strNOG,1DV76@virNOG	BTB POZ domain-containing protein		PFAM (BACK, BTB), SMART (BACK, BTB)	GO:0009628-response to abiotic stimulus(L=2),	GO:0043227-membrane-bounded organelle(L=2),GO:0044464-cell part(L=2),
transcript24826.p1_1
transcript15114.p1_1	AT2G42780.1	38.2	220	125	6	3	220	9	219	1.8e-32	60.400000	AT2G42780.1 | transcription elongation factor B polypeptide | Chr2:17801037-17802646 FORWARD LENGTH=293 | 201606		ALL.95.centroids.fasta_PSMEv1.0_95_92_genes_without_introns.fasta.80.centroids.pep.uniq-atonly_outfiles/similarity_search/blastp_ALL.95.centroids.fasta_PSMEv1.0_95_92_genes_without_introns.fasta.80.centroids.pep_arabidopsis_at11.out		No	Yes	4641.GSMUA_Achr9P09020_001	5.4e-47	193.7		Viridiplantae	0TXYK@lilNOG,10PG3@NOG,1BR50@strNOG,1E2Z8@virNOG,KOG2821@euNOG	RNA polymerase II transcription factor SIII (Elongin) subunit A		PFAM (Elongin_A), SMART (COIL)
transcript16050.p1_1
transcript16157.p1_1																		290339.ESA_01487	2.2e-11	75.9		Bacteria	05U1M@bactNOG,0R0CR@gproNOG,11ZK0@NOG,17WRK@proNOG	NA
transcript12048.p1_1
transcript15350.p1_1																		3218.PP1S42_187V6.1	3.9e-70	270.8		Viridiplantae	0IP8M@euNOG,11T6F@NOG,1C6U0@strNOG,1EKQY@virNOG	NA		SMART (TRANS, COIL)
transcript1259.p1_1
transcript3153.p1_1	AT1G67680.1	53.2	688	270	10	1	676	1	648	1.3e-172	96.200000	AT1G67680.1 | SRP72 RNA-binding domain-containing protein | Chr1:25365962-25368464 REVERSE LENGTH=664 | 201606		ALL.95.centroids.fasta_PSMEv1.0_95_92_genes_without_introns.fasta.80.centroids.pep.uniq-atonly_outfiles/similarity_search/blastp_ALL.95.centroids.fasta_PSMEv1.0_95_92_genes_without_introns.fasta.80.centroids.pep_arabidopsis_at11.out		No	Yes	29760.VIT_01s0010g02370.t01	1e-174	619.0		Viridiplantae	0XRWI@NOG,1BEI1@strNOG,1DSFU@virNOG,KOG2376@euNOG	Signal-recognition-particle assembly has a crucial role in targeting secretory proteins to the rough endoplasmic reticulum membrane (By similarity)	Protein export (03060)	PFAM (SRP72)		GO:0005911-cell-cell junction(L=2),GO:0044464-cell part(L=2),
transcript26587.p1_1	AT1G11800.1	58.7	288	119	0	61	348	154	441	2.6e-98	76.200000	AT1G11800.1 | endonuclease/exonuclease/phosphatase family protein | Chr1:3985520-3987263 REVERSE LENGTH=441 | 201606		ALL.95.centroids.fasta_PSMEv1.0_95_92_genes_without_introns.fasta.80.centroids.pep.uniq-atonly_outfiles/similarity_search/blastp_ALL.95.centroids.fasta_PSMEv1.0_95_92_genes_without_introns.fasta.80.centroids.pep_arabidopsis_at11.out		No	Yes	3847.GLYMA17G01590.1	2.4e-106	391.0		Viridiplantae	0XP85@NOG,1BBWJ@strNOG,1DQAS@virNOG,KOG2756@euNOG,KOG4198@euNOG	Endonuclease Exonuclease phosphatase family protein		PFAM (Exo_endo_phos, zf-RanBP), SMART (ZnF_RBZ)
transcript23626.p1_1
transcript10413.p1_1_2
transcript10394.p1_1_2
transcript22442.p1_1
transcript20734.p1_1	AT1G03770.1	33.4	419	226	6	60	478	92	457	2.4e-48	87.300000	AT1G03770.1 | RING 1B | Chr1:944772-947431 FORWARD LENGTH=460 | 201606		ALL.95.centroids.fasta_PSMEv1.0_95_92_genes_without_introns.fasta.80.centroids.pep.uniq-atonly_outfiles/similarity_search/blastp_ALL.95.centroids.fasta_PSMEv1.0_95_92_genes_without_introns.fasta.80.centroids.pep_arabidopsis_at11.out		No	Yes	29760.VIT_10s0003g00080.t01	6.9e-82	310.1		Viridiplantae	0XQ5G@NOG,1BCB5@strNOG,1DQ97@virNOG,KOG0311@euNOG	E3 ubiquitin-protein ligase		PFAM (zf-C3HC4), SMART (RING, COIL)
transcript9330.p1_1																		3847.GLYMA08G41270.2	4.6e-19	101.7		Ancestor	12BMQ@NOG	TMV resistance protein N-like		PFAM (TIR, NB-ARC, LRR_1, NACHT, LRR_3, AAA), SMART (TIR, AAA, LRR, TRANS, COIL, LRR_TYP)
transcript25359.p1_1
transcript10771.p1_1_2
transcript13368.p1_1	AT1G75220.1	60.0	480	185	2	8	480	8	487	9e-157	98.300000	AT1G75220.1 | Major facilitator superfamily protein | Chr1:28229412-28232606 REVERSE LENGTH=487 | 201606		ALL.95.centroids.fasta_PSMEv1.0_95_92_genes_without_introns.fasta.80.centroids.pep.uniq-atonly_outfiles/similarity_search/blastp_ALL.95.centroids.fasta_PSMEv1.0_95_92_genes_without_introns.fasta.80.centroids.pep_arabidopsis_at11.out		No	Yes	4641.GSMUA_Achr1P04760_001	1.1e-156	558.5		Viridiplantae	0TJ9T@lilNOG,0XNQK@NOG,1BD4Q@strNOG,1DR26@virNOG,KOG0254@euNOG	sugar transporter ERD6-like		PFAM (MFS_1, Sugar_tr), SMART (TRANS)
transcript12084.p1_1
transcript10860.p1_1
transcript27848.p1_1
transcript21591.p1_1	AT5G44200.1	83.6	159	26	0	1	159	1	159	1.2e-77	67.400000	AT5G44200.1 | CAP-binding protein 20 | Chr5:17802062-17803875 REVERSE LENGTH=257 | 201606		ALL.95.centroids.fasta_PSMEv1.0_95_92_genes_without_introns.fasta.80.centroids.pep.uniq-atonly_outfiles/similarity_search/blastp_ALL.95.centroids.fasta_PSMEv1.0_95_92_genes_without_introns.fasta.80.centroids.pep_arabidopsis_at11.out		No	Yes	4558.Sb04g025800.1	2.3e-78	297.4	CBP20	Viridiplantae	0TUQ0@lilNOG,11FJQ@NOG,15RKI@poaNOG,1BFJT@strNOG,1DTI3@virNOG,KOG0121@euNOG	Nuclear cap-binding protein subunit	RNA transport (03013), Spliceosome (03040), mRNA surveillance pathway (03015)	PFAM (RRM_1), SMART (RRM)	GO:0006807-nitrogen compound metabolic process(L=2),GO:0042221-response to chemical(L=2),GO:0044237-cellular metabolic process(L=2),GO:0044238-primary metabolic process(L=2),GO:0044763-single-organism cellular process(L=2),GO:0050789-regulation of biological process(L=2),GO:0051716-cellular response to stimulus(L=2),GO:0071704-organic substance metabolic process(L=2),	GO:0034518-RNA cap binding complex(L=2),GO:0043227-membrane-bounded organelle(L=2),GO:0043234-protein complex(L=2),GO:0044464-cell part(L=2),	GO:0097159-organic cyclic compound binding(L=2),GO:1901363-heterocyclic compound binding(L=2),
transcript16937.p1_1
transcript38288.p1_1																		4641.GSMUA_Achr1P04960_001	1.9e-20	104.0		Viridiplantae	0U19N@lilNOG,1BVHV@strNOG,1E7IN@virNOG,COG0267@NOG,KOG3505@euNOG	Ribosomal protein L33	Ribosome (03010)	PFAM (Ribosomal_L33)
transcript10462.p1_1	AT4G10440.1	60.4	647	224	6	1	640	1	622	1.5e-236	99.400000	AT4G10440.1 | S-adenosyl-L-methionine-dependent methyltransferases superfamily protein | Chr4:6459728-6461932 REVERSE LENGTH=633 | 201606		ALL.95.centroids.fasta_PSMEv1.0_95_92_genes_without_introns.fasta.80.centroids.pep.uniq-atonly_outfiles/similarity_search/blastp_ALL.95.centroids.fasta_PSMEv1.0_95_92_genes_without_introns.fasta.80.centroids.pep_arabidopsis_at11.out		No	Yes	29760.VIT_02s0025g03200.t01	1.1e-268	931.0		Viridiplantae	0IIY2@euNOG,0Y9NV@NOG,1BFSR@strNOG,1DTQJ@virNOG	methyltransferase		PFAM (DUF248, Methyltransf_11), SMART (TRANS, COIL)		GO:0043227-membrane-bounded organelle(L=2),GO:0044422-organelle part(L=2),GO:0044425-membrane part(L=2),GO:0044464-cell part(L=2),
transcript8097.p1_1
transcript25356.p1_1
transcript10328.p1_1
transcript1008.p1_1
transcript11647.p1_1_2	AT2G37860.3	72.8	290	78	1	170	459	144	432	9.3e-119	63.000000	AT2G37860.3 | reticulata-like protein%2C putative (DUF3411) | Chr2:15856952-15858793 FORWARD LENGTH=432 | 201606		ALL.95.centroids.fasta_PSMEv1.0_95_92_genes_without_introns.fasta.80.centroids.pep.uniq-atonly_outfiles/similarity_search/blastp_ALL.95.centroids.fasta_PSMEv1.0_95_92_genes_without_introns.fasta.80.centroids.pep_arabidopsis_at11.out		No	No	3694.POPTR_0016s10280.1	3.3e-126	457.2		Viridiplantae	0IE1S@euNOG,0YE28@NOG,1BDKN@strNOG,1DTQ6@virNOG	Domain of unknown function (DUF3411)		PFAM (DUF3411), SMART (TRANS, SIGNAL)	GO:0044707-single-multicellular organism process(L=2),GO:0044767-single-organism developmental process(L=2),GO:0048856-anatomical structure development(L=2),	GO:0043227-membrane-bounded organelle(L=2),GO:0044422-organelle part(L=2),GO:0044464-cell part(L=2),
transcript11248.p1_1
transcript36430.p1_1
transcript10181.p1_1
transcript142.p1_1
transcript17024.p1_1
transcript11222.p1_1																		4641.GSMUA_Achr11P19690_001	2.1e-54	218.8		Viridiplantae	0IP4Z@euNOG,0Y9ZH@NOG,1C6TC@strNOG,1EKQB@virNOG	Zn-finger in Ran binding protein and others	Transcriptional misregulation in cancer (05202)	PFAM (RRM_1, zf-RanBP), SMART (RRM, ZnF_RBZ)
transcript10517.p1_1
transcript10079.p1_1
transcript14481.p1_1	AT4G26850.1	66.6	341	105	6	1	335	1	338	8.9e-131	86.600000	AT4G26850.1 | GDP-L-galactose phosphorylase 1 | Chr4:13499262-13501145 REVERSE LENGTH=442 | 201606		ALL.95.centroids.fasta_PSMEv1.0_95_92_genes_without_introns.fasta.80.centroids.pep.uniq-atonly_outfiles/similarity_search/blastp_ALL.95.centroids.fasta_PSMEv1.0_95_92_genes_without_introns.fasta.80.centroids.pep_arabidopsis_at11.out		No	Yes	4641.GSMUA_Achr10P10830_001	2.9e-139	500.4		Viridiplantae	0TIJP@lilNOG,11FR6@NOG,1BEWC@strNOG,1DSU2@virNOG,KOG2720@euNOG	GDP-L-galactose phosphorylase	Biosynthesis of secondary metabolites (01110), Ascorbate and aldarate metabolism (00053), Metabolic pathways (01100)
transcript28569.p1_1
transcript10195.p1_1	AT4G10790.1	54.1	477	208	3	10	478	6	479	2e-95	97.300000	AT4G10790.1 | UBX domain-containing protein | Chr4:6640752-6643035 REVERSE LENGTH=480 | 201606		ALL.95.centroids.fasta_PSMEv1.0_95_92_genes_without_introns.fasta.80.centroids.pep.uniq-atonly_outfiles/similarity_search/blastp_ALL.95.centroids.fasta_PSMEv1.0_95_92_genes_without_introns.fasta.80.centroids.pep_arabidopsis_at11.out		No	Yes	3694.POPTR_0001s11200.1	8.6e-117	426.0		Viridiplantae	0XSFS@NOG,1BHBS@strNOG,1DTWP@virNOG,KOG1363@euNOG	fas-associated factor		PFAM (UBX), SMART (UAS, COIL, UBX, TRANS)		GO:0044464-cell part(L=2),
transcript12709.p1_1																		400682.PAC_15725888	4.2e-49	201.1	EMG1	Animals	0VCZP@meNOG,12RUH@opiNOG,COG1756@NOG,KOG3073@euNOG	ribosomal RNA small subunit methyltransferase	Ribosome biogenesis in eukaryotes (03008)	PFAM (EMG1)	GO:0006807-nitrogen compound metabolic process(L=2),GO:0006950-response to stress(L=2),GO:0009607-response to biotic stimulus(L=2),GO:0032259-methylation(L=2),GO:0044085-cellular component biogenesis(L=2),GO:0044237-cellular metabolic process(L=2),GO:0044238-primary metabolic process(L=2),GO:0044707-single-multicellular organism process(L=2),GO:0044763-single-organism cellular process(L=2),GO:004…	GO:0043227-membrane-bounded organelle(L=2),GO:0043228-non-membrane-bounded organelle(L=2),GO:0043233-organelle lumen(L=2),GO:0044422-organelle part(L=2),GO:0044464-cell part(L=2),	GO:0016740-transferase activity(L=2),GO:0097159-organic cyclic compound binding(L=2),GO:1901363-heterocyclic compound binding(L=2),
transcript3997.p1_1
transcript24967.p1_1	AT2G30410.1	71.8	110	30	1	1	109	1	110	1.7e-37	96.500000	AT2G30410.1 | tubulin folding cofactor A (KIESEL) | Chr2:12959812-12960552 FORWARD LENGTH=113 | 201606		ALL.95.centroids.fasta_PSMEv1.0_95_92_genes_without_introns.fasta.80.centroids.pep.uniq-atonly_outfiles/similarity_search/blastp_ALL.95.centroids.fasta_PSMEv1.0_95_92_genes_without_introns.fasta.80.centroids.pep_arabidopsis_at11.out		No	Yes	4641.GSMUA_Achr1P20090_001	1.1e-38	164.5		Viridiplantae	0TZ2X@lilNOG,11Y9A@NOG,1BSWF@strNOG,1E4RR@virNOG,KOG3470@euNOG	Tubulin-specific chaperone		PFAM (TBCA), SMART (COIL)		GO:0043228-non-membrane-bounded organelle(L=2),GO:0044464-cell part(L=2),
transcript10570.p1_1	AT5G53550.1	63.2	642	231	3	60	700	35	672	5.1e-249	90.000000	AT5G53550.1 | YELLOW STRIPE like 3 | Chr5:21756081-21758776 FORWARD LENGTH=675 | 201606		ALL.95.centroids.fasta_PSMEv1.0_95_92_genes_without_introns.fasta.80.centroids.pep.uniq-atonly_outfiles/similarity_search/blastp_ALL.95.centroids.fasta_PSMEv1.0_95_92_genes_without_introns.fasta.80.centroids.pep_arabidopsis_at11.out		No	Yes	29760.VIT_16s0098g01250.t01	2.9e-254	883.2		Viridiplantae	0IK9X@euNOG,1BI49@strNOG,1DZKU@virNOG,COG1297@NOG	metal-nicotianamine transporter		PFAM (OPT), SMART (TRANS)	GO:0003006-developmental process involved in reproduction(L=2),GO:0009607-response to biotic stimulus(L=2),GO:0022414-reproductive process(L=2),GO:0044707-single-multicellular organism process(L=2),GO:0044763-single-organism cellular process(L=2),GO:0048856-anatomical structure development(L=2),GO:0051234-establishment of localization(L=2),	GO:0044464-cell part(L=2),	GO:0022857-transmembrane transporter activity(L=2),
transcript17180.p1_1_2
transcript18144.p1_1	AT5G10770.1	40.8	475	258	9	18	481	12	474	5.6e-90	96.100000	AT5G10770.1 | Eukaryotic aspartyl protease family protein | Chr5:3403331-3405331 REVERSE LENGTH=474 | 201606		ALL.95.centroids.fasta_PSMEv1.0_95_92_genes_without_introns.fasta.80.centroids.pep.uniq-atonly_outfiles/similarity_search/blastp_ALL.95.centroids.fasta_PSMEv1.0_95_92_genes_without_introns.fasta.80.centroids.pep_arabidopsis_at11.out		No	Yes	29760.VIT_04s0008g07080.t01	1e-93	349.4		Viridiplantae	0XNV7@NOG,1BIR7@strNOG,1DWN8@virNOG,KOG1339@euNOG	aspartic proteinase		PFAM (Asp), SMART (SIGNAL, TRANS)
transcript1488.p1_1	AT1G55250.5	41.1	875	512	3	4	876	6	879	5.3e-155	99.300000	AT1G55250.5 | histone mono-ubiquitination 2 | Chr1:20607214-20612302 FORWARD LENGTH=881 | 201606		ALL.95.centroids.fasta_PSMEv1.0_95_92_genes_without_introns.fasta.80.centroids.pep.uniq-atonly_outfiles/similarity_search/blastp_ALL.95.centroids.fasta_PSMEv1.0_95_92_genes_without_introns.fasta.80.centroids.pep_arabidopsis_at11.out		No	Yes	3218.PP1S46_198V6.1	1.2e-196	692.2		Viridiplantae	0ITJ3@euNOG,0ZW20@NOG,1C7IM@strNOG,1EMGD@virNOG	RING		PFAM (zf-C3HC4), SMART (COIL, RING)
transcript14164.p1_1	AT4G30250.1	31.1	457	270	12	17	443	20	461	3.8e-46	88.400000	AT4G30250.1 | P-loop containing nucleoside triphosphate hydrolases superfamily protein | Chr4:14811262-14812821 REVERSE LENGTH=519 | 201606		ALL.95.centroids.fasta_PSMEv1.0_95_92_genes_without_introns.fasta.80.centroids.pep.uniq-atonly_outfiles/similarity_search/blastp_ALL.95.centroids.fasta_PSMEv1.0_95_92_genes_without_introns.fasta.80.centroids.pep_arabidopsis_at11.out		No	Yes	29760.VIT_13s0156g00110.t01	9.8e-52	209.9		Viridiplantae	1BDYX@strNOG,1DRWP@virNOG,COG0465@NOG,KOG0743@euNOG	ATPase family associated with various cellular activities (AAA)		PFAM (AAA, RuvB_N), SMART (AAA, SIGNAL, COIL)
transcript6226.p1_1_2																		3694.POPTR_0005s07900.1	2.1e-35	155.6	OSI_22202	Viridiplantae	0IEJE@euNOG,0YGN6@NOG,1BQ5N@strNOG,1DUDY@virNOG	transcription factor		PFAM (AP2), SMART (AP2)	GO:0050789-regulation of biological process(L=2),	GO:0043227-membrane-bounded organelle(L=2),GO:0044464-cell part(L=2),	GO:0003700-transcription factor activity, sequence-specific DNA binding(L=2),
transcript12769.p1_1_2																		4577.GRMZM5G883969_P01	2.4e-58	231.9		Viridiplantae	0JVX4@euNOG,0U42S@lilNOG,105H4@NOG,161GF@poaNOG,1C21P@strNOG,1EFBD@virNOG	NA		SMART (TRANS)
transcript31447.p1_1	AT3G13550.1	64.2	165	59	0	26	190	17	181	4.7e-64	85.900000	AT3G13550.1 | Ubiquitin-conjugating enzyme family protein | Chr3:4423569-4424797 REVERSE LENGTH=182 | 201606		ALL.95.centroids.fasta_PSMEv1.0_95_92_genes_without_introns.fasta.80.centroids.pep.uniq-atonly_outfiles/similarity_search/blastp_ALL.95.centroids.fasta_PSMEv1.0_95_92_genes_without_introns.fasta.80.centroids.pep_arabidopsis_at11.out		No	Yes	29760.VIT_06s0004g00730.t01	2e-64	250.8		Viridiplantae	1BR9H@strNOG,1E3D3@virNOG,COG5078@NOG,KOG0417@euNOG	Ubiquitin-conjugating enzyme	Ubiquitin mediated proteolysis (04120), Protein processing in endoplasmic reticulum (04141)	PFAM (UQ_con), SMART (UBCc)	GO:0044237-cellular metabolic process(L=2),GO:0044238-primary metabolic process(L=2),GO:0050789-regulation of biological process(L=2),GO:0071704-organic substance metabolic process(L=2),	GO:0043227-membrane-bounded organelle(L=2),GO:0044464-cell part(L=2),	GO:0016874-ligase activity(L=2),
transcript12373.p1_1
transcript9139.p1_1
transcript11346.p1_1_2	AT5G15490.1	85.1	478	71	0	1	478	1	478	5.7e-244	99.000000	AT5G15490.1 | UDP-glucose 6-dehydrogenase family protein | Chr5:5027872-5029314 REVERSE LENGTH=480 | 201606		ALL.95.centroids.fasta_PSMEv1.0_95_92_genes_without_introns.fasta.80.centroids.pep.uniq-atonly_outfiles/similarity_search/blastp_ALL.95.centroids.fasta_PSMEv1.0_95_92_genes_without_introns.fasta.80.centroids.pep_arabidopsis_at11.out		No	Yes	3218.PP1S49_270V6.1	2.9e-253	879.4	UGD1	Viridiplantae	1BNKP@strNOG,1DZ3D@virNOG,COG1004@NOG,KOG2666@euNOG	UDP-glucose 6-dehydrogenase	Biosynthesis of secondary metabolites (01110), Metabolic pathways (01100), Amino sugar and nucleotide sugar metabolism (00520), Ascorbate and aldarate metabolism (00053), Starch and sucrose metabolism (00500), Pentose and glucuronate interconversions (00040)	PFAM (UDPG_MGDP_dh_C, UDPG_MGDP_dh, UDPG_MGDP_dh_N), SMART (UDPG_MGDP_dh_C)	GO:0016043-cellular component organization(L=2),GO:0044238-primary metabolic process(L=2),GO:0044710-single-organism metabolic process(L=2),GO:0044763-single-organism cellular process(L=2),GO:0071554-cell wall organization or biogenesis(L=2),GO:0071704-organic substance metabolic process(L=2),	GO:0043227-membrane-bounded organelle(L=2),GO:0044464-cell part(L=2),GO:0048046-apoplast(L=2),	GO:0016491-oxidoreductase activity(L=2),
transcript2594.p1_1
transcript10952.p1_1
transcript8516.p1_1																		3218.PP1S62_220V6.1	1.2e-163	582.0		Viridiplantae	0IQN1@euNOG,0ZUXT@NOG,1C72E@strNOG,1EKZJ@virNOG	Protein of unknown function (DUF1162)		PFAM (DUF1162), SMART (TRANS)
transcript31586.p1_1																		4533.OB01G23320.1	1.1e-24	119.4		Viridiplantae	0JK9U@euNOG,0U5PG@lilNOG,114ST@NOG,1C4UK@strNOG,1EIES@virNOG	NA
transcript30754.p1_1
transcript10943.p1_1
transcript10647.p1_1
transcript23598.p1_1	AT3G58720.1	32.5	163	87	5	99	239	77	238	2e-16	58.800000	AT3G58720.1 | RING/U-box superfamily protein | Chr3:21716920-21717892 REVERSE LENGTH=238 | 201606		ALL.95.centroids.fasta_PSMEv1.0_95_92_genes_without_introns.fasta.80.centroids.pep.uniq-atonly_outfiles/similarity_search/blastp_ALL.95.centroids.fasta_PSMEv1.0_95_92_genes_without_introns.fasta.80.centroids.pep_arabidopsis_at11.out		No	Yes	4558.Sb02g022520.1	9.2e-19	99.4		Viridiplantae	0TYKV@lilNOG,121N2@NOG,15VV2@poaNOG,1BUAC@strNOG,1E673@virNOG,KOG0800@euNOG	Zinc finger, C3HC4 type (RING finger)		PFAM (zf-C3HC4), SMART (RING)
transcript10506.p1_1_2																		29760.VIT_08s0058g01330.t01	2.3e-24	119.0		Viridiplantae	0J0ZX@euNOG,1259V@NOG,1BR0P@strNOG,1E39N@virNOG	NA		SMART (TRANS, SIGNAL)
transcript10438.p1_1
transcript21208.p1_1
transcript23260.p1_1	AT1G27340.1	23.9	402	243	17	14	409	119	463	7.1e-17	95.400000	AT1G27340.1 | Galactose oxidase/kelch repeat superfamily protein | Chr1:9495741-9497857 FORWARD LENGTH=467 | 201606		ALL.95.centroids.fasta_PSMEv1.0_95_92_genes_without_introns.fasta.80.centroids.pep.uniq-atonly_outfiles/similarity_search/blastp_ALL.95.centroids.fasta_PSMEv1.0_95_92_genes_without_introns.fasta.80.centroids.pep_arabidopsis_at11.out		No	Yes	88036.EFJ36037	2.5e-27	128.6		Viridiplantae	0IH8Y@euNOG,11KX1@NOG,1BICQ@strNOG,1DW9P@virNOG	F-box kelch-repeat protein		PFAM (F-box), SMART (FBOX)
transcript19522.p1_1
transcript10289.p1_1_2
transcript13004.p1_1	AT3G02360.1	82.3	481	81	2	7	483	6	486	1e-232	98.600000	AT3G02360.1 | 6-phosphogluconate dehydrogenase family protein | Chr3:482498-483958 FORWARD LENGTH=486 | 201606		ALL.95.centroids.fasta_PSMEv1.0_95_92_genes_without_introns.fasta.80.centroids.pep.uniq-atonly_outfiles/similarity_search/blastp_ALL.95.centroids.fasta_PSMEv1.0_95_92_genes_without_introns.fasta.80.centroids.pep_arabidopsis_at11.out		No	Yes	29760.VIT_01s0010g01130.t01	6e-235	818.5	GND	Viridiplantae	1BFB7@strNOG,1DT9P@virNOG,COG0362@NOG,KOG2653@euNOG	Catalyzes the oxidative decarboxylation of 6- phosphogluconate to ribulose 5-phosphate and CO(2), with concomitant reduction of NADP to NADPH (By similarity)	Biosynthesis of secondary metabolites (01110), Glutathione metabolism (00480), Microbial metabolism in diverse environments (01120), Pentose phosphate pathway (00030), Metabolic pathways (01100)	PFAM (NAD_binding_2, 6PGD)	GO:0006950-response to stress(L=2),GO:0009628-response to abiotic stimulus(L=2),GO:0009719-response to endogenous stimulus(L=2),GO:0042221-response to chemical(L=2),	GO:0043227-membrane-bounded organelle(L=2),GO:0044422-organelle part(L=2),GO:0044464-cell part(L=2),
transcript2950.p1_1
transcript12689.p1_1
transcript16951.p1_1_2
transcript29849.p1_1_2	AT4G21970.1	33.1	142	68	5	61	178	6	144	1.3e-08	59.900000	AT4G21970.1 | senescence regulator (Protein of unknown function%2C DUF584) | Chr4:11653633-11654106 FORWARD LENGTH=157 | 201606		ALL.95.centroids.fasta_PSMEv1.0_95_92_genes_without_introns.fasta.80.centroids.pep.uniq-atonly_outfiles/similarity_search/blastp_ALL.95.centroids.fasta_PSMEv1.0_95_92_genes_without_introns.fasta.80.centroids.pep_arabidopsis_at11.out		No	No	88036.EFJ23276	4.8e-13	80.1		Viridiplantae	0JCST@euNOG,0YVXT@NOG,1BRY3@strNOG,1E3T3@virNOG	Pfam:DUF584		PFAM (DUF584), SMART (TRANS)
transcript33704.p1_1	AT4G39720.1	33.5	164	80	4	142	289	99	249	7.8e-10	50.500000	AT4G39720.1 | VQ motif-containing protein | Chr4:18429992-18430864 REVERSE LENGTH=290 | 201606		ALL.95.centroids.fasta_PSMEv1.0_95_92_genes_without_introns.fasta.80.centroids.pep.uniq-atonly_outfiles/similarity_search/blastp_ALL.95.centroids.fasta_PSMEv1.0_95_92_genes_without_introns.fasta.80.centroids.pep_arabidopsis_at11.out		No	Yes	3702.AT5G65170.1	3.6e-09	67.8		Viridiplantae	0BWRV@braNOG,0J3AG@euNOG,0Z9NP@NOG,1BSS5@strNOG,1E4K0@virNOG	VQ motif		PFAM (VQ)
transcript36293.p1_1
transcript10255.p1_1	AT1G72710.1	68.3	483	129	8	1	477	1	465	7.9e-177	98.600000	AT1G72710.1 | casein kinase 1-like protein 2 | Chr1:27372553-27376178 FORWARD LENGTH=465 | 201606		ALL.95.centroids.fasta_PSMEv1.0_95_92_genes_without_introns.fasta.80.centroids.pep.uniq-atonly_outfiles/similarity_search/blastp_ALL.95.centroids.fasta_PSMEv1.0_95_92_genes_without_introns.fasta.80.centroids.pep_arabidopsis_at11.out		No	Yes	15368.BRADI2G47850.1	2.2e-192	677.2		Viridiplantae	0TJBI@lilNOG,0XPGP@NOG,15G5V@poaNOG,1BG2M@strNOG,1DU07@virNOG,KOG1164@euNOG	Casein Kinase	Hedgehog signaling pathway (04340)	PFAM (Pkinase_Tyr, Pkinase), SMART (STYKc)		GO:0043227-membrane-bounded organelle(L=2),GO:0044464-cell part(L=2),
transcript2680.p1_1
transcript10029.p1_1	AT4G29680.1	64.6	483	158	3	10	481	14	494	2.5e-191	97.500000	AT4G29680.1 | Alkaline-phosphatase-like family protein | Chr4:14538067-14539557 REVERSE LENGTH=496 | 201606		ALL.95.centroids.fasta_PSMEv1.0_95_92_genes_without_introns.fasta.80.centroids.pep.uniq-atonly_outfiles/similarity_search/blastp_ALL.95.centroids.fasta_PSMEv1.0_95_92_genes_without_introns.fasta.80.centroids.pep_arabidopsis_at11.out		No	Yes	4113.PGSC0003DMT400077455	2.7e-195	686.8		Viridiplantae	1BMG1@strNOG,1DZAV@virNOG,COG1524@NOG,KOG2645@euNOG	ectonucleotide pyrophosphatase phosphodiesterase		PFAM (Phosphodiest, Sulfatase), SMART (TRANS, SIGNAL)		GO:0043227-membrane-bounded organelle(L=2),GO:0044464-cell part(L=2),
transcript1740.p1_1_2	AT5G13020.1	49.5	426	182	7	1	425	1	394	2.4e-96	85.200000	AT5G13020.1 | Emsy N Terminus (ENT)/ plant Tudor-like domains-containing protein | Chr5:4129691-4132089 REVERSE LENGTH=397 | 201606		ALL.95.centroids.fasta_PSMEv1.0_95_92_genes_without_introns.fasta.80.centroids.pep.uniq-atonly_outfiles/similarity_search/blastp_ALL.95.centroids.fasta_PSMEv1.0_95_92_genes_without_introns.fasta.80.centroids.pep_arabidopsis_at11.out		No	Yes	4641.GSMUA_Achr4P13240_001	7.3e-143	512.7		Viridiplantae	0TIY0@lilNOG,0YF3T@NOG,1BC22@strNOG,1DQ0I@virNOG,KOG4675@euNOG	emsy N terminus domain-containing protein ENT domain-containing protein		PFAM (ENT, LBR_tudor), SMART (COIL, ENT, Agenet, ZnF_C3H1)
transcript23349.p1_1																		5911.EDK31952	6.5e-09	66.6		Eukaryotes	0JMAD@euNOG,0ZC1T@NOG	NA
transcript37311.p1_1
transcript19736.p1_1
transcript32823.p1_1
transcript15096.p1_1	AT3G63510.1	67.5	366	113	2	100	461	43	406	4.8e-150	74.600000	AT3G63510.1 | FMN-linked oxidoreductases superfamily protein | Chr3:23450542-23452682 FORWARD LENGTH=419 | 201606		ALL.95.centroids.fasta_PSMEv1.0_95_92_genes_without_introns.fasta.80.centroids.pep.uniq-atonly_outfiles/similarity_search/blastp_ALL.95.centroids.fasta_PSMEv1.0_95_92_genes_without_introns.fasta.80.centroids.pep_arabidopsis_at11.out		No	Yes	4555.Si010164m	1.3e-149	535.0		Viridiplantae	0TVVX@lilNOG,15HHG@poaNOG,1BIJ9@strNOG,1DWGF@virNOG,COG0042@NOG,KOG2335@euNOG	Catalyzes the synthesis of dihydrouridine, a modified base found in the D-loop of most tRNAs (By similarity)		PFAM (Dus)		GO:0043227-membrane-bounded organelle(L=2),GO:0044464-cell part(L=2),
transcript12665.p1_1	AT5G12300.1	41.2	468	148	7	33	484	18	374	2.8e-65	93.200000	AT5G12300.1 | Calcium-dependent lipid-binding (CaLB domain) family protein | Chr5:3978508-3979632 REVERSE LENGTH=374 | 201606		ALL.95.centroids.fasta_PSMEv1.0_95_92_genes_without_introns.fasta.80.centroids.pep.uniq-atonly_outfiles/similarity_search/blastp_ALL.95.centroids.fasta_PSMEv1.0_95_92_genes_without_introns.fasta.80.centroids.pep_arabidopsis_at11.out		No	Yes	29760.VIT_06s0009g03420.t01	6.5e-104	383.3		Viridiplantae	0IVFG@euNOG,0YA2H@NOG,1BPV8@strNOG,1E1PF@virNOG	NA		PFAM (C2), SMART (C2, COIL)
transcript11429.p1_1_2
transcript10906.p1_1_2
transcript11404.p1_1
transcript11212.p1_1
transcript28348.p1_1
transcript10380.p1_1
transcript2315.p1_1_2
transcript16235.p1_1
transcript11915.p1_1	AT4G19230.1	64.1	468	159	4	1	468	8	466	4.4e-180	99.400000	AT4G19230.1 | cytochrome P450%2C family 707%2C subfamily A%2C polypeptide 1 | Chr4:10521524-10523517 FORWARD LENGTH=467 | 201606		ALL.95.centroids.fasta_PSMEv1.0_95_92_genes_without_introns.fasta.80.centroids.pep.uniq-atonly_outfiles/similarity_search/blastp_ALL.95.centroids.fasta_PSMEv1.0_95_92_genes_without_introns.fasta.80.centroids.pep_arabidopsis_at11.out		No	Yes	3711.Bra012551.1-P	2.7e-179	633.6	CYP707A1	Viridiplantae	0BUE0@braNOG,1BD3M@strNOG,1DR13@virNOG,COG2124@NOG,KOG0157@euNOG	Abscisic acid 8'-hydroxylase	Carotenoid biosynthesis (00906)	PFAM (p450), SMART (TRANS, SIGNAL)	GO:0003006-developmental process involved in reproduction(L=2),GO:0006950-response to stress(L=2),GO:0009607-response to biotic stimulus(L=2),GO:0009628-response to abiotic stimulus(L=2),GO:0022414-reproductive process(L=2),GO:0022611-dormancy process(L=2),GO:0032504-multicellular organism reproduction(L=2),GO:0044237-cellular metabolic process(L=2),GO:0044238-primary metabolic process(L=2),GO:00…	GO:0043227-membrane-bounded organelle(L=2),GO:0044422-organelle part(L=2),GO:0044425-membrane part(L=2),GO:0044464-cell part(L=2),	GO:0016491-oxidoreductase activity(L=2),
transcript23649.p1_1
transcript2581.p1_1	AT5G57580.1	42.8	671	318	19	4	650	13	641	1.3e-129	99.400000	AT5G57580.1 | Calmodulin-binding protein | Chr5:23314994-23317683 REVERSE LENGTH=647 | 201606		ALL.95.centroids.fasta_PSMEv1.0_95_92_genes_without_introns.fasta.80.centroids.pep.uniq-atonly_outfiles/similarity_search/blastp_ALL.95.centroids.fasta_PSMEv1.0_95_92_genes_without_introns.fasta.80.centroids.pep_arabidopsis_at11.out		No	Yes	3218.PP1S98_167V6.1	1.8e-133	481.9		Viridiplantae	0IJDW@euNOG,11EYI@NOG,1BDVK@strNOG,1DRT1@virNOG	calmodulin binding protein	Oocyte meiosis (04114), Plant-pathogen interaction (04626), Circadian entrainment (04713), Melanogenesis (04916), Estrogen signaling pathway (04915), Phosphatidylinositol signaling system (04070), GnRH signaling pathway (04912), Insulin signaling pathway (04910), Gastric acid secretion (04971), Salivary secretion (04970), Alzheimer's disease (05010), Neurotrophin signaling pathway (04722), Tuberc…	PFAM (Calmodulin_bind, PPR)
transcript16331.p1_1
transcript27349.p1_1
transcript20842.p1_1
transcript16808.p1_1
transcript12885.p1_1
transcript31928.p1_1
transcript2887.p1_1
transcript13517.p1_1	AT2G45510.1	48.0	510	254	8	11	518	8	508	5.2e-126	97.300000	AT2G45510.1 | cytochrome P450%2C family 704%2C subfamily A%2C polypeptide 2 | Chr2:18753085-18754944 FORWARD LENGTH=511 | 201606		ALL.95.centroids.fasta_PSMEv1.0_95_92_genes_without_introns.fasta.80.centroids.pep.uniq-atonly_outfiles/similarity_search/blastp_ALL.95.centroids.fasta_PSMEv1.0_95_92_genes_without_introns.fasta.80.centroids.pep_arabidopsis_at11.out		No	Yes	4641.GSMUA_Achr1P03820_001	1.8e-131	474.9		Viridiplantae	0TRKS@lilNOG,1BG3X@strNOG,1DX32@virNOG,COG2124@NOG,KOG0157@euNOG	cytochrome P450		PFAM (p450), SMART (TRANS, SIGNAL)
transcript13310.p1_1
transcript22255.p1_1	AT3G54380.1	45.6	410	205	4	66	470	4	400	8.7e-91	83.000000	AT3G54380.1 | SAC3/GANP/Nin1/mts3/eIF-3 p25 family | Chr3:20133985-20136752 REVERSE LENGTH=406 | 201606		ALL.95.centroids.fasta_PSMEv1.0_95_92_genes_without_introns.fasta.80.centroids.pep.uniq-atonly_outfiles/similarity_search/blastp_ALL.95.centroids.fasta_PSMEv1.0_95_92_genes_without_introns.fasta.80.centroids.pep_arabidopsis_at11.out		No	Yes	4641.GSMUA_Achr8P09880_001	3.3e-100	370.9		Viridiplantae	0TT33@lilNOG,1BIXP@strNOG,1DWUX@virNOG,COG5079@NOG,KOG1860@euNOG	SAC3 GANP family protein		PFAM (SAC3_GANP)
transcript35782.p1_1
transcript1417.p1_1	AT5G51380.1	44.0	484	219	4	7	486	43	478	5.6e-106	98.400000	AT5G51380.1 | RNI-like superfamily protein | Chr5:20875945-20877779 FORWARD LENGTH=479 | 201606		ALL.95.centroids.fasta_PSMEv1.0_95_92_genes_without_introns.fasta.80.centroids.pep.uniq-atonly_outfiles/similarity_search/blastp_ALL.95.centroids.fasta_PSMEv1.0_95_92_genes_without_introns.fasta.80.centroids.pep_arabidopsis_at11.out		No	Yes	3218.PP1S79_129V6.1	5.8e-129	466.5		Viridiplantae	0ZMA7@NOG,1C68M@strNOG,1EK6Y@virNOG,KOG1947@euNOG	LRR		SMART (LRR)
transcript12903.p1_1
transcript21785.p1_1	AT5G03610.1	41.5	342	176	6	15	332	11	352	5.1e-74	94.100000	AT5G03610.1 | GDSL-like Lipase/Acylhydrolase superfamily protein | Chr5:915650-918326 FORWARD LENGTH=359 | 201606		ALL.95.centroids.fasta_PSMEv1.0_95_92_genes_without_introns.fasta.80.centroids.pep.uniq-atonly_outfiles/similarity_search/blastp_ALL.95.centroids.fasta_PSMEv1.0_95_92_genes_without_introns.fasta.80.centroids.pep_arabidopsis_at11.out		No	Yes	29760.VIT_08s0007g03670.t01	1.3e-79	302.0		Viridiplantae	0IF04@euNOG,11T31@NOG,1BM8J@strNOG,1DZ3G@virNOG	GDSL esterase lipase		PFAM (Lipase_GDSL), SMART (SIGNAL, TRANS)
transcript30737.p1_1
transcript3081.p1_1
transcript11256.p1_1	AT3G01150.1	72.9	398	93	3	3	385	2	399	2.6e-159	78.500000	AT3G01150.1 | polypyrimidine tract-binding protein 1 | Chr3:51732-54344 FORWARD LENGTH=399 | 201606		ALL.95.centroids.fasta_PSMEv1.0_95_92_genes_without_introns.fasta.80.centroids.pep.uniq-atonly_outfiles/similarity_search/blastp_ALL.95.centroids.fasta_PSMEv1.0_95_92_genes_without_introns.fasta.80.centroids.pep_arabidopsis_at11.out		No	Yes	29760.VIT_14s0108g01030.t01	8.3e-176	622.1		Viridiplantae	0XPMZ@NOG,1BDUI@strNOG,1DRRW@virNOG,KOG1190@euNOG	polypyrimidine tract-binding protein		PFAM (RRM_1), SMART (RRM, RRM_2)	GO:0022414-reproductive process(L=2),GO:0044706-multi-multicellular organism process(L=2),GO:0044707-single-multicellular organism process(L=2),GO:0050789-regulation of biological process(L=2),	GO:0043227-membrane-bounded organelle(L=2),GO:0043228-non-membrane-bounded organelle(L=2),GO:0044464-cell part(L=2),
transcript21171.p1_1_2
transcript10034.p1_1_3	AT2G35000.1	31.5	279	149	8	122	385	105	356	2.6e-26	54.100000	AT2G35000.1 | RING/U-box superfamily protein | Chr2:14751809-14752945 REVERSE LENGTH=378 | 201606		ALL.95.centroids.fasta_PSMEv1.0_95_92_genes_without_introns.fasta.80.centroids.pep.uniq-atonly_outfiles/similarity_search/blastp_ALL.95.centroids.fasta_PSMEv1.0_95_92_genes_without_introns.fasta.80.centroids.pep_arabidopsis_at11.out		No	Yes	29760.VIT_14s0128g00120.t01	1.6e-30	139.4	OSI_31707	Viridiplantae	121N2@NOG,1BPVQ@strNOG,1E1PR@virNOG,KOG0800@euNOG	E3 ubiquitin-protein ligase		PFAM (zf-C3HC4), SMART (TRANS, RING, SIGNAL)	GO:0006950-response to stress(L=2),GO:0006955-immune response(L=2),GO:0009607-response to biotic stimulus(L=2),GO:0009719-response to endogenous stimulus(L=2),GO:0042221-response to chemical(L=2),GO:0044237-cellular metabolic process(L=2),GO:0044238-primary metabolic process(L=2),GO:0071704-organic substance metabolic process(L=2),	GO:0044464-cell part(L=2),	GO:0016874-ligase activity(L=2),
transcript22355.p1_1	AT3G02230.1	88.7	335	38	0	4	338	11	345	5.3e-188	98.800000	AT3G02230.1 | reversibly glycosylated polypeptide 1 | Chr3:415463-417304 FORWARD LENGTH=357 | 201606		ALL.95.centroids.fasta_PSMEv1.0_95_92_genes_without_introns.fasta.80.centroids.pep.uniq-atonly_outfiles/similarity_search/blastp_ALL.95.centroids.fasta_PSMEv1.0_95_92_genes_without_introns.fasta.80.centroids.pep_arabidopsis_at11.out		No	Yes	3847.GLYMA01G07930.1	6.1e-194	681.8	UPTG1	Viridiplantae	0IHTP@euNOG,1144T@NOG,1BCGS@strNOG,1DQEQ@virNOG	reversibly glycosylated polypeptide		PFAM (RGP)		GO:0005911-cell-cell junction(L=2),GO:0043227-membrane-bounded organelle(L=2),GO:0044464-cell part(L=2),	GO:0016853-isomerase activity(L=2),
transcript13878.p1_1																		4081.Solyc12g014380.1.1	6.4e-128	463.4	GPI	Viridiplantae	1BED9@strNOG,1DTHH@virNOG,COG0166@NOG,KOG2446@euNOG	glucose-6-phosphate isomerase	Biosynthesis of secondary metabolites (01110), Metabolic pathways (01100), Amino sugar and nucleotide sugar metabolism (00520), Glycolysis / Gluconeogenesis (00010), Starch and sucrose metabolism (00500), Microbial metabolism in diverse environments (01120), Pentose phosphate pathway (00030)	PFAM (PGI)	GO:0006950-response to stress(L=2),GO:0006955-immune response(L=2),GO:0009056-catabolic process(L=2),GO:0009058-biosynthetic process(L=2),GO:0009607-response to biotic stimulus(L=2),GO:0042221-response to chemical(L=2),GO:0044237-cellular metabolic process(L=2),GO:0044238-primary metabolic process(L=2),GO:0071704-organic substance metabolic process(L=2),	GO:0044464-cell part(L=2),	GO:0016853-isomerase activity(L=2),
transcript27339.p1_1	AT3G16150.1	62.0	371	92	2	2	372	3	324	2.1e-124	99.200000	AT3G16150.1 | N-terminal nucleophile aminohydrolases (Ntn hydrolases) superfamily protein | Chr3:5471794-5473033 FORWARD LENGTH=325 | 201606		ALL.95.centroids.fasta_PSMEv1.0_95_92_genes_without_introns.fasta.80.centroids.pep.uniq-atonly_outfiles/similarity_search/blastp_ALL.95.centroids.fasta_PSMEv1.0_95_92_genes_without_introns.fasta.80.centroids.pep_arabidopsis_at11.out		No	Yes	3847.GLYMA17G35650.1	2.3e-125	454.1		Viridiplantae	1BGNH@strNOG,1DUJE@virNOG,COG1446@NOG,KOG1592@euNOG	isoaspartyl peptidase L-asparaginase		PFAM (Asparaginase_2)	GO:0006807-nitrogen compound metabolic process(L=2),GO:0009056-catabolic process(L=2),GO:0044237-cellular metabolic process(L=2),GO:0044238-primary metabolic process(L=2),GO:0044710-single-organism metabolic process(L=2),GO:0071704-organic substance metabolic process(L=2),		GO:0016787-hydrolase activity(L=2),
transcript11565.p1_1
transcript10870.p1_1	AT3G23340.1	59.9	479	155	7	1	479	1	442	6.3e-150	99.800000	AT3G23340.1 | casein kinase I-like 10 | Chr3:8351047-8353791 FORWARD LENGTH=442 | 201606		ALL.95.centroids.fasta_PSMEv1.0_95_92_genes_without_introns.fasta.80.centroids.pep.uniq-atonly_outfiles/similarity_search/blastp_ALL.95.centroids.fasta_PSMEv1.0_95_92_genes_without_introns.fasta.80.centroids.pep_arabidopsis_at11.out		No	Yes	3218.PP1S430_12V6.1	2.4e-167	594.0		Viridiplantae	0XPGP@NOG,1BG2M@strNOG,1DU07@virNOG,KOG1164@euNOG	Casein Kinase	Hedgehog signaling pathway (04340)	PFAM (Pkinase_Tyr, Pkinase), SMART (STYKc)		GO:0005911-cell-cell junction(L=2),GO:0043227-membrane-bounded organelle(L=2),GO:0044464-cell part(L=2),
transcript10944.p1_1
transcript21834.p1_1
transcript9088.p1_1	AT4G22910.1	67.4	472	125	9	23	489	36	483	1e-176	95.300000	AT4G22910.1 | FIZZY-related 2 | Chr4:12012743-12015663 FORWARD LENGTH=483 | 201606		ALL.95.centroids.fasta_PSMEv1.0_95_92_genes_without_introns.fasta.80.centroids.pep.uniq-atonly_outfiles/similarity_search/blastp_ALL.95.centroids.fasta_PSMEv1.0_95_92_genes_without_introns.fasta.80.centroids.pep_arabidopsis_at11.out		No	Yes	3218.PP1S160_97V6.1	8.9e-194	681.8	CCS52	Viridiplantae	0IMNX@euNOG,1C6HM@strNOG,1EKEA@virNOG,COG2319@NOG	FIZZY-related	Ubiquitin mediated proteolysis (04120), Progesterone-mediated oocyte maturation (04914), Cell cycle - yeast (04111), Cell cycle (04110)	PFAM (WD40, eIF2A), SMART (WD40)	GO:0006807-nitrogen compound metabolic process(L=2),GO:0009058-biosynthetic process(L=2),GO:0016043-cellular component organization(L=2),GO:0016049-cell growth(L=2),GO:0044237-cellular metabolic process(L=2),GO:0044238-primary metabolic process(L=2),GO:0044707-single-multicellular organism process(L=2),GO:0044763-single-organism cellular process(L=2),GO:0044767-single-organism developmental proce…	GO:0043227-membrane-bounded organelle(L=2),GO:0044464-cell part(L=2),
transcript11105.p1_1	AT5G16510.1	56.2	347	146	3	4	349	5	346	1.5e-116	98.900000	AT5G16510.1 | Alpha-1%2C4-glucan-protein synthase family protein | Chr5:5393296-5394342 FORWARD LENGTH=348 | 201606		ALL.95.centroids.fasta_PSMEv1.0_95_92_genes_without_introns.fasta.80.centroids.pep.uniq-atonly_outfiles/similarity_search/blastp_ALL.95.centroids.fasta_PSMEv1.0_95_92_genes_without_introns.fasta.80.centroids.pep_arabidopsis_at11.out		No	Yes	29760.VIT_04s0023g00110.t01	1.8e-119	434.5		Viridiplantae	0IHBF@euNOG,0YC4P@NOG,1BN4G@strNOG,1DZZD@virNOG	UDP-arabinopyranose mutase		PFAM (RGP)	GO:0006950-response to stress(L=2),GO:0009628-response to abiotic stimulus(L=2),	GO:0005911-cell-cell junction(L=2),GO:0043227-membrane-bounded organelle(L=2),GO:0044464-cell part(L=2),
transcript25110.p1_1	AT1G15000.1	50.5	408	187	4	71	477	28	421	3.3e-114	83.100000	AT1G15000.1 | serine carboxypeptidase-like 50 | Chr1:5168613-5169947 FORWARD LENGTH=444 | 201606		ALL.95.centroids.fasta_PSMEv1.0_95_92_genes_without_introns.fasta.80.centroids.pep.uniq-atonly_outfiles/similarity_search/blastp_ALL.95.centroids.fasta_PSMEv1.0_95_92_genes_without_introns.fasta.80.centroids.pep_arabidopsis_at11.out		No	Yes	88036.EFJ32601	3.8e-128	463.8		Viridiplantae	1BF9I@strNOG,1DT7V@virNOG,COG2939@NOG,KOG1282@euNOG	serine carboxypeptidase-like		PFAM (Peptidase_S10), SMART (SIGNAL, TRANS, COIL)		GO:0043227-membrane-bounded organelle(L=2),GO:0044464-cell part(L=2),
transcript24103.p1_1	AT2G36970.1	38.1	493	267	10	13	482	1	478	3.4e-87	96.700000	AT2G36970.1 | UDP-Glycosyltransferase superfamily protein | Chr2:15529050-15530712 FORWARD LENGTH=490 | 201606		ALL.95.centroids.fasta_PSMEv1.0_95_92_genes_without_introns.fasta.80.centroids.pep.uniq-atonly_outfiles/similarity_search/blastp_ALL.95.centroids.fasta_PSMEv1.0_95_92_genes_without_introns.fasta.80.centroids.pep_arabidopsis_at11.out		No	Yes	4081.Solyc11g006100.1.1	6.1e-94	350.1		Eukaryotes	COG1819@NOG,KOG1192@euNOG	UDP-Glycosyltransferase	Metabolic pathways (01100), Chemical carcinogenesis (05204), Porphyrin and chlorophyll metabolism (00860), Metabolism of xenobiotics by cytochrome P450 (00980), Drug metabolism - cytochrome P450 (00982), Drug metabolism - other enzymes (00983), Ascorbate and aldarate metabolism (00053), Retinol metabolism (00830), Starch and sucrose metabolism (00500), Steroid hormone biosynthesis (00140), Pentos…	PFAM (UDPGT, Glyco_tran_28_C, Glyco_transf_28), SMART (TRANS, SIGNAL)
transcript34981.p1_1
transcript2011.p1_1
transcript10269.p1_1																		3218.PP1S52_66V6.1	1.1e-45	189.9		Viridiplantae	0IIXS@euNOG,128Y1@NOG,1BM1J@strNOG,1DYX2@virNOG	NA		PFAM (MATH), SMART (TRANS, MATH)
transcript27676.p1_1
transcript19707.p1_1
transcript4103.p1_1																		3847.GLYMA07G12170.1	6.7e-86	323.9		Viridiplantae	1BIF3@strNOG,1DWC0@virNOG,COG5048@NOG,KOG1721@euNOG	nucleic acid binding transcription factor zinc ion binding		SMART (ZnF_C2H2, COIL)
transcript21437.p1_1
transcript10075.p1_1
transcript2951.p1_1_2
transcript17859.p1_1
transcript19491.p1_1	AT2G44440.1	32.5	425	173	7	1	313	1	423	3.2e-40	81.300000	AT2G44440.1 | Emsy N Terminus (ENT) domain-containing protein | Chr2:18336621-18338950 REVERSE LENGTH=429 | 201606		ALL.95.centroids.fasta_PSMEv1.0_95_92_genes_without_introns.fasta.80.centroids.pep.uniq-atonly_outfiles/similarity_search/blastp_ALL.95.centroids.fasta_PSMEv1.0_95_92_genes_without_introns.fasta.80.centroids.pep_arabidopsis_at11.out		No	Yes	29760.VIT_08s0007g06350.t01	1.3e-54	219.2		Viridiplantae	0YF3T@NOG,1BC22@strNOG,1DQ0I@virNOG,KOG4675@euNOG	emsy N terminus domain-containing protein ENT domain-containing protein		PFAM (ENT, LBR_tudor), SMART (COIL, ENT, Agenet, ZnF_C3H1)
transcript34389.p1_1
transcript20464.p1_1
transcript13538.p1_1
transcript32034.p1_1	AT3G54900.1	72.8	103	28	0	78	180	63	165	1.6e-40	54.800000	AT3G54900.1 | CAX interacting protein 1 | Chr3:20341850-20342371 REVERSE LENGTH=173 | 201606		ALL.95.centroids.fasta_PSMEv1.0_95_92_genes_without_introns.fasta.80.centroids.pep.uniq-atonly_outfiles/similarity_search/blastp_ALL.95.centroids.fasta_PSMEv1.0_95_92_genes_without_introns.fasta.80.centroids.pep_arabidopsis_at11.out		No	Yes	3218.PP1S403_16V6.1	1.5e-45	188.0		Viridiplantae	1BRZ7@strNOG,1E5EK@virNOG,COG0278@NOG,KOG0911@euNOG	Glutaredoxin		PFAM (Glutaredoxin)	GO:0044710-single-organism metabolic process(L=2),GO:0044763-single-organism cellular process(L=2),GO:0051234-establishment of localization(L=2),	GO:0043227-membrane-bounded organelle(L=2),GO:0044422-organelle part(L=2),GO:0044464-cell part(L=2),	GO:0016491-oxidoreductase activity(L=2),GO:0022857-transmembrane transporter activity(L=2),
transcript17762.p1_1
transcript175.p1_1_4
transcript13140.p1_1	AT3G24170.1	70.4	490	138	1	1	483	1	490	2.2e-206	98.400000	AT3G24170.1 | glutathione-disulfide reductase | Chr3:8729762-8734115 REVERSE LENGTH=499 | 201606		ALL.95.centroids.fasta_PSMEv1.0_95_92_genes_without_introns.fasta.80.centroids.pep.uniq-atonly_outfiles/similarity_search/blastp_ALL.95.centroids.fasta_PSMEv1.0_95_92_genes_without_introns.fasta.80.centroids.pep_arabidopsis_at11.out		No	Yes	4641.GSMUA_Achr1P10930_001	2.6e-225	786.6	GR	Viridiplantae	0TTXB@lilNOG,1BC9N@strNOG,1DPWH@virNOG,COG1249@NOG,KOG0405@euNOG	Glutathione reductase	Glutathione metabolism (00480)	PFAM (Pyr_redox_2, Pyr_redox_dim, Pyr_redox)		GO:0043227-membrane-bounded organelle(L=2),GO:0044464-cell part(L=2),
transcript10673.p1_1	AT4G34710.1	60.7	616	230	6	50	661	35	642	7.3e-219	85.200000	AT4G34710.1 | arginine decarboxylase 2 | Chr4:16560315-16562450 REVERSE LENGTH=711 | 201606		ALL.95.centroids.fasta_PSMEv1.0_95_92_genes_without_introns.fasta.80.centroids.pep.uniq-atonly_outfiles/similarity_search/blastp_ALL.95.centroids.fasta_PSMEv1.0_95_92_genes_without_introns.fasta.80.centroids.pep_arabidopsis_at11.out		No	Yes	29760.VIT_03s0038g00760.t01	2.6e-226	790.4	ADC1	Viridiplantae	0IKSU@euNOG,1BENU@strNOG,1DSAP@virNOG,COG1166@NOG	arginine decarboxylase	Arginine and proline metabolism (00330), Metabolic pathways (01100)	PFAM (Orn_Arg_deC_N, Orn_DAP_Arg_deC)	GO:0003006-developmental process involved in reproduction(L=2),GO:0006807-nitrogen compound metabolic process(L=2),GO:0006950-response to stress(L=2),GO:0009058-biosynthetic process(L=2),GO:0009628-response to abiotic stimulus(L=2),GO:0009719-response to endogenous stimulus(L=2),GO:0022414-reproductive process(L=2),GO:0042221-response to chemical(L=2),GO:0044237-cellular metabolic process(L=2),GO…		GO:0016829-lyase activity(L=2),
transcript21616.p1_1	AT1G17710.1	52.2	232	110	1	4	234	8	239	1e-73	97.500000	AT1G17710.1 | Pyridoxal phosphate phosphatase-related protein | Chr1:6090763-6091975 REVERSE LENGTH=279 | 201606		ALL.95.centroids.fasta_PSMEv1.0_95_92_genes_without_introns.fasta.80.centroids.pep.uniq-atonly_outfiles/similarity_search/blastp_ALL.95.centroids.fasta_PSMEv1.0_95_92_genes_without_introns.fasta.80.centroids.pep_arabidopsis_at11.out		No	Yes	3847.GLYMA08G20820.1	8.7e-78	295.4		Viridiplantae	11NAQ@NOG,1BGYE@strNOG,1DUV5@virNOG,KOG3120@euNOG	phosphatase	Metabolic pathways (01100), Vitamin B6 metabolism (00750)	PFAM (Put_Phosphatase)	GO:0006950-response to stress(L=2),GO:0007154-cell communication(L=2),GO:0009605-response to external stimulus(L=2),GO:0016043-cellular component organization(L=2),GO:0044085-cellular component biogenesis(L=2),GO:0044237-cellular metabolic process(L=2),GO:0044763-single-organism cellular process(L=2),GO:0051716-cellular response to stimulus(L=2),		GO:0016787-hydrolase activity(L=2),
transcript26445.p1_1	AT5G64816.1	66.4	125	41	1	1	124	1	125	5.4e-45	98.400000	AT5G64816.1 | thionin-like protein | Chr5:25913487-25913879 FORWARD LENGTH=130 | 201606		ALL.95.centroids.fasta_PSMEv1.0_95_92_genes_without_introns.fasta.80.centroids.pep.uniq-atonly_outfiles/similarity_search/blastp_ALL.95.centroids.fasta_PSMEv1.0_95_92_genes_without_introns.fasta.80.centroids.pep_arabidopsis_at11.out		No	Yes	4081.Solyc04g076260.1.1	3.6e-46	189.5		Viridiplantae	0IX9J@euNOG,12CWT@NOG,1BRXG@strNOG,1E3SD@virNOG	NA		SMART (SIGNAL, TRANS)
transcript1094.p1_1_2
transcript12104.p1_1	AT5G54810.1	85.2	420	57	2	76	490	51	470	7.7e-212	84.500000	AT5G54810.1 | tryptophan synthase beta-subunit 1 | Chr5:22264805-22266738 REVERSE LENGTH=470 | 201606		ALL.95.centroids.fasta_PSMEv1.0_95_92_genes_without_introns.fasta.80.centroids.pep.uniq-atonly_outfiles/similarity_search/blastp_ALL.95.centroids.fasta_PSMEv1.0_95_92_genes_without_introns.fasta.80.centroids.pep_arabidopsis_at11.out		No	Yes	4081.Solyc07g064280.2.1	3.3e-212	743.0	TSB1	Viridiplantae	1BHSU@strNOG,1DVP6@virNOG,COG0133@NOG,KOG1395@euNOG	tryptophan synthase	Biosynthesis of secondary metabolites (01110), Phenylalanine, tyrosine and tryptophan biosynthesis (00400), Biosynthesis of amino acids (01230), Glycine, serine and threonine metabolism (00260), Metabolic pathways (01100)	PFAM (PALP)	GO:0006807-nitrogen compound metabolic process(L=2),GO:0006950-response to stress(L=2),GO:0009058-biosynthetic process(L=2),GO:0009628-response to abiotic stimulus(L=2),GO:0042445-hormone metabolic process(L=2),GO:0044237-cellular metabolic process(L=2),GO:0044238-primary metabolic process(L=2),GO:0044710-single-organism metabolic process(L=2),GO:0065008-regulation of biological quality(L=2),GO:0…	GO:0043227-membrane-bounded organelle(L=2),GO:0044422-organelle part(L=2),GO:0044464-cell part(L=2),	GO:0016829-lyase activity(L=2),
transcript11780.p1_1	AT4G20360.1	79.1	484	93	3	7	490	1	476	2.4e-213	98.600000	AT4G20360.1 | RAB GTPase homolog E1B | Chr4:10990036-10991466 FORWARD LENGTH=476 | 201606		ALL.95.centroids.fasta_PSMEv1.0_95_92_genes_without_introns.fasta.80.centroids.pep.uniq-atonly_outfiles/similarity_search/blastp_ALL.95.centroids.fasta_PSMEv1.0_95_92_genes_without_introns.fasta.80.centroids.pep_arabidopsis_at11.out		No	Yes	29760.VIT_14s0066g00220.t01	8.5e-221	771.5	TUFA	Viridiplantae	1BJSS@strNOG,1DSUZ@virNOG,COG0050@NOG,KOG0460@euNOG	This protein promotes the GTP-dependent binding of aminoacyl-tRNA to the A-site of ribosomes during protein biosynthesis (By similarity)	Plant-pathogen interaction (04626)	PFAM (GTP_EFTU, GTP_EFTU_D2, GTP_EFTU_D3)		GO:0043227-membrane-bounded organelle(L=2),GO:0043228-non-membrane-bounded organelle(L=2),GO:0043233-organelle lumen(L=2),GO:0044422-organelle part(L=2),GO:0044464-cell part(L=2),GO:0048046-apoplast(L=2),
transcript22183.p1_1																		4113.PGSC0003DMT400070752	5.4e-31	139.8		Viridiplantae	123VE@NOG,1BQZA@strNOG,1E4TS@virNOG,KOG4032@euNOG	Pre-rRNA-processing protein		PFAM (WGG)
transcript23736.p1_1																		29760.VIT_12s0028g03020.t01	1.7e-27	129.4		Viridiplantae	0IZVE@euNOG,0YPEW@NOG,1BN2W@strNOG,1DXK5@virNOG	NA
transcript10534.p1_1
transcript15303.p1_1
transcript10981.p1_1	AT1G28520.1	49.8	498	215	7	1	478	1	483	2.2e-118	97.200000	AT1G28520.1 | vascular plant one zinc finger protein | Chr1:10029713-10031479 FORWARD LENGTH=486 | 201606		ALL.95.centroids.fasta_PSMEv1.0_95_92_genes_without_introns.fasta.80.centroids.pep.uniq-atonly_outfiles/similarity_search/blastp_ALL.95.centroids.fasta_PSMEv1.0_95_92_genes_without_introns.fasta.80.centroids.pep_arabidopsis_at11.out		No	Yes	29760.VIT_12s0028g02670.t01	9.1e-138	495.7		Viridiplantae	0IKDP@euNOG,0YAZS@NOG,1BNNB@strNOG,1DZK1@virNOG	Inherit from euNOG: one zinc finger protein		SMART (COIL)
transcript19457.p1_1	AT2G36970.1	43.0	493	253	7	1	485	1	473	3.8e-118	98.400000	AT2G36970.1 | UDP-Glycosyltransferase superfamily protein | Chr2:15529050-15530712 FORWARD LENGTH=490 | 201606		ALL.95.centroids.fasta_PSMEv1.0_95_92_genes_without_introns.fasta.80.centroids.pep.uniq-atonly_outfiles/similarity_search/blastp_ALL.95.centroids.fasta_PSMEv1.0_95_92_genes_without_introns.fasta.80.centroids.pep_arabidopsis_at11.out		No	Yes	3694.POPTR_0009s01360.1	4.2e-119	433.7		Viridiplantae	1BJUX@strNOG,1DYNF@virNOG,COG1819@NOG,KOG1192@euNOG	transferase activity, transferring hexosyl groups		PFAM (UDPGT)
transcript10082.p1_1																		3847.GLYMA06G13430.1	2.9e-15	89.0		Viridiplantae	0Z7Z7@NOG,1BH03@strNOG,1DUWN@virNOG,KOG4197@euNOG	Pentatricopeptide repeat-containing protein		PFAM (PPR), SMART (COIL)	GO:0003006-developmental process involved in reproduction(L=2),GO:0022414-reproductive process(L=2),GO:0044707-single-multicellular organism process(L=2),GO:0044767-single-organism developmental process(L=2),GO:0048856-anatomical structure development(L=2),	GO:0043227-membrane-bounded organelle(L=2),GO:0044464-cell part(L=2),	GO:0036094-small molecule binding(L=2),GO:0043167-ion binding(L=2),GO:0097159-organic cyclic compound binding(L=2),GO:1901363-heterocyclic compound binding(L=2),
transcript16436.p1_1
transcript18504.p1_1
transcript14704.p1_1	AT2G28100.1	52.6	468	218	4	24	491	24	487	4.5e-143	94.900000	AT2G28100.1 | alpha-L-fucosidase 1 | Chr2:11974803-11976489 FORWARD LENGTH=506 | 201606		ALL.95.centroids.fasta_PSMEv1.0_95_92_genes_without_introns.fasta.80.centroids.pep.uniq-atonly_outfiles/similarity_search/blastp_ALL.95.centroids.fasta_PSMEv1.0_95_92_genes_without_introns.fasta.80.centroids.pep_arabidopsis_at11.out		No	Yes	29760.VIT_16s0022g02170.t01	3.5e-174	616.7		Viridiplantae	1BH7D@strNOG,1DV3I@virNOG,COG3669@NOG,KOG3340@euNOG	Alpha-l-fucosidase	Other glycan degradation (00511)	PFAM (Alpha_L_fucos, F5_F8_type_C), SMART (Alpha_L_fucos, SIGNAL, TRANS)
transcript891.p1_1_2																		4533.OB01G48770.1	2.3e-24	119.8		Viridiplantae	0JWRK@euNOG,0U4Y0@lilNOG,104PH@NOG,162FH@poaNOG,1C3I0@strNOG,1EGWG@virNOG	NA
transcript11175.p1_1	AT1G78270.1	34.4	500	290	13	4	489	7	482	1.5e-74	98.600000	AT1G78270.1 | UDP-glucosyl transferase 85A4 | Chr1:29450691-29452223 REVERSE LENGTH=489 | 201606		ALL.95.centroids.fasta_PSMEv1.0_95_92_genes_without_introns.fasta.80.centroids.pep.uniq-atonly_outfiles/similarity_search/blastp_ALL.95.centroids.fasta_PSMEv1.0_95_92_genes_without_introns.fasta.80.centroids.pep_arabidopsis_at11.out		No	Yes	29760.VIT_14s0068g00450.t01	4.7e-94	350.5	OSI_33108	Viridiplantae	1BGCF@strNOG,1DU9Z@virNOG,COG1819@NOG,KOG1192@euNOG	UDP-glucoronosyl and UDP-glucosyl transferase domain containing protein, expressed		PFAM (UDPGT)
transcript2100.p1_1
transcript10695.p1_1
transcript24795.p1_1
transcript6088.p1_1
transcript27536.p1_1	AT4G28190.1	50.0	230	108	6	106	331	11	237	1.2e-59	68.100000	AT4G28190.1 | Developmental regulator%2C ULTRAPETALA | Chr4:13985753-13987050 FORWARD LENGTH=237 | 201606		ALL.95.centroids.fasta_PSMEv1.0_95_92_genes_without_introns.fasta.80.centroids.pep.uniq-atonly_outfiles/similarity_search/blastp_ALL.95.centroids.fasta_PSMEv1.0_95_92_genes_without_introns.fasta.80.centroids.pep_arabidopsis_at11.out		No	Yes	3847.GLYMA06G45180.1	2.8e-58	231.1		Viridiplantae	0IJ32@euNOG,0YE1G@NOG,1BIZM@strNOG,1DWWX@virNOG	ultrapetala				GO:0043227-membrane-bounded organelle(L=2),GO:0044464-cell part(L=2),
transcript14319.p1_1	AT4G11060.1	64.2	159	57	0	43	201	38	196	9e-58	78.700000	AT4G11060.1 | mitochondrially targeted single-stranded DNA binding protein | Chr4:6754820-6756230 REVERSE LENGTH=201 | 201606		ALL.95.centroids.fasta_PSMEv1.0_95_92_genes_without_introns.fasta.80.centroids.pep.uniq-atonly_outfiles/similarity_search/blastp_ALL.95.centroids.fasta_PSMEv1.0_95_92_genes_without_introns.fasta.80.centroids.pep_arabidopsis_at11.out		No	Yes	4555.Si023262m	6.5e-58	229.2	MTSSB	Viridiplantae	0TN8V@lilNOG,15G6Z@poaNOG,1BPZA@strNOG,1DZK7@virNOG,COG0629@NOG,KOG1653@euNOG	single-stranded DNA-binding protein		PFAM (SSB)		GO:0043227-membrane-bounded organelle(L=2),GO:0044464-cell part(L=2),
transcript11195.p1_1																		352914.XP_728767.1	8.3e-43	180.3		Ancestor	0YGSC@NOG	NA
transcript10891.p1_1_2
transcript10277.p1_1																		3218.PP1S4_263V6.1	2.3e-104	384.8		Viridiplantae	0IFXZ@euNOG,0YJD8@NOG,1BMWG@strNOG,1DZQT@virNOG	Hemerythrin HHE cation binding domain		PFAM (Hemerythrin)
transcript5436.p1_1																		29760.VIT_07s0005g04120.t01	1.3e-46	193.0		Viridiplantae	0IEM5@euNOG,0YG61@NOG,1BJAG@strNOG,1DXJP@virNOG	Myb-like DNA-binding domain containing protein, expressed		PFAM (Myb_DNA-binding)	GO:0006950-response to stress(L=2),GO:0007154-cell communication(L=2),GO:0007623-circadian rhythm(L=2),GO:0009605-response to external stimulus(L=2),GO:0009628-response to abiotic stimulus(L=2),GO:0044763-single-organism cellular process(L=2),GO:0050789-regulation of biological process(L=2),GO:0051716-cellular response to stimulus(L=2),GO:0065008-regulation of biological quality(L=2),	GO:0043227-membrane-bounded organelle(L=2),GO:0044464-cell part(L=2),	GO:0003700-transcription factor activity, sequence-specific DNA binding(L=2),
transcript32428.p1_1	AT5G05340.1	66.7	300	98	1	33	330	25	324	3.1e-108	90.000000	AT5G05340.1 | Peroxidase superfamily protein | Chr5:1579142-1580819 REVERSE LENGTH=324 | 201606		ALL.95.centroids.fasta_PSMEv1.0_95_92_genes_without_introns.fasta.80.centroids.pep.uniq-atonly_outfiles/similarity_search/blastp_ALL.95.centroids.fasta_PSMEv1.0_95_92_genes_without_introns.fasta.80.centroids.pep_arabidopsis_at11.out		No	Yes	4538.ORGLA11G0009900.1	6.1e-114	416.0		Viridiplantae	0IEIM@euNOG,0YAKJ@NOG,1BJ8V@strNOG,1DX6A@virNOG	peroxidase	Phenylalanine metabolism (00360), Phenylpropanoid biosynthesis (00940), Biosynthesis of secondary metabolites (01110), Metabolic pathways (01100)	PFAM (peroxidase), SMART (SIGNAL, TRANS)
transcript11916.p1_1	AT5G07990.1	40.2	510	290	8	53	556	3	503	2.2e-106	89.800000	AT5G07990.1 | Cytochrome P450 superfamily protein | Chr5:2560437-2562859 FORWARD LENGTH=513 | 201606		ALL.95.centroids.fasta_PSMEv1.0_95_92_genes_without_introns.fasta.80.centroids.pep.uniq-atonly_outfiles/similarity_search/blastp_ALL.95.centroids.fasta_PSMEv1.0_95_92_genes_without_introns.fasta.80.centroids.pep_arabidopsis_at11.out		No	Yes	3847.GLYMA09G31810.1	5.9e-117	426.8		Viridiplantae	1BIUU@strNOG,1DWRY@virNOG,COG2124@NOG,KOG0156@euNOG	cytochrome P450		PFAM (p450), SMART (TRANS, SIGNAL, COIL)
transcript33850.p1_1
transcript15461.p1_1	AT5G09300.1	67.4	408	126	1	86	493	72	472	8.4e-166	82.600000	AT5G09300.1 | Thiamin diphosphate-binding fold (THDP-binding) superfamily protein | Chr5:2884282-2886797 REVERSE LENGTH=472 | 201606		ALL.95.centroids.fasta_PSMEv1.0_95_92_genes_without_introns.fasta.80.centroids.pep.uniq-atonly_outfiles/similarity_search/blastp_ALL.95.centroids.fasta_PSMEv1.0_95_92_genes_without_introns.fasta.80.centroids.pep_arabidopsis_at11.out		No	Yes	4577.GRMZM2G088689_P01	2.5e-172	610.5		Viridiplantae	0TRCI@lilNOG,15N40@poaNOG,1BHIX@strNOG,1DVEW@virNOG,COG1071@NOG,KOG1182@euNOG	2-oxoisovalerate dehydrogenase subunit alpha	Biosynthesis of secondary metabolites (01110), Metabolic pathways (01100), Valine, leucine and isoleucine degradation (00280)	PFAM (E1_dh, Transketolase_N)
transcript12067.p1_1
transcript22946.p1_1
transcript4484.p1_1
transcript13240.p1_1
transcript11392.p1_1_2
transcript13120.p1_1
transcript13721.p1_1
transcript11227.p1_1	AT1G67300.1	64.2	486	170	3	9	491	7	491	3.4e-167	97.800000	AT1G67300.1 | Major facilitator superfamily protein | Chr1:25193832-25196751 REVERSE LENGTH=493 | 201606		ALL.95.centroids.fasta_PSMEv1.0_95_92_genes_without_introns.fasta.80.centroids.pep.uniq-atonly_outfiles/similarity_search/blastp_ALL.95.centroids.fasta_PSMEv1.0_95_92_genes_without_introns.fasta.80.centroids.pep_arabidopsis_at11.out		No	Yes	29760.VIT_11s0016g03660.t01	4.1e-170	603.2		Viridiplantae	0XNQK@NOG,1BEI5@strNOG,1DR9T@virNOG,KOG0254@euNOG	Plastidic glucose transporter		PFAM (Sugar_tr, MFS_1), SMART (TRANS)		GO:0043227-membrane-bounded organelle(L=2),GO:0044422-organelle part(L=2),GO:0044464-cell part(L=2),
transcript23682.p1_1	AT5G40950.1	62.6	190	60	3	1	182	1	187	2.6e-54	93.300000	AT5G40950.1 | ribosomal protein large subunit 27 | Chr5:16410866-16411845 FORWARD LENGTH=198 | 201606		ALL.95.centroids.fasta_PSMEv1.0_95_92_genes_without_introns.fasta.80.centroids.pep.uniq-atonly_outfiles/similarity_search/blastp_ALL.95.centroids.fasta_PSMEv1.0_95_92_genes_without_introns.fasta.80.centroids.pep_arabidopsis_at11.out		No	Yes	29760.VIT_14s0068g01950.t01	2.7e-61	240.4	PRPL27	Viridiplantae	1BNWK@strNOG,1E2X1@virNOG,COG0211@NOG,KOG4600@euNOG	ribosomal protein L27	Ribosome (03010)	PFAM (Ribosomal_L27)		GO:0043227-membrane-bounded organelle(L=2),GO:0044422-organelle part(L=2),GO:0044464-cell part(L=2),
transcript2569.p1_1_2
transcript9147.p1_1
transcript26762.p1_1
transcript10393.p1_1	AT5G41670.1	81.5	487	89	1	1	486	1	487	1.2e-236	98.400000	AT5G41670.1 | 6-phosphogluconate dehydrogenase family protein | Chr5:16665647-16667110 REVERSE LENGTH=487 | 201606		ALL.95.centroids.fasta_PSMEv1.0_95_92_genes_without_introns.fasta.80.centroids.pep.uniq-atonly_outfiles/similarity_search/blastp_ALL.95.centroids.fasta_PSMEv1.0_95_92_genes_without_introns.fasta.80.centroids.pep_arabidopsis_at11.out		No	Yes	29760.VIT_02s0025g00900.t01	5.9e-238	828.6		Viridiplantae	1BFB7@strNOG,1DT9P@virNOG,COG0362@NOG,KOG2653@euNOG	Catalyzes the oxidative decarboxylation of 6- phosphogluconate to ribulose 5-phosphate and CO(2), with concomitant reduction of NADP to NADPH (By similarity)	Biosynthesis of secondary metabolites (01110), Glutathione metabolism (00480), Microbial metabolism in diverse environments (01120), Pentose phosphate pathway (00030), Metabolic pathways (01100)	PFAM (NAD_binding_2, 6PGD)	GO:0006950-response to stress(L=2),GO:0009628-response to abiotic stimulus(L=2),GO:0009719-response to endogenous stimulus(L=2),GO:0042221-response to chemical(L=2),	GO:0005911-cell-cell junction(L=2),GO:0043227-membrane-bounded organelle(L=2),GO:0044422-organelle part(L=2),GO:0044464-cell part(L=2),
transcript13727.p1_1																		59689.fgenesh2_kg.1__31__AT1G01970.1	2.9e-20	105.5		Viridiplantae	0C03I@braNOG,0Z7Z7@NOG,1BD6Z@strNOG,1DR4H@virNOG,KOG4197@euNOG	Pentatricopeptide repeat-containing protein		PFAM (PPR)
transcript11484.p1_1
transcript16248.p1_1
transcript22527.p1_1	AT4G29490.1	67.3	483	158	0	5	487	1	483	5e-203	97.600000	AT4G29490.1 | Metallopeptidase M24 family protein | Chr4:14487943-14491321 FORWARD LENGTH=486 | 201606		ALL.95.centroids.fasta_PSMEv1.0_95_92_genes_without_introns.fasta.80.centroids.pep.uniq-atonly_outfiles/similarity_search/blastp_ALL.95.centroids.fasta_PSMEv1.0_95_92_genes_without_introns.fasta.80.centroids.pep_arabidopsis_at11.out		No	Yes	29760.VIT_11s0016g02540.t01	1.3e-205	721.1		Viridiplantae	1BFEY@strNOG,1DTD7@virNOG,COG0006@NOG,KOG2737@euNOG	xaa-Pro dipeptidase		PFAM (Peptidase_M24, AMP_N), SMART (AMP_N)
transcript12639.p1_1
transcript32498.p1_1
transcript24643.p1_1
transcript10961.p1_1
transcript10339.p1_1_2																		88036.EFJ27704	2.7e-113	414.5		Viridiplantae	1BCM2@strNOG,1DQIM@virNOG,COG0484@NOG,COG1141@NOG,KOG0716@euNOG	DnaJ domain		PFAM (DnaJ), SMART (DnaJ)
transcript21336.p1_1
transcript11125.p1_1_2	AT2G43020.1	72.4	482	130	2	10	489	10	490	2.1e-209	98.000000	AT2G43020.1 | polyamine oxidase 2 | Chr2:17891945-17894440 FORWARD LENGTH=490 | 201606		ALL.95.centroids.fasta_PSMEv1.0_95_92_genes_without_introns.fasta.80.centroids.pep.uniq-atonly_outfiles/similarity_search/blastp_ALL.95.centroids.fasta_PSMEv1.0_95_92_genes_without_introns.fasta.80.centroids.pep_arabidopsis_at11.out		No	Yes	29760.VIT_12s0028g01120.t01	1.1e-215	754.6		Viridiplantae	0IUNJ@euNOG,0XQHS@NOG,1C7TM@strNOG,1EMRN@virNOG	Polyamine oxidase		PFAM (Amino_oxidase, FAD_binding_2, DAO, GIDA, HI0933_like, Thi4), SMART (TRANS)	GO:0006807-nitrogen compound metabolic process(L=2),GO:0009056-catabolic process(L=2),GO:0044237-cellular metabolic process(L=2),GO:0044710-single-organism metabolic process(L=2),GO:0071704-organic substance metabolic process(L=2),	GO:0043227-membrane-bounded organelle(L=2),GO:0044464-cell part(L=2),	GO:0016491-oxidoreductase activity(L=2),
transcript9912.p1_1	AT2G29560.1	68.2	472	150	0	21	492	1	472	5.8e-191	95.200000	AT2G29560.1 | cytosolic enolase | Chr2:12646635-12649694 FORWARD LENGTH=475 | 201606		ALL.95.centroids.fasta_PSMEv1.0_95_92_genes_without_introns.fasta.80.centroids.pep.uniq-atonly_outfiles/similarity_search/blastp_ALL.95.centroids.fasta_PSMEv1.0_95_92_genes_without_introns.fasta.80.centroids.pep_arabidopsis_at11.out		No	Yes	88036.EFJ36248	3.2e-223	779.6		Viridiplantae	1BH7R@strNOG,1DV3W@virNOG,COG0148@NOG,KOG2670@euNOG	enolase (EC 4.2.1.11)	Biosynthesis of secondary metabolites (01110), Metabolic pathways (01100), RNA degradation (03018), Biosynthesis of amino acids (01230), Glycolysis / Gluconeogenesis (00010), Microbial metabolism in diverse environments (01120), Methane metabolism (00680), HIF-1 signaling pathway (04066)	PFAM (Enolase_C, Enolase_N, MAAL_C), SMART (Enolase_C, Enolase_N)		GO:0043227-membrane-bounded organelle(L=2),GO:0044464-cell part(L=2),
transcript24839.p1_1																		4081.Solyc06g054630.1.1	2.2e-27	127.9	OSI_29453	Viridiplantae	0IYYJ@euNOG,0YNX4@NOG,1BKTD@strNOG,1DYP2@virNOG	AP2		PFAM (AP2), SMART (AP2)
transcript10642.p1_1_2
transcript15545.p1_1	AT1G32130.1	53.4	504	222	7	1	494	1	501	8.8e-115	99.600000	AT1G32130.1 | Transcription elongation factor (TFIIS) family protein | Chr1:11559146-11561786 REVERSE LENGTH=502 | 201606		ALL.95.centroids.fasta_PSMEv1.0_95_92_genes_without_introns.fasta.80.centroids.pep.uniq-atonly_outfiles/similarity_search/blastp_ALL.95.centroids.fasta_PSMEv1.0_95_92_genes_without_introns.fasta.80.centroids.pep_arabidopsis_at11.out		No	Yes	29760.VIT_07s0104g00230.t01	1.2e-134	485.3		Viridiplantae	1BJZ9@strNOG,1DXWA@virNOG,COG5139@NOG,KOG1793@euNOG	IWS1 C-terminus family protein		PFAM (Med26), SMART (COIL)	GO:0007154-cell communication(L=2),GO:0009719-response to endogenous stimulus(L=2),GO:0042221-response to chemical(L=2),GO:0044700-single organism signaling(L=2),GO:0044763-single-organism cellular process(L=2),GO:0050789-regulation of biological process(L=2),GO:0051716-cellular response to stimulus(L=2),
transcript12456.p1_1	AT1G64430.1	57.9	359	150	1	1	359	202	559	1.4e-114	98.100000	AT1G64430.1 | Pentatricopeptide repeat (PPR) superfamily protein | Chr1:23933541-23936336 FORWARD LENGTH=559 | 201606		ALL.95.centroids.fasta_PSMEv1.0_95_92_genes_without_introns.fasta.80.centroids.pep.uniq-atonly_outfiles/similarity_search/blastp_ALL.95.centroids.fasta_PSMEv1.0_95_92_genes_without_introns.fasta.80.centroids.pep_arabidopsis_at11.out		No	Yes	29760.VIT_02s0025g01520.t01	4e-122	443.4		Viridiplantae	0IGR3@euNOG,0ZZP1@NOG,1BHI7@strNOG,1DVE0@virNOG	NA		SMART (COIL)
transcript10095.p1_1_2	AT1G10150.1	37.0	470	214	7	18	485	12	401	4.6e-71	94.900000	AT1G10150.1 | Carbohydrate-binding protein | Chr1:3326160-3327404 FORWARD LENGTH=414 | 201606		ALL.95.centroids.fasta_PSMEv1.0_95_92_genes_without_introns.fasta.80.centroids.pep.uniq-atonly_outfiles/similarity_search/blastp_ALL.95.centroids.fasta_PSMEv1.0_95_92_genes_without_introns.fasta.80.centroids.pep_arabidopsis_at11.out		No	Yes	3847.GLYMA06G05070.1	2.2e-75	288.5		Viridiplantae	0IT0E@euNOG,11YI2@NOG,1BFIT@strNOG,1DTGW@virNOG	Protein PHLOEM PROTEIN 2-LIKE		SMART (TRANS)			GO:0030246-carbohydrate binding(L=2),
transcript11042.p1_1_2
transcript10592.p1_1
transcript5535.p1_1																		3218.PP1S70_278V6.1	5.5e-34	151.0	OSI_33955	Viridiplantae	0IX9V@euNOG,0XYVB@NOG,1BK1T@strNOG,1DXYZ@virNOG	CCT motif		PFAM (CCT)
transcript17442.p1_1	AT4G25130.1	71.4	227	56	3	54	279	40	258	1.1e-90	80.700000	AT4G25130.1 | peptide met sulfoxide reductase 4 | Chr4:12898802-12899998 REVERSE LENGTH=258 | 201606		ALL.95.centroids.fasta_PSMEv1.0_95_92_genes_without_introns.fasta.80.centroids.pep.uniq-atonly_outfiles/similarity_search/blastp_ALL.95.centroids.fasta_PSMEv1.0_95_92_genes_without_introns.fasta.80.centroids.pep_arabidopsis_at11.out		No	Yes	3847.GLYMA14G02705.1	3.9e-93	346.7		Viridiplantae	1BCJE@strNOG,1DQH4@virNOG,COG0225@NOG,KOG1635@euNOG	peptide methionine sulfoxide reductase		PFAM (PMSR)	GO:0006950-response to stress(L=2),GO:0009628-response to abiotic stimulus(L=2),GO:0042221-response to chemical(L=2),GO:0044710-single-organism metabolic process(L=2),GO:0044763-single-organism cellular process(L=2),GO:0051716-cellular response to stimulus(L=2),	GO:0043227-membrane-bounded organelle(L=2),GO:0044422-organelle part(L=2),GO:0044464-cell part(L=2),	GO:0016491-oxidoreductase activity(L=2),
transcript18814.p1_1
transcript14702.p1_1
transcript13036.p1_1	AT1G05577.1	31.6	320	132	5	6	324	8	241	1.3e-33	64.200000	AT1G05577.1 | UPSTREAM OF FLC protein (DUF966) | Chr1:1662643-1664288 REVERSE LENGTH=372 | 201606		ALL.95.centroids.fasta_PSMEv1.0_95_92_genes_without_introns.fasta.80.centroids.pep.uniq-atonly_outfiles/similarity_search/blastp_ALL.95.centroids.fasta_PSMEv1.0_95_92_genes_without_introns.fasta.80.centroids.pep_arabidopsis_at11.out		No	Yes	4113.PGSC0003DMT400079895	2.4e-37	162.2	OSI_03955	Viridiplantae	1BKZA@strNOG,1DYUU@virNOG,COG0475@NOG,KOG1650@euNOG	Domain of unknown function (DUF966)		PFAM (DUF966), SMART (COIL)
transcript12207.p1_1
transcript6486.p1_1	AT1G78130.1	69.5	459	137	1	13	471	5	460	3.1e-176	92.200000	AT1G78130.1 | Major facilitator superfamily protein | Chr1:29400171-29401814 FORWARD LENGTH=490 | 201606		ALL.95.centroids.fasta_PSMEv1.0_95_92_genes_without_introns.fasta.80.centroids.pep.uniq-atonly_outfiles/similarity_search/blastp_ALL.95.centroids.fasta_PSMEv1.0_95_92_genes_without_introns.fasta.80.centroids.pep_arabidopsis_at11.out		No	Yes	29760.VIT_00s0304g00020.t01	8.5e-176	622.1		Viridiplantae	1BDBR@strNOG,1DSBR@virNOG,COG0477@NOG,KOG1330@euNOG	transporter		PFAM (MFS_1, Sugar_tr), SMART (TRANS)
transcript22416.p1_1	AT2G34500.1	59.6	488	184	4	24	508	16	493	2.8e-172	94.900000	AT2G34500.1 | cytochrome P450%2C family 710%2C subfamily A%2C polypeptide 1 | Chr2:14539712-14541199 REVERSE LENGTH=495 | 201606		ALL.95.centroids.fasta_PSMEv1.0_95_92_genes_without_introns.fasta.80.centroids.pep.uniq-atonly_outfiles/similarity_search/blastp_ALL.95.centroids.fasta_PSMEv1.0_95_92_genes_without_introns.fasta.80.centroids.pep_arabidopsis_at11.out		No	Yes	88036.EFJ38352	5.1e-184	649.4	CYP710A1	Viridiplantae	1BHGH@strNOG,1DXVY@virNOG,COG2124@NOG,KOG0157@euNOG	cytochrome P450	Biosynthesis of secondary metabolites (01110), Steroid biosynthesis (00100)	PFAM (p450), SMART (TRANS, SIGNAL)	GO:0044710-single-organism metabolic process(L=2),		GO:0016491-oxidoreductase activity(L=2),
transcript1942.p1_1	AT4G00990.1	46.8	857	383	17	79	922	35	831	1e-215	88.000000	AT4G00990.1 | Transcription factor jumonji (jmjC) domain-containing protein | Chr4:427035-431535 FORWARD LENGTH=840 | 201606		ALL.95.centroids.fasta_PSMEv1.0_95_92_genes_without_introns.fasta.80.centroids.pep.uniq-atonly_outfiles/similarity_search/blastp_ALL.95.centroids.fasta_PSMEv1.0_95_92_genes_without_introns.fasta.80.centroids.pep_arabidopsis_at11.out		No	Yes	29760.VIT_15s0046g00340.t01	1.8e-246	857.8		Viridiplantae	0XTAA@NOG,1BITY@strNOG,1DV83@virNOG,KOG1356@euNOG	transcription factor jumonji (jmjC) domain-containing protein		PFAM (JmjC, WRC), SMART (JmjC, AT_hook, RING, COIL)
transcript2391.p1_1
transcript32809.p1_1	AT4G16260.1	46.5	331	171	5	21	348	8	335	5.9e-81	93.700000	AT4G16260.1 | Glycosyl hydrolase superfamily protein | Chr4:9200180-9201441 REVERSE LENGTH=344 | 201606		ALL.95.centroids.fasta_PSMEv1.0_95_92_genes_without_introns.fasta.80.centroids.pep.uniq-atonly_outfiles/similarity_search/blastp_ALL.95.centroids.fasta_PSMEv1.0_95_92_genes_without_introns.fasta.80.centroids.pep_arabidopsis_at11.out		No	Yes	29760.VIT_06s0061g00120.t01	2.8e-85	320.9		Viridiplantae	0IH05@euNOG,0YAHP@NOG,1BF1Y@strNOG,1DSZV@virNOG	glucan endo-1-3-beta-glucosidase		PFAM (Glyco_hydro_17), SMART (SIGNAL, TRANS)		GO:0044421-extracellular region part(L=2),
transcript35517.p1_1	AT1G04555.1	50.0	86	39	2	59	141	53	137	3.5e-14	55.300000	AT1G04555.1 | transmembrane protein | Chr1:1242743-1243949 FORWARD LENGTH=152 | 201606		ALL.95.centroids.fasta_PSMEv1.0_95_92_genes_without_introns.fasta.80.centroids.pep.uniq-atonly_outfiles/similarity_search/blastp_ALL.95.centroids.fasta_PSMEv1.0_95_92_genes_without_introns.fasta.80.centroids.pep_arabidopsis_at11.out		No	Yes	4533.OB02G43970.1	3.9e-15	86.7		Viridiplantae	0IZM0@euNOG,0U042@lilNOG,0ZDNN@NOG,15VZH@poaNOG,1BRGS@strNOG,1E3B7@virNOG	NA		SMART (TRANS, COIL)
transcript11451.p1_1	AT1G80600.1	66.8	400	133	0	91	490	58	457	2.6e-159	80.000000	AT1G80600.1 | HOPW1-1-interacting 1 | Chr1:30298675-30300513 REVERSE LENGTH=457 | 201606		ALL.95.centroids.fasta_PSMEv1.0_95_92_genes_without_introns.fasta.80.centroids.pep.uniq-atonly_outfiles/similarity_search/blastp_ALL.95.centroids.fasta_PSMEv1.0_95_92_genes_without_introns.fasta.80.centroids.pep_arabidopsis_at11.out		No	Yes	29760.VIT_09s0002g08670.t01	1e-168	598.6		Viridiplantae	1BH1D@strNOG,1DWEC@virNOG,COG4992@NOG,KOG1401@euNOG	Acetylornithine aminotransferase	Biosynthesis of secondary metabolites (01110), Arginine and proline metabolism (00330), 2-Oxocarboxylic acid metabolism (01210), Biosynthesis of amino acids (01230), Metabolic pathways (01100)	PFAM (Aminotran_3)	GO:0006807-nitrogen compound metabolic process(L=2),GO:0006950-response to stress(L=2),GO:0009058-biosynthetic process(L=2),GO:0009607-response to biotic stimulus(L=2),GO:0044237-cellular metabolic process(L=2),GO:0044238-primary metabolic process(L=2),GO:0044419-interspecies interaction between organisms(L=2),GO:0044707-single-multicellular organism process(L=2),GO:0044710-single-organism metabo…	GO:0043227-membrane-bounded organelle(L=2),GO:0044422-organelle part(L=2),GO:0044464-cell part(L=2),	GO:0016740-transferase activity(L=2),GO:0043167-ion binding(L=2),
transcript13259.p1_1
transcript21982.p1_1
transcript27646.p1_1
transcript11723.p1_1	AT2G23390.1	63.5	441	157	2	42	482	30	466	3.1e-165	90.400000	AT2G23390.1 | acyl-CoA | Chr2:9960568-9963476 REVERSE LENGTH=469 | 201606		ALL.95.centroids.fasta_PSMEv1.0_95_92_genes_without_introns.fasta.80.centroids.pep.uniq-atonly_outfiles/similarity_search/blastp_ALL.95.centroids.fasta_PSMEv1.0_95_92_genes_without_introns.fasta.80.centroids.pep_arabidopsis_at11.out		No	Yes	29760.VIT_12s0035g01750.t01	6.4e-184	649.0		Viridiplantae	0IJ4H@euNOG,1BM73@strNOG,1DZ20@virNOG,COG3146@NOG	Protein of unknown function, DUF482		PFAM (DUF482, FemAB), SMART (COIL)
transcript21657.p1_1
transcript13657.p1_1	AT5G38710.1	48.1	432	220	4	68	496	43	473	5.2e-107	85.800000	AT5G38710.1 | Methylenetetrahydrofolate reductase family protein | Chr5:15501340-15503899 FORWARD LENGTH=476 | 201606		ALL.95.centroids.fasta_PSMEv1.0_95_92_genes_without_introns.fasta.80.centroids.pep.uniq-atonly_outfiles/similarity_search/blastp_ALL.95.centroids.fasta_PSMEv1.0_95_92_genes_without_introns.fasta.80.centroids.pep_arabidopsis_at11.out		No	Yes	3218.PP1S242_13V6.2	4.7e-134	483.4	PDH	Viridiplantae	1BEJE@strNOG,1DSH8@virNOG,COG0506@NOG,KOG0186@euNOG	Proline dehydrogenase	Biosynthesis of secondary metabolites (01110), Arginine and proline metabolism (00330), Metabolic pathways (01100)	PFAM (Pro_dh), SMART (COIL)	GO:0006807-nitrogen compound metabolic process(L=2),GO:0006950-response to stress(L=2),GO:0009056-catabolic process(L=2),GO:0009607-response to biotic stimulus(L=2),GO:0009628-response to abiotic stimulus(L=2),GO:0042221-response to chemical(L=2),GO:0044237-cellular metabolic process(L=2),GO:0044238-primary metabolic process(L=2),GO:0044710-single-organism metabolic process(L=2),GO:0071704-organi…	GO:0043227-membrane-bounded organelle(L=2),GO:0044464-cell part(L=2),	GO:0016491-oxidoreductase activity(L=2),
transcript20046.p1_1
transcript37596.p1_1
transcript10529.p1_1_2
transcript8130.p1_1	AT4G00990.1	51.7	607	231	8	1	598	283	836	6.8e-170	99.700000	AT4G00990.1 | Transcription factor jumonji (jmjC) domain-containing protein | Chr4:427035-431535 FORWARD LENGTH=840 | 201606		ALL.95.centroids.fasta_PSMEv1.0_95_92_genes_without_introns.fasta.80.centroids.pep.uniq-atonly_outfiles/similarity_search/blastp_ALL.95.centroids.fasta_PSMEv1.0_95_92_genes_without_introns.fasta.80.centroids.pep_arabidopsis_at11.out		No	Yes	29760.VIT_15s0046g00340.t01	7.3e-190	669.1		Viridiplantae	0XTAA@NOG,1BITY@strNOG,1DV83@virNOG,KOG1356@euNOG	transcription factor jumonji (jmjC) domain-containing protein		PFAM (JmjC, WRC), SMART (JmjC, AT_hook, RING, COIL)
transcript15398.p1_1
transcript11341.p1_1	AT5G01260.1	33.3	183	98	6	58	227	55	226	4.2e-24	58.400000	AT5G01260.1 | Carbohydrate-binding-like fold | Chr5:105367-106488 FORWARD LENGTH=306 | 201606		ALL.95.centroids.fasta_PSMEv1.0_95_92_genes_without_introns.fasta.80.centroids.pep.uniq-atonly_outfiles/similarity_search/blastp_ALL.95.centroids.fasta_PSMEv1.0_95_92_genes_without_introns.fasta.80.centroids.pep_arabidopsis_at11.out		No	Yes	3218.PP1S103_94V6.1	5.4e-29	133.7		Viridiplantae	0IYPC@euNOG,128GG@NOG,1BT07@strNOG,1DSJ6@virNOG	Starch binding domain		PFAM (CBM_20), SMART (CBM_2, COIL)
transcript18352.p1_1	AT2G47580.1	73.8	240	60	3	4	241	12	250	5.7e-83	98.300000	AT2G47580.1 | spliceosomal protein U1A | Chr2:19517229-19518686 FORWARD LENGTH=250 | 201606		ALL.95.centroids.fasta_PSMEv1.0_95_92_genes_without_introns.fasta.80.centroids.pep.uniq-atonly_outfiles/similarity_search/blastp_ALL.95.centroids.fasta_PSMEv1.0_95_92_genes_without_introns.fasta.80.centroids.pep_arabidopsis_at11.out		No	Yes	4081.Solyc09g075200.2.1	2.1e-87	327.4		Viridiplantae	0XPZI@NOG,1BEHT@strNOG,1DSFM@virNOG,KOG4206@euNOG	U1 small nuclear ribonucleoprotein	Spliceosome (03040)	PFAM (RRM_1, Calcipressin), SMART (RRM)	GO:0006807-nitrogen compound metabolic process(L=2),GO:0006950-response to stress(L=2),GO:0009628-response to abiotic stimulus(L=2),GO:0044237-cellular metabolic process(L=2),GO:0044238-primary metabolic process(L=2),GO:0071704-organic substance metabolic process(L=2),	GO:0043227-membrane-bounded organelle(L=2),GO:0043228-non-membrane-bounded organelle(L=2),GO:0043233-organelle lumen(L=2),GO:0044422-organelle part(L=2),GO:0044464-cell part(L=2),
transcript1133.p2_1
transcript12768.p1_1
transcript13254.p1_1
transcript11474.p1_1	AT1G59740.1	59.4	542	157	8	35	525	29	558	5.2e-175	84.900000	AT1G59740.1 | Major facilitator superfamily protein | Chr1:21968227-21972312 FORWARD LENGTH=591 | 201606		ALL.95.centroids.fasta_PSMEv1.0_95_92_genes_without_introns.fasta.80.centroids.pep.uniq-atonly_outfiles/similarity_search/blastp_ALL.95.centroids.fasta_PSMEv1.0_95_92_genes_without_introns.fasta.80.centroids.pep_arabidopsis_at11.out		No	Yes	3694.POPTR_0019s09540.1	6.6e-180	636.0		Viridiplantae	1BMDD@strNOG,1DXW3@virNOG,COG3104@NOG,KOG1237@euNOG	Peptide nitrate transporter		PFAM (PTR2), SMART (TRANS)
transcript22438.p1_1
transcript17334.p1_1_2
transcript13145.p1_1
transcript25408.p1_1	AT1G27650.1	73.0	296	58	3	1	278	1	292	5.7e-95	99.300000	AT1G27650.1 | U2 snRNP auxiliary factor small subunit | Chr1:9615152-9616042 FORWARD LENGTH=296 | 201606		ALL.95.centroids.fasta_PSMEv1.0_95_92_genes_without_introns.fasta.80.centroids.pep.uniq-atonly_outfiles/similarity_search/blastp_ALL.95.centroids.fasta_PSMEv1.0_95_92_genes_without_introns.fasta.80.centroids.pep_arabidopsis_at11.out		No	Yes	4641.GSMUA_Achr9P12340_001	2.8e-99	367.1		Viridiplantae	0TQVU@lilNOG,0Z5PX@NOG,1BEQZ@strNOG,1DSNJ@virNOG,KOG2202@euNOG	splicing factor U2af small subunit	Spliceosome (03040), Shigellosis (05131)	PFAM (zf-CCCH, RRM_1), SMART (ZnF_C3H1, RRM, RRM_2)	GO:0003006-developmental process involved in reproduction(L=2),GO:0009628-response to abiotic stimulus(L=2),GO:0022414-reproductive process(L=2),GO:0044707-single-multicellular organism process(L=2),GO:0048856-anatomical structure development(L=2),	GO:0043227-membrane-bounded organelle(L=2),GO:0044464-cell part(L=2),
transcript10497.p1_1	AT3G19553.1	69.8	451	130	4	39	483	28	478	1.9e-181	88.800000	AT3G19553.1 | Amino acid permease family protein | Chr3:6790988-6792507 REVERSE LENGTH=479 | 201606		ALL.95.centroids.fasta_PSMEv1.0_95_92_genes_without_introns.fasta.80.centroids.pep.uniq-atonly_outfiles/similarity_search/blastp_ALL.95.centroids.fasta_PSMEv1.0_95_92_genes_without_introns.fasta.80.centroids.pep_arabidopsis_at11.out		No	Yes	3694.POPTR_0009s09350.1	3.8e-192	676.4		Viridiplantae	1BDJ8@strNOG,1DRGK@virNOG,COG0531@NOG,KOG1287@euNOG	amino acid permease family protein		PFAM (AA_permease), SMART (TRANS)	GO:0044763-single-organism cellular process(L=2),GO:0051234-establishment of localization(L=2),	GO:0044464-cell part(L=2),	GO:0022857-transmembrane transporter activity(L=2),GO:0022892-substrate-specific transporter activity(L=2),
transcript22043.p1_1	AT1G07700.1	65.0	140	47	1	61	200	64	201	1.1e-47	68.300000	AT1G07700.1 | Thioredoxin superfamily protein | Chr1:2380214-2381127 FORWARD LENGTH=204 | 201606		ALL.95.centroids.fasta_PSMEv1.0_95_92_genes_without_introns.fasta.80.centroids.pep.uniq-atonly_outfiles/similarity_search/blastp_ALL.95.centroids.fasta_PSMEv1.0_95_92_genes_without_introns.fasta.80.centroids.pep_arabidopsis_at11.out		No	Yes	29760.VIT_18s0001g10510.t01	6e-51	206.1		Viridiplantae	1BRB8@strNOG,1E35E@virNOG,COG5601@NOG,KOG2151@euNOG	thioredoxin-like 4		PFAM (Thioredoxin), SMART (SIGNAL)		GO:0043227-membrane-bounded organelle(L=2),GO:0044422-organelle part(L=2),GO:0044464-cell part(L=2),
transcript1525.p1_1
transcript25721.p1_1
transcript15563.p1_1
transcript27138.p1_1	AT1G61290.1	61.8	285	100	2	1	284	1	277	7.7e-93	91.900000	AT1G61290.1 | syntaxin of plants 124 | Chr1:22605188-22606216 FORWARD LENGTH=303 | 201606		ALL.95.centroids.fasta_PSMEv1.0_95_92_genes_without_introns.fasta.80.centroids.pep.uniq-atonly_outfiles/similarity_search/blastp_ALL.95.centroids.fasta_PSMEv1.0_95_92_genes_without_introns.fasta.80.centroids.pep_arabidopsis_at11.out		No	Yes	3694.POPTR_0011s04350.1	1.5e-98	364.8	SYP124	Viridiplantae	1BCG0@strNOG,1DQE2@virNOG,COG5074@NOG,KOG0810@euNOG	K08486 syntaxin 1B 2 3	SNARE interactions in vesicular transport (04130), Synaptic vesicle cycle (04721)	PFAM (SNARE, Syntaxin), SMART (SynN, COIL, TRANS, t_SNARE)	GO:0003006-developmental process involved in reproduction(L=2),GO:0016043-cellular component organization(L=2),GO:0016049-cell growth(L=2),GO:0022414-reproductive process(L=2),GO:0044706-multi-multicellular organism process(L=2),GO:0044763-single-organism cellular process(L=2),GO:0044767-single-organism developmental process(L=2),GO:0048589-developmental growth(L=2),GO:0048856-anatomical structur…	GO:0043227-membrane-bounded organelle(L=2),GO:0044464-cell part(L=2),
transcript17008.p1_1
transcript19627.p1_1																		3694.POPTR_0002s16380.1	9.6e-11	73.6		Viridiplantae	1BK9Q@strNOG,1DY68@virNOG,COG1819@NOG,KOG1192@euNOG	UDP-glucoronosyl and UDP-glucosyl transferase		PFAM (UDPGT)
transcript17657.p1_1																		4113.PGSC0003DMT400078695	2.1e-10	72.0		Viridiplantae	0XP3K@NOG,1BGTF@strNOG,1DTYS@virNOG,KOG0266@euNOG	WD repeat-containing protein		PFAM (WD40, eIF2A), SMART (WD40)	GO:0003006-developmental process involved in reproduction(L=2),GO:0022414-reproductive process(L=2),GO:0044707-single-multicellular organism process(L=2),GO:0048856-anatomical structure development(L=2),	GO:0043227-membrane-bounded organelle(L=2),GO:0043233-organelle lumen(L=2),GO:0043234-protein complex(L=2),GO:0044422-organelle part(L=2),GO:0044464-cell part(L=2),	GO:0005515-protein binding(L=2),
transcript15687.p1_1	AT5G18840.1	52.2	479	217	3	7	484	9	476	3.4e-138	95.200000	AT5G18840.1 | Major facilitator superfamily protein | Chr5:6282954-6286399 FORWARD LENGTH=482 | 201606		ALL.95.centroids.fasta_PSMEv1.0_95_92_genes_without_introns.fasta.80.centroids.pep.uniq-atonly_outfiles/similarity_search/blastp_ALL.95.centroids.fasta_PSMEv1.0_95_92_genes_without_introns.fasta.80.centroids.pep_arabidopsis_at11.out		No	Yes	29760.VIT_05s0020g02170.t01	3.7e-147	526.9		Viridiplantae	0XNQK@NOG,1BIJG@strNOG,1DWGP@virNOG,KOG0254@euNOG	sugar transporter ERD6-like		PFAM (Sugar_tr, MFS_1), SMART (TRANS, COIL)
transcript1448.p1_1
transcript13280.p1_1
transcript12334.p1_1	AT3G45400.1	62.8	376	136	1	112	483	81	456	1.2e-143	74.100000	AT3G45400.1 | exostosin family protein | Chr3:16651963-16653479 FORWARD LENGTH=475 | 201606		ALL.95.centroids.fasta_PSMEv1.0_95_92_genes_without_introns.fasta.80.centroids.pep.uniq-atonly_outfiles/similarity_search/blastp_ALL.95.centroids.fasta_PSMEv1.0_95_92_genes_without_introns.fasta.80.centroids.pep_arabidopsis_at11.out		No	Yes	3694.POPTR_0013s06370.1	9.5e-151	538.9	OSI_34941	Viridiplantae	0XTFH@NOG,1BHJW@strNOG,1DRVC@virNOG,KOG1021@euNOG	exostosin family domain containing protein, expressed		PFAM (Exostosin), SMART (TRANS)
transcript15456.p1_1
transcript23458.p1_1	AT3G47850.1	29.9	395	200	14	43	433	31	352	2.3e-18	89.700000	AT3G47850.1 | tRNA (Ile)-lysidine synthase | Chr3:17654256-17656000 REVERSE LENGTH=352 | 201606		ALL.95.centroids.fasta_PSMEv1.0_95_92_genes_without_introns.fasta.80.centroids.pep.uniq-atonly_outfiles/similarity_search/blastp_ALL.95.centroids.fasta_PSMEv1.0_95_92_genes_without_introns.fasta.80.centroids.pep_arabidopsis_at11.out		No	Yes	4641.GSMUA_Achr4P22220_001	7.8e-32	143.7		Viridiplantae	0IWE7@euNOG,0XWF7@NOG,1BR7M@strNOG,1E31P@virNOG	NA		SMART (COIL)		GO:0043227-membrane-bounded organelle(L=2),GO:0044464-cell part(L=2),
transcript16057.p1_1
transcript22945.p1_1
transcript7099.p1_1	AT5G16460.1	37.3	316	188	1	66	381	27	332	8.4e-57	63.700000	AT5G16460.1 | Putative adipose-regulatory protein (Seipin) | Chr5:5377085-5378533 REVERSE LENGTH=368 | 201606		ALL.95.centroids.fasta_PSMEv1.0_95_92_genes_without_introns.fasta.80.centroids.pep.uniq-atonly_outfiles/similarity_search/blastp_ALL.95.centroids.fasta_PSMEv1.0_95_92_genes_without_introns.fasta.80.centroids.pep_arabidopsis_at11.out		No	No	3847.GLYMA09G38570.1	6.7e-64	250.4		Viridiplantae	11GRP@NOG,1BMU2@strNOG,1DZJU@virNOG,KOG4200@euNOG	Putative adipose-regulatory protein (Seipin)		PFAM (Seipin), SMART (TRANS, COIL)
transcript14574.p1_1	AT4G26850.1	51.9	397	101	6	1	310	1	394	8.8e-109	87.300000	AT4G26850.1 | GDP-L-galactose phosphorylase 1 | Chr4:13499262-13501145 REVERSE LENGTH=442 | 201606		ALL.95.centroids.fasta_PSMEv1.0_95_92_genes_without_introns.fasta.80.centroids.pep.uniq-atonly_outfiles/similarity_search/blastp_ALL.95.centroids.fasta_PSMEv1.0_95_92_genes_without_introns.fasta.80.centroids.pep_arabidopsis_at11.out		No	Yes	4641.GSMUA_Achr10P10830_001	4e-119	433.3		Viridiplantae	0TIJP@lilNOG,11FR6@NOG,1BEWC@strNOG,1DSU2@virNOG,KOG2720@euNOG	GDP-L-galactose phosphorylase	Biosynthesis of secondary metabolites (01110), Ascorbate and aldarate metabolism (00053), Metabolic pathways (01100)
[truncated: 8,030 more rows]
