# Supplementary material for: A long-read and short-read transcriptomics approach provides the first high-quality reference transcriptome and genome annotation for Pseudotsuga menziesii (Douglas-fir)
Source: G3 (Bethesda). 2022 Dec 1;13(2):jkac304. doi: 10.1093/g3journal/jkac304 (PMC10468028; doi:10.1093/g3journal/jkac304)
Supplement: jkac304_Supplementary_Data [file jkac304_supplementary_data.zip › File_S2_G3-2022-403847.tsv]

Query Seq	Subject Seq	Percent Identical	Alignment Length	Mismatches	Gap Openings	Query Start	Query End	Subject Start	Subject End	E Value	Coverage	Description	Species	Origin Database	Frame	Contaminant	Informative	Seed Ortholog	Seed E-Value	Seed Score	Predicted Gene	Tax Scope	OGs	Eggnog Description	KEGG Terms	Protein Domains	GO Biological	GO Cellular	GO Molecular
transcript37372.p1_1
transcript5029.p1_1
transcript38133.p1_1
transcript37664.p1_1
transcript35629.p1_2_1
transcript35279.p1_1
transcript35044.p2_1	AT2G46690.1	45.3	86	43	2	18	99	9	94	1.5e-13	82.000000	AT2G46690.1 | SAUR-like auxin-responsive protein family | Chr2:19180904-19181269 FORWARD LENGTH=121 | 201606		all.95.centroids.80.centroids.uniq.pep-atonly_outfiles/similarity_search/blastp_all.95.centroids.80.centroids.uniq_arabidopsis_at11.out		No	Yes	4641.GSMUA_Achr6P03720_001	2.6e-15	86.7		Viridiplantae	0IZ3E@euNOG,0YIHK@NOG,1BUWU@strNOG,1E6V6@virNOG	Auxin responsive protein	Plant hormone signal transduction (04075)	PFAM (Auxin_inducible)
transcript34984.p1_1	AT3G09860.1	47.0	100	50	3	1	99	1	98	1.5e-21	99.000000	AT3G09860.1 | actin T1-like protein | Chr3:3026140-3027000 FORWARD LENGTH=98 | 201606		all.95.centroids.80.centroids.uniq.pep-atonly_outfiles/similarity_search/blastp_all.95.centroids.80.centroids.uniq_arabidopsis_at11.out		No	Yes	3218.PP1S49_23V6.1	1.5e-26	124.0		Viridiplantae	0J04E@euNOG,120QE@NOG,1BTDQ@strNOG,1E59N@virNOG	NA		SMART (TRANS)
transcript32305.p1_2_1
transcript31152.p1_1
transcript30771.p1_1
transcript29898.p1_1
transcript29632.p1_1																		4641.GSMUA_AchrUn_randomP24020_001	5.2e-32	142.1		Viridiplantae	0TS0Z@lilNOG,0Y3Q0@NOG,1BDX4@strNOG,1DUBK@virNOG,KOG1470@euNOG	SEC14 cytosolic factor family protein		PFAM (CRAL_TRIO, CRAL_TRIO_N), SMART (CRAL_TRIO_N, SEC14, COIL)
transcript28722.p1_1
transcript24965.p1_1	AT1G72170.1	55.9	102	38	3	1	95	1	102	8.5e-25	95.000000	AT1G72170.1 | MICOS complex subunit%2C putative (DUF543) | Chr1:27156403-27157516 FORWARD LENGTH=102 | 201606		all.95.centroids.80.centroids.uniq.pep-atonly_outfiles/similarity_search/blastp_all.95.centroids.80.centroids.uniq_arabidopsis_at11.out		No	No	29760.VIT_18s0041g00360.t01	1.5e-26	124.0		Viridiplantae	12535@NOG,1BTJB@strNOG,1E5F2@virNOG,KOG4604@euNOG	Domain of unknown function (DUF543)		PFAM (DUF543), SMART (TRANS)		GO:0043227-membrane-bounded organelle(L=2),GO:0044464-cell part(L=2),
transcript19832.p2_1
transcript12832.p3_1
transcript11988.p4_1
transcript11013.p3_1
transcript615.p1_1
transcript39277.p1_1
transcript38487.p1_2_1	AT3G10860.1	55.9	68	30	0	33	100	5	72	6.8e-22	67.300000	AT3G10860.1 | Cytochrome b-c1 complex%2C subunit 8 protein | Chr3:3399815-3400514 FORWARD LENGTH=72 | 201606		all.95.centroids.80.centroids.uniq.pep-atonly_outfiles/similarity_search/blastp_all.95.centroids.80.centroids.uniq_arabidopsis_at11.out		No	Yes	29760.VIT_06s0004g08280.t01	2.1e-20	103.6		Viridiplantae	0J0B9@euNOG,0XZ33@NOG,1BU0B@strNOG,1E5WS@virNOG	Cytochrome b-c1 complex, subunit		PFAM (DUF2741, UcrQ), SMART (TRANS)		GO:0043227-membrane-bounded organelle(L=2),GO:0043234-protein complex(L=2),GO:0044422-organelle part(L=2),GO:0044425-membrane part(L=2),GO:0044464-cell part(L=2),
transcript38015.p1_1	AT1G08780.1	37.2	129	52	2	1	100	1	129	3.1e-14	99.000000	AT1G08780.1 | ABI3-interacting protein 3 | Chr1:2809925-2811126 REVERSE LENGTH=129 | 201606		all.95.centroids.80.centroids.uniq.pep-atonly_outfiles/similarity_search/blastp_all.95.centroids.80.centroids.uniq_arabidopsis_at11.out		No	Yes	3847.GLYMA10G30520.1	1.2e-20	104.4		Viridiplantae	1BRYA@strNOG,1E3TD@virNOG,COG1382@NOG,KOG1760@euNOG	prefoldin subunit		PFAM (Prefoldin_2), SMART (COIL)		GO:0044464-cell part(L=2),
transcript36662.p1_1
transcript36367.p2_1
transcript35834.p1_1	AT5G43580.1	36.0	75	48	0	26	100	25	99	9.5e-08	74.300000	AT5G43580.1 | Serine protease inhibitor%2C potato inhibitor I-type family protein | Chr5:17508098-17508668 REVERSE LENGTH=99 | 201606		all.95.centroids.80.centroids.uniq.pep-atonly_outfiles/similarity_search/blastp_all.95.centroids.80.centroids.uniq_arabidopsis_at11.out		No	Yes	4513.MLOC_19518.1	5.1e-11	72.4		Viridiplantae	0J7CF@euNOG,0U1DB@lilNOG,0XYBF@NOG,15YPW@poaNOG,1BVRZ@strNOG,1E7T9@virNOG	Potato inhibitor I family		PFAM (potato_inhibit, Inhibitor_I78)
transcript35738.p1_2_1
transcript35730.p1_1
transcript35456.p1_1
transcript35135.p1_1	AT2G33585.1	62.9	97	35	1	5	100	97	193	3.4e-29	95.000000	AT2G33585.1 | subtilisin-like protease | Chr2:14223403-14224167 REVERSE LENGTH=193 | 201606		all.95.centroids.80.centroids.uniq.pep-atonly_outfiles/similarity_search/blastp_all.95.centroids.80.centroids.uniq_arabidopsis_at11.out		No	Yes	29760.VIT_18s0122g00600.t01	1.7e-30	137.1		Viridiplantae	0J231@euNOG,0YPTJ@NOG,1BT80@strNOG,1E53S@virNOG	NA		SMART (TRANS)		GO:0043227-membrane-bounded organelle(L=2),GO:0044464-cell part(L=2),
transcript34458.p1_1
transcript33173.p1_1
transcript32747.p1_1
transcript29107.p3_1
transcript28526.p1_1	AT1G72020.1	61.9	97	34	2	6	100	2	97	8.6e-25	94.100000	AT1G72020.1 | TonB-dependent heme receptor A | Chr1:27109521-27110327 REVERSE LENGTH=97 | 201606		all.95.centroids.80.centroids.uniq.pep-atonly_outfiles/similarity_search/blastp_all.95.centroids.80.centroids.uniq_arabidopsis_at11.out		No	Yes	3847.GLYMA10G22720.1	1.6e-25	120.6		Viridiplantae	0J178@euNOG,0YVT7@NOG,1BTJ7@strNOG,1E6NA@virNOG	NA		SMART (TRANS)
transcript28020.p1_1
transcript25975.p3_1
transcript17683.p4_1
transcript11705.p2_1
transcript10473.p2_1
transcript3663.p3_1																		29760.VIT_09s0002g04370.t01	2.8e-17	93.2		Viridiplantae	0Z7Z7@NOG,1BGNX@strNOG,1DUJP@virNOG,KOG4197@euNOG	Pentatricopeptide repeat-containing protein		PFAM (PPR), SMART (TRANS)
transcript35866.p1_2_1
transcript30141.p1_1	AT1G51650.1	56.4	55	24	0	46	100	15	69	3e-17	53.900000	AT1G51650.1 | ATP synthase epsilon chain | Chr1:19152680-19153641 FORWARD LENGTH=70 | 201606		all.95.centroids.80.centroids.uniq.pep-atonly_outfiles/similarity_search/blastp_all.95.centroids.80.centroids.uniq_arabidopsis_at11.out		No	Yes	4113.PGSC0003DMT400023749	9e-16	88.2		Viridiplantae	0Y5P5@NOG,1BTX1@strNOG,1E5TH@virNOG,KOG3495@euNOG	atp synthase	Alzheimer's disease (05010), Huntington's disease (05016), Oxidative phosphorylation (00190), Parkinson's disease (05012), Metabolic pathways (01100)	PFAM (ATP-synt_Eps)		GO:0043227-membrane-bounded organelle(L=2),GO:0043234-protein complex(L=2),GO:0044422-organelle part(L=2),GO:0044425-membrane part(L=2),GO:0044464-cell part(L=2),
transcript29676.p1_1
transcript29629.p1_1	AT2G24940.1	76.5	98	23	0	4	101	2	99	4.7e-39	96.100000	AT2G24940.1 | membrane-associated progesterone binding protein 2 | Chr2:10609447-10609749 FORWARD LENGTH=100 | 201606		all.95.centroids.80.centroids.uniq.pep-atonly_outfiles/similarity_search/blastp_all.95.centroids.80.centroids.uniq_arabidopsis_at11.out		No	Yes	3694.POPTR_0018s02770.1	4.5e-39	165.6		Viridiplantae	11UG0@NOG,1BT9C@strNOG,1E558@virNOG,KOG1110@euNOG	steroid-binding protein		PFAM (Cyt-b5), SMART (Cyt-b5)		GO:0043227-membrane-bounded organelle(L=2),GO:0044464-cell part(L=2),
transcript28978.p1_2_1	AT3G59840.1	52.4	105	38	4	1	101	1	97	2.6e-21	99.000000	AT3G59840.1 | allyl alcohol dehydrogenase-like protein | Chr3:22105853-22106146 REVERSE LENGTH=97 | 201606		all.95.centroids.80.centroids.uniq.pep-atonly_outfiles/similarity_search/blastp_all.95.centroids.80.centroids.uniq_arabidopsis_at11.out		No	Yes	3847.GLYMA11G04405.1	1.8e-19	100.5		Viridiplantae	1BUZV@strNOG,1E6YM@virNOG,COG2130@NOG,KOG1196@euNOG	Inherit from KOG: reductase
transcript25093.p1_1
transcript24699.p1_1
transcript13955.p1_1
transcript12554.p3_1
transcript5587.p2_1
transcript4467.p1_2_1
transcript39782.p1_1
transcript38235.p1_1
transcript37294.p1_1	AT5G47890.1	60.6	94	37	0	1	94	1	94	4.5e-29	91.300000	AT5G47890.1 | NADH-ubiquinone oxidoreductase B8 subunit | Chr5:19388806-19390409 FORWARD LENGTH=97 | 201606		all.95.centroids.80.centroids.uniq.pep-atonly_outfiles/similarity_search/blastp_all.95.centroids.80.centroids.uniq_arabidopsis_at11.out		No	Yes	88036.EFJ28496	1.2e-28	131.0		Viridiplantae	124JV@NOG,1BU76@strNOG,1E63X@virNOG,KOG3446@euNOG	NADH dehydrogenase ubiquinone 1 alpha subcomplex subunit	Alzheimer's disease (05010), Huntington's disease (05016), Oxidative phosphorylation (00190), Parkinson's disease (05012), Metabolic pathways (01100)	PFAM (L51_S25_CI-B8), SMART (L51_S25_CI-B8)		GO:0043227-membrane-bounded organelle(L=2),GO:0043234-protein complex(L=2),GO:0044422-organelle part(L=2),GO:0044425-membrane part(L=2),GO:0044464-cell part(L=2),
transcript36367.p1_1
transcript36322.p2_1
transcript36078.p1_1	AT2G18400.1	74.5	102	26	0	1	102	1	102	4.2e-43	99.000000	AT2G18400.1 | ribosomal protein L6 family protein | Chr2:7989665-7989973 REVERSE LENGTH=102 | 201606		all.95.centroids.80.centroids.uniq.pep-atonly_outfiles/similarity_search/blastp_all.95.centroids.80.centroids.uniq_arabidopsis_at11.out		No	Yes	29760.VIT_04s0023g01810.t01	1e-43	181.0		Viridiplantae	1BSWS@strNOG,1E4S4@virNOG,COG0097@NOG,KOG3254@euNOG	ribosomal protein L6	Ribosome (03010)	PFAM (Ribosomal_L6)
transcript35982.p1_1
transcript35241.p1_1	AT3G60245.1	90.4	73	7	0	1	73	1	73	3.2e-35	70.900000	AT3G60245.1 | Zinc-binding ribosomal protein family protein | Chr3:22268803-22269750 FORWARD LENGTH=92 | 201606		all.95.centroids.80.centroids.uniq.pep-atonly_outfiles/similarity_search/blastp_all.95.centroids.80.centroids.uniq_arabidopsis_at11.out		No	Yes	3694.POPTR_0003s03280.1	2.3e-35	153.3	RPL37A	Viridiplantae	1BSVU@strNOG,1E4UF@virNOG,COG1997@NOG,KOG0402@euNOG	60S ribosomal protein L37a	Ribosome (03010)	PFAM (Ribosomal_L37ae)		GO:0043228-non-membrane-bounded organelle(L=2),GO:0044422-organelle part(L=2),GO:0044464-cell part(L=2),
transcript30398.p1_2_1
transcript29382.p1_1	AT5G62150.1	47.3	74	39	0	14	87	21	94	5e-12	71.800000	AT5G62150.1 | peptidoglycan-binding LysM domain-containing protein | Chr5:24958325-24958633 FORWARD LENGTH=102 | 201606		all.95.centroids.80.centroids.uniq.pep-atonly_outfiles/similarity_search/blastp_all.95.centroids.80.centroids.uniq_arabidopsis_at11.out		No	Yes	3694.POPTR_0008s03020.1	2.3e-11	73.6		Viridiplantae	0JEBS@euNOG,11CEQ@NOG,1BUTR@strNOG,1E6S2@virNOG	LysM domain		PFAM (LysM), SMART (SIGNAL, TRANS)
transcript29130.p1_1	AT5G55640.1	40.2	82	49	0	12	93	15	96	6.5e-12	79.600000	AT5G55640.1 | Na-translocating NADH-quinone reductase subunit A | Chr5:22533244-22533923 REVERSE LENGTH=149 | 201606		all.95.centroids.80.centroids.uniq.pep-atonly_outfiles/similarity_search/blastp_all.95.centroids.80.centroids.uniq_arabidopsis_at11.out		No	Yes	3847.GLYMA02G46960.1	3.2e-13	79.7		Viridiplantae	0IZ3W@euNOG,12DB8@NOG,1BTIS@strNOG,1E2P0@virNOG	NA		SMART (COIL)
transcript25956.p1_1
transcript24343.p2_1
transcript18549.p4_1
transcript17313.p1_1																		4081.Solyc12g055830.1.1	8.5e-30	134.8	IPP	Viridiplantae	1BM1M@strNOG,1DWFW@virNOG,COG0221@NOG,KOG1626@euNOG	inorganic	Oxidative phosphorylation (00190)	PFAM (Pyrophosphatase)	GO:0033036-macromolecule localization(L=2),	GO:0043227-membrane-bounded organelle(L=2),GO:0044464-cell part(L=2),	GO:0016787-hydrolase activity(L=2),
transcript11650.p3_1
transcript10883.p2_1
transcript10618.p2_1
transcript10337.p1_3_1
transcript6999.p1_1
transcript36382.p1_1
transcript35650.p1_2_1
transcript35626.p1_1
transcript34674.p1_2_1
transcript32512.p2_1
transcript32474.p1_1
transcript28197.p1_1	AT2G40880.1	44.0	75	42	0	12	86	34	108	2.9e-12	72.100000	AT2G40880.1 | cystatin A | Chr2:17057463-17057930 FORWARD LENGTH=125 | 201606		all.95.centroids.80.centroids.uniq.pep-atonly_outfiles/similarity_search/blastp_all.95.centroids.80.centroids.uniq_arabidopsis_at11.out		No	Yes	3694.POPTR_0001s23300.1	2.6e-10	70.1		Viridiplantae	0JDKN@euNOG,0YV6K@NOG,1BTR6@strNOG,1E58U@virNOG	CY		PFAM (Cystatin), SMART (CY, TRANS, SIGNAL)
transcript27976.p1_1	AT1G16170.1	50.5	99	35	4	6	103	7	92	5.7e-16	94.200000	AT1G16170.1 | ephrin-A3 protein | Chr1:5538874-5539152 REVERSE LENGTH=92 | 201606		all.95.centroids.80.centroids.uniq.pep-atonly_outfiles/similarity_search/blastp_all.95.centroids.80.centroids.uniq_arabidopsis_at11.out		No	Yes	3694.POPTR_0001s07530.1	1.5e-21	107.5		Viridiplantae	0J4DT@euNOG,0YWEU@NOG,1BUXW@strNOG,1E6WD@virNOG	NA		SMART (TRANS)
transcript23501.p1_1
transcript23220.p3_1
transcript20217.p2_1
transcript39656.p1_1
transcript38338.p1_1	AT5G20180.1	59.0	78	29	2	27	101	1	78	5.6e-19	71.400000	AT5G20180.1 | Ribosomal protein L36 | Chr5:6811312-6811910 FORWARD LENGTH=103 | 201606		all.95.centroids.80.centroids.uniq.pep-atonly_outfiles/similarity_search/blastp_all.95.centroids.80.centroids.uniq_arabidopsis_at11.out		No	Yes	29760.VIT_11s0016g05390.t01	6.7e-22	108.6		Viridiplantae	1BVPC@strNOG,1E6RE@virNOG,COG0257@NOG,KOG4122@euNOG	ribosomal protein	Ribosome (03010)	PFAM (Ribosomal_L36)
transcript37698.p1_1
transcript35922.p1_1
transcript27465.p3_1
transcript23450.p1_1	AT3G62810.1	66.3	95	32	0	4	98	5	99	3e-28	90.500000	AT3G62810.1 | complex 1 family protein / LVR family protein | Chr3:23227763-23228180 FORWARD LENGTH=106 | 201606		all.95.centroids.80.centroids.uniq.pep-atonly_outfiles/similarity_search/blastp_all.95.centroids.80.centroids.uniq_arabidopsis_at11.out		No	Yes	3694.POPTR_0014s12430.1	5.3e-27	125.6		Viridiplantae	0J0K9@euNOG,124IK@NOG,1BUGT@strNOG,1E6E3@virNOG	Inherit from euNOG: Complex 1 family protein		PFAM (Complex1_LYR), SMART (COIL)
transcript18969.p1_2_1
transcript15225.p2_1
transcript14130.p1_1
transcript1100.p5_1
transcript39673.p1_1
transcript39284.p1_1
transcript37679.p2_1
transcript35594.p2_1	AT1G20460.1	55.7	106	46	1	1	105	1	106	4.5e-24	99.100000	AT1G20460.1 | NADH-ubiquinone oxidoreductase chain | Chr1:7091505-7092993 FORWARD LENGTH=106 | 201606		all.95.centroids.80.centroids.uniq.pep-atonly_outfiles/similarity_search/blastp_all.95.centroids.80.centroids.uniq_arabidopsis_at11.out		No	Yes	4641.GSMUA_Achr3P26120_001	6.1e-23	112.1		Viridiplantae	0J47X@euNOG,0U0NR@lilNOG,0YXZH@NOG,1BUHE@strNOG,1E6RV@virNOG	NA		SMART (TRANS)
transcript34088.p2_1																		29760.VIT_06s0004g03100.t01	1.2e-15	87.8		Viridiplantae	0IHFA@euNOG,0ZUVB@NOG,1BDQI@strNOG,1DRMM@virNOG	May be involved in modulation of pathogen defense and leaf cell death (By similarity)		PFAM (Mlo), SMART (TRANS)
transcript33599.p1_1
transcript31289.p1_1
transcript30228.p1_1
transcript28415.p1_1
transcript27210.p1_1	AT4G26840.1	90.0	90	9	0	14	103	4	93	1.6e-42	84.900000	AT4G26840.1 | small ubiquitin-like modifier 1 | Chr4:13497466-13498458 FORWARD LENGTH=100 | 201606		all.95.centroids.80.centroids.uniq.pep-atonly_outfiles/similarity_search/blastp_all.95.centroids.80.centroids.uniq_arabidopsis_at11.out		No	Yes	3847.GLYMA18G35450.1	3.4e-42	176.0		Viridiplantae	1BSXB@strNOG,1E4SR@virNOG,COG5227@NOG,KOG1769@euNOG	Small ubiquitin-related modifier	RNA transport (03013)	PFAM (Rad60-SLD, ubiquitin), SMART (UBQ)	GO:0006950-response to stress(L=2),GO:0009628-response to abiotic stimulus(L=2),GO:0044237-cellular metabolic process(L=2),GO:0044238-primary metabolic process(L=2),GO:0071704-organic substance metabolic process(L=2),	GO:0043227-membrane-bounded organelle(L=2),GO:0044464-cell part(L=2),
transcript26267.p2_1	AT1G26355.1	60.4	111	34	2	1	103	1	109	2.6e-24	97.200000	AT1G26355.1 | SPIRAL1-like1 | Chr1:9117950-9118611 REVERSE LENGTH=113 | 201606		all.95.centroids.80.centroids.uniq.pep-atonly_outfiles/similarity_search/blastp_all.95.centroids.80.centroids.uniq_arabidopsis_at11.out		No	Yes	3218.PP1S33_393V6.3	2.2e-25	120.2		Viridiplantae	0J2DI@euNOG,0XU77@NOG,1BVPF@strNOG,1E73P@virNOG	nitrilase-associated protein
transcript12047.p3_1
transcript4268.p2_1
transcript36776.p1_1
transcript35977.p1_1
transcript29888.p1_1																		88036.EFJ16186	1.5e-24	117.5		Viridiplantae	0JMQI@euNOG,0ZESG@NOG,1BSX3@strNOG,1E4SG@virNOG	MiAMP1		PFAM (MiAMP1), SMART (SIGNAL, TRANS)
transcript29869.p1_1
transcript29437.p1_1
transcript29315.p1_1	AT4G37830.1	57.3	103	42	2	5	106	1	102	3.7e-26	95.300000	AT4G37830.1 | cytochrome c oxidase-like protein | Chr4:17787672-17788762 REVERSE LENGTH=102 | 201606		all.95.centroids.80.centroids.uniq.pep-atonly_outfiles/similarity_search/blastp_all.95.centroids.80.centroids.uniq_arabidopsis_at11.out		No	Yes	4641.GSMUA_Achr5P08780_001	1.6e-26	124.0		Viridiplantae	0U083@lilNOG,1253X@NOG,1BU6C@strNOG,1E630@virNOG,KOG3469@euNOG	Cytochrome c oxidase subunit	Alzheimer's disease (05010), Oxidative phosphorylation (00190), Metabolic pathways (01100), Cardiac muscle contraction (04260), Parkinson's disease (05012), Huntington's disease (05016)	PFAM (COX6A), SMART (TRANS)		GO:0043227-membrane-bounded organelle(L=2),GO:0044422-organelle part(L=2),GO:0044464-cell part(L=2),
transcript29235.p1_1
transcript29019.p2_1
transcript28596.p1_1	AT4G22310.1	81.0	105	20	0	1	105	1	105	1.1e-51	98.100000	AT4G22310.1 | Uncharacterized protein family (UPF0041) | Chr4:11791443-11792638 FORWARD LENGTH=108 | 201606		all.95.centroids.80.centroids.uniq.pep-atonly_outfiles/similarity_search/blastp_all.95.centroids.80.centroids.uniq_arabidopsis_at11.out		No	No	3847.GLYMA09G01210.1	7.7e-50	201.4		Viridiplantae	11UER@NOG,1BS2U@strNOG,1E3XZ@virNOG,KOG1589@euNOG	Brain protein		PFAM (UPF0041)		GO:0043227-membrane-bounded organelle(L=2),GO:0044464-cell part(L=2),
transcript28097.p1_2_1	AT5G15802.1	47.1	104	48	1	1	104	1	97	1.2e-21	97.200000	AT5G15802.1 | chaperone | Chr5:5156578-5157520 REVERSE LENGTH=99 | 201606		all.95.centroids.80.centroids.uniq.pep-atonly_outfiles/similarity_search/blastp_all.95.centroids.80.centroids.uniq_arabidopsis_at11.out		No	Yes	4555.Si038122m	5.2e-22	109.0		Viridiplantae	0J0JH@euNOG,0TZDJ@lilNOG,0YWAU@NOG,15WN0@poaNOG,1BSB5@strNOG,1E46G@virNOG	NA		SMART (TRANS, SIGNAL)
transcript26535.p1_1
transcript25876.p2_1
transcript24769.p1_1	AT1G71865.1	37.1	97	57	2	1	96	1	94	3.5e-08	89.700000	AT1G71865.1 | PyrD | Chr1:27030117-27030416 FORWARD LENGTH=99 | 201606		all.95.centroids.80.centroids.uniq.pep-atonly_outfiles/similarity_search/blastp_all.95.centroids.80.centroids.uniq_arabidopsis_at11.out		No	Yes	4533.OB01G47490.1	1.5e-08	64.3	OSI_04602	Viridiplantae	0J42F@euNOG,0U0E4@lilNOG,0YZR7@NOG,15XQ8@poaNOG,1BUAW@strNOG,1E67I@virNOG	NA
transcript11411.p2_1
transcript7149.p1_1
transcript3962.p2_1
transcript38828.p1_1
transcript38494.p1_1
transcript36429.p2_1
transcript35821.p1_1
transcript33105.p1_1
transcript31355.p2_1
transcript29499.p2_1	AT5G55160.1	93.2	88	5	1	18	105	6	92	2.8e-42	81.500000	AT5G55160.1 | small ubiquitin-like modifier 2 | Chr5:22383747-22384772 REVERSE LENGTH=103 | 201606		all.95.centroids.80.centroids.uniq.pep-atonly_outfiles/similarity_search/blastp_all.95.centroids.80.centroids.uniq_arabidopsis_at11.out		No	Yes	29760.VIT_00s0186g00080.t01	1.4e-43	180.6	SUMO1	Viridiplantae	1BSXB@strNOG,1E4SR@virNOG,COG5227@NOG,KOG1769@euNOG	Small ubiquitin-related modifier	RNA transport (03013)	PFAM (Rad60-SLD, ubiquitin), SMART (UBQ)	GO:0006950-response to stress(L=2),GO:0009628-response to abiotic stimulus(L=2),GO:0044237-cellular metabolic process(L=2),GO:0044238-primary metabolic process(L=2),GO:0050789-regulation of biological process(L=2),GO:0065009-regulation of molecular function(L=2),GO:0071704-organic substance metabolic process(L=2),	GO:0043227-membrane-bounded organelle(L=2),GO:0044464-cell part(L=2),
transcript1812.p1_1
transcript17790.p2_1
transcript13795.p2_1
transcript12686.p1_1
transcript8878.p2_1
transcript38580.p1_1
transcript38487.p1_1	AT3G46560.1	71.0	93	27	0	16	108	1	93	3.2e-33	85.300000	AT3G46560.1 | Tim10/DDP family zinc finger protein | Chr3:17138632-17139301 FORWARD LENGTH=93 | 201606		all.95.centroids.80.centroids.uniq.pep-atonly_outfiles/similarity_search/blastp_all.95.centroids.80.centroids.uniq_arabidopsis_at11.out		No	Yes	4641.GSMUA_Achr10P03590_001	1.3e-36	157.5	TIM9	Viridiplantae	0TZS8@lilNOG,11TUA@NOG,1BTG1@strNOG,1E5KS@virNOG,KOG3479@euNOG	Mitochondrial import inner membrane translocase subunit		PFAM (zf-Tim10_DDP)		GO:0043227-membrane-bounded organelle(L=2),GO:0044422-organelle part(L=2),GO:0044464-cell part(L=2),
transcript36330.p1_1	AT1G75750.2	50.5	95	39	2	14	108	11	97	2.8e-21	87.200000	AT1G75750.2 | GAST1 protein homolog 1 | Chr1:28441813-28442284 REVERSE LENGTH=97 | 201606		all.95.centroids.80.centroids.uniq.pep-atonly_outfiles/similarity_search/blastp_all.95.centroids.80.centroids.uniq_arabidopsis_at11.out		No	Yes	3847.GLYMA17G37760.1	5.3e-22	109.0	SN2	Viridiplantae	0J4WV@euNOG,0YWQ9@NOG,1BVI5@strNOG,1E7IX@virNOG	Gibberellin regulated protein		PFAM (GASA), SMART (SIGNAL, TRANS)		GO:0044464-cell part(L=2),
transcript35690.p1_1
transcript34684.p1_1	AT3G52730.1	74.2	62	16	0	47	108	11	72	1.9e-22	56.900000	AT3G52730.1 | ubiquinol-cytochrome C reductase UQCRX/QCR9-like family protein | Chr3:19543146-19544167 REVERSE LENGTH=72 | 201606		all.95.centroids.80.centroids.uniq.pep-atonly_outfiles/similarity_search/blastp_all.95.centroids.80.centroids.uniq_arabidopsis_at11.out		No	Yes	3694.POPTR_0009s15150.1	1.1e-22	111.3		Viridiplantae	0XUZE@NOG,1BUUS@strNOG,1E6T8@virNOG,KOG3494@euNOG	cytochrome b-c1 complex subunit	Alzheimer's disease (05010), Oxidative phosphorylation (00190), Metabolic pathways (01100), Cardiac muscle contraction (04260), Parkinson's disease (05012), Huntington's disease (05016)	PFAM (UCR_UQCRX_QCR9)		GO:0043227-membrane-bounded organelle(L=2),GO:0044422-organelle part(L=2),GO:0044464-cell part(L=2),
transcript34035.p1_2_1
transcript28431.p1_1
transcript27581.p2_1	AT2G47640.2	92.6	108	8	0	1	108	1	108	1e-52	99.100000	AT2G47640.2 | Small nuclear ribonucleoprotein family protein | Chr2:19537393-19538431 FORWARD LENGTH=108 | 201606		all.95.centroids.80.centroids.uniq.pep-atonly_outfiles/similarity_search/blastp_all.95.centroids.80.centroids.uniq_arabidopsis_at11.out		No	Yes	3694.POPTR_0002s20560.1	8.4e-52	208.0		Viridiplantae	1BRRG@strNOG,1E3K7@virNOG,COG1958@NOG,KOG3459@euNOG	Small nuclear ribonucleoprotein	Spliceosome (03040)	PFAM (LSM), SMART (Sm, SIGNAL)		GO:0043227-membrane-bounded organelle(L=2),GO:0043228-non-membrane-bounded organelle(L=2),GO:0043233-organelle lumen(L=2),GO:0044422-organelle part(L=2),GO:0044464-cell part(L=2),
transcript2665.p1_1
transcript28129.p1_2_1
transcript25434.p2_1
transcript2377.p2_1
transcript17400.p1_1
transcript8891.p2_1
transcript410.p2_1
transcript40114.p1_1
transcript38512.p1_1	AT5G57685.1	42.2	90	47	1	15	104	30	114	1.7e-10	81.800000	AT5G57685.1 | glutamine dumper 3 | Chr5:23366356-23366802 REVERSE LENGTH=148 | 201606		all.95.centroids.80.centroids.uniq.pep-atonly_outfiles/similarity_search/blastp_all.95.centroids.80.centroids.uniq_arabidopsis_at11.out		No	Yes	3847.GLYMA06G06290.1	2.7e-10	70.1		Viridiplantae	0J10A@euNOG,0YP3Q@NOG,1BUD6@strNOG,1E6AA@virNOG	Inherit from euNOG: glutamine dumper		SMART (TRANS, COIL)
transcript38385.p1_1
transcript37779.p1_1
transcript36151.p2_1
transcript29701.p1_1
transcript276.p2_1
transcript25580.p1_1
transcript2251.p1_2_1	AT1G31175.1	50.0	74	36	1	35	107	40	113	1.9e-14	66.400000	AT1G31175.1 | cytochrome C oxidase biogenesis Cmc1-like protein | Chr1:11140549-11140905 FORWARD LENGTH=118 | 201606		all.95.centroids.80.centroids.uniq.pep-atonly_outfiles/similarity_search/blastp_all.95.centroids.80.centroids.uniq_arabidopsis_at11.out		No	Yes	4081.Solyc11g020710.1.1	8.3e-15	85.1		Viridiplantae	0J3UP@euNOG,0XXGM@NOG,1BT64@strNOG,1E7RW@virNOG	NA
transcript21836.p2_1
transcript16492.p1_1
transcript16472.p1_1
transcript14553.p1_1
transcript38594.p1_1																		3218.PP1S183_13V6.1	8.1e-18	95.1		Viridiplantae	1BQAH@strNOG,1E4P1@virNOG,COG0316@NOG,KOG1120@euNOG	iron-sulfur assembly protein		PFAM (Fe-S_biosyn), SMART (TRANS)	GO:0009058-biosynthetic process(L=2),GO:0016043-cellular component organization(L=2),GO:0044085-cellular component biogenesis(L=2),	GO:0043227-membrane-bounded organelle(L=2),GO:0044422-organelle part(L=2),GO:0044464-cell part(L=2),
transcript34697.p1_1	AT1G32470.1	35.9	167	49	2	1	110	1	166	1.5e-22	99.100000	AT1G32470.1 | Single hybrid motif superfamily protein | Chr1:11739479-11740246 REVERSE LENGTH=166 | 201606		all.95.centroids.80.centroids.uniq.pep-atonly_outfiles/similarity_search/blastp_all.95.centroids.80.centroids.uniq_arabidopsis_at11.out		No	Yes	3711.Bra010167.1-P	1.6e-21	107.5		Viridiplantae	0BS5R@braNOG,1BKPJ@strNOG,1DYJD@virNOG,COG0509@NOG,KOG3373@euNOG	Glycine cleavage system H protein	Biosynthesis of secondary metabolites (01110), Glyoxylate and dicarboxylate metabolism (00630)	PFAM (GCV_H)		GO:0043227-membrane-bounded organelle(L=2),GO:0044464-cell part(L=2),
transcript30815.p1_1
transcript29452.p1_1
transcript28537.p1_1
transcript26287.p1_1
transcript26004.p1_1	AT2G45660.2	68.2	88	28	0	1	88	1	88	4.1e-28	79.300000	AT2G45660.2 | AGAMOUS-like 20 | Chr2:18808314-18810193 REVERSE LENGTH=158 | 201606		all.95.centroids.80.centroids.uniq.pep-atonly_outfiles/similarity_search/blastp_all.95.centroids.80.centroids.uniq_arabidopsis_at11.out		No	Yes	4641.GSMUA_Achr8P12280_001	6.6e-28	128.6		Eukaryotes	COG5068@NOG,KOG0014@euNOG	transcription factor		PFAM (SRF-TF, K-box, HJURP_C), SMART (MADS, COIL)		GO:0043227-membrane-bounded organelle(L=2),GO:0044464-cell part(L=2),
transcript25146.p1_1	AT5G25360.1	45.2	104	57	0	7	110	66	169	1e-23	93.700000	AT5G25360.1 | hypothetical protein | Chr5:8799934-8802333 REVERSE LENGTH=169 | 201606		all.95.centroids.80.centroids.uniq.pep-atonly_outfiles/similarity_search/blastp_all.95.centroids.80.centroids.uniq_arabidopsis_at11.out		No	No	4641.GSMUA_Achr11P01940_001	1e-28	131.3		Viridiplantae	0J3MU@euNOG,0TYJ2@lilNOG,11Z4C@NOG,1BRC5@strNOG,1E366@virNOG	expressed protein		SMART (SIGNAL)
transcript21834.p2_1
transcript1886.p2_2_1
transcript18167.p1_1
transcript481.p1_2_1																		4558.Sb03g010545.1	3e-20	103.2		Viridiplantae	0TMC9@lilNOG,11FM2@NOG,15I5U@poaNOG,1BE7I@strNOG,1DS5G@virNOG,KOG2913@euNOG	PQ-loop repeat family protein		PFAM (PQ-loop), SMART (TRANS, CTNS)
transcript4029.p1_1
transcript36338.p1_2_1
transcript35727.p1_1
transcript29293.p1_2_1
transcript20000.p1_1
transcript26190.p3_1
transcript24379.p1_2_1
transcript23154.p2_1
transcript22281.p2_1
transcript21384.p1_1
transcript10194.p4_1
transcript10044.p3_1
transcript8819.p2_1
transcript4682.p1_1																		3711.Bra026289.1-P	1.2e-08	64.7		Viridiplantae	0BS3Y@braNOG,0JT3N@euNOG,1087W@NOG,1BKNA@strNOG,1DYHX@virNOG	EamA-like transporter family		PFAM (EamA), SMART (TRANS)
transcript38830.p1_2_1
transcript37926.p2_1	AT1G15250.1	85.1	94	14	0	18	111	1	94	1.1e-41	83.200000	AT1G15250.1 | Zinc-binding ribosomal protein family protein | Chr1:5248825-5249381 REVERSE LENGTH=95 | 201606		all.95.centroids.80.centroids.uniq.pep-atonly_outfiles/similarity_search/blastp_all.95.centroids.80.centroids.uniq_arabidopsis_at11.out		No	Yes	3694.POPTR_0006s25990.1	9e-41	171.4	RPL37	Viridiplantae	1BSVI@strNOG,1E4QM@virNOG,COG2126@NOG,KOG3475@euNOG	Binds to the 23S rRNA (By similarity)	Ribosome (03010)	PFAM (Ribosomal_L37e)
transcript36099.p1_1
transcript37281.p1_1	AT3G08710.1	52.8	108	44	1	6	106	23	130	8.1e-32	89.400000	AT3G08710.1 | thioredoxin H-type 9 | Chr3:2645590-2646304 FORWARD LENGTH=140 | 201606		all.95.centroids.80.centroids.uniq.pep-atonly_outfiles/similarity_search/blastp_all.95.centroids.80.centroids.uniq_arabidopsis_at11.out		No	Yes	4641.GSMUA_Achr5P27870_001	8.2e-34	148.3		Viridiplantae	0TZ9T@lilNOG,1BS6K@strNOG,1E41R@virNOG,COG0526@NOG,KOG0907@euNOG	Thioredoxin		PFAM (Thioredoxin, Redoxin, AhpC-TSA)	GO:0007154-cell communication(L=2),GO:0044763-single-organism cellular process(L=2),	GO:0043227-membrane-bounded organelle(L=2),GO:0044464-cell part(L=2),
transcript36069.p1_1																		29760.VIT_05s0094g00240.t01	1.8e-25	120.6		Viridiplantae	1BZX1@strNOG,1ECN0@virNOG,COG3979@NOG,KOG4742@euNOG	Chitin recognition protein	Biosynthesis of secondary metabolites (01110), Amino sugar and nucleotide sugar metabolism (00520)	PFAM (Chitin_bind_1, Glyco_hydro_19), SMART (ChtBD1, SIGNAL, TRANS)
transcript35808.p1_1																		15368.BRADI3G46190.1	1.8e-09	67.4	OSI_07699	Viridiplantae	0J74Q@euNOG,0U1BW@lilNOG,0Z53Y@NOG,15YKC@poaNOG,1BW51@strNOG,1E88X@virNOG	Late embryogenesis abundant protein		PFAM (LEA_3)
transcript35107.p1_1	AT2G35795.1	83.9	112	18	0	1	112	1	112	5.6e-49	99.100000	AT2G35795.1 | Chaperone DnaJ-domain superfamily protein | Chr2:15042321-15043334 FORWARD LENGTH=112 | 201606		all.95.centroids.80.centroids.uniq.pep-atonly_outfiles/similarity_search/blastp_all.95.centroids.80.centroids.uniq_arabidopsis_at11.out		No	Yes	3847.GLYMA05G16850.1	6.4e-47	191.8		Viridiplantae	1BSYD@strNOG,1E4DU@virNOG,COG2214@NOG,KOG0723@euNOG	Mitochondrial import inner membrane translocase subunit		PFAM (DnaJ), SMART (DnaJ, TRANS, SIGNAL)		GO:0043227-membrane-bounded organelle(L=2),GO:0044422-organelle part(L=2),GO:0044464-cell part(L=2),
transcript34177.p1_1	AT1G54290.1	76.1	113	26	1	1	112	1	113	2.3e-47	99.100000	AT1G54290.1 | Translation initiation factor SUI1 family protein | Chr1:20268710-20269390 REVERSE LENGTH=113 | 201606		all.95.centroids.80.centroids.uniq.pep-atonly_outfiles/similarity_search/blastp_all.95.centroids.80.centroids.uniq_arabidopsis_at11.out		No	Yes	3702.AT1G54290.1	3.5e-45	186.0		Viridiplantae	1BRS7@strNOG,1E3KY@virNOG,COG0023@NOG,KOG1770@euNOG	Protein translation factor SUI1	RNA transport (03013)	PFAM (SUI1)
transcript32840.p1_1	AT3G06610.1	68.2	110	32	1	2	111	4	110	1.1e-31	97.300000	AT3G06610.1 | DNA-binding enhancer protein-like protein | Chr3:2060837-2061845 FORWARD LENGTH=115 | 201606		all.95.centroids.80.centroids.uniq.pep-atonly_outfiles/similarity_search/blastp_all.95.centroids.80.centroids.uniq_arabidopsis_at11.out		No	Yes	3847.GLYMA15G14970.1	3e-36	156.4		Viridiplantae	11M4G@NOG,1BT01@strNOG,1E4VW@virNOG,KOG3450@euNOG	huntingtin-interacting protein		SMART (COIL)		GO:0044464-cell part(L=2),
transcript29900.p1_1
transcript29197.p1_1	AT2G38140.1	47.4	95	47	1	17	111	25	116	6.9e-15	84.100000	AT2G38140.1 | plastid-specific ribosomal protein 4 | Chr2:15980948-15981459 FORWARD LENGTH=118 | 201606		all.95.centroids.80.centroids.uniq.pep-atonly_outfiles/similarity_search/blastp_all.95.centroids.80.centroids.uniq_arabidopsis_at11.out		No	Yes	3711.Bra005134.1-P	6.1e-21	105.5	PSRP4	Viridiplantae	0C6WX@braNOG,0J3YI@euNOG,0XX58@NOG,1BTCK@strNOG,1E6D5@virNOG	ribosomal protein		SMART (SIGNAL)	GO:0009058-biosynthetic process(L=2),GO:0016043-cellular component organization(L=2),GO:0044237-cellular metabolic process(L=2),GO:0044238-primary metabolic process(L=2),GO:0044763-single-organism cellular process(L=2),GO:0071704-organic substance metabolic process(L=2),	GO:0043227-membrane-bounded organelle(L=2),GO:0044422-organelle part(L=2),GO:0044464-cell part(L=2),
transcript27763.p1_1	AT1G74270.1	88.4	112	13	0	1	112	1	112	5.2e-55	99.100000	AT1G74270.1 | Ribosomal protein L35Ae family protein | Chr1:27928415-27929466 REVERSE LENGTH=112 | 201606		all.95.centroids.80.centroids.uniq.pep-atonly_outfiles/similarity_search/blastp_all.95.centroids.80.centroids.uniq_arabidopsis_at11.out		No	Yes	3702.AT1G74270.1	7.8e-53	211.5	RPL35A	Viridiplantae	0C61I@braNOG,1BRXZ@strNOG,1E3SN@virNOG,COG2451@NOG,KOG0887@euNOG	60S ribosomal protein	Ribosome (03010)	PFAM (Ribosomal_L35Ae)		GO:0043228-non-membrane-bounded organelle(L=2),GO:0044422-organelle part(L=2),GO:0044464-cell part(L=2),
transcript21997.p2_1
transcript133.p2_1
transcript12878.p1_2_1
transcript12729.p1_1	AT3G09085.1	68.5	111	35	0	1	111	1	111	2.3e-42	98.200000	AT3G09085.1 | transmembrane protein (DUF962) | Chr3:2782238-2782576 FORWARD LENGTH=112 | 201606		all.95.centroids.80.centroids.uniq.pep-atonly_outfiles/similarity_search/blastp_all.95.centroids.80.centroids.uniq_arabidopsis_at11.out		No	Yes	3218.PP1S104_14V6.1	4.9e-47	192.2		Viridiplantae	0IZSR@euNOG,1BTF4@strNOG,1E4RP@virNOG,COG4323@NOG	Protein of unknown function (DUF962)		PFAM (DUF962), SMART (TRANS)
transcript1163.p1_3_1
transcript10133.p1_1
transcript36532.p1_1																		4641.GSMUA_Achr3P06250_001	5.1e-20	102.4		Viridiplantae	0TYWJ@lilNOG,11TU9@NOG,1BSNQ@strNOG,1E4HN@virNOG,KOG1590@euNOG	Brain protein		PFAM (UPF0041), SMART (TRANS)		GO:0043227-membrane-bounded organelle(L=2),GO:0044422-organelle part(L=2),GO:0044464-cell part(L=2),
transcript8411.p2_1
transcript35599.p1_1
transcript35503.p1_1	AT2G35795.1	73.5	113	29	1	1	113	1	112	5.6e-41	99.100000	AT2G35795.1 | Chaperone DnaJ-domain superfamily protein | Chr2:15042321-15043334 FORWARD LENGTH=112 | 201606		all.95.centroids.80.centroids.uniq.pep-atonly_outfiles/similarity_search/blastp_all.95.centroids.80.centroids.uniq_arabidopsis_at11.out		No	Yes	88036.EFJ09595	3.5e-40	169.5		Viridiplantae	1BSYD@strNOG,1E4DU@virNOG,COG2214@NOG,KOG0723@euNOG	Mitochondrial import inner membrane translocase subunit		PFAM (DnaJ), SMART (DnaJ, TRANS, SIGNAL)		GO:0043227-membrane-bounded organelle(L=2),GO:0044422-organelle part(L=2),GO:0044464-cell part(L=2),
transcript35264.p1_1	AT3G18410.1	69.8	96	29	0	17	112	5	100	2.2e-37	84.200000	AT3G18410.1 | NADH dehydrogenase ubiquinone 1 beta subcomplex subunit 10-B-like protein (Complex I subunit NDUFS6) | Chr3:6323203-6323761 FORWARD LENGTH=106 | 201606		all.95.centroids.80.centroids.uniq.pep-atonly_outfiles/similarity_search/blastp_all.95.centroids.80.centroids.uniq_arabidopsis_at11.out		No	Yes	4555.Si039369m	6.5e-39	165.2		Viridiplantae	0TYWN@lilNOG,11MMM@NOG,15WNB@poaNOG,1BSXQ@strNOG,1E4T9@virNOG,KOG4009@euNOG	Accessory subunit of the mitochondrial membrane respiratory chain NADH dehydrogenase (Complex I), that is believed not to be involved in catalysis. Complex I functions in the transfer of electrons from NADH to the respiratory chain. The immediate electron acceptor for the enzyme is believed to be ubiquinone (By similarity)	Alzheimer's disease (05010), Huntington's disease (05016), Oxidative phosphorylation (00190), Parkinson's disease (05012), Metabolic pathways (01100)	PFAM (NDUFB10)	GO:0009058-biosynthetic process(L=2),GO:0044237-cellular metabolic process(L=2),	GO:0043227-membrane-bounded organelle(L=2),GO:0043234-protein complex(L=2),GO:0044422-organelle part(L=2),GO:0044425-membrane part(L=2),GO:0044464-cell part(L=2),
transcript34207.p1_1	AT3G03150.1	47.7	86	39	2	26	109	36	117	1.1e-15	73.700000	AT3G03150.1 | hypothetical protein | Chr3:727733-729357 REVERSE LENGTH=121 | 201606		all.95.centroids.80.centroids.uniq.pep-atonly_outfiles/similarity_search/blastp_all.95.centroids.80.centroids.uniq_arabidopsis_at11.out		No	No	4113.PGSC0003DMT400069236	1.6e-16	90.9		Viridiplantae	0J3IH@euNOG,0ZHAM@NOG,1BVPJ@strNOG,1E7QP@virNOG	seed specific protein Bn15D1B
transcript29663.p2_1
transcript28176.p1_1	AT5G24510.1	76.2	63	15	0	1	63	1	63	7.7e-22	55.300000	AT5G24510.1 | 60S acidic ribosomal protein family | Chr5:8369295-8369866 REVERSE LENGTH=111 | 201606		all.95.centroids.80.centroids.uniq.pep-atonly_outfiles/similarity_search/blastp_all.95.centroids.80.centroids.uniq_arabidopsis_at11.out		No	Yes	3694.POPTR_0014s10120.1	5.5e-22	109.0	RPP1	Viridiplantae	1BUAA@strNOG,1E5TI@virNOG,COG2058@NOG,KOG1762@euNOG	60S acidic ribosomal protein	Ribosome (03010)	PFAM (Ribosomal_60s)		GO:0043228-non-membrane-bounded organelle(L=2),GO:0044464-cell part(L=2),
transcript28003.p1_1
transcript1753.p1_1
transcript14380.p1_1
transcript10533.p1_2_1
transcript7177.p1_2_1
transcript4601.p1_1
transcript40155.p1_1
transcript34084.p1_1	AT4G02840.1	95.8	96	4	0	1	96	1	96	1.4e-47	83.500000	AT4G02840.1 | Small nuclear ribonucleoprotein family protein | Chr4:1264726-1266253 FORWARD LENGTH=116 | 201606		all.95.centroids.80.centroids.uniq.pep-atonly_outfiles/similarity_search/blastp_all.95.centroids.80.centroids.uniq_arabidopsis_at11.out		No	Yes	3847.GLYMA18G52210.1	5e-47	192.2		Viridiplantae	1BSUM@strNOG,1E4PT@virNOG,COG1958@NOG,KOG3428@euNOG	Small nuclear ribonucleoprotein	Spliceosome (03040), Systemic lupus erythematosus (05322)	PFAM (LSM), SMART (Sm)
transcript33101.p2_1																		3847.GLYMA08G39510.2	2.7e-24	116.7		Viridiplantae	1BM1B@strNOG,1DZFT@virNOG,COG0288@NOG,KOG1578@euNOG	carbonic anhydrase	Nitrogen metabolism (00910)	PFAM (Pro_CA), SMART (Pro_CA, COIL, TRANS)	GO:0042221-response to chemical(L=2),GO:0050789-regulation of biological process(L=2),	GO:0043227-membrane-bounded organelle(L=2),GO:0044422-organelle part(L=2),GO:0044464-cell part(L=2),
transcript29972.p1_1
transcript28878.p1_1
transcript27058.p1_1	AT5G11970.1	54.7	64	28	1	52	114	41	104	2e-14	54.800000	AT5G11970.1 | ABC family ABC transporter%2C putative (DUF3511) | Chr5:3863289-3863606 REVERSE LENGTH=105 | 201606		all.95.centroids.80.centroids.uniq.pep-atonly_outfiles/similarity_search/blastp_all.95.centroids.80.centroids.uniq_arabidopsis_at11.out		No	No	4113.PGSC0003DMT400082756	3e-15	86.7		Viridiplantae	0J0TJ@euNOG,0Z48Y@NOG,1BU9W@strNOG,1E66H@virNOG	Domain of unknown function (DUF3511)		PFAM (DUF3511)
transcript26125.p1_1	AT1G26355.1	52.3	109	51	1	1	109	1	108	2e-22	94.800000	AT1G26355.1 | SPIRAL1-like1 | Chr1:9117950-9118611 REVERSE LENGTH=113 | 201606		all.95.centroids.80.centroids.uniq.pep-atonly_outfiles/similarity_search/blastp_all.95.centroids.80.centroids.uniq_arabidopsis_at11.out		No	Yes	29760.VIT_16s0098g00560.t01	7e-25	118.6		Viridiplantae	0J1ZX@euNOG,0XU77@NOG,1BU7Z@strNOG,1E64Q@virNOG	Inherit from NOG: in maintaining the cortical microtubules organization essential for anisotropic cell growth
transcript26090.p2_1																		3847.GLYMA09G31250.1	2.1e-13	80.5		Viridiplantae	0IKQY@euNOG,0XWBW@NOG,1BJMD@strNOG,1DXJ3@virNOG	chlorophyllase (EC 3.1.1.14)	Biosynthesis of secondary metabolites (01110), Metabolic pathways (01100), Porphyrin and chlorophyll metabolism (00860)	PFAM (Chlorophyllase, PAF-AH_p_II, Esterase), SMART (TRANS, SIGNAL)	GO:0006807-nitrogen compound metabolic process(L=2),GO:0006950-response to stress(L=2),GO:0009056-catabolic process(L=2),GO:0044237-cellular metabolic process(L=2),GO:0044710-single-organism metabolic process(L=2),GO:0071704-organic substance metabolic process(L=2),	GO:0043227-membrane-bounded organelle(L=2),GO:0044464-cell part(L=2),	GO:0016787-hydrolase activity(L=2),
transcript21922.p1_1	AT1G53400.1	75.5	110	27	0	1	110	1	110	8.2e-48	95.700000	AT1G53400.1 | Ubiquitin domain-containing protein | Chr1:19925009-19926400 FORWARD LENGTH=114 | 201606		all.95.centroids.80.centroids.uniq.pep-atonly_outfiles/similarity_search/blastp_all.95.centroids.80.centroids.uniq_arabidopsis_at11.out		No	Yes	29760.VIT_10s0003g01710.t01	2e-48	196.8		Viridiplantae	0IN8S@euNOG,11N3N@NOG,1C6MX@strNOG,1EKIP@virNOG	Inherit from euNOG: ubiquitin domain-containing protein
transcript14253.p1_2_1
transcript10532.p4_1
transcript36527.p1_2_1
transcript36502.p1_1	AT1G32370.1	51.8	110	52	1	4	112	12	121	8.1e-19	94.000000	AT1G32370.1 | tobamovirus multiplication 2B | Chr1:11677005-11677929 FORWARD LENGTH=122 | 201606		all.95.centroids.80.centroids.uniq.pep-atonly_outfiles/similarity_search/blastp_all.95.centroids.80.centroids.uniq_arabidopsis_at11.out		No	Yes	3694.POPTR_0001s02840.1	1e-23	114.8		Viridiplantae	0J1XY@euNOG,0YYR9@NOG,1BTNQ@strNOG,1E568@virNOG	NA			GO:0044419-interspecies interaction between organisms(L=2),GO:0044764-multi-organism cellular process(L=2),
transcript36356.p1_1
transcript35069.p1_2_1
transcript29754.p1_1
transcript28771.p2_1
transcript27243.p1_1
transcript26039.p1_1	AT5G08565.1	76.1	109	26	0	5	113	6	114	5.7e-49	94.000000	AT5G08565.1 | Transcription initiation Spt4-like protein | Chr5:2775964-2777154 FORWARD LENGTH=116 | 201606		all.95.centroids.80.centroids.uniq.pep-atonly_outfiles/similarity_search/blastp_all.95.centroids.80.centroids.uniq_arabidopsis_at11.out		No	Yes	29760.VIT_10s0071g01040.t01	2.6e-51	206.5	SPT4	Viridiplantae	1BSCF@strNOG,1E4IX@virNOG,COG5204@NOG,KOG3490@euNOG	Transcription elongation factor		PFAM (Spt4)		GO:0043227-membrane-bounded organelle(L=2),GO:0044464-cell part(L=2),
transcript18467.p2_1																		3847.GLYMA11G30140.1	1.1e-28	131.3		Viridiplantae	0IRA4@euNOG,0XVC6@NOG,1C773@strNOG,1EM4B@virNOG	NA		SMART (TRANS)		GO:0043227-membrane-bounded organelle(L=2),GO:0044422-organelle part(L=2),GO:0044464-cell part(L=2),
transcript16841.p3_1
transcript13683.p1_1
transcript33009.p2_1
transcript38105.p1_1	AT4G34700.1	59.1	115	45	2	1	114	1	114	9.9e-33	97.400000	AT4G34700.1 | LYR family of Fe/S cluster biogenesis protein | Chr4:16556874-16558362 FORWARD LENGTH=117 | 201606		all.95.centroids.80.centroids.uniq.pep-atonly_outfiles/similarity_search/blastp_all.95.centroids.80.centroids.uniq_arabidopsis_at11.out		No	Yes	4558.Sb10g030030.1	1.5e-35	154.1		Viridiplantae	0TZ03@lilNOG,11PES@NOG,15W89@poaNOG,1BRS4@strNOG,1E4YI@virNOG,KOG3466@euNOG	NADH dehydrogenase (ubiquinone) 1 beta subcomplex	Alzheimer's disease (05010), Huntington's disease (05016), Oxidative phosphorylation (00190), Parkinson's disease (05012), Metabolic pathways (01100)	PFAM (Complex1_LYR)	GO:0009058-biosynthetic process(L=2),GO:0044237-cellular metabolic process(L=2),GO:0044238-primary metabolic process(L=2),GO:0071704-organic substance metabolic process(L=2),	GO:0043227-membrane-bounded organelle(L=2),GO:0043234-protein complex(L=2),GO:0044422-organelle part(L=2),GO:0044425-membrane part(L=2),GO:0044464-cell part(L=2),
transcript37638.p1_1
transcript36499.p1_1	AT1G44414.1	54.9	113	36	3	1	113	1	98	3.2e-31	96.600000	AT1G44414.1 | zinc-ribbon domain protein | Chr1:16847781-16848086 FORWARD LENGTH=101 | 201606		all.95.centroids.80.centroids.uniq.pep-atonly_outfiles/similarity_search/blastp_all.95.centroids.80.centroids.uniq_arabidopsis_at11.out		No	Yes	3694.POPTR_0002s08370.1	2.7e-32	143.3		Viridiplantae	0J07K@euNOG,12BZ0@NOG,1BUAV@strNOG,1E67H@virNOG	NA
transcript31928.p1_2_1
transcript3036.p2_1	ATCG00520.1	68.7	99	31	0	18	116	86	184	1.2e-33	84.600000	ATCG00520.1 | unfolded protein binding protein | ChrC:59772-60326 FORWARD LENGTH=184 | 201606		all.95.centroids.80.centroids.uniq.pep-atonly_outfiles/similarity_search/blastp_all.95.centroids.80.centroids.uniq_arabidopsis_at11.out		No	Yes	4081.Solyc01g007360.2.1	5e-34	149.1	YCF4	Viridiplantae	0IYJY@euNOG,11GE2@NOG,1BFTR@strNOG,1DTRK@virNOG	Seems to be required for the assembly of the photosystem I complex		PFAM (Ycf4), SMART (TRANS)		GO:0043227-membrane-bounded organelle(L=2),GO:0044422-organelle part(L=2),GO:0044464-cell part(L=2),
transcript24109.p3_1
transcript21834.p1_2_1
transcript12461.p1_1
transcript38805.p1_1																		4641.GSMUA_Achr11P20270_001	2.3e-18	97.1		Viridiplantae	0IH6Z@euNOG,0TJX9@lilNOG,11KNE@NOG,1BH2Y@strNOG,1DUZ5@virNOG	NA		SMART (COIL)	GO:0042221-response to chemical(L=2),	GO:0043227-membrane-bounded organelle(L=2),GO:0043233-organelle lumen(L=2),GO:0043234-protein complex(L=2),GO:0044422-organelle part(L=2),GO:0044464-cell part(L=2),
transcript38139.p1_1																		3847.GLYMA06G01010.1	4.1e-20	102.8		Viridiplantae	0J3AW@euNOG,0YZVA@NOG,1BVH7@strNOG,1E7I0@virNOG	30S ribosomal protein S31				GO:0043227-membrane-bounded organelle(L=2),GO:0044464-cell part(L=2),
transcript38039.p2_1
transcript37911.p1_1	AT1G22840.1	83.9	112	18	0	4	115	1	112	7.3e-52	94.900000	AT1G22840.1 | CYTOCHROME C-1 | Chr1:8079384-8080286 FORWARD LENGTH=114 | 201606		all.95.centroids.80.centroids.uniq.pep-atonly_outfiles/similarity_search/blastp_all.95.centroids.80.centroids.uniq_arabidopsis_at11.out		No	Yes	4577.GRMZM2G070199_P01	6.7e-55	218.4		Viridiplantae	0TZBV@lilNOG,161D3@poaNOG,1BRRS@strNOG,1E3KJ@virNOG,COG3474@NOG,KOG3453@euNOG	Electron carrier protein. The oxidized form of the cytochrome c heme group can accept an electron from the heme group of the cytochrome c1 subunit of cytochrome reductase. Cytochrome c then transfers this electron to the cytochrome oxidase complex, the final protein carrier in the mitochondrial electron-transport chain (By similarity)	Pathways in cancer (05200), p53 signaling pathway (04115), Two-component system (02020), Colorectal cancer (05210), Legionellosis (05134), Viral myocarditis (05416), Hepatitis B (05161), Alzheimer's disease (05010), Parkinson's disease (05012), Apoptosis (04210), Amyotrophic lateral sclerosis (ALS) (05014), Huntington's disease (05016), Small cell lung cancer (05222), Herpes simplex infection (05…	PFAM (Cytochrom_C)		GO:0043227-membrane-bounded organelle(L=2),GO:0044422-organelle part(L=2),GO:0044464-cell part(L=2),
transcript36491.p1_1
transcript35942.p1_1																		3694.POPTR_0001s25670.1	1.3e-10	71.2		Viridiplantae	0J3T5@euNOG,0Z0WP@NOG,1BV4J@strNOG,1E73F@virNOG	Thylakoid soluble phosphoprotein TSP9		PFAM (TSP9)		GO:0043227-membrane-bounded organelle(L=2),GO:0044422-organelle part(L=2),GO:0044464-cell part(L=2),
transcript34921.p1_1	AT5G56940.1	57.9	107	45	0	4	110	3	109	3.2e-31	90.700000	AT5G56940.1 | Ribosomal protein S16 family protein | Chr5:23030879-23032200 FORWARD LENGTH=135 | 201606		all.95.centroids.80.centroids.uniq.pep-atonly_outfiles/similarity_search/blastp_all.95.centroids.80.centroids.uniq_arabidopsis_at11.out		No	Yes	15368.BRADI4G34170.1	9.4e-33	144.8		Viridiplantae	0TYDC@lilNOG,15VMJ@poaNOG,1BRRP@strNOG,1E3KF@virNOG,COG0228@NOG,KOG3419@euNOG	Ribosomal protein S16	Ribosome (03010)	PFAM (Ribosomal_S16)		GO:0043227-membrane-bounded organelle(L=2),GO:0044464-cell part(L=2),
transcript33086.p2_1
transcript29433.p1_1	AT2G17350.1	88.9	117	13	0	1	117	1	117	5.7e-28	99.200000	AT2G17350.1 | beta-mannosyltransferase-like protein | Chr2:7545703-7546148 REVERSE LENGTH=117 | 201606		all.95.centroids.80.centroids.uniq.pep-atonly_outfiles/similarity_search/blastp_all.95.centroids.80.centroids.uniq_arabidopsis_at11.out		No	Yes	39946.BGIOSGA026689-PA	7.7e-27	125.2		Viridiplantae	0IYS9@euNOG,0TZUB@lilNOG,0YJAE@NOG,161AD@poaNOG,1BT5F@strNOG,1E51B@virNOG	NA		SMART (COIL)
transcript18481.p2_1
transcript12843.p1_1
transcript12788.p1_2_1	AT5G24920.1	46.2	91	37	1	15	105	24	102	2.6e-12	77.100000	AT5G24920.1 | glutamine dumper 5 | Chr5:8584665-8585060 FORWARD LENGTH=131 | 201606		all.95.centroids.80.centroids.uniq.pep-atonly_outfiles/similarity_search/blastp_all.95.centroids.80.centroids.uniq_arabidopsis_at11.out		No	Yes	3694.POPTR_0018s03130.1	1.1e-12	78.2		Viridiplantae	0J10A@euNOG,0YP3Q@NOG,1BUD6@strNOG,1E6AA@virNOG	Inherit from euNOG: glutamine dumper		SMART (TRANS, COIL)
transcript5768.p1_1
transcript4387.p1_1
transcript4067.p1_1
transcript39474.p1_1																		15368.BRADI3G46190.1	5.6e-09	65.9	OSI_07699	Viridiplantae	0J74Q@euNOG,0U1BW@lilNOG,0Z53Y@NOG,15YKC@poaNOG,1BW51@strNOG,1E88X@virNOG	Late embryogenesis abundant protein		PFAM (LEA_3)
transcript39227.p1_1																		3847.GLYMA11G10570.1	4.1e-20	102.8		Viridiplantae	0J2FI@euNOG,0ZNIE@NOG,1BV2R@strNOG,1E71S@virNOG	NA		SMART (TRANS)	GO:0009719-response to endogenous stimulus(L=2),GO:0042221-response to chemical(L=2),	GO:0043227-membrane-bounded organelle(L=2),GO:0043234-protein complex(L=2),GO:0044422-organelle part(L=2),GO:0044425-membrane part(L=2),GO:0044464-cell part(L=2),
transcript35807.p1_1	AT1G08380.1	74.1	108	27	1	12	118	33	140	6.7e-45	89.900000	AT1G08380.1 | photosystem I subunit O | Chr1:2641004-2641739 REVERSE LENGTH=140 | 201606		all.95.centroids.80.centroids.uniq.pep-atonly_outfiles/similarity_search/blastp_all.95.centroids.80.centroids.uniq_arabidopsis_at11.out		No	Yes	4081.Solyc06g074200.2.1	1.6e-43	180.6	PSAO	Viridiplantae	0IXNQ@euNOG,12CG2@NOG,1BRMY@strNOG,1E3GP@virNOG	photosystem i	Photosynthesis (00195)	SMART (TRANS)	GO:0044237-cellular metabolic process(L=2),	GO:0043227-membrane-bounded organelle(L=2),GO:0043234-protein complex(L=2),GO:0044425-membrane part(L=2),GO:0044464-cell part(L=2),
transcript35246.p1_1	AT3G58170.1	64.9	74	25	1	1	74	1	73	2e-20	62.200000	AT3G58170.1 | BET1P/SFT1P-like protein 14A | Chr3:21542632-21543775 REVERSE LENGTH=122 | 201606		all.95.centroids.80.centroids.uniq.pep-atonly_outfiles/similarity_search/blastp_all.95.centroids.80.centroids.uniq_arabidopsis_at11.out		No	Yes	29760.VIT_07s0005g02990.t01	1.2e-24	117.9		Viridiplantae	11W10@NOG,1BSD4@strNOG,1E3VV@virNOG,KOG3385@euNOG	Bet1-like SNARE	SNARE interactions in vesicular transport (04130)	PFAM (SNARE), SMART (TRANS, COIL)		GO:0043227-membrane-bounded organelle(L=2),GO:0044422-organelle part(L=2),GO:0044425-membrane part(L=2),GO:0044464-cell part(L=2),	GO:0005515-protein binding(L=2),
transcript33770.p1_1																		4533.OB04G10160.1	4.3e-33	146.0		Viridiplantae	0TMD0@lilNOG,11QJY@NOG,15QFI@poaNOG,1BCQR@strNOG,1DQNJ@virNOG,KOG4754@euNOG	phosphoglycerate		PFAM (PGAM), SMART (PGAM)
transcript33715.p2_1
transcript32618.p1_1
transcript27347.p1_1
transcript39214.p1_1
transcript38830.p1_1
transcript37596.p1_1	AT1G09645.1	46.7	92	44	1	33	119	15	106	7.3e-15	72.500000	AT1G09645.1 | transmembrane protein | Chr1:3123155-3124347 FORWARD LENGTH=106 | 201606		all.95.centroids.80.centroids.uniq.pep-atonly_outfiles/similarity_search/blastp_all.95.centroids.80.centroids.uniq_arabidopsis_at11.out		No	Yes	3694.POPTR_0004s23470.1	1.3e-16	91.3		Viridiplantae	0J416@euNOG,0YV1K@NOG,1BUGN@strNOG,1E6DV@virNOG	NA		SMART (TRANS, SIGNAL)
transcript37228.p1_1																		3694.POPTR_0002s07180.1	1.9e-33	147.1	12	Viridiplantae	0IEXW@euNOG,1BM1W@strNOG,1DYXA@virNOG,COG0526@NOG	Redoxin		PFAM (Redoxin, AhpC-TSA)		GO:0043227-membrane-bounded organelle(L=2),GO:0044464-cell part(L=2),
transcript28292.p1_2_1	AT1G50740.1	66.4	119	40	0	1	119	1	119	7.7e-41	99.200000	AT1G50740.1 | Transmembrane proteins 14C | Chr1:18807861-18808765 FORWARD LENGTH=119 | 201606		all.95.centroids.80.centroids.uniq.pep-atonly_outfiles/similarity_search/blastp_all.95.centroids.80.centroids.uniq_arabidopsis_at11.out		No	Yes	4641.GSMUA_Achr6P21760_001	7.8e-43	178.3		Viridiplantae	0TZMW@lilNOG,12205@NOG,1BT1F@strNOG,1E4Z7@virNOG,KOG4267@euNOG	Transmembrane proteins 14C		PFAM (Tmemb_14), SMART (TRANS)		GO:0043227-membrane-bounded organelle(L=2),GO:0044464-cell part(L=2),
transcript1317.p3_1	AT5G35740.1	53.2	109	47	2	1	105	1	109	2.7e-25	87.500000	AT5G35740.1 | Carbohydrate-binding X8 domain superfamily protein | Chr5:13910572-13911095 REVERSE LENGTH=119 | 201606		all.95.centroids.80.centroids.uniq.pep-atonly_outfiles/similarity_search/blastp_all.95.centroids.80.centroids.uniq_arabidopsis_at11.out		No	Yes	3694.POPTR_0014s16250.1	3.5e-27	126.3		Viridiplantae	0J01V@euNOG,0YNUZ@NOG,1BT9D@strNOG,1E55A@virNOG	glucan endo-1-3-beta-glucosidase		PFAM (X8), SMART (X8, SIGNAL)
transcript925.p4_1																		4641.GSMUA_Achr3P30080_001	2.2e-21	107.1		Viridiplantae	0TMH5@lilNOG,0XSUE@NOG,1BFEQ@strNOG,1DTD0@virNOG,KOG4501@euNOG	CUE domain containing protein		PFAM (CUE), SMART (CUE)
transcript39383.p1_1
transcript38779.p1_1
transcript37478.p1_1
transcript34152.p1_2_1
transcript33137.p1_1
transcript27580.p1_1																		3847.GLYMA14G06910.1	6.7e-18	95.5		Eukaryotes	COG0071@NOG,KOG0710@euNOG	heat shock protein	Protein processing in endoplasmic reticulum (04141)	PFAM (HSP20), SMART (TRANS, COIL)	GO:0006457-protein folding(L=2),GO:0006950-response to stress(L=2),GO:0007154-cell communication(L=2),GO:0009605-response to external stimulus(L=2),GO:0009628-response to abiotic stimulus(L=2),GO:0016043-cellular component organization(L=2),GO:0033036-macromolecule localization(L=2),GO:0042221-response to chemical(L=2),GO:0044237-cellular metabolic process(L=2),GO:0044238-primary metabolic proces…	GO:0043227-membrane-bounded organelle(L=2),GO:0043228-non-membrane-bounded organelle(L=2),GO:0043233-organelle lumen(L=2),GO:0044422-organelle part(L=2),GO:0044464-cell part(L=2),	GO:0005515-protein binding(L=2),GO:0097159-organic cyclic compound binding(L=2),GO:1901363-heterocyclic compound binding(L=2),
transcript1956.p3_1
transcript14990.p1_1
transcript12721.p1_1	AT1G26880.1	85.8	120	17	0	1	120	1	120	2.6e-52	99.200000	AT1G26880.1 | Ribosomal protein L34e superfamily protein | Chr1:9315640-9316681 REVERSE LENGTH=120 | 201606		all.95.centroids.80.centroids.uniq.pep-atonly_outfiles/similarity_search/blastp_all.95.centroids.80.centroids.uniq_arabidopsis_at11.out		No	Yes	3694.POPTR_0015s11780.1	3.8e-53	212.6	RPL34	Viridiplantae	1BRTB@strNOG,1E3N5@virNOG,COG2174@NOG,KOG1790@euNOG	60S ribosomal protein	Ribosome (03010)	PFAM (Ribosomal_L34e)		GO:0043227-membrane-bounded organelle(L=2),GO:0043228-non-membrane-bounded organelle(L=2),GO:0043233-organelle lumen(L=2),GO:0044422-organelle part(L=2),GO:0044464-cell part(L=2),
transcript5203.p1_1																		4555.Si031538m	8e-11	72.0	TRXH	Viridiplantae	0TZV6@lilNOG,15X4S@poaNOG,1BT4N@strNOG,1E50E@virNOG,COG0526@NOG,KOG0907@euNOG	Thioredoxin		PFAM (Thioredoxin, AhpC-TSA, DIM1)	GO:0006950-response to stress(L=2),GO:0009628-response to abiotic stimulus(L=2),GO:0010496-intercellular transport(L=2),GO:0044710-single-organism metabolic process(L=2),GO:0044763-single-organism cellular process(L=2),GO:0050789-regulation of biological process(L=2),GO:0051234-establishment of localization(L=2),GO:0065009-regulation of molecular function(L=2),	GO:0044464-cell part(L=2),	GO:0016491-oxidoreductase activity(L=2),GO:0030234-enzyme regulator activity(L=2),
transcript36533.p1_1
transcript281.p1_1																		4533.OB01G30840.1	5.9e-14	82.4		Viridiplantae	0TPKB@lilNOG,0XQF2@NOG,15RMR@poaNOG,1BIZS@strNOG,1DUZE@virNOG,KOG0671@euNOG	Serine threonine-protein kinase		PFAM (Pkinase_Tyr, Pkinase), SMART (S_TKc, STYKc)	GO:0044237-cellular metabolic process(L=2),GO:0044238-primary metabolic process(L=2),GO:0071704-organic substance metabolic process(L=2),		GO:0016740-transferase activity(L=2),
transcript26756.p1_1
transcript26540.p1_1	AT2G27730.1	52.7	91	38	1	30	115	16	106	6.1e-17	70.500000	AT2G27730.1 | copper ion binding protein | Chr2:11820056-11820867 REVERSE LENGTH=113 | 201606		all.95.centroids.80.centroids.uniq.pep-atonly_outfiles/similarity_search/blastp_all.95.centroids.80.centroids.uniq_arabidopsis_at11.out		No	Yes	3847.GLYMA12G09600.3	2.3e-18	97.1		Viridiplantae	0J0TE@euNOG,0Y847@NOG,1BUTE@strNOG,1E6H1@virNOG	NA		PFAM (IATP), SMART (TRANS)	GO:0009058-biosynthetic process(L=2),GO:0044237-cellular metabolic process(L=2),	GO:0043227-membrane-bounded organelle(L=2),GO:0043228-non-membrane-bounded organelle(L=2),GO:0043233-organelle lumen(L=2),GO:0043234-protein complex(L=2),GO:0044422-organelle part(L=2),GO:0044425-membrane part(L=2),GO:0044464-cell part(L=2),	GO:0043167-ion binding(L=2),
transcript26508.p1_2_1	AT2G46690.1	65.8	73	25	0	37	109	22	94	5.5e-26	59.800000	AT2G46690.1 | SAUR-like auxin-responsive protein family | Chr2:19180904-19181269 FORWARD LENGTH=121 | 201606		all.95.centroids.80.centroids.uniq.pep-atonly_outfiles/similarity_search/blastp_all.95.centroids.80.centroids.uniq_arabidopsis_at11.out		No	Yes	4113.PGSC0003DMT400077712	2.3e-26	123.6		Viridiplantae	0J3Z8@euNOG,0YXA2@NOG,1BUIC@strNOG,1E6FS@virNOG	Auxin-induced protein	Plant hormone signal transduction (04075)	PFAM (Auxin_inducible)
transcript25501.p1_2_1	AT5G12240.2	41.1	112	65	1	1	112	1	111	2.6e-20	91.800000	AT5G12240.2 | octanoyltransferase | Chr5:3959120-3960777 REVERSE LENGTH=114 | 201606		all.95.centroids.80.centroids.uniq.pep-atonly_outfiles/similarity_search/blastp_all.95.centroids.80.centroids.uniq_arabidopsis_at11.out		No	Yes	4641.GSMUA_Achr3P18440_001	8.3e-24	115.2	OSI_27058	Viridiplantae	0J42S@euNOG,0U01Q@lilNOG,0Y0MN@NOG,1BTCM@strNOG,1E72S@virNOG	NA
transcript20673.p2_1																		39947.LOC_Os01g57968.1	8.9e-10	68.6		Viridiplantae	0JEUH@euNOG,0U4VA@lilNOG,0YT61@NOG,162D7@poaNOG,1BWN6@strNOG,1E8XB@virNOG	NA
transcript6477.p1_1
transcript38893.p1_1
transcript38322.p1_1
transcript37219.p1_1	AT3G52300.1	74.8	107	27	0	16	122	62	168	2.7e-41	87.000000	AT3G52300.1 | ATP synthase D chain | Chr3:19396689-19398119 FORWARD LENGTH=168 | 201606		all.95.centroids.80.centroids.uniq.pep-atonly_outfiles/similarity_search/blastp_all.95.centroids.80.centroids.uniq_arabidopsis_at11.out		No	Yes	4113.PGSC0003DMT400059780	2e-41	173.7		Viridiplantae	11IHJ@NOG,1BF46@strNOG,1DT2C@virNOG,KOG3366@euNOG	ATP synthase D chain, mitochondrial	Alzheimer's disease (05010), Huntington's disease (05016), Oxidative phosphorylation (00190), Parkinson's disease (05012), Metabolic pathways (01100)	PFAM (Mt_ATP-synt_D), SMART (COIL)	GO:0006950-response to stress(L=2),GO:0009628-response to abiotic stimulus(L=2),	GO:0043227-membrane-bounded organelle(L=2),GO:0043228-non-membrane-bounded organelle(L=2),GO:0043233-organelle lumen(L=2),GO:0043234-protein complex(L=2),GO:0044422-organelle part(L=2),GO:0044425-membrane part(L=2),GO:0044464-cell part(L=2),	GO:0043167-ion binding(L=2),
transcript34546.p1_1	AT5G49540.1	62.5	112	42	0	11	122	3	114	1.7e-35	91.100000	AT5G49540.1 | Rab5-interacting family protein | Chr5:20104804-20105609 REVERSE LENGTH=114 | 201606		all.95.centroids.80.centroids.uniq.pep-atonly_outfiles/similarity_search/blastp_all.95.centroids.80.centroids.uniq_arabidopsis_at11.out		No	Yes	3847.GLYMA15G14760.1	3.6e-43	179.5		Viridiplantae	11QZA@NOG,1BTGX@strNOG,1E5CF@virNOG,KOG4455@euNOG	transmembrane protein 93		PFAM (Rab5ip), SMART (TRANS)
transcript32574.p2_1
transcript27435.p1_1	AT5G11970.1	49.5	99	44	2	25	122	12	105	5e-19	79.700000	AT5G11970.1 | ABC family ABC transporter%2C putative (DUF3511) | Chr5:3863289-3863606 REVERSE LENGTH=105 | 201606		all.95.centroids.80.centroids.uniq.pep-atonly_outfiles/similarity_search/blastp_all.95.centroids.80.centroids.uniq_arabidopsis_at11.out		No	No	29760.VIT_09s0002g01750.t01	1.6e-19	100.9		Viridiplantae	0J0BI@euNOG,11AYC@NOG,1BV0Z@strNOG,1E6ZW@virNOG	Domain of unknown function (DUF3511)		PFAM (DUF3511)
transcript26109.p2_1
transcript24989.p1_2_1
transcript24314.p1_2_1	AT1G22270.1	68.5	124	37	2	1	122	1	124	9.7e-47	99.200000	AT1G22270.1 | Trm112p-like protein | Chr1:7865548-7865922 FORWARD LENGTH=124 | 201606		all.95.centroids.80.centroids.uniq.pep-atonly_outfiles/similarity_search/blastp_all.95.centroids.80.centroids.uniq_arabidopsis_at11.out		No	Yes	4641.GSMUA_Achr10P19110_001	7.5e-49	198.4		Viridiplantae	0TYVS@lilNOG,11NTJ@NOG,1BS4R@strNOG,1E57X@virNOG,KOG1088@euNOG	TRM112-like protein		PFAM (Trm112p)	GO:0044707-single-multicellular organism process(L=2),GO:0050789-regulation of biological process(L=2),	GO:0044464-cell part(L=2),
transcript12649.p2_1
transcript28228.p2_1
transcript36435.p1_1	AT1G02900.1	45.8	120	61	2	1	118	1	118	5.4e-21	95.200000	AT1G02900.1 | rapid alkalinization factor 1 | Chr1:653976-654338 REVERSE LENGTH=120 | 201606		all.95.centroids.80.centroids.uniq.pep-atonly_outfiles/similarity_search/blastp_all.95.centroids.80.centroids.uniq_arabidopsis_at11.out		No	Yes	4081.Solyc09g074890.1.1	6e-22	109.0		Viridiplantae	0JE60@euNOG,117SK@NOG,1BV23@strNOG,1E710@virNOG	Rapid ALkalinization Factor (RALF)		PFAM (RALF), SMART (SIGNAL, TRANS)
transcript34681.p1_1	AT2G21130.1	80.2	96	19	0	3	98	4	99	6.5e-43	77.400000	AT2G21130.1 | Cyclophilin-like peptidyl-prolyl cis-trans isomerase family protein | Chr2:9055619-9056143 REVERSE LENGTH=174 | 201606		all.95.centroids.80.centroids.uniq.pep-atonly_outfiles/similarity_search/blastp_all.95.centroids.80.centroids.uniq_arabidopsis_at11.out		No	Yes	3847.GLYMA12G02790.2	3.3e-44	183.0		Viridiplantae	1BEVV@strNOG,1DSTG@virNOG,COG0652@NOG,KOG0865@euNOG	PPIases accelerate the folding of proteins (By similarity)		PFAM (Pro_isomerase)	GO:0007154-cell communication(L=2),GO:0009605-response to external stimulus(L=2),GO:0009628-response to abiotic stimulus(L=2),GO:0009719-response to endogenous stimulus(L=2),GO:0042221-response to chemical(L=2),GO:0044237-cellular metabolic process(L=2),GO:0044238-primary metabolic process(L=2),GO:0044700-single organism signaling(L=2),GO:0044707-single-multicellular organism process(L=2),GO:0044…	GO:0044464-cell part(L=2),GO:0048046-apoplast(L=2),	GO:0016853-isomerase activity(L=2),
transcript33555.p1_1	AT1G60660.1	58.0	119	42	1	11	121	2	120	1.9e-34	89.500000	AT1G60660.1 | cytochrome B5-like protein | Chr1:22342589-22342954 REVERSE LENGTH=121 | 201606		all.95.centroids.80.centroids.uniq.pep-atonly_outfiles/similarity_search/blastp_all.95.centroids.80.centroids.uniq_arabidopsis_at11.out		No	Yes	3694.POPTR_0018s09460.1	5.2e-34	149.1		Viridiplantae	1BU2Q@strNOG,1E5ZI@virNOG,COG5274@NOG,KOG0537@euNOG	cytochrome		PFAM (Cyt-b5), SMART (TRANS, Cyt-b5, SIGNAL)
transcript27991.p2_1	AT4G27745.1	72.3	101	28	0	12	112	6	106	1.3e-42	89.400000	AT4G27745.1 | Yippee family putative zinc-binding protein | Chr4:13840530-13841279 FORWARD LENGTH=106 | 201606		all.95.centroids.80.centroids.uniq.pep-atonly_outfiles/similarity_search/blastp_all.95.centroids.80.centroids.uniq_arabidopsis_at11.out		No	No	3218.PP1S194_5V6.1	5.3e-49	198.7		Viridiplantae	11VJ1@NOG,1BS3Z@strNOG,1E3Z8@virNOG,KOG3399@euNOG	Yippee-like		PFAM (Yippee)
transcript29810.p1_1	AT1G28150.1	61.3	75	25	2	52	123	50	123	9.5e-18	58.100000	AT1G28150.1 | hypothetical protein | Chr1:9835122-9835842 REVERSE LENGTH=123 | 201606		all.95.centroids.80.centroids.uniq.pep-atonly_outfiles/similarity_search/blastp_all.95.centroids.80.centroids.uniq_arabidopsis_at11.out		No	No	4113.PGSC0003DMT400039332	4e-18	96.3		Viridiplantae	0J2VX@euNOG,122GH@NOG,1BVBC@strNOG,1E7B2@virNOG	UPF0426 protein				GO:0043227-membrane-bounded organelle(L=2),GO:0044422-organelle part(L=2),GO:0044464-cell part(L=2),
transcript28920.p2_1	AT5G46030.1	68.7	83	26	0	40	122	1	83	8.3e-30	66.900000	AT5G46030.1 | transcription elongation factor-like protein | Chr5:18670531-18671138 FORWARD LENGTH=120 | 201606		all.95.centroids.80.centroids.uniq.pep-atonly_outfiles/similarity_search/blastp_all.95.centroids.80.centroids.uniq_arabidopsis_at11.out		No	Yes	39946.BGIOSGA007878-PA	1.3e-32	144.4	ELOF1	Eukaryotes	COG4888@NOG,KOG3214@euNOG	elongation factor 1 homolog		PFAM (Elf1)	GO:0006807-nitrogen compound metabolic process(L=2),GO:0009058-biosynthetic process(L=2),GO:0016043-cellular component organization(L=2),GO:0044237-cellular metabolic process(L=2),GO:0044238-primary metabolic process(L=2),GO:0044763-single-organism cellular process(L=2),GO:0050789-regulation of biological process(L=2),GO:0071704-organic substance metabolic process(L=2),	GO:0043227-membrane-bounded organelle(L=2),GO:0043228-non-membrane-bounded organelle(L=2),GO:0043233-organelle lumen(L=2),GO:0043234-protein complex(L=2),GO:0044422-organelle part(L=2),GO:0044464-cell part(L=2),	GO:0005515-protein binding(L=2),GO:0043167-ion binding(L=2),
transcript28373.p1_1	AT5G12190.1	86.9	122	16	0	2	123	3	124	8e-57	98.400000	AT5G12190.1 | RNA-binding (RRM/RBD/RNP motifs) family protein | Chr5:3940731-3941105 REVERSE LENGTH=124 | 201606		all.95.centroids.80.centroids.uniq.pep-atonly_outfiles/similarity_search/blastp_all.95.centroids.80.centroids.uniq_arabidopsis_at11.out		No	Yes	3847.GLYMA02G44710.1	2e-57	226.9		Viridiplantae	11IHX@NOG,1BRYD@strNOG,1E47T@virNOG,KOG0114@euNOG	Pre-mRNA branch site	Spliceosome (03040)	PFAM (RRM_1), SMART (RRM)		GO:0043227-membrane-bounded organelle(L=2),GO:0044464-cell part(L=2),
transcript27998.p1_2_1	AT1G27970.1	83.7	123	20	0	1	123	4	126	1e-56	99.200000	AT1G27970.1 | nuclear transport factor 2B | Chr1:9746921-9747787 FORWARD LENGTH=126 | 201606		all.95.centroids.80.centroids.uniq.pep-atonly_outfiles/similarity_search/blastp_all.95.centroids.80.centroids.uniq_arabidopsis_at11.out		No	Yes	3711.Bra030069.1-P	1.9e-55	220.3		Viridiplantae	0C5QG@braNOG,11QUX@NOG,1BS5J@strNOG,1E40Q@virNOG,KOG2104@euNOG	nuclear transport factor		PFAM (NTF2)		GO:0044464-cell part(L=2),
transcript27984.p1_1	AT1G71950.1	52.2	92	42	2	30	121	40	129	3.2e-21	74.200000	AT1G71950.1 | Proteinase inhibitor%2C propeptide | Chr1:27080453-27081573 REVERSE LENGTH=136 | 201606		all.95.centroids.80.centroids.uniq.pep-atonly_outfiles/similarity_search/blastp_all.95.centroids.80.centroids.uniq_arabidopsis_at11.out		No	Yes	39946.BGIOSGA017992-PA	2.4e-23	113.6		Viridiplantae	0J1HI@euNOG,0TYSS@lilNOG,121HN@NOG,15W14@poaNOG,1BU3D@strNOG,1E603@virNOG	Peptidase inhibitor I9		PFAM (Inhibitor_I9), SMART (TRANS, SIGNAL)		GO:0044464-cell part(L=2),
transcript26442.p1_1	AT3G58170.1	70.7	123	35	1	1	123	1	122	4.2e-42	99.200000	AT3G58170.1 | BET1P/SFT1P-like protein 14A | Chr3:21542632-21543775 REVERSE LENGTH=122 | 201606		all.95.centroids.80.centroids.uniq.pep-atonly_outfiles/similarity_search/blastp_all.95.centroids.80.centroids.uniq_arabidopsis_at11.out		No	Yes	29760.VIT_07s0005g02990.t01	3.2e-47	193.0		Viridiplantae	11W10@NOG,1BSD4@strNOG,1E3VV@virNOG,KOG3385@euNOG	Bet1-like SNARE	SNARE interactions in vesicular transport (04130)	PFAM (SNARE), SMART (TRANS, COIL)		GO:0043227-membrane-bounded organelle(L=2),GO:0044422-organelle part(L=2),GO:0044425-membrane part(L=2),GO:0044464-cell part(L=2),	GO:0005515-protein binding(L=2),
transcript15271.p1_2_1
transcript38484.p1_1
transcript38170.p1_1	AT2G18040.1	69.7	119	36	0	6	124	1	119	2.7e-44	95.200000	AT2G18040.1 | peptidylprolyl cis/trans isomerase%2C NIMA-interacting 1 | Chr2:7842346-7843537 FORWARD LENGTH=119 | 201606		all.95.centroids.80.centroids.uniq.pep-atonly_outfiles/similarity_search/blastp_all.95.centroids.80.centroids.uniq_arabidopsis_at11.out		No	Yes	4641.GSMUA_Achr8P19300_001	6e-46	188.7	PIN1AT	Viridiplantae	0U029@lilNOG,1BTDR@strNOG,1E4T1@virNOG,COG0760@NOG,KOG3259@euNOG	Peptidyl-prolyl cis-trans isomerase	RIG-I-like receptor signaling pathway (04622)	PFAM (Rotamase)	GO:0044237-cellular metabolic process(L=2),GO:0044238-primary metabolic process(L=2),GO:0050789-regulation of biological process(L=2),GO:0071704-organic substance metabolic process(L=2),	GO:0005911-cell-cell junction(L=2),GO:0043227-membrane-bounded organelle(L=2),GO:0044464-cell part(L=2),	GO:0016853-isomerase activity(L=2),
transcript37542.p1_1
transcript37350.p1_1	AT2G24762.1	42.4	85	40	2	29	110	33	111	3.3e-10	65.600000	AT2G24762.1 | glutamine dumper 4 | Chr2:10559479-10559949 FORWARD LENGTH=156 | 201606		all.95.centroids.80.centroids.uniq.pep-atonly_outfiles/similarity_search/blastp_all.95.centroids.80.centroids.uniq_arabidopsis_at11.out		No	Yes	3847.GLYMA04G06230.1	5.3e-10	69.3		Viridiplantae	0J10A@euNOG,0YP3Q@NOG,1BUD6@strNOG,1E6AA@virNOG	Inherit from euNOG: glutamine dumper		SMART (TRANS, COIL)
transcript36169.p1_1
transcript35738.p1_1	AT4G35980.1	53.9	76	27	1	2	77	3	70	2.4e-16	60.800000	AT4G35980.1 | hypothetical protein | Chr4:17030816-17031586 REVERSE LENGTH=87 | 201606		all.95.centroids.80.centroids.uniq.pep-atonly_outfiles/similarity_search/blastp_all.95.centroids.80.centroids.uniq_arabidopsis_at11.out		No	No	29760.VIT_04s0023g03700.t01	1.5e-17	94.4		Viridiplantae	0J30Q@euNOG,12APU@NOG,1BU74@strNOG,1E63V@virNOG	NA
transcript34987.p1_1
transcript34792.p1_1
transcript32424.p1_1
transcript29153.p1_1	AT5G53045.1	60.7	84	33	0	39	122	11	94	3.4e-23	67.200000	AT5G53045.1 | transcription factor | Chr5:21508603-21509538 REVERSE LENGTH=96 | 201606		all.95.centroids.80.centroids.uniq.pep-atonly_outfiles/similarity_search/blastp_all.95.centroids.80.centroids.uniq_arabidopsis_at11.out		No	Yes	4558.Sb03g035650.1	4.5e-25	119.4		Viridiplantae	0J0XF@euNOG,0U0P5@lilNOG,127M7@NOG,15XXY@poaNOG,1BTZY@strNOG,1E5Z3@virNOG	Transcription factor Pcc1		PFAM (Pcc1)
transcript25873.p3_1																		29760.VIT_18s0001g06150.t01	7.2e-15	85.5		Viridiplantae	0IIQX@euNOG,0YFUT@NOG,1BCDW@strNOG,1DQ73@virNOG	Phi-1 protein		PFAM (Phi_1), SMART (SIGNAL, TRANS)	GO:0009719-response to endogenous stimulus(L=2),GO:0042221-response to chemical(L=2),	GO:0043227-membrane-bounded organelle(L=2),GO:0044464-cell part(L=2),
transcript2470.p1_1
transcript24324.p1_1
transcript22928.p1_1	AT5G17610.1	59.1	110	45	0	14	123	12	121	9.2e-37	88.000000	AT5G17610.1 | hypothetical protein | Chr5:5804011-5805045 FORWARD LENGTH=121 | 201606		all.95.centroids.80.centroids.uniq.pep-atonly_outfiles/similarity_search/blastp_all.95.centroids.80.centroids.uniq_arabidopsis_at11.out		No	No	4555.Si037990m	4.8e-35	152.5	OSI_10571	Viridiplantae	0J02Q@euNOG,0U04U@lilNOG,12CWX@NOG,15X18@poaNOG,1BTBC@strNOG,1E5SF@virNOG	NA		SMART (SIGNAL, TRANS)		GO:0043227-membrane-bounded organelle(L=2),GO:0044464-cell part(L=2),
transcript15822.p2_1
transcript35796.p1_1	AT5G22210.1	40.8	76	41	2	51	125	8	80	3.4e-07	59.500000	AT5G22210.1 | aspartyl/glutamyl-tRNA (Asn/Gln) amidotransferase subunit B | Chr5:7359549-7359791 FORWARD LENGTH=80 | 201606		all.95.centroids.80.centroids.uniq.pep-atonly_outfiles/similarity_search/blastp_all.95.centroids.80.centroids.uniq_arabidopsis_at11.out		No	Yes	29760.VIT_06s0080g01120.t01	1.2e-09	68.2		Viridiplantae	0J1W5@euNOG,0YZW6@NOG,1BU1A@strNOG,1E5XQ@virNOG	NA
transcript34764.p1_1	AT4G22000.1	67.4	129	36	2	1	125	1	127	6.9e-40	99.200000	AT4G22000.1 | tyrosine sulfotransferase-like protein | Chr4:11659810-11660202 REVERSE LENGTH=130 | 201606		all.95.centroids.80.centroids.uniq.pep-atonly_outfiles/similarity_search/blastp_all.95.centroids.80.centroids.uniq_arabidopsis_at11.out		No	Yes	4577.GRMZM2G084429_P01	3.7e-43	179.5		Viridiplantae	0IZJ8@euNOG,0TYXK@lilNOG,125FV@NOG,15W5R@poaNOG,1BTJY@strNOG,1E5FV@virNOG	NA		PFAM (CR6_interact)
transcript34310.p1_1
transcript331.p1_1
transcript32662.p1_1																		4641.GSMUA_Achr2P08400_001	1.9e-31	140.6		Viridiplantae	0TUA9@lilNOG,11Y3H@NOG,1BJX2@strNOG,1DXU6@virNOG,KOG4281@euNOG	2-aminoethanethiol dioxygenase	Taurine and hypotaurine metabolism (00430), Metabolic pathways (01100)	PFAM (DUF1637)
transcript29685.p1_1
transcript28147.p1_1
transcript26445.p1_1	AT5G64816.1	66.4	125	41	1	1	124	1	125	5.4e-45	98.400000	AT5G64816.1 | thionin-like protein | Chr5:25913487-25913879 FORWARD LENGTH=130 | 201606		all.95.centroids.80.centroids.uniq.pep-atonly_outfiles/similarity_search/blastp_all.95.centroids.80.centroids.uniq_arabidopsis_at11.out		No	Yes	4081.Solyc04g076260.1.1	3.6e-46	189.5		Viridiplantae	0IX9J@euNOG,12CWT@NOG,1BRXG@strNOG,1E3SD@virNOG	NA		SMART (SIGNAL, TRANS)
transcript16054.p3_1
transcript36657.p1_1	AT1G07660.1	97.5	80	2	0	1	80	1	80	7.2e-37	63.000000	AT1G07660.1 | Histone superfamily protein | Chr1:2369212-2369523 FORWARD LENGTH=103 | 201606		all.95.centroids.80.centroids.uniq.pep-atonly_outfiles/similarity_search/blastp_all.95.centroids.80.centroids.uniq_arabidopsis_at11.out		No	Yes	7668.SPU_012144tr	1.8e-37	160.6		Eukaryotes	COG2036@NOG,KOG3467@euNOG	Core component of nucleosome. Nucleosomes wrap and compact DNA into chromatin, limiting DNA accessibility to the cellular machineries which require DNA as a template. Histones thereby play a central role in transcription regulation, DNA repair, DNA replication and chromosomal stability. DNA accessibility is regulated via a complex set of post-translational modifications of histones, also called h…	Systemic lupus erythematosus (05322), Alcoholism (05034), Viral carcinogenesis (05203)	PFAM (Histone, TAF, CBFD_NFYB_HMF), SMART (H4)		GO:0043227-membrane-bounded organelle(L=2),GO:0043228-non-membrane-bounded organelle(L=2),GO:0044464-cell part(L=2),
transcript35408.p1_1
transcript34370.p1_2_1																		3694.POPTR_0017s01090.1	5.6e-15	85.9		Eukaryotes	COG2608@NOG,KOG1603@euNOG	Heavy metal-associated domain containing protein	Mineral absorption (04978)	PFAM (HMA), SMART (COIL)
transcript30005.p1_1	AT5G39600.1	70.6	126	37	0	1	126	1	126	2.5e-45	99.200000	AT5G39600.1 | 39S ribosomal protein | Chr5:15854188-15854771 REVERSE LENGTH=127 | 201606		all.95.centroids.80.centroids.uniq.pep-atonly_outfiles/similarity_search/blastp_all.95.centroids.80.centroids.uniq_arabidopsis_at11.out		No	Yes	29760.VIT_18s0001g13890.t01	2.5e-47	193.4		Viridiplantae	0IX2M@euNOG,12198@NOG,1BRVF@strNOG,1E3QH@virNOG	NA		PFAM (MRP_L53, L51_S25_CI-B8)
transcript29442.p1_1
transcript28958.p2_1
transcript36909.p1_1	AT3G47833.1	52.7	74	34	1	45	118	19	91	5.8e-18	57.800000	AT3G47833.1 | succinate dehydrogenase subunit | Chr3:17648721-17649829 FORWARD LENGTH=93 | 201606		all.95.centroids.80.centroids.uniq.pep-atonly_outfiles/similarity_search/blastp_all.95.centroids.80.centroids.uniq_arabidopsis_at11.out		No	Yes	4081.Solyc06g073360.2.1	1.4e-18	97.8		Viridiplantae	0J0IW@euNOG,0Y7N2@NOG,1BU4V@strNOG,1E61N@virNOG	NA		SMART (TRANS)		GO:0043227-membrane-bounded organelle(L=2),GO:0043234-protein complex(L=2),GO:0044422-organelle part(L=2),GO:0044425-membrane part(L=2),GO:0044464-cell part(L=2),
transcript34998.p1_1	AT2G40110.1	60.8	130	48	1	1	127	1	130	3.6e-44	99.200000	AT2G40110.1 | Yippee family putative zinc-binding protein | Chr2:16748159-16749357 FORWARD LENGTH=130 | 201606		all.95.centroids.80.centroids.uniq.pep-atonly_outfiles/similarity_search/blastp_all.95.centroids.80.centroids.uniq_arabidopsis_at11.out		No	No	3218.PP1S21_416V6.2	2.4e-50	203.4		Viridiplantae	11VJ1@NOG,1BS22@strNOG,1E3X4@virNOG,KOG3399@euNOG	Yippee-like		PFAM (Yippee)
transcript29712.p1_1
transcript27966.p1_1	AT4G32470.1	68.8	109	34	0	19	127	14	122	3.8e-38	85.200000	AT4G32470.1 | Cytochrome bd ubiquinol oxidase%2C 14kDa subunit | Chr4:15669641-15671095 REVERSE LENGTH=122 | 201606		all.95.centroids.80.centroids.uniq.pep-atonly_outfiles/similarity_search/blastp_all.95.centroids.80.centroids.uniq_arabidopsis_at11.out		No	Yes	3702.AT4G32470.1	5.8e-36	155.6		Viridiplantae	0C5QZ@braNOG,11V1G@NOG,1BS7E@strNOG,1E42K@virNOG,KOG3440@euNOG	component of the ubiquinol-cytochrome c reductase complex (complex III or cytochrome b-c1 complex), which is part of the mitochondrial respiratory chain	Alzheimer's disease (05010), Oxidative phosphorylation (00190), Metabolic pathways (01100), Cardiac muscle contraction (04260), Parkinson's disease (05012), Huntington's disease (05016)	PFAM (UCR_14kD)		GO:0043227-membrane-bounded organelle(L=2),GO:0043234-protein complex(L=2),GO:0044422-organelle part(L=2),GO:0044425-membrane part(L=2),GO:0044464-cell part(L=2),
transcript25714.p1_1
transcript28611.p1_1	AT5G03345.1	63.1	103	38	0	1	103	1	103	4.1e-33	96.300000	AT5G03345.1 | membrane magnesium transporter-like protein | Chr5:814196-815478 FORWARD LENGTH=104 | 201606		all.95.centroids.80.centroids.uniq.pep-atonly_outfiles/similarity_search/blastp_all.95.centroids.80.centroids.uniq_arabidopsis_at11.out		No	Yes	39946.BGIOSGA037611-PA	3.1e-35	152.9		Viridiplantae	0J1E7@euNOG,0TYY4@lilNOG,11UG5@NOG,15W64@poaNOG,1BU9V@strNOG,1E66F@virNOG	Membrane magnesium transporter		PFAM (MMgT), SMART (TRANS)		GO:0043227-membrane-bounded organelle(L=2),GO:0044422-organelle part(L=2),GO:0044425-membrane part(L=2),GO:0044464-cell part(L=2),
transcript25620.p2_1																		4558.Sb0304s002010.1	2.8e-22	110.2		Eukaryotes	0J4P5@euNOG,12BYE@NOG	protein Sb1514s002010 source
transcript25572.p1_1	AT2G40110.1	60.5	129	48	1	1	126	1	129	4e-43	98.400000	AT2G40110.1 | Yippee family putative zinc-binding protein | Chr2:16748159-16749357 FORWARD LENGTH=130 | 201606		all.95.centroids.80.centroids.uniq.pep-atonly_outfiles/similarity_search/blastp_all.95.centroids.80.centroids.uniq_arabidopsis_at11.out		No	No	3218.PP1S21_416V6.2	1.5e-47	194.1		Viridiplantae	11VJ1@NOG,1BS22@strNOG,1E3X4@virNOG,KOG3399@euNOG	Yippee-like		PFAM (Yippee)
transcript25515.p1_2_1
transcript23059.p3_1
transcript7988.p1_2_1
transcript37071.p1_1	AT3G60245.1	88.7	71	8	0	26	96	1	71	7.6e-34	55.000000	AT3G60245.1 | Zinc-binding ribosomal protein family protein | Chr3:22268803-22269750 FORWARD LENGTH=92 | 201606		all.95.centroids.80.centroids.uniq.pep-atonly_outfiles/similarity_search/blastp_all.95.centroids.80.centroids.uniq_arabidopsis_at11.out		No	Yes	3847.GLYMA07G13290.3	2.9e-35	153.3	RPL37A	Eukaryotes	COG1997@NOG,KOG0402@euNOG	Ribosomal protein	Ribosome (03010)	PFAM (Ribosomal_L37ae)	GO:0006807-nitrogen compound metabolic process(L=2),GO:0009056-catabolic process(L=2),GO:0009058-biosynthetic process(L=2),GO:0016043-cellular component organization(L=2),GO:0033036-macromolecule localization(L=2),GO:0044237-cellular metabolic process(L=2),GO:0044238-primary metabolic process(L=2),GO:0044419-interspecies interaction between organisms(L=2),GO:0044707-single-multicellular organism …	GO:0043228-non-membrane-bounded organelle(L=2),GO:0044422-organelle part(L=2),GO:0044464-cell part(L=2),	GO:0003735-structural constituent of ribosome(L=2),
transcript35602.p1_1
transcript35417.p1_1
transcript33497.p1_1	AT3G03590.1	51.8	85	41	0	43	127	57	141	1.5e-18	65.900000	AT3G03590.1 | SWIB/MDM2 domain superfamily protein | Chr3:865341-866669 REVERSE LENGTH=143 | 201606		all.95.centroids.80.centroids.uniq.pep-atonly_outfiles/similarity_search/blastp_all.95.centroids.80.centroids.uniq_arabidopsis_at11.out		No	Yes	4641.GSMUA_Achr7P17340_001	3.7e-22	109.8		Viridiplantae	0U0P8@lilNOG,1BU8N@strNOG,1E68A@virNOG,COG5531@NOG,KOG1946@euNOG	domain-containing protein		PFAM (SWIB), SMART (SWIB)
transcript32822.p1_1	AT1G56220.1	48.4	93	39	2	1	86	1	91	3.3e-13	66.700000	AT1G56220.1 | Dormancy/auxin associated family protein | Chr1:21043414-21044469 FORWARD LENGTH=137 | 201606		all.95.centroids.80.centroids.uniq.pep-atonly_outfiles/similarity_search/blastp_all.95.centroids.80.centroids.uniq_arabidopsis_at11.out		No	Yes	29760.VIT_09s0002g00700.t01	1.7e-14	84.3		Viridiplantae	0J2T3@euNOG,0YNP6@NOG,1BVRC@strNOG,1E7SP@virNOG	Dormancy/auxin associated protein		PFAM (Auxin_repressed)
transcript30083.p1_1
transcript28764.p1_1	AT3G25940.1	42.1	126	65	1	1	126	1	118	1.5e-26	97.700000	AT3G25940.1 | TFIIB zinc-binding protein | Chr3:9495104-9495942 FORWARD LENGTH=119 | 201606		all.95.centroids.80.centroids.uniq.pep-atonly_outfiles/similarity_search/blastp_all.95.centroids.80.centroids.uniq_arabidopsis_at11.out		No	Yes	3218.PP1S73_64V6.1	2.7e-33	146.7		Viridiplantae	1BTI5@strNOG,1E5DW@virNOG,COG1594@NOG,KOG2907@euNOG	DNA-dependent RNA polymerase catalyzes the transcription of DNA into RNA using the four ribonucleoside triphosphates as substrates (By similarity)	Purine metabolism (00230), Pyrimidine metabolism (00240), RNA polymerase (03020), Metabolic pathways (01100)	PFAM (TFIIS_C), SMART (ZnF_C2C2, SIGNAL, TRANS)		GO:0043227-membrane-bounded organelle(L=2),GO:0044464-cell part(L=2),
transcript26923.p2_1
transcript26865.p1_1	AT5G03370.1	59.4	106	43	0	22	127	65	170	4.6e-31	82.200000	AT5G03370.1 | acylphosphatase family | Chr5:825798-827020 REVERSE LENGTH=171 | 201606		all.95.centroids.80.centroids.uniq.pep-atonly_outfiles/similarity_search/blastp_all.95.centroids.80.centroids.uniq_arabidopsis_at11.out		No	Yes	3702.AT5G03370.1	6.9e-29	132.1		Viridiplantae	126ER@NOG,1BTJK@strNOG,1E5FD@virNOG,KOG3360@euNOG	acylphosphatase	Microbial metabolism in diverse environments (01120), Aminobenzoate degradation (00627), Pyruvate metabolism (00620)	PFAM (Acylphosphatase)
transcript21201.p3_1
transcript38770.p1_1
transcript38441.p1_1	AT5G55140.1	68.2	85	27	0	20	104	8	92	7.6e-26	65.400000	AT5G55140.1 | ribosomal protein L30 family protein | Chr5:22381370-22381787 FORWARD LENGTH=109 | 201606		all.95.centroids.80.centroids.uniq.pep-atonly_outfiles/similarity_search/blastp_all.95.centroids.80.centroids.uniq_arabidopsis_at11.out		No	Yes	59689.fgenesh2_kg.8__1415__AT5G55140.1	3e-24	116.7		Viridiplantae	0C6T1@braNOG,0J0RB@euNOG,129WX@NOG,1BTNJ@strNOG,1E5IG@virNOG	ribosomal protein	Ribosome (03010)	PFAM (Ribosomal_L30)
transcript33950.p2_1	AT4G09610.1	43.8	105	48	2	25	129	6	99	6.3e-20	80.800000	AT4G09610.1 | GAST1 protein homolog 2 | Chr4:6074927-6075573 REVERSE LENGTH=99 | 201606		all.95.centroids.80.centroids.uniq.pep-atonly_outfiles/similarity_search/blastp_all.95.centroids.80.centroids.uniq_arabidopsis_at11.out		No	Yes	3847.GLYMA14G40400.1	9.1e-21	105.1	SN2	Viridiplantae	0J4WV@euNOG,0YWQ9@NOG,1BVI5@strNOG,1E7IX@virNOG	Gibberellin regulated protein		PFAM (GASA), SMART (SIGNAL, TRANS)		GO:0044464-cell part(L=2),
transcript29601.p1_1
transcript28075.p1_1	AT1G29990.1	70.5	129	38	0	1	129	1	129	1.1e-43	99.200000	AT1G29990.1 | prefoldin 6 | Chr1:10507666-10508821 FORWARD LENGTH=129 | 201606		all.95.centroids.80.centroids.uniq.pep-atonly_outfiles/similarity_search/blastp_all.95.centroids.80.centroids.uniq_arabidopsis_at11.out		No	Yes	3694.POPTR_0004s13700.1	2.5e-42	176.8		Viridiplantae	0IQJP@euNOG,11S9Q@NOG,1C728@strNOG,1EKZB@virNOG	Prefoldin subunit		PFAM (Prefoldin_2), SMART (COIL, TRANS)	GO:0016043-cellular component organization(L=2),GO:0044763-single-organism cellular process(L=2),	GO:0043234-protein complex(L=2),GO:0044464-cell part(L=2),
transcript27062.p1_1	AT3G17780.1	60.2	128	51	0	1	128	1	128	7.6e-42	98.500000	AT3G17780.1 | B-cell receptor-associated-like protein | Chr3:6087016-6088128 FORWARD LENGTH=129 | 201606		all.95.centroids.80.centroids.uniq.pep-atonly_outfiles/similarity_search/blastp_all.95.centroids.80.centroids.uniq_arabidopsis_at11.out		No	Yes	4113.PGSC0003DMT400083982	2.4e-45	186.8		Viridiplantae	0IYRW@euNOG,0YZVQ@NOG,1BT46@strNOG,1E4PG@virNOG	NA		PFAM (Bap31), SMART (TRANS, SIGNAL)		GO:0043227-membrane-bounded organelle(L=2),GO:0044464-cell part(L=2),
transcript35916.p1_1	AT3G61113.1	66.7	99	33	0	32	130	1	99	1.2e-34	75.600000	AT3G61113.1 | Ubiquitin related modifier 1 | Chr3:22614582-22615415 REVERSE LENGTH=99 | 201606		all.95.centroids.80.centroids.uniq.pep-atonly_outfiles/similarity_search/blastp_all.95.centroids.80.centroids.uniq_arabidopsis_at11.out		No	Yes	4641.GSMUA_Achr4P17260_001	5.7e-39	165.6	URM1	Viridiplantae	0TZU7@lilNOG,1BT78@strNOG,1E5CY@virNOG,COG5131@NOG,KOG4146@euNOG	Acts as a sulfur carrier required for 2-thiolation of mcm(5)S(2)U at tRNA wobble positions of tRNA(Lys), tRNA(Glu) and tRNA(Gln). Serves as sulfur donor in tRNA 2-thiolation reaction by thiocarboxylated (-COSH) at its C-terminus by MOCS3. The sulfur is then transferred to tRNA to form 2-thiolation of mcm(5)S(2)U. May also act as an ubiquitin-like protein that is covalently conjugated to other pro…	Sulfur relay system (04122)	PFAM (Urm1, ThiS), SMART (TRANS)		GO:0044464-cell part(L=2),
transcript34240.p1_1
transcript30737.p1_2_1
transcript27702.p1_1	AT4G31720.1	68.8	128	38	1	3	130	9	134	1.9e-45	97.700000	AT4G31720.1 | TBP-associated factor II 15 | Chr4:15354223-15355704 REVERSE LENGTH=134 | 201606		all.95.centroids.80.centroids.uniq.pep-atonly_outfiles/similarity_search/blastp_all.95.centroids.80.centroids.uniq_arabidopsis_at11.out		No	Yes	29760.VIT_14s0036g00980.t01	1.5e-47	194.1	TAFII15	Viridiplantae	1BRUK@strNOG,1E2JI@virNOG,COG5162@NOG,KOG3423@euNOG	transcription initiation factor TFIID subunit	Herpes simplex infection (05168), Basal transcription factors (03022)	PFAM (TFIID_30kDa)
transcript27387.p1_1	AT4G02620.1	82.1	123	22	0	1	123	1	123	3.9e-54	93.900000	AT4G02620.1 | vacuolar ATPase subunit F family protein | Chr4:1149419-1151132 REVERSE LENGTH=128 | 201606		all.95.centroids.80.centroids.uniq.pep-atonly_outfiles/similarity_search/blastp_all.95.centroids.80.centroids.uniq_arabidopsis_at11.out		No	Yes	4641.GSMUA_Achr1P15220_001	1.7e-54	217.2		Viridiplantae	0TY63@lilNOG,1BR4S@strNOG,1E2WU@virNOG,COG1436@NOG,KOG3432@euNOG	Subunit of the peripheral V1 complex of vacuolar ATPase essential for assembly or catalytic function. V-ATPase is responsible for acidifying a variety of intracellular compartments in eukaryotic cells (By similarity)	Rheumatoid arthritis (05323), Metabolic pathways (01100), Collecting duct acid secretion (04966), Oxidative phosphorylation (00190), Epithelial cell signaling in Helicobacter pylori infection (05120), Vibrio cholerae infection (05110), Phagosome (04145), Synaptic vesicle cycle (04721)	PFAM (ATP-synt_F)		GO:0043227-membrane-bounded organelle(L=2),GO:0044422-organelle part(L=2),GO:0044464-cell part(L=2),
transcript27253.p1_1	AT2G34160.1	69.8	126	38	0	1	126	1	126	8.5e-41	96.200000	AT2G34160.1 | Alba DNA/RNA-binding protein | Chr2:14426283-14427220 FORWARD LENGTH=130 | 201606		all.95.centroids.80.centroids.uniq.pep-atonly_outfiles/similarity_search/blastp_all.95.centroids.80.centroids.uniq_arabidopsis_at11.out		No	Yes	3218.PP1S108_140V6.1	6.5e-43	178.7		Viridiplantae	0IXHY@euNOG,121TC@NOG,1BRW1@strNOG,1E460@virNOG	Alba		PFAM (Alba), SMART (COIL)		GO:0044464-cell part(L=2),
transcript25239.p1_2_1	AT5G17190.1	74.6	130	33	0	1	130	1	130	3e-54	99.200000	AT5G17190.1 | B-cell receptor-associated-like protein | Chr5:5652310-5652702 FORWARD LENGTH=130 | 201606		all.95.centroids.80.centroids.uniq.pep-atonly_outfiles/similarity_search/blastp_all.95.centroids.80.centroids.uniq_arabidopsis_at11.out		No	Yes	3702.AT5G17190.1	4.5e-52	209.1		Viridiplantae	0BY68@braNOG,0IXA4@euNOG,11X7F@NOG,1BSRP@strNOG,1E4KT@virNOG	erwinia induced protein 2		PFAM (Bap31), SMART (TRANS)
transcript1546.p1_3_1
transcript26808.p1_2_1	AT3G11750.1	61.9	118	44	1	9	125	21	138	8e-39	88.600000	AT3G11750.1 | Dihydroneopterin aldolase | Chr3:3715071-3715904 REVERSE LENGTH=146 | 201606		all.95.centroids.80.centroids.uniq.pep-atonly_outfiles/similarity_search/blastp_all.95.centroids.80.centroids.uniq_arabidopsis_at11.out		No	Yes	15368.BRADI3G42650.1	2.5e-42	176.8		Viridiplantae	0IYD7@euNOG,0TZ4U@lilNOG,15WD0@poaNOG,1BS40@strNOG,1E42N@virNOG,COG1539@NOG	dihydroneopterin aldolase	Folate biosynthesis (00790), Metabolic pathways (01100)	PFAM (FolB), SMART (FolB)		GO:0044464-cell part(L=2),	GO:0016829-lyase activity(L=2),
transcript26679.p1_1	AT4G01575.1	50.8	132	58	4	5	130	13	143	1.8e-27	95.500000	AT4G01575.1 | serine protease inhibitor%2C Kazal-type family protein | Chr4:682040-682474 REVERSE LENGTH=144 | 201606		all.95.centroids.80.centroids.uniq.pep-atonly_outfiles/similarity_search/blastp_all.95.centroids.80.centroids.uniq_arabidopsis_at11.out		No	Yes	3847.GLYMA14G36800.1	3.7e-30	136.3		Viridiplantae	0J0FP@euNOG,12D0X@NOG,1BU34@strNOG,1E5ZX@virNOG	serine protease inhibitor, Kazal-type family protein		SMART (TRANS, SIGNAL, KAZAL)		GO:0044425-membrane part(L=2),GO:0044464-cell part(L=2),
transcript26017.p2_1	AT3G11530.1	75.4	114	27	1	14	127	1	113	6.1e-47	86.400000	AT3G11530.1 | Vacuolar protein sorting 55 (VPS55) family protein | Chr3:3628801-3629885 REVERSE LENGTH=113 | 201606		all.95.centroids.80.centroids.uniq.pep-atonly_outfiles/similarity_search/blastp_all.95.centroids.80.centroids.uniq_arabidopsis_at11.out		No	Yes	4081.Solyc09g010170.2.1	5.6e-50	202.2		Viridiplantae	11UCZ@NOG,1BS0V@strNOG,1E42G@virNOG,KOG2174@euNOG	Vacuolar protein		PFAM (Vps55), SMART (TRANS)		GO:0043227-membrane-bounded organelle(L=2),GO:0044464-cell part(L=2),
transcript22886.p1_1	AT2G16710.1	77.1	118	27	0	14	131	9	126	5.3e-51	89.400000	AT2G16710.1 | Iron-sulfur cluster biosynthesis family protein | Chr2:7248294-7250013 FORWARD LENGTH=137 | 201606		all.95.centroids.80.centroids.uniq.pep-atonly_outfiles/similarity_search/blastp_all.95.centroids.80.centroids.uniq_arabidopsis_at11.out		No	Yes	4533.OB12G20270.1	1.7e-51	207.2		Viridiplantae	0U3Z1@lilNOG,15YT7@poaNOG,1BRVQ@strNOG,1E3QQ@virNOG,COG0316@NOG,KOG1120@euNOG	Iron-sulfur assembly protein IscA-like 1		PFAM (Fe-S_biosyn)		GO:0043227-membrane-bounded organelle(L=2),GO:0044464-cell part(L=2),
transcript22632.p2_1
transcript22566.p1_2_1	AT5G56940.1	80.6	108	21	0	3	110	2	109	1e-49	81.800000	AT5G56940.1 | Ribosomal protein S16 family protein | Chr5:23030879-23032200 FORWARD LENGTH=135 | 201606		all.95.centroids.80.centroids.uniq.pep-atonly_outfiles/similarity_search/blastp_all.95.centroids.80.centroids.uniq_arabidopsis_at11.out		No	Yes	39946.BGIOSGA031025-PA	3.3e-50	203.0		Viridiplantae	0TYDC@lilNOG,15VMJ@poaNOG,1BRRP@strNOG,1E3KF@virNOG,COG0228@NOG,KOG3419@euNOG	Ribosomal protein S16	Ribosome (03010)	PFAM (Ribosomal_S16)		GO:0043227-membrane-bounded organelle(L=2),GO:0044464-cell part(L=2),
transcript17233.p1_1	AT1G79040.1	45.9	74	35	2	11	83	4	73	2.1e-07	55.300000	AT1G79040.1 | photosystem II subunit R | Chr1:29736085-29736781 FORWARD LENGTH=140 | 201606		all.95.centroids.80.centroids.uniq.pep-atonly_outfiles/similarity_search/blastp_all.95.centroids.80.centroids.uniq_arabidopsis_at11.out		No	Yes	4081.Solyc07g066310.2.1	2e-07	60.8	PSBR	Viridiplantae	0IX24@euNOG,12AV0@NOG,1BTRB@strNOG,1E5MB@virNOG	Photosystem II 10 kDa polypeptide	Photosynthesis (00195), Metabolic pathways (01100)	PFAM (PsbR), SMART (TRANS)	GO:0016043-cellular component organization(L=2),GO:0044085-cellular component biogenesis(L=2),GO:0044237-cellular metabolic process(L=2),	GO:0043227-membrane-bounded organelle(L=2),GO:0044422-organelle part(L=2),GO:0044464-cell part(L=2),
transcript4570.p3_1																		5911.EAS03189	1.6e-09	67.8		Eukaryotes	0J2JB@euNOG,COG0328@NOG	Pfam:RnaseH		PFAM (RnaseH, Cauli_VI), SMART (COIL)
transcript38023.p1_1
transcript36297.p1_1	AT5G55850.3	66.7	84	20	3	50	132	3	79	3.3e-24	62.400000	AT5G55850.3 | RPM1-interacting protein 4 (RIN4) family protein | Chr5:22603617-22604850 FORWARD LENGTH=79 | 201606		all.95.centroids.80.centroids.uniq.pep-atonly_outfiles/similarity_search/blastp_all.95.centroids.80.centroids.uniq_arabidopsis_at11.out		No	Yes	4641.GSMUA_AchrUn_randomP19210_001	2e-23	114.0	OSI_22578	Viridiplantae	0J50C@euNOG,0U0FI@lilNOG,0Y7RT@NOG,1BU5C@strNOG,1E624@virNOG	NOI protein		PFAM (AvrRpt-cleavage)
transcript34733.p1_1	AT4G14600.1	62.7	118	44	0	15	132	20	137	2.3e-38	88.700000	AT4G14600.1 | Target SNARE coiled-coil domain protein | Chr4:8376562-8378078 FORWARD LENGTH=137 | 201606		all.95.centroids.80.centroids.uniq.pep-atonly_outfiles/similarity_search/blastp_all.95.centroids.80.centroids.uniq_arabidopsis_at11.out		No	Yes	4641.GSMUA_Achr10P25010_001	1.9e-42	177.2		Viridiplantae	0ISPC@euNOG,0U6ZR@lilNOG,12017@NOG,1C7DZ@strNOG,1EMBI@virNOG	Bet1-like protein	SNARE interactions in vesicular transport (04130)	PFAM (SNARE), SMART (TRANS, COIL)
transcript27189.p1_1																		4641.GSMUA_Achr3P16950_001	9.2e-08	61.6		Viridiplantae	0TIJ6@lilNOG,0Z7Z7@NOG,1BBQ9@strNOG,1DPNZ@virNOG,KOG4197@euNOG	PPR repeat		PFAM (PPR, Pro_isomerase)
transcript34618.p1_1	AT1G54290.1	84.5	84	13	0	15	98	26	109	3.7e-36	63.200000	AT1G54290.1 | Translation initiation factor SUI1 family protein | Chr1:20268710-20269390 REVERSE LENGTH=113 | 201606		all.95.centroids.80.centroids.uniq.pep-atonly_outfiles/similarity_search/blastp_all.95.centroids.80.centroids.uniq_arabidopsis_at11.out		No	Yes	39946.BGIOSGA024189-PA	5.4e-37	159.1		Viridiplantae	0TKHI@lilNOG,0XQPZ@NOG,15HBI@poaNOG,1BDHJ@strNOG,1DRF1@virNOG,KOG1770@euNOG,KOG2031@euNOG	Tyrosyl-DNA phosphodiesterase		PFAM (Tyr-DNA_phospho)			GO:0016787-hydrolase activity(L=2),
transcript29998.p2_1
transcript24607.p2_1
transcript24104.p1_1	AT2G37530.1	46.2	106	49	3	30	131	16	117	4.1e-19	76.700000	AT2G37530.1 | forkhead box protein G1 | Chr2:15751060-15751428 FORWARD LENGTH=122 | 201606		all.95.centroids.80.centroids.uniq.pep-atonly_outfiles/similarity_search/blastp_all.95.centroids.80.centroids.uniq_arabidopsis_at11.out		No	Yes	29760.VIT_08s0040g03390.t01	6.9e-24	115.5	OSI_00428	Viridiplantae	0J163@euNOG,0YYXZ@NOG,1BURH@strNOG,1E6PJ@virNOG	NA		SMART (TRANS)
transcript11367.p1_1
transcript10192.p2_1	AT5G08320.1	53.8	130	49	3	1	130	30	148	4.3e-32	97.700000	AT5G08320.1 | E2F-associated phosphoprotein | Chr5:2677153-2678603 FORWARD LENGTH=150 | 201606		all.95.centroids.80.centroids.uniq.pep-atonly_outfiles/similarity_search/blastp_all.95.centroids.80.centroids.uniq_arabidopsis_at11.out		No	Yes	3694.POPTR_0005s09260.1	2.1e-33	147.1		Viridiplantae	10B8Q@NOG,1BG1B@strNOG,1E3T9@virNOG,KOG3395@euNOG	E2F-associated phosphoprotein		PFAM (Eapp_C)
transcript38310.p1_1
transcript30089.p2_1
transcript29573.p1_1																		4558.Sb04g004736.1	1.1e-16	91.7		Viridiplantae	0TR95@lilNOG,15N14@poaNOG,1BHGF@strNOG,1DTVU@virNOG,COG5068@NOG,KOG0014@euNOG	Transcription factor		PFAM (K-box, SRF-TF), SMART (COIL, MADS)	GO:0003006-developmental process involved in reproduction(L=2),GO:0022414-reproductive process(L=2),GO:0044707-single-multicellular organism process(L=2),GO:0044767-single-organism developmental process(L=2),GO:0048856-anatomical structure development(L=2),GO:0050789-regulation of biological process(L=2),GO:0065008-regulation of biological quality(L=2),	GO:0043227-membrane-bounded organelle(L=2),GO:0044464-cell part(L=2),	GO:0003700-transcription factor activity, sequence-specific DNA binding(L=2),
transcript29057.p1_1	AT3G12260.1	59.3	135	51	3	1	133	1	133	1.2e-39	99.300000	AT3G12260.1 | LYR family of Fe/S cluster biogenesis protein | Chr3:3909252-3910337 REVERSE LENGTH=133 | 201606		all.95.centroids.80.centroids.uniq.pep-atonly_outfiles/similarity_search/blastp_all.95.centroids.80.centroids.uniq_arabidopsis_at11.out		No	Yes	4555.Si003323m	8.2e-41	171.8		Viridiplantae	0TYFS@lilNOG,11S2F@NOG,15VPM@poaNOG,1BRF0@strNOG,1E4ZQ@virNOG,KOG3426@euNOG	NADH dehydrogenase (Ubiquinone) 1 alpha subcomplex	Alzheimer's disease (05010), Huntington's disease (05016), Oxidative phosphorylation (00190), Parkinson's disease (05012), Metabolic pathways (01100)	PFAM (Complex1_LYR)		GO:0043227-membrane-bounded organelle(L=2),GO:0043234-protein complex(L=2),GO:0044422-organelle part(L=2),GO:0044425-membrane part(L=2),GO:0044464-cell part(L=2),
transcript28812.p1_2_1	AT4G08240.1	39.7	131	71	4	5	129	4	132	9.6e-16	93.300000	AT4G08240.1 | histone-lysine N-methyltransferase | Chr4:5194713-5195756 FORWARD LENGTH=136 | 201606		all.95.centroids.80.centroids.uniq.pep-atonly_outfiles/similarity_search/blastp_all.95.centroids.80.centroids.uniq_arabidopsis_at11.out		No	Yes	29760.VIT_18s0001g03330.t01	9.7e-18	95.1		Viridiplantae	0J4W2@euNOG,0Y1VE@NOG,1BUQP@strNOG,1E6NR@virNOG	NA		SMART (COIL)
transcript26013.p1_1	AT2G05620.1	68.8	112	32	1	25	133	22	133	1.6e-34	81.300000	AT2G05620.1 | proton gradient regulation 5 | Chr2:2081204-2081687 REVERSE LENGTH=133 | 201606		all.95.centroids.80.centroids.uniq.pep-atonly_outfiles/similarity_search/blastp_all.95.centroids.80.centroids.uniq_arabidopsis_at11.out		No	Yes	29760.VIT_05s0049g01760.t01	7.4e-34	148.7	PGR5	Viridiplantae	0IZAQ@euNOG,1252E@NOG,1BSZ3@strNOG,1E4UU@virNOG	proton gradient regulation 5			GO:0006950-response to stress(L=2),GO:0009628-response to abiotic stimulus(L=2),GO:0042221-response to chemical(L=2),GO:0044237-cellular metabolic process(L=2),GO:0044710-single-organism metabolic process(L=2),GO:0044763-single-organism cellular process(L=2),GO:0051716-cellular response to stimulus(L=2),	GO:0043227-membrane-bounded organelle(L=2),GO:0044422-organelle part(L=2),GO:0044464-cell part(L=2),
transcript1087.p1_3_1
transcript5702.p2_1
transcript3868.p1_1
transcript36022.p1_1
transcript35718.p1_1	AT5G09310.1	55.6	108	47	1	27	134	38	144	1.3e-31	80.000000	AT5G09310.1 | gamma-secretase subunit | Chr5:2887403-2888501 REVERSE LENGTH=146 | 201606		all.95.centroids.80.centroids.uniq.pep-atonly_outfiles/similarity_search/blastp_all.95.centroids.80.centroids.uniq_arabidopsis_at11.out		No	Yes	3711.Bra006018.1-P	2.2e-30	137.1		Viridiplantae	0C5Z2@braNOG,11W09@NOG,1BTBE@strNOG,1E576@virNOG,KOG3402@euNOG	Presenilin enhancer-2 subunit of gamma secretase	Alzheimer's disease (05010), Notch signaling pathway (04330)	PFAM (PEN-2), SMART (TRANS)
transcript35210.p1_1
transcript3339.p1_1
transcript32628.p1_2_1
transcript31958.p1_1
transcript5435.p1_1	AT1G79040.1	54.5	112	46	2	11	121	4	111	5e-25	84.700000	AT1G79040.1 | photosystem II subunit R | Chr1:29736085-29736781 FORWARD LENGTH=140 | 201606		all.95.centroids.80.centroids.uniq.pep-atonly_outfiles/similarity_search/blastp_all.95.centroids.80.centroids.uniq_arabidopsis_at11.out		No	Yes	3847.GLYMA08G18510.1	2.9e-27	126.7	PSBR	Viridiplantae	0IX24@euNOG,12AV0@NOG,1BTRB@strNOG,1E5MB@virNOG	Photosystem II 10 kDa polypeptide	Photosynthesis (00195), Metabolic pathways (01100)	PFAM (PsbR), SMART (TRANS)	GO:0016043-cellular component organization(L=2),GO:0044085-cellular component biogenesis(L=2),GO:0044237-cellular metabolic process(L=2),	GO:0043227-membrane-bounded organelle(L=2),GO:0044422-organelle part(L=2),GO:0044464-cell part(L=2),
transcript28772.p1_1																		3694.POPTR_0004s08030.1	3.9e-14	83.2		Viridiplantae	1BCNA@strNOG,1DVDH@virNOG,COG0318@NOG,KOG1176@euNOG	acid-thiol ligase activity		PFAM (AMP-binding, Ketoacyl-synt_C, KR, PP-binding, adh_short, ketoacyl-synt), SMART (PKS_PP)	GO:0009058-biosynthetic process(L=2),GO:0044237-cellular metabolic process(L=2),GO:0044238-primary metabolic process(L=2),GO:0044710-single-organism metabolic process(L=2),GO:0071704-organic substance metabolic process(L=2),	GO:0043227-membrane-bounded organelle(L=2),GO:0044464-cell part(L=2),	GO:0016874-ligase activity(L=2),
transcript28093.p1_1
transcript27800.p1_1	AT2G40880.1	43.7	87	49	0	23	109	9	95	1.7e-12	64.400000	AT2G40880.1 | cystatin A | Chr2:17057463-17057930 FORWARD LENGTH=125 | 201606		all.95.centroids.80.centroids.uniq.pep-atonly_outfiles/similarity_search/blastp_all.95.centroids.80.centroids.uniq_arabidopsis_at11.out		No	Yes	3847.GLYMA13G25870.1	2.1e-12	77.4		Viridiplantae	0IKPV@euNOG,0YC0U@NOG,1BH90@strNOG,1DV54@virNOG	Cysteine proteinase inhibitor		PFAM (Cystatin), SMART (CY, SIGNAL, TRANS)	GO:0009628-response to abiotic stimulus(L=2),GO:0050789-regulation of biological process(L=2),GO:0065009-regulation of molecular function(L=2),	GO:0043227-membrane-bounded organelle(L=2),GO:0044464-cell part(L=2),	GO:0030234-enzyme regulator activity(L=2),GO:0043167-ion binding(L=2),
transcript23337.p2_1
transcript13679.p1_2_1
transcript10098.p3_1
transcript37922.p1_1	AT3G07760.1	79.0	124	26	0	11	134	1	124	7.9e-58	91.200000	AT3G07760.1 | Sterile alpha motif (SAM) domain-containing protein | Chr3:2476723-2477947 FORWARD LENGTH=125 | 201606		all.95.centroids.80.centroids.uniq.pep-atonly_outfiles/similarity_search/blastp_all.95.centroids.80.centroids.uniq_arabidopsis_at11.out		No	Yes	3694.POPTR_0014s16320.1	9.4e-61	238.0		Viridiplantae	0IX34@euNOG,0YHYQ@NOG,1BREJ@strNOG,1E2W0@virNOG	SAM domain (Sterile alpha motif)		PFAM (SAM_1, SAM_2), SMART (SAM)
transcript36224.p2_1
transcript35339.p1_1	AT1G20340.1	61.5	96	37	0	40	135	72	167	1.5e-32	70.600000	AT1G20340.1 | Cupredoxin superfamily protein | Chr1:7042770-7043273 REVERSE LENGTH=167 | 201606		all.95.centroids.80.centroids.uniq.pep-atonly_outfiles/similarity_search/blastp_all.95.centroids.80.centroids.uniq_arabidopsis_at11.out		No	Yes	3847.GLYMA04G02240.1	3.7e-33	146.4	PETE	Viridiplantae	0IY43@euNOG,1BS8E@strNOG,1E43J@virNOG,COG3794@NOG	Participates in electron transfer between P700 and the cytochrome b6-f complex in photosystem I	Photosynthesis (00195)	PFAM (Copper-bind), SMART (TRANS)	GO:0009628-response to abiotic stimulus(L=2),GO:0042221-response to chemical(L=2),GO:0050789-regulation of biological process(L=2),GO:0065008-regulation of biological quality(L=2),	GO:0043227-membrane-bounded organelle(L=2),GO:0044422-organelle part(L=2),GO:0044464-cell part(L=2),
transcript35242.p1_1	AT5G37670.1	50.0	128	57	3	15	135	10	137	1.7e-31	89.000000	AT5G37670.1 | HSP20-like chaperones superfamily protein | Chr5:14969035-14969448 FORWARD LENGTH=137 | 201606		all.95.centroids.80.centroids.uniq.pep-atonly_outfiles/similarity_search/blastp_all.95.centroids.80.centroids.uniq_arabidopsis_at11.out		No	Yes	3694.POPTR_0017s02810.1	1e-35	154.8		Viridiplantae	1BRVX@strNOG,1E3QU@virNOG,COG0071@NOG,KOG0710@euNOG	Heat Shock Protein	Protein processing in endoplasmic reticulum (04141)	PFAM (HSP20, CS)	GO:0006457-protein folding(L=2),GO:0006950-response to stress(L=2),GO:0009628-response to abiotic stimulus(L=2),GO:0042221-response to chemical(L=2),GO:0044237-cellular metabolic process(L=2),GO:0044238-primary metabolic process(L=2),GO:0071704-organic substance metabolic process(L=2),	GO:0043227-membrane-bounded organelle(L=2),GO:0043233-organelle lumen(L=2),GO:0044422-organelle part(L=2),GO:0044464-cell part(L=2),
transcript28818.p1_1	AT1G29810.1	62.6	123	46	0	13	135	65	187	8.5e-44	90.400000	AT1G29810.1 | Transcriptional coactivator/pterin dehydratase | Chr1:10435606-10437406 REVERSE LENGTH=187 | 201606		all.95.centroids.80.centroids.uniq.pep-atonly_outfiles/similarity_search/blastp_all.95.centroids.80.centroids.uniq_arabidopsis_at11.out		No	Yes	4641.GSMUA_Achr3P31150_001	5.2e-43	179.1		Viridiplantae	0TXMN@lilNOG,1BSI4@strNOG,1E0V7@virNOG,COG2154@NOG,KOG4073@euNOG	Pterin-4-alpha-carbinolamine		PFAM (Pterin_4a), SMART (SIGNAL)
transcript24035.p1_1
transcript10845.p1_2_1
transcript10343.p1_2_1
transcript8282.p1_1
transcript39420.p1_1
transcript38619.p1_1	AT5G27820.1	59.8	112	45	0	25	136	3	114	2.5e-35	81.800000	AT5G27820.1 | Ribosomal L18p/L5e family protein | Chr5:9860584-9860928 FORWARD LENGTH=114 | 201606		all.95.centroids.80.centroids.uniq.pep-atonly_outfiles/similarity_search/blastp_all.95.centroids.80.centroids.uniq_arabidopsis_at11.out		No	Yes	4513.MLOC_57824.1	5.1e-38	162.5		Viridiplantae	0IN4U@euNOG,0U6IS@lilNOG,163KD@poaNOG,1C6KY@strNOG,1EKHN@virNOG,COG0256@NOG	Ribosomal L18p/L5e family		PFAM (Ribosomal_L18p)
transcript37196.p1_1	AT3G55570.1	48.7	78	39	1	56	132	5	82	8.9e-17	56.200000	AT3G55570.1 | cytoplasmic tRNA 2-thiolation protein | Chr3:20610166-20610671 REVERSE LENGTH=109 | 201606		all.95.centroids.80.centroids.uniq.pep-atonly_outfiles/similarity_search/blastp_all.95.centroids.80.centroids.uniq_arabidopsis_at11.out		No	Yes	4577.GRMZM2G135022_P01	6.9e-19	99.0		Viridiplantae	0J2JK@euNOG,0U0FD@lilNOG,0ZCA0@NOG,15XRT@poaNOG,1BU8Y@strNOG,1E65Q@virNOG	NA		SMART (SIGNAL)
transcript34943.p1_2_1	AT2G32720.1	58.3	127	50	1	11	134	6	132	3.7e-39	90.500000	AT2G32720.1 | cytochrome B5 isoform B | Chr2:13877013-13878447 REVERSE LENGTH=134 | 201606		all.95.centroids.80.centroids.uniq.pep-atonly_outfiles/similarity_search/blastp_all.95.centroids.80.centroids.uniq_arabidopsis_at11.out		No	Yes	3711.Bra005564.1-P	1.9e-37	160.6		Viridiplantae	1BRWG@strNOG,1E3RG@virNOG,COG5274@NOG,KOG0537@euNOG	cytochrome		PFAM (Cyt-b5), SMART (TRANS, Cyt-b5)		GO:0043227-membrane-bounded organelle(L=2),GO:0044422-organelle part(L=2),GO:0044425-membrane part(L=2),GO:0044464-cell part(L=2),
transcript33563.p1_1
transcript30437.p1_1	AT1G23750.1	69.4	134	40	1	3	135	4	137	4.7e-50	97.100000	AT1G23750.1 | Nucleic acid-binding%2C OB-fold-like protein | Chr1:8400638-8401171 FORWARD LENGTH=137 | 201606		all.95.centroids.80.centroids.uniq.pep-atonly_outfiles/similarity_search/blastp_all.95.centroids.80.centroids.uniq_arabidopsis_at11.out		No	Yes	29760.VIT_14s0066g01340.t01	1.1e-53	214.5		Viridiplantae	0IXMY@euNOG,11IKT@NOG,1BR73@strNOG,1E310@virNOG	Inherit from euNOG: DNA-binding protein-related	Mismatch repair (03430), Nucleotide excision repair (03420), Homologous recombination (03440), DNA replication (03030), Fanconi anemia pathway (03460)
transcript29543.p1_1
transcript28081.p1_1	AT3G04920.1	73.8	130	34	0	5	134	4	133	1.5e-48	94.900000	AT3G04920.1 | Ribosomal protein S24e family protein | Chr3:1360989-1362065 FORWARD LENGTH=133 | 201606		all.95.centroids.80.centroids.uniq.pep-atonly_outfiles/similarity_search/blastp_all.95.centroids.80.centroids.uniq_arabidopsis_at11.out		No	Yes	3218.PP1S37_112V6.1	3.4e-50	203.0	RPS24	Viridiplantae	1BR0N@strNOG,1E2UM@virNOG,COG2004@NOG,KOG3424@euNOG	40S ribosomal protein S24	Ribosome (03010)	PFAM (Ribosomal_S24e), SMART (COIL)	GO:0006807-nitrogen compound metabolic process(L=2),GO:0009058-biosynthetic process(L=2),GO:0044085-cellular component biogenesis(L=2),GO:0044237-cellular metabolic process(L=2),GO:0044238-primary metabolic process(L=2),GO:0071704-organic substance metabolic process(L=2),	GO:0043227-membrane-bounded organelle(L=2),GO:0043228-non-membrane-bounded organelle(L=2),GO:0043233-organelle lumen(L=2),GO:0044422-organelle part(L=2),GO:0044464-cell part(L=2),
transcript25717.p1_1	AT2G44310.1	59.6	136	53	1	1	134	1	136	1.3e-39	97.800000	AT2G44310.1 | Calcium-binding EF-hand family protein | Chr2:18309285-18309713 FORWARD LENGTH=142 | 201606		all.95.centroids.80.centroids.uniq.pep-atonly_outfiles/similarity_search/blastp_all.95.centroids.80.centroids.uniq_arabidopsis_at11.out		No	Yes	59689.scaffold_403349.1	2.7e-39	166.8		Viridiplantae	0C5TY@braNOG,0J0HG@euNOG,11VSV@NOG,1BSMR@strNOG,1E4GQ@virNOG	EF hand family protein		PFAM (efhand), SMART (EFh)		GO:0044464-cell part(L=2),
transcript23161.p1_1	AT3G08710.1	51.1	135	64	1	1	135	1	133	6.6e-36	98.500000	AT3G08710.1 | thioredoxin H-type 9 | Chr3:2645590-2646304 FORWARD LENGTH=140 | 201606		all.95.centroids.80.centroids.uniq.pep-atonly_outfiles/similarity_search/blastp_all.95.centroids.80.centroids.uniq_arabidopsis_at11.out		No	Yes	4641.GSMUA_Achr5P27870_001	7.3e-37	158.7		Viridiplantae	0TZ9T@lilNOG,1BS6K@strNOG,1E41R@virNOG,COG0526@NOG,KOG0907@euNOG	Thioredoxin		PFAM (Thioredoxin, Redoxin, AhpC-TSA)	GO:0007154-cell communication(L=2),GO:0044763-single-organism cellular process(L=2),	GO:0043227-membrane-bounded organelle(L=2),GO:0044464-cell part(L=2),
transcript20017.p1_2_1	AT5G58920.1	59.2	125	49	1	6	128	38	162	1.6e-42	89.800000	AT5G58920.1 | homeobox prospero protein | Chr5:23793239-23794014 FORWARD LENGTH=162 | 201606		all.95.centroids.80.centroids.uniq.pep-atonly_outfiles/similarity_search/blastp_all.95.centroids.80.centroids.uniq_arabidopsis_at11.out		No	Yes	4555.Si025002m	7.3e-45	185.3		Viridiplantae	0IW4I@euNOG,0TIV0@lilNOG,11W2D@NOG,15FQ7@poaNOG,1BBZD@strNOG,1DPXZ@virNOG	NA		SMART (TRANS)
transcript18171.p1_1	AT1G56220.3	42.6	122	53	4	1	114	26	138	5.4e-14	83.200000	AT1G56220.3 | Dormancy/auxin associated family protein | Chr1:21043339-21044469 FORWARD LENGTH=165 | 201606		all.95.centroids.80.centroids.uniq.pep-atonly_outfiles/similarity_search/blastp_all.95.centroids.80.centroids.uniq_arabidopsis_at11.out		No	Yes	3218.PP1S32_115V6.1	2.4e-16	90.5		Viridiplantae	0J0AK@euNOG,0YZ0W@NOG,1BSRC@strNOG,1E3WF@virNOG	Dormancy auxin associated		PFAM (Auxin_repressed)
transcript16346.p1_1	AT2G42190.1	37.4	139	82	3	1	135	1	138	1.3e-07	98.500000	AT2G42190.1 | rho GTPase-activating gacO-like protein | Chr2:17583625-17584050 FORWARD LENGTH=141 | 201606		all.95.centroids.80.centroids.uniq.pep-atonly_outfiles/similarity_search/blastp_all.95.centroids.80.centroids.uniq_arabidopsis_at11.out		No	Yes	3694.POPTR_0003s22010.1	2.1e-31	140.6		Viridiplantae	0J341@euNOG,0YQWH@NOG,1BUNI@strNOG,1E6KA@virNOG	NA
transcript15937.p3_1
transcript38965.p1_1	AT5G19940.1	29.8	178	65	1	12	129	60	237	5.4e-22	85.500000	AT5G19940.1 | Plastid-lipid associated protein PAP / fibrillin family protein | Chr5:6739693-6740661 FORWARD LENGTH=239 | 201606		all.95.centroids.80.centroids.uniq.pep-atonly_outfiles/similarity_search/blastp_all.95.centroids.80.centroids.uniq_arabidopsis_at11.out		No	Yes	4081.Solyc08g006160.2.1	1.9e-24	117.5		Viridiplantae	0IJBY@euNOG,11J7K@NOG,1BITH@strNOG,1DWQS@virNOG	plastid-lipid-associated protein 8		PFAM (PAP_fibrillin), SMART (TRANS)		GO:0043227-membrane-bounded organelle(L=2),GO:0044422-organelle part(L=2),GO:0044464-cell part(L=2),
transcript38325.p1_1																		4641.GSMUA_Achr7P06520_001	3.3e-21	106.7		Viridiplantae	0IYW1@euNOG,0U0U4@lilNOG,0Z28U@NOG,1BV1X@strNOG,1E712@virNOG	auxin-induced protein	Plant hormone signal transduction (04075)	PFAM (Auxin_inducible)
transcript38274.p1_1
transcript35033.p1_1
transcript34514.p1_1	AT1G77940.1	84.9	106	16	0	31	136	3	108	4.4e-48	76.800000	AT1G77940.1 | Ribosomal protein L7Ae/L30e/S12e/Gadd45 family protein | Chr1:29304116-29305288 REVERSE LENGTH=112 | 201606		all.95.centroids.80.centroids.uniq.pep-atonly_outfiles/similarity_search/blastp_all.95.centroids.80.centroids.uniq_arabidopsis_at11.out		No	Yes	29760.VIT_07s0031g01230.t01	1.1e-48	198.0	RPL30	Viridiplantae	1BSEI@strNOG,1E3J8@virNOG,COG1911@NOG,KOG2988@euNOG	60S ribosomal protein	Ribosome (03010)	PFAM (Ribosomal_L7Ae)	GO:0009607-response to biotic stimulus(L=2),	GO:0005911-cell-cell junction(L=2),GO:0043228-non-membrane-bounded organelle(L=2),GO:0044422-organelle part(L=2),GO:0044464-cell part(L=2),
transcript34500.p1_2_1	AT5G20650.1	49.3	146	65	2	1	137	1	146	1.2e-32	99.300000	AT5G20650.1 | copper transporter 5 | Chr5:6985481-6985921 REVERSE LENGTH=146 | 201606		all.95.centroids.80.centroids.uniq.pep-atonly_outfiles/similarity_search/blastp_all.95.centroids.80.centroids.uniq_arabidopsis_at11.out		No	Yes	3711.Bra020119.1-P	1e-33	148.3	OSI_29464	Viridiplantae	0C5TD@braNOG,11I8D@NOG,1BT97@strNOG,1E4Y1@virNOG,KOG3386@euNOG	copper transporter	Mineral absorption (04978)	PFAM (Ctr), SMART (TRANS)	GO:0009719-response to endogenous stimulus(L=2),GO:0042221-response to chemical(L=2),GO:0044763-single-organism cellular process(L=2),GO:0051234-establishment of localization(L=2),GO:0051641-cellular localization(L=2),	GO:0005911-cell-cell junction(L=2),GO:0043227-membrane-bounded organelle(L=2),GO:0044422-organelle part(L=2),GO:0044464-cell part(L=2),	GO:0022857-transmembrane transporter activity(L=2),GO:0022892-substrate-specific transporter activity(L=2),
transcript31845.p2_1
transcript21777.p1_1	AT1G23750.1	78.0	132	29	0	5	136	6	137	2.2e-55	95.700000	AT1G23750.1 | Nucleic acid-binding%2C OB-fold-like protein | Chr1:8400638-8401171 FORWARD LENGTH=137 | 201606		all.95.centroids.80.centroids.uniq.pep-atonly_outfiles/similarity_search/blastp_all.95.centroids.80.centroids.uniq_arabidopsis_at11.out		No	Yes	29760.VIT_14s0066g01340.t01	1.1e-61	241.1		Viridiplantae	0IXMY@euNOG,11IKT@NOG,1BR73@strNOG,1E310@virNOG	Inherit from euNOG: DNA-binding protein-related	Mismatch repair (03430), Nucleotide excision repair (03420), Homologous recombination (03440), DNA replication (03030), Fanconi anemia pathway (03460)
transcript16959.p2_1	AT4G25050.1	52.9	136	58	2	1	135	1	131	3.1e-25	97.800000	AT4G25050.1 | acyl carrier protein 4 | Chr4:12870178-12871024 FORWARD LENGTH=137 | 201606		all.95.centroids.80.centroids.uniq.pep-atonly_outfiles/similarity_search/blastp_all.95.centroids.80.centroids.uniq_arabidopsis_at11.out		No	Yes	29760.VIT_01s0244g00030.t01	1.3e-25	121.3		Viridiplantae	1BTGR@strNOG,1E57B@virNOG,COG0236@NOG,KOG1748@euNOG	Carrier of the growing fatty acid chain in fatty acid biosynthesis (By similarity)		PFAM (PP-binding)	GO:0006950-response to stress(L=2),GO:0006955-immune response(L=2),GO:0009058-biosynthetic process(L=2),GO:0009607-response to biotic stimulus(L=2),GO:0044237-cellular metabolic process(L=2),GO:0044238-primary metabolic process(L=2),GO:0044707-single-multicellular organism process(L=2),GO:0044710-single-organism metabolic process(L=2),GO:0044767-single-organism developmental process(L=2),GO:00488…	GO:0043227-membrane-bounded organelle(L=2),GO:0044464-cell part(L=2),
transcript13847.p1_1
transcript36974.p1_1	AT1G54690.1	89.7	136	14	0	3	138	7	142	2.7e-61	97.800000	AT1G54690.1 | gamma histone variant H2AX | Chr1:20414607-20415206 REVERSE LENGTH=142 | 201606		all.95.centroids.80.centroids.uniq.pep-atonly_outfiles/similarity_search/blastp_all.95.centroids.80.centroids.uniq_arabidopsis_at11.out		No	Yes	4641.GSMUA_Achr3P23810_001	1.1e-61	241.1		Viridiplantae	0TYT8@lilNOG,1BQSJ@strNOG,1E33W@virNOG,COG5262@NOG,KOG1756@euNOG	histone h2a	Alcoholism (05034), Systemic lupus erythematosus (05322)	PFAM (Histone, CBFD_NFYB_HMF), SMART (H2A)		GO:0043227-membrane-bounded organelle(L=2),GO:0043228-non-membrane-bounded organelle(L=2),GO:0043233-organelle lumen(L=2),GO:0044422-organelle part(L=2),GO:0044464-cell part(L=2),
transcript30929.p1_2_1	AT1G28330.1	48.8	123	50	4	1	122	3	113	1e-15	87.800000	AT1G28330.1 | dormancy-associated protein-like 1 | Chr1:9934252-9935216 REVERSE LENGTH=122 | 201606		all.95.centroids.80.centroids.uniq.pep-atonly_outfiles/similarity_search/blastp_all.95.centroids.80.centroids.uniq_arabidopsis_at11.out		No	Yes	3694.POPTR_0004s04670.1	4.7e-15	86.3		Viridiplantae	0J1AB@euNOG,0YV4V@NOG,1BUCB@strNOG,1E5ZH@virNOG	Auxin-repressed 12.5 kDa		PFAM (Auxin_repressed)
transcript29229.p1_2_1
transcript29164.p1_1
transcript28566.p1_1
transcript2718.p1_1
transcript2645.p2_1
transcript38856.p1_1	AT3G08710.1	57.8	83	35	0	51	133	48	130	5.7e-27	59.300000	AT3G08710.1 | thioredoxin H-type 9 | Chr3:2645590-2646304 FORWARD LENGTH=140 | 201606		all.95.centroids.80.centroids.uniq.pep-atonly_outfiles/similarity_search/blastp_all.95.centroids.80.centroids.uniq_arabidopsis_at11.out		No	Yes	3847.GLYMA03G00410.1	3.7e-28	129.8		Viridiplantae	1BS6K@strNOG,1E41R@virNOG,COG0526@NOG,KOG0907@euNOG	Thioredoxin		PFAM (Thioredoxin, Redoxin, AhpC-TSA)	GO:0007154-cell communication(L=2),GO:0044763-single-organism cellular process(L=2),	GO:0043227-membrane-bounded organelle(L=2),GO:0044464-cell part(L=2),
transcript33160.p1_1																		4641.GSMUA_Achr8P29370_001	3.2e-19	100.1		Viridiplantae	0J0UE@euNOG,0U086@lilNOG,12859@NOG,1BUA9@strNOG,1E671@virNOG	NA				GO:0043227-membrane-bounded organelle(L=2),GO:0044464-cell part(L=2),
transcript30623.p1_2_1	AT5G63690.1	55.5	137	57	3	4	138	5	139	2e-40	96.400000	AT5G63690.1 | Nucleic acid-binding%2C OB-fold-like protein | Chr5:25492864-25493283 REVERSE LENGTH=139 | 201606		all.95.centroids.80.centroids.uniq.pep-atonly_outfiles/similarity_search/blastp_all.95.centroids.80.centroids.uniq_arabidopsis_at11.out		No	Yes	29760.VIT_07s0104g01040.t01	2.3e-46	190.3	OSI_26494	Viridiplantae	11MBP@NOG,1BSM7@strNOG,1E4AS@virNOG,KOG3416@euNOG	Inherit from KOG: nucleic acid binding protein
transcript26579.p1_1
transcript24295.p1_1	AT1G07830.1	64.6	144	46	1	1	139	1	144	1.1e-46	99.300000	AT1G07830.1 | ribosomal protein L29 family protein | Chr1:2422549-2423392 FORWARD LENGTH=144 | 201606		all.95.centroids.80.centroids.uniq.pep-atonly_outfiles/similarity_search/blastp_all.95.centroids.80.centroids.uniq_arabidopsis_at11.out		No	Yes	29760.VIT_17s0000g07870.t01	8.2e-52	208.4		Viridiplantae	121MX@NOG,1BS0I@strNOG,1E4MF@virNOG,KOG3331@euNOG	ribosomal protein		PFAM (MRP-L47, Ribosomal_L29)
transcript23262.p1_1
transcript21058.p1_1	AT1G23750.1	67.6	136	44	0	4	139	2	137	1.1e-51	97.100000	AT1G23750.1 | Nucleic acid-binding%2C OB-fold-like protein | Chr1:8400638-8401171 FORWARD LENGTH=137 | 201606		all.95.centroids.80.centroids.uniq.pep-atonly_outfiles/similarity_search/blastp_all.95.centroids.80.centroids.uniq_arabidopsis_at11.out		No	Yes	29760.VIT_01s0127g00840.t01	8.8e-54	214.9		Viridiplantae	0IXMY@euNOG,11IKT@NOG,1BR73@strNOG,1E310@virNOG	Inherit from euNOG: DNA-binding protein-related	Mismatch repair (03430), Nucleotide excision repair (03420), Homologous recombination (03440), DNA replication (03030), Fanconi anemia pathway (03460)
transcript38422.p1_1	AT5G55570.1	61.2	80	31	0	61	140	64	143	7.7e-24	56.700000	AT5G55570.1 | transmembrane protein | Chr5:22514587-22515260 REVERSE LENGTH=143 | 201606		all.95.centroids.80.centroids.uniq.pep-atonly_outfiles/similarity_search/blastp_all.95.centroids.80.centroids.uniq_arabidopsis_at11.out		No	Yes	29760.VIT_19s0090g01750.t01	1.1e-30	138.3		Viridiplantae	0J0TY@euNOG,125W3@NOG,1BU19@strNOG,1E5XP@virNOG	NA		PFAM (A2L_zn_ribbon), SMART (TRANS)
transcript38392.p1_1	AT3G48140.1	69.5	82	25	0	57	138	4	85	1.4e-28	58.200000	AT3G48140.1 | B12D protein | Chr3:17778471-17779299 FORWARD LENGTH=88 | 201606		all.95.centroids.80.centroids.uniq.pep-atonly_outfiles/similarity_search/blastp_all.95.centroids.80.centroids.uniq_arabidopsis_at11.out		No	Yes	29760.VIT_01s0010g02450.t01	2e-29	134.0		Viridiplantae	0J0Z8@euNOG,125P8@NOG,1BUEB@strNOG,1E67S@virNOG	B12d protein		PFAM (B12D), SMART (TRANS)		GO:0043227-membrane-bounded organelle(L=2),GO:0044464-cell part(L=2),
transcript3755.p1_2_1																		4081.Solyc02g083890.2.1	4.4e-13	79.7		Viridiplantae	0IG9E@euNOG,0ZCUP@NOG,1BKB7@strNOG,1DY7Y@virNOG	NA		PFAM (Chalcone), SMART (COIL, TRANS)
transcript35330.p2_1
transcript34013.p1_1																		4641.GSMUA_Achr4P21750_001	3.2e-35	153.3		Viridiplantae	0TKEC@lilNOG,0XQKD@NOG,1BDEE@strNOG,1DRBR@virNOG,KOG4287@euNOG	protein notum homolog		PFAM (PAE), SMART (SIGNAL, TRANS)
transcript30749.p2_1
transcript289.p3_1
transcript28089.p2_1	AT3G62950.1	50.0	72	35	1	47	118	1	71	4.3e-14	51.100000	AT3G62950.1 | Thioredoxin superfamily protein | Chr3:23266303-23266614 FORWARD LENGTH=103 | 201606		all.95.centroids.80.centroids.uniq.pep-atonly_outfiles/similarity_search/blastp_all.95.centroids.80.centroids.uniq_arabidopsis_at11.out		No	Yes	3694.POPTR_0001s33340.1	5.6e-16	89.4		Viridiplantae	1BRX8@strNOG,1E4EC@virNOG,COG0695@NOG,KOG1752@euNOG	Glutaredoxin		PFAM (Glutaredoxin), SMART (TRANS)
transcript27954.p2_1	AT5G54640.1	92.1	127	8	2	1	127	1	125	1e-55	90.100000	AT5G54640.1 | Histone superfamily protein | Chr5:22196540-22197279 FORWARD LENGTH=130 | 201606		all.95.centroids.80.centroids.uniq.pep-atonly_outfiles/similarity_search/blastp_all.95.centroids.80.centroids.uniq_arabidopsis_at11.out		No	Yes	4577.GRMZM2G151726_P03	1.2e-55	221.1		Viridiplantae	1BR53@strNOG,1E2ZA@virNOG,COG5262@NOG,KOG1756@euNOG	histone h2a	Alcoholism (05034), Systemic lupus erythematosus (05322)	PFAM (Histone, CBFD_NFYB_HMF), SMART (H2A)	GO:0006950-response to stress(L=2),GO:0009607-response to biotic stimulus(L=2),GO:0044764-multi-organism cellular process(L=2),	GO:0043227-membrane-bounded organelle(L=2),GO:0043228-non-membrane-bounded organelle(L=2),GO:0043233-organelle lumen(L=2),GO:0044422-organelle part(L=2),GO:0044464-cell part(L=2),
transcript27309.p1_1	AT1G54690.1	92.4	118	8	1	23	140	26	142	1.6e-53	83.700000	AT1G54690.1 | gamma histone variant H2AX | Chr1:20414607-20415206 REVERSE LENGTH=142 | 201606		all.95.centroids.80.centroids.uniq.pep-atonly_outfiles/similarity_search/blastp_all.95.centroids.80.centroids.uniq_arabidopsis_at11.out		No	Yes	3847.GLYMA19G42760.1	3e-54	216.5		Viridiplantae	1BQSJ@strNOG,1E33W@virNOG,COG5262@NOG,KOG1756@euNOG	histone h2a	Alcoholism (05034), Systemic lupus erythematosus (05322)	PFAM (Histone, CBFD_NFYB_HMF), SMART (H2A)		GO:0043227-membrane-bounded organelle(L=2),GO:0043228-non-membrane-bounded organelle(L=2),GO:0043233-organelle lumen(L=2),GO:0044422-organelle part(L=2),GO:0044464-cell part(L=2),
transcript25521.p1_1	AT4G01710.1	75.2	129	32	0	12	140	4	132	6.1e-53	91.500000	AT4G01710.1 | ARP2/3 complex 16 kDa subunit (p16-Arc) | Chr4:735776-736450 FORWARD LENGTH=132 | 201606		all.95.centroids.80.centroids.uniq.pep-atonly_outfiles/similarity_search/blastp_all.95.centroids.80.centroids.uniq_arabidopsis_at11.out		No	Yes	29760.VIT_15s0021g01870.t01	4.4e-53	212.6		Viridiplantae	11FGV@NOG,1BQWC@strNOG,1E2Q1@virNOG,KOG3380@euNOG	Functions as component of the Arp2 3 complex which is involved in regulation of actin polymerization and together with an activating nucleation-promoting factor (NPF) mediates the formation of branched actin networks (By similarity)	Bacterial invasion of epithelial cells (05100), Salmonella infection (05132), Pathogenic Escherichia coli infection (05130), Shigellosis (05131), Regulation of actin cytoskeleton (04810), Fc gamma R-mediated phagocytosis (04666)	PFAM (P16-Arc)
transcript24913.p1_1	AT1G52740.1	85.0	133	19	1	8	139	2	134	4.1e-57	93.600000	AT1G52740.1 | histone H2A protein 9 | Chr1:19645409-19646221 FORWARD LENGTH=134 | 201606		all.95.centroids.80.centroids.uniq.pep-atonly_outfiles/similarity_search/blastp_all.95.centroids.80.centroids.uniq_arabidopsis_at11.out		No	Yes	3218.PP1S46_245V6.1	2.2e-60	236.9	H2A	Viridiplantae	1BRTR@strNOG,1E3NQ@virNOG,COG5262@NOG,KOG1757@euNOG	histone h2a	Alcoholism (05034), Systemic lupus erythematosus (05322)	PFAM (Histone), SMART (H2A)	GO:0006950-response to stress(L=2),GO:0009607-response to biotic stimulus(L=2),GO:0009628-response to abiotic stimulus(L=2),GO:0050789-regulation of biological process(L=2),	GO:0043227-membrane-bounded organelle(L=2),GO:0043228-non-membrane-bounded organelle(L=2),GO:0044464-cell part(L=2),
transcript21388.p1_1	AT1G26470.1	69.7	109	33	0	27	135	20	128	1.2e-35	77.300000	AT1G26470.1 | chromatin modification-like protein | Chr1:9155134-9156036 FORWARD LENGTH=133 | 201606		all.95.centroids.80.centroids.uniq.pep-atonly_outfiles/similarity_search/blastp_all.95.centroids.80.centroids.uniq_arabidopsis_at11.out		No	Yes	3694.POPTR_0010s16670.1	1.3e-41	174.5		Viridiplantae	0IYWY@euNOG,12A56@NOG,1BSZY@strNOG,1E4VT@virNOG	Pfam:CT20		PFAM (CT20)
transcript2081.p1_2_1
transcript16169.p1_1
transcript6628.p2_1
transcript37855.p1_1																		3847.GLYMA12G11230.1	1.3e-23	114.8		Viridiplantae	0J0D3@euNOG,0YSB4@NOG,1BVDV@strNOG,1E7DY@virNOG	BBOX		PFAM (zf-B_box), SMART (BBOX, TRANS)	GO:0006950-response to stress(L=2),GO:0009628-response to abiotic stimulus(L=2),GO:0044707-single-multicellular organism process(L=2),GO:0048856-anatomical structure development(L=2),GO:0050789-regulation of biological process(L=2),		GO:0003700-transcription factor activity, sequence-specific DNA binding(L=2),
transcript37544.p1_1
transcript35168.p1_1	AT3G10020.1	43.9	107	48	4	24	120	38	142	2.8e-13	68.300000	AT3G10020.1 | plant/protein | Chr3:3091225-3091674 REVERSE LENGTH=149 | 201606		all.95.centroids.80.centroids.uniq.pep-atonly_outfiles/similarity_search/blastp_all.95.centroids.80.centroids.uniq_arabidopsis_at11.out		No	Yes	88036.EFJ16653	1.2e-13	81.6		Viridiplantae	0J1EU@euNOG,0YT9R@NOG,1BUSX@strNOG,1E6R2@virNOG	NA		SMART (TRANS)	GO:0006950-response to stress(L=2),GO:0044237-cellular metabolic process(L=2),GO:0044710-single-organism metabolic process(L=2),
transcript32220.p1_1
transcript27086.p1_1																		4641.GSMUA_Achr8P05150_001	2.3e-09	67.4		Viridiplantae	0J2GT@euNOG,0U13V@lilNOG,0Y35U@NOG,1BVX2@strNOG,1E7ZX@virNOG	50S ribosomal protein 6		SMART (SIGNAL)		GO:0043227-membrane-bounded organelle(L=2),GO:0044464-cell part(L=2),
transcript26035.p1_1
transcript26277.p1_1
transcript26154.p1_1	AT2G32060.1	66.1	127	43	0	15	141	18	144	3.8e-47	89.400000	AT2G32060.1 | Ribosomal protein L7Ae/L30e/S12e/Gadd45 family protein | Chr2:13639228-13640104 REVERSE LENGTH=144 | 201606		all.95.centroids.80.centroids.uniq.pep-atonly_outfiles/similarity_search/blastp_all.95.centroids.80.centroids.uniq_arabidopsis_at11.out		No	Yes	88036.EFJ10812	6.2e-63	245.4	RPS12	Viridiplantae	1BRRV@strNOG,1E3KM@virNOG,COG1358@NOG,KOG3406@euNOG	40S ribosomal protein S12	Ribosome (03010)	PFAM (Ribosomal_L7Ae)		GO:0043227-membrane-bounded organelle(L=2),GO:0043228-non-membrane-bounded organelle(L=2),GO:0044422-organelle part(L=2),GO:0044464-cell part(L=2),
transcript25817.p1_1	AT5G38650.1	65.2	138	47	1	5	141	4	141	4.1e-49	96.500000	AT5G38650.1 | Proteasome maturation factor UMP1 | Chr5:15471208-15472699 REVERSE LENGTH=141 | 201606		all.95.centroids.80.centroids.uniq.pep-atonly_outfiles/similarity_search/blastp_all.95.centroids.80.centroids.uniq_arabidopsis_at11.out		No	Yes	29760.VIT_14s0083g00160.t01	3.3e-48	196.4		Viridiplantae	0XUI5@NOG,1BS08@strNOG,1E2V8@virNOG,KOG3061@euNOG	proteasome maturation factor UMP1 family protein	Proteasome (03050)	PFAM (UMP1)
transcript20505.p1_1
transcript6157.p1_1	ATCG00810.1	65.5	110	38	0	12	121	12	121	2.8e-37	76.900000	ATCG00810.1 | ribosomal protein L22 | ChrC:83467-83949 REVERSE LENGTH=160 | 201606		all.95.centroids.80.centroids.uniq.pep-atonly_outfiles/similarity_search/blastp_all.95.centroids.80.centroids.uniq_arabidopsis_at11.out		No	Yes	3702.ATCG00810.1	4.2e-35	152.9	RPL22	Viridiplantae	1BUYV@strNOG,1E6XF@virNOG,COG0091@NOG,KOG1711@euNOG	ribosomal protein L22	Ribosome (03010)	PFAM (Ribosomal_L22)		GO:0043227-membrane-bounded organelle(L=2),GO:0044464-cell part(L=2),
transcript37781.p1_1
transcript37508.p1_1
transcript22993.p3_1
transcript36554.p1_1
transcript33347.p1_1	AT4G17670.1	50.6	87	38	2	59	142	75	159	2.1e-16	58.700000	AT4G17670.1 | senescence-associated family protein (DUF581) | Chr4:9833948-9834663 REVERSE LENGTH=159 | 201606		all.95.centroids.80.centroids.uniq.pep-atonly_outfiles/similarity_search/blastp_all.95.centroids.80.centroids.uniq_arabidopsis_at11.out		No	Yes	4081.Solyc12g056950.1.1	3e-17	93.6		Viridiplantae	0J1QG@euNOG,0Y1Y5@NOG,1BU4I@strNOG,1E6MX@virNOG	Protein of unknown function (DUF581)		PFAM (DUF581), SMART (COIL)
transcript29108.p1_1	AT1G20580.1	91.5	94	8	0	10	103	1	94	1.1e-46	65.700000	AT1G20580.1 | Small nuclear ribonucleoprotein family protein | Chr1:7128979-7130371 FORWARD LENGTH=131 | 201606		all.95.centroids.80.centroids.uniq.pep-atonly_outfiles/similarity_search/blastp_all.95.centroids.80.centroids.uniq_arabidopsis_at11.out		No	Yes	29760.VIT_18s0122g01350.t01	9e-46	188.3		Viridiplantae	1BRVR@strNOG,1E303@virNOG,COG1958@NOG,KOG3172@euNOG	Small nuclear ribonucleoprotein	Spliceosome (03040), Systemic lupus erythematosus (05322)	PFAM (LSM), SMART (Sm)		GO:0043227-membrane-bounded organelle(L=2),GO:0043228-non-membrane-bounded organelle(L=2),GO:0043233-organelle lumen(L=2),GO:0044422-organelle part(L=2),GO:0044464-cell part(L=2),
transcript29041.p1_1																		3711.Bra022160.1-P	2.2e-07	60.8		Viridiplantae	0BTTA@braNOG,0IJZZ@euNOG,11KSN@NOG,1BWXP@strNOG,1E98P@virNOG	Jacalin lectin family protein		PFAM (Jacalin), SMART (Jacalin)	GO:0006950-response to stress(L=2),	GO:0043227-membrane-bounded organelle(L=2),GO:0044464-cell part(L=2),
transcript29030.p1_1	AT2G37870.1	48.7	115	58	1	29	142	1	115	5.4e-25	79.700000	AT2G37870.1 | Bifunctional inhibitor/lipid-transfer protein/seed storage 2S albumin superfamily protein | Chr2:15859280-15859723 FORWARD LENGTH=115 | 201606		all.95.centroids.80.centroids.uniq.pep-atonly_outfiles/similarity_search/blastp_all.95.centroids.80.centroids.uniq_arabidopsis_at11.out		No	Yes	3847.GLYMA08G36180.1	1.9e-27	127.5		Viridiplantae	0J32R@euNOG,11EE7@NOG,1BUHZ@strNOG,1E6F8@virNOG	Protease inhibitor seed storage lipid transfer protein		PFAM (Tryp_alpha_amyl), SMART (SIGNAL, AAI, TRANS)		GO:0005911-cell-cell junction(L=2),
transcript28794.p1_2_1
transcript23022.p2_1	AT3G56891.1	33.6	152	91	1	1	142	15	166	2.6e-19	99.300000	AT3G56891.1 | Heavy metal transport/detoxification superfamily protein | Chr3:21064199-21064922 REVERSE LENGTH=166 | 201606		all.95.centroids.80.centroids.uniq.pep-atonly_outfiles/similarity_search/blastp_all.95.centroids.80.centroids.uniq_arabidopsis_at11.out		No	Yes	3694.POPTR_0011s07430.1	2.9e-20	103.6		Viridiplantae	1BTJA@strNOG,1E5F1@virNOG,COG2608@NOG,KOG1603@euNOG	Heavy-metal-associated domain		PFAM (HMA)
transcript21508.p1_1
transcript424.p4_1
transcript37557.p1_1																		4641.GSMUA_Achr11P19600_001	5.6e-11	72.8		Viridiplantae	0J64Y@euNOG,0ZAXK@NOG,1BW7G@strNOG,1E89V@virNOG	Heavy-metal-associated domain		PFAM (HMA)
transcript36234.p1_1
transcript34185.p1_2_1																		4533.OB01G23320.1	3.1e-14	83.6		Viridiplantae	0JK9U@euNOG,0U5PG@lilNOG,114ST@NOG,1C4UK@strNOG,1EIES@virNOG	NA
transcript31721.p1_2_1	AT3G43120.1	41.2	85	48	1	49	133	63	145	5.1e-15	59.000000	AT3G43120.1 | SAUR-like auxin-responsive protein family | Chr3:15094644-15095312 FORWARD LENGTH=160 | 201606		all.95.centroids.80.centroids.uniq.pep-atonly_outfiles/similarity_search/blastp_all.95.centroids.80.centroids.uniq_arabidopsis_at11.out		No	Yes	3711.Bra002330.1-P	4.9e-15	86.3		Viridiplantae	0IZ0A@euNOG,0Z28U@NOG,1BRJF@strNOG,1E3YX@virNOG	auxin-induced protein	Plant hormone signal transduction (04075)	PFAM (Auxin_inducible)		GO:0043227-membrane-bounded organelle(L=2),GO:0044464-cell part(L=2),
transcript29991.p2_1	AT5G54770.1	47.7	214	37	2	1	139	133	346	3.2e-41	96.500000	AT5G54770.1 | thiazole biosynthetic enzyme%2C chloroplast (ARA6) (THI1) (THI4) | Chr5:22246634-22247891 FORWARD LENGTH=349 | 201606		all.95.centroids.80.centroids.uniq.pep-atonly_outfiles/similarity_search/blastp_all.95.centroids.80.centroids.uniq_arabidopsis_at11.out		No	Yes	88036.EFJ04508	1.4e-46	191.0	THI1	Viridiplantae	1BEQA@strNOG,1DU5B@virNOG,COG1635@NOG,KOG2960@euNOG	Involved in biosynthesis of the thiamine precursor thiazole. Catalyzes the conversion of NAD and glycine to adenosine diphosphate 5-(2-hydroxyethyl)-4-methylthiazole-2-carboxylic acid (ADT), an adenylated thiazole intermediate. The reaction includes an iron-dependent sulfide transfer from a conserved cysteine residue of the protein to a thiazole intermediate. The enzyme can only undergo a single …		PFAM (Thi4, DAO, Pyr_redox_2, FAD_binding_2, Lycopene_cycl, HI0933_like)	GO:0006807-nitrogen compound metabolic process(L=2),GO:0006950-response to stress(L=2),GO:0009058-biosynthetic process(L=2),GO:0009628-response to abiotic stimulus(L=2),GO:0044237-cellular metabolic process(L=2),GO:0044710-single-organism metabolic process(L=2),GO:0044763-single-organism cellular process(L=2),GO:0051716-cellular response to stimulus(L=2),GO:0071704-organic substance metabolic pro…	GO:0043227-membrane-bounded organelle(L=2),GO:0044422-organelle part(L=2),GO:0044464-cell part(L=2),	GO:0043167-ion binding(L=2),
transcript29626.p1_1	AT1G48170.1	72.3	94	26	0	18	111	35	128	4.5e-35	65.300000	AT1G48170.1 | proteasome assembly chaperone | Chr1:17788810-17789635 FORWARD LENGTH=153 | 201606		all.95.centroids.80.centroids.uniq.pep-atonly_outfiles/similarity_search/blastp_all.95.centroids.80.centroids.uniq_arabidopsis_at11.out		No	Yes	15368.BRADI4G40900.1	7.7e-37	158.7		Viridiplantae	0IU3T@euNOG,0U74V@lilNOG,1223Z@NOG,1643W@poaNOG,1C7PR@strNOG,1EMMN@virNOG	NA
transcript27692.p1_1
transcript26841.p1_1	AT1G48160.1	71.0	107	31	0	6	112	1	107	1.8e-39	74.300000	AT1G48160.1 | signal recognition particle 19 kDa protein%2C putative / SRP19 | Chr1:17786779-17788286 REVERSE LENGTH=145 | 201606		all.95.centroids.80.centroids.uniq.pep-atonly_outfiles/similarity_search/blastp_all.95.centroids.80.centroids.uniq_arabidopsis_at11.out		No	No	4641.GSMUA_Achr8P19670_001	5.9e-45	185.7		Viridiplantae	0TYF2@lilNOG,1BRV2@strNOG,1E3Q5@virNOG,COG1400@NOG,KOG3198@euNOG	Signal recognition particle 19 kDa	Protein export (03060)	PFAM (SRP19)		GO:0044464-cell part(L=2),
transcript34770.p1_1	AT1G20430.1	36.0	86	54	1	15	100	29	113	3.6e-08	76.800000	AT1G20430.1 | hypothetical protein | Chr1:7083471-7083821 REVERSE LENGTH=116 | 201606		all.95.centroids.80.centroids.uniq.pep-atonly_outfiles/similarity_search/blastp_all.95.centroids.80.centroids.uniq_arabidopsis_at11.out		No	No	4113.PGSC0003DMT400025807	1.2e-13	81.3		Viridiplantae	0J0UA@euNOG,0Z6EX@NOG,1BUA8@strNOG,1E66Z@virNOG	NA		SMART (TRANS, COIL)		GO:0043227-membrane-bounded organelle(L=2),GO:0044464-cell part(L=2),
transcript24903.p1_1	AT5G20570.1	85.7	119	16	1	25	143	1	118	6.4e-58	82.600000	AT5G20570.1 | RING-box 1 | Chr5:6956905-6958221 REVERSE LENGTH=118 | 201606		all.95.centroids.80.centroids.uniq.pep-atonly_outfiles/similarity_search/blastp_all.95.centroids.80.centroids.uniq_arabidopsis_at11.out		No	Yes	3847.GLYMA12G32060.1	4.6e-58	229.2	RBX1	Eukaryotes	COG5194@NOG,KOG2930@euNOG	RinG-box protein	Ubiquitin mediated proteolysis (04120), Pathways in cancer (05200), Oocyte meiosis (04114), Renal cell carcinoma (05211), Cell cycle - yeast (04111), Cell cycle (04110), TGF-beta signaling pathway (04350), Protein processing in endoplasmic reticulum (04141), Wnt signaling pathway (04310), HIF-1 signaling pathway (04066), Nucleotide excision repair (03420), Circadian rhythm (04710)	SMART (RING, TRANS)	GO:0009719-response to endogenous stimulus(L=2),GO:0042221-response to chemical(L=2),GO:0044237-cellular metabolic process(L=2),GO:0044238-primary metabolic process(L=2),GO:0071704-organic substance metabolic process(L=2),	GO:0043227-membrane-bounded organelle(L=2),GO:0043234-protein complex(L=2),GO:0044464-cell part(L=2),
transcript23928.p1_1
transcript29697.p1_1
transcript23556.p2_1	AT3G52560.1	79.9	139	28	0	5	143	8	146	9.9e-67	96.500000	AT3G52560.1 | ubiquitin E2 variant 1D-4 | Chr3:19494678-19495954 REVERSE LENGTH=146 | 201606		all.95.centroids.80.centroids.uniq.pep-atonly_outfiles/similarity_search/blastp_all.95.centroids.80.centroids.uniq_arabidopsis_at11.out		No	Yes	4081.Solyc10g083120.1.1	9.3e-67	258.1		Viridiplantae	11MDW@NOG,1BHX2@strNOG,1DVTD@virNOG,KOG0896@euNOG	Ubiquitin-conjugating enzyme E2 variant		PFAM (UQ_con), SMART (UBCc)	GO:0006807-nitrogen compound metabolic process(L=2),GO:0006950-response to stress(L=2),GO:0044237-cellular metabolic process(L=2),GO:0044238-primary metabolic process(L=2),GO:0044763-single-organism cellular process(L=2),GO:0051716-cellular response to stimulus(L=2),GO:0071704-organic substance metabolic process(L=2),	GO:0043234-protein complex(L=2),GO:0044464-cell part(L=2),
transcript15996.p1_1	AT4G08330.1	50.0	130	55	3	10	134	34	158	2.4e-28	86.800000	AT4G08330.1 | hypothetical protein | Chr4:5255384-5256525 REVERSE LENGTH=164 | 201606		all.95.centroids.80.centroids.uniq.pep-atonly_outfiles/similarity_search/blastp_all.95.centroids.80.centroids.uniq_arabidopsis_at11.out		No	No	4081.Solyc04g071630.2.1	1.5e-37	161.0		Viridiplantae	0IZNE@euNOG,128JS@NOG,1BT7T@strNOG,1E53I@virNOG	NA				GO:0043227-membrane-bounded organelle(L=2),GO:0044464-cell part(L=2),
transcript14876.p1_1	AT1G06040.2	65.7	99	33	1	1	99	1	98	1.1e-33	68.800000	AT1G06040.2 | B-box zinc finger family protein | Chr1:1828957-1829659 REVERSE LENGTH=177 | 201606		all.95.centroids.80.centroids.uniq.pep-atonly_outfiles/similarity_search/blastp_all.95.centroids.80.centroids.uniq_arabidopsis_at11.out		No	Yes	39946.BGIOSGA014811-PA	1.6e-34	151.0		Viridiplantae	0IFJB@euNOG,0TTG6@lilNOG,0YBMW@NOG,15QAI@poaNOG,1BF7E@strNOG,1DT5N@virNOG	salt tolerance		PFAM (zf-B_box), SMART (BBOX)	GO:0006950-response to stress(L=2),GO:0009628-response to abiotic stimulus(L=2),GO:0044707-single-multicellular organism process(L=2),GO:0050789-regulation of biological process(L=2),	GO:0043227-membrane-bounded organelle(L=2),GO:0044464-cell part(L=2),	GO:0003700-transcription factor activity, sequence-specific DNA binding(L=2),GO:0097159-organic cyclic compound binding(L=2),GO:1901363-heterocyclic compound binding(L=2),
transcript12726.p1_1
transcript34541.p1_1	AT4G32915.1	52.2	92	43	1	48	139	62	152	2.2e-21	63.400000	AT4G32915.1 | glutamyl-tRNA(Gln) amidotransferase subunit C | Chr4:15885549-15886628 FORWARD LENGTH=155 | 201606		all.95.centroids.80.centroids.uniq.pep-atonly_outfiles/similarity_search/blastp_all.95.centroids.80.centroids.uniq_arabidopsis_at11.out		No	Yes	4081.Solyc07g063140.1.1	2e-24	117.5	GATC	Viridiplantae	0YK7T@NOG,1BU0N@strNOG,1E5X2@virNOG,KOG2271@euNOG	Allows the formation of correctly charged Gln-tRNA(Gln) through the transamidation of misacylated Glu-tRNA(Gln) in chloroplasts and mitochondria. The reaction takes place in the presence of glutamine and ATP through an activated gamma-phospho- Glu-tRNA(Gln)	Aminoacyl-tRNA biosynthesis (00970), Metabolic pathways (01100)	PFAM (Glu-tRNAGln)		GO:0043227-membrane-bounded organelle(L=2),GO:0043234-protein complex(L=2),GO:0044422-organelle part(L=2),GO:0044425-membrane part(L=2),GO:0044464-cell part(L=2),
transcript28768.p2_1
transcript27310.p1_1																		29760.VIT_05s0029g00110.t01	1.2e-10	71.6		Viridiplantae	0IK9P@euNOG,0YJJ6@NOG,1BNKE@strNOG,1E0E1@virNOG	Pfam:DUF593		PFAM (DUF593), SMART (COIL, TRANS)
transcript24624.p1_1	AT3G22480.1	62.1	145	53	2	1	144	1	144	2.2e-42	99.300000	AT3G22480.1 | prefoldin 2 | Chr3:7969080-7969526 FORWARD LENGTH=148 | 201606		all.95.centroids.80.centroids.uniq.pep-atonly_outfiles/similarity_search/blastp_all.95.centroids.80.centroids.uniq_arabidopsis_at11.out		No	Yes	15368.BRADI4G16170.1	2e-53	213.8		Viridiplantae	0TS0U@lilNOG,11S6I@NOG,15VPK@poaNOG,1BRKD@strNOG,1E3EP@virNOG,KOG4098@euNOG	prefoldin subunit		PFAM (Prefoldin_2), SMART (COIL)
transcript13940.p1_1
transcript25343.p1_1	AT1G07170.1	97.3	110	3	0	1	110	1	110	3.2e-65	99.100000	AT1G07170.1 | PHF5-like protein | Chr1:2200686-2201018 FORWARD LENGTH=110 | 201606		all.95.centroids.80.centroids.uniq.pep-atonly_outfiles/similarity_search/blastp_all.95.centroids.80.centroids.uniq_arabidopsis_at11.out		No	Yes	88036.EFJ14354	5.7e-64	248.4		Viridiplantae	11JIM@NOG,1BRV6@strNOG,1E3Q9@virNOG,KOG1705@euNOG	PHF5-like protein	Spliceosome (03040)	PFAM (PHF5)
transcript36219.p1_1
transcript12990.p2_1																		3694.POPTR_0008s19830.1	1e-52	211.5		Viridiplantae	0XNVG@NOG,1BBZU@strNOG,1DPYD@virNOG,KOG0333@euNOG	DEAD-box ATP-dependent RNA helicase		PFAM (Helicase_C, DEAD), SMART (DEXDc, HELICc, SIGNAL)		GO:0043227-membrane-bounded organelle(L=2),GO:0044464-cell part(L=2),
transcript29937.p1_1
transcript7163.p1_1
transcript37310.p1_1	AT1G63460.1	36.0	139	65	3	1	139	51	165	1e-18	95.200000	AT1G63460.1 | glutathione peroxidase 8 | Chr1:23535118-23536326 FORWARD LENGTH=167 | 201606		all.95.centroids.80.centroids.uniq.pep-atonly_outfiles/similarity_search/blastp_all.95.centroids.80.centroids.uniq_arabidopsis_at11.out		No	Yes	10090.ENSMUSP00000081010	3.8e-84	315.8	GPX1	Mammals	0A38X@biNOG,0DPBV@chorNOG,0UTIQ@maNOG,0VE3N@meNOG,138EJ@opiNOG,192RQ@roNOG,1B5R4@spriNOG,1CV9V@veNOG,COG0386@NOG,KOG1651@euNOG	glutathione peroxidase 1	Glutathione metabolism (00480), Arachidonic acid metabolism (00590)	PFAM (GSHPx)	GO:0003008-system process(L=2),GO:0006807-nitrogen compound metabolic process(L=2),GO:0006950-response to stress(L=2),GO:0007154-cell communication(L=2),GO:0008283-cell proliferation(L=2),GO:0009056-catabolic process(L=2),GO:0009605-response to external stimulus(L=2),GO:0009607-response to biotic stimulus(L=2),GO:0009628-response to abiotic stimulus(L=2),GO:0009719-response to endogenous stimulus…	GO:0043227-membrane-bounded organelle(L=2),GO:0044464-cell part(L=2),	GO:0004601-peroxidase activity(L=2),GO:0008430-selenium binding(L=2),GO:0016491-oxidoreductase activity(L=2),GO:0033218-amide binding(L=2),GO:0043167-ion binding(L=2),GO:0072341-modified amino acid binding(L=2),GO:1901681-sulfur compound binding(L=2),
transcript35178.p1_1
transcript29500.p1_1	AT5G64040.1	65.8	111	38	0	35	145	61	171	3e-39	76.000000	AT5G64040.1 | photosystem I reaction center subunit PSI-N%2C chloroplast%2C putative / PSI-N%2C putative (PSAN) | Chr5:25628724-25629409 REVERSE LENGTH=171 | 201606		all.95.centroids.80.centroids.uniq.pep-atonly_outfiles/similarity_search/blastp_all.95.centroids.80.centroids.uniq_arabidopsis_at11.out		No	No	29760.VIT_04s0044g01410.t01	2.6e-40	170.2	PSAN	Viridiplantae	0IY0S@euNOG,1281Y@NOG,1BS8V@strNOG,1E442@virNOG	Photosystem I reaction center subunit	Photosynthesis (00195), Metabolic pathways (01100)	PFAM (PsaN), SMART (TRANS)		GO:0043227-membrane-bounded organelle(L=2),GO:0044422-organelle part(L=2),GO:0044464-cell part(L=2),
transcript29414.p1_1
transcript33793.p1_1
transcript29322.p1_1
transcript27487.p1_2_1	AT3G25400.1	69.9	103	31	0	25	127	14	116	8.8e-39	70.500000	AT3G25400.1 | dCTP pyrophosphatase-like protein | Chr3:9213236-9214144 FORWARD LENGTH=141 | 201606		all.95.centroids.80.centroids.uniq.pep-atonly_outfiles/similarity_search/blastp_all.95.centroids.80.centroids.uniq_arabidopsis_at11.out		No	Yes	88036.EFJ25604	2.9e-47	193.4		Viridiplantae	0IXWQ@euNOG,11PYX@NOG,1BSVN@strNOG,1E4YD@virNOG	dCTP pyrophosphatase		PFAM (MazG)
transcript26762.p1_1
transcript26495.p1_1	AT1G07960.1	60.7	135	52	1	9	142	11	145	3.3e-46	91.800000	AT1G07960.1 | PDI-like 5-1 | Chr1:2467681-2468831 FORWARD LENGTH=146 | 201606		all.95.centroids.80.centroids.uniq.pep-atonly_outfiles/similarity_search/blastp_all.95.centroids.80.centroids.uniq_arabidopsis_at11.out		No	Yes	4641.GSMUA_Achr10P13210_001	4.6e-45	186.0	PDIL5-1	Viridiplantae	0TY7E@lilNOG,1BS9C@strNOG,1E4H7@virNOG,COG0526@NOG,KOG0191@euNOG	cell redox homeostasis		PFAM (Thioredoxin), SMART (SIGNAL, TRANS)
transcript23019.p2_1
transcript37227.p2_1
transcript14675.p2_1																		4081.Solyc07g064840.1.1	1.2e-24	118.2		Viridiplantae	0INM1@euNOG,11U8U@NOG,1C6PK@strNOG,1EKKG@virNOG	Essential protein Yae1, N terminal		PFAM (Yae1_N), SMART (COIL)
transcript12043.p2_1
transcript36527.p1_1
transcript34835.p1_1
transcript29389.p2_1
transcript26937.p1_2_1	AT5G55640.1	49.0	149	67	4	1	144	1	145	8.9e-31	98.000000	AT5G55640.1 | Na-translocating NADH-quinone reductase subunit A | Chr5:22533244-22533923 REVERSE LENGTH=149 | 201606		all.95.centroids.80.centroids.uniq.pep-atonly_outfiles/similarity_search/blastp_all.95.centroids.80.centroids.uniq_arabidopsis_at11.out		No	Yes	4113.PGSC0003DMT400057067	4.5e-32	142.9		Viridiplantae	0IZ3W@euNOG,12DB8@NOG,1BTIS@strNOG,1E2P0@virNOG	NA		SMART (COIL)
transcript26901.p1_1
transcript35146.p1_1	AT5G01650.1	72.7	77	21	0	41	117	38	114	7.5e-28	64.700000	AT5G01650.1 | Tautomerase/MIF superfamily protein | Chr5:242734-244033 REVERSE LENGTH=115 | 201606		all.95.centroids.80.centroids.uniq.pep-atonly_outfiles/similarity_search/blastp_all.95.centroids.80.centroids.uniq_arabidopsis_at11.out		No	Yes	4558.Sb08g000670.1	1.1e-28	131.3		Viridiplantae	0TZ4Z@lilNOG,122MF@NOG,15WD6@poaNOG,1BS64@strNOG,1E4T4@virNOG,KOG1759@euNOG	macrophage migration inhibitory factor	Phenylalanine metabolism (00360), Tyrosine metabolism (00350)	PFAM (MIF)
transcript25722.p1_1																		59689.scaffold_604207.1	1.2e-16	91.7		Viridiplantae	0C6QB@braNOG,0J1IZ@euNOG,0YXA2@NOG,1C27M@strNOG,1EFP3@virNOG	Auxin responsive protein	Plant hormone signal transduction (04075)	PFAM (Auxin_inducible)
transcript22940.p1_1	AT5G27720.1	96.7	91	2	1	1	90	1	91	3.6e-48	61.200000	AT5G27720.1 | Small nuclear ribonucleoprotein family protein | Chr5:9815904-9817304 FORWARD LENGTH=129 | 201606		all.95.centroids.80.centroids.uniq.pep-atonly_outfiles/similarity_search/blastp_all.95.centroids.80.centroids.uniq_arabidopsis_at11.out		No	Yes	3218.PP1S36_327V6.1	1.9e-46	190.7		Viridiplantae	11TZU@NOG,1BS49@strNOG,1E4SP@virNOG,KOG3293@euNOG	U6 snRNA-associated Sm-like protein	Spliceosome (03040), RNA degradation (03018)	PFAM (LSM), SMART (Sm, SIGNAL)		GO:0043227-membrane-bounded organelle(L=2),GO:0044464-cell part(L=2),
transcript17749.p1_2_1	AT4G17960.1	41.3	109	61	1	38	143	43	151	1.4e-20	72.100000	AT4G17960.1 | phospholipid hydroperoxide glutathione peroxidase | Chr4:9971154-9972227 FORWARD LENGTH=154 | 201606		all.95.centroids.80.centroids.uniq.pep-atonly_outfiles/similarity_search/blastp_all.95.centroids.80.centroids.uniq_arabidopsis_at11.out		No	Yes	15368.BRADI3G02720.1	1.6e-21	107.8		Viridiplantae	0J1EG@euNOG,0TZ9H@lilNOG,0YW3I@NOG,15WHR@poaNOG,1BS6C@strNOG,1E3RP@virNOG	NA
transcript14488.p1_2_1	AT1G56580.1	54.9	133	59	1	7	138	6	138	1.3e-37	89.800000	AT1G56580.1 | plant/protein (Protein of unknown function%2C DUF538) | Chr1:21198402-21198902 REVERSE LENGTH=166 | 201606		all.95.centroids.80.centroids.uniq.pep-atonly_outfiles/similarity_search/blastp_all.95.centroids.80.centroids.uniq_arabidopsis_at11.out		No	No	29760.VIT_14s0060g00900.t01	1.2e-45	188.0		Viridiplantae	0IYCA@euNOG,11URZ@NOG,1BSKF@strNOG,1E4FJ@virNOG	Protein of unknown function, DUF538		PFAM (DUF538), SMART (COIL)	GO:0016043-cellular component organization(L=2),GO:0044707-single-multicellular organism process(L=2),GO:0044763-single-organism cellular process(L=2),GO:0044767-single-organism developmental process(L=2),GO:0048856-anatomical structure development(L=2),	GO:0048046-apoplast(L=2),
transcript1247.p1_2_1
transcript12006.p4_1
transcript37579.p1_1	AT5G67070.1	47.7	130	59	3	15	144	9	129	1.9e-20	87.800000	AT5G67070.1 | ralf-like 34 | Chr5:26768120-26768509 FORWARD LENGTH=129 | 201606		all.95.centroids.80.centroids.uniq.pep-atonly_outfiles/similarity_search/blastp_all.95.centroids.80.centroids.uniq_arabidopsis_at11.out		No	Yes	3847.GLYMA11G05900.1	3.6e-21	106.7		Viridiplantae	0J0KA@euNOG,0YQ19@NOG,1BUBS@strNOG,1E68P@virNOG	Rapid ALkalinization Factor (RALF)		PFAM (RALF), SMART (SIGNAL, TRANS)	GO:0007154-cell communication(L=2),GO:0044700-single organism signaling(L=2),GO:0044763-single-organism cellular process(L=2),GO:0050789-regulation of biological process(L=2),GO:0051716-cellular response to stimulus(L=2),	GO:0048046-apoplast(L=2),	GO:0005515-protein binding(L=2),
transcript3354.p2_1
transcript28263.p1_1	AT1G14160.1	32.1	162	78	4	15	146	48	207	5.7e-09	89.200000	AT1G14160.1 | Uncharacterized protein family (UPF0497) | Chr1:4840798-4841660 REVERSE LENGTH=209 | 201606		all.95.centroids.80.centroids.uniq.pep-atonly_outfiles/similarity_search/blastp_all.95.centroids.80.centroids.uniq_arabidopsis_at11.out		No	No	39946.BGIOSGA016544-PA	1.5e-11	74.7		Viridiplantae	0IXH7@euNOG,0TTZN@lilNOG,0YGEC@NOG,15PXQ@poaNOG,1BJ0B@strNOG,1DZ9M@virNOG	Regulates membrane-cell wall junctions and localized cell wall deposition. Required for establishment of the Casparian strip membrane domain (CSD) and the subsequent formation of Casparian strips, a cell wall modification of the root endodermis that determines an apoplastic barrier between the intraorganismal apoplasm and the extraorganismal apoplasm and prevents lateral diffusion (By similarity)		PFAM (DUF588), SMART (TRANS)		GO:0044464-cell part(L=2),
transcript28127.p1_2_1	AT1G12310.1	65.5	148	50	1	1	147	1	148	2.3e-50	99.300000	AT1G12310.1 | Calcium-binding EF-hand family protein | Chr1:4187500-4187946 REVERSE LENGTH=148 | 201606		all.95.centroids.80.centroids.uniq.pep-atonly_outfiles/similarity_search/blastp_all.95.centroids.80.centroids.uniq_arabidopsis_at11.out		No	Yes	3847.GLYMA01G42090.1	3.3e-51	206.5		Viridiplantae	1BRAF@strNOG,1E34T@virNOG,COG5126@NOG,KOG0027@euNOG	calcium-binding protein	Plant-pathogen interaction (04626)	PFAM (efhand), SMART (EFh)		GO:0043227-membrane-bounded organelle(L=2),GO:0044464-cell part(L=2),
transcript27624.p1_1	AT3G52560.1	84.4	147	22	1	1	147	1	146	4.7e-72	99.300000	AT3G52560.1 | ubiquitin E2 variant 1D-4 | Chr3:19494678-19495954 REVERSE LENGTH=146 | 201606		all.95.centroids.80.centroids.uniq.pep-atonly_outfiles/similarity_search/blastp_all.95.centroids.80.centroids.uniq_arabidopsis_at11.out		No	Yes	4081.Solyc10g083120.1.1	5.2e-73	278.9		Viridiplantae	11MDW@NOG,1BHX2@strNOG,1DVTD@virNOG,KOG0896@euNOG	Ubiquitin-conjugating enzyme E2 variant		PFAM (UQ_con), SMART (UBCc)	GO:0006807-nitrogen compound metabolic process(L=2),GO:0006950-response to stress(L=2),GO:0044237-cellular metabolic process(L=2),GO:0044238-primary metabolic process(L=2),GO:0044763-single-organism cellular process(L=2),GO:0051716-cellular response to stimulus(L=2),GO:0071704-organic substance metabolic process(L=2),	GO:0043234-protein complex(L=2),GO:0044464-cell part(L=2),
transcript27193.p1_2_1	AT5G06210.1	51.2	125	56	3	12	132	6	129	4.3e-25	81.800000	AT5G06210.1 | RNA binding (RRM/RBD/RNP motifs) family protein | Chr5:1878497-1879515 FORWARD LENGTH=146 | 201606		all.95.centroids.80.centroids.uniq.pep-atonly_outfiles/similarity_search/blastp_all.95.centroids.80.centroids.uniq_arabidopsis_at11.out		No	Yes	3694.POPTR_0644s00220.1	5.5e-30	136.0		Viridiplantae	1BS6Z@strNOG,1E424@virNOG,COG0724@NOG,KOG0118@euNOG	RNA-binding protein		PFAM (RRM_1), SMART (RRM)
transcript26247.p2_1
transcript26119.p1_1
transcript12915.p2_1
transcript10793.p2_1
transcript27469.p1_1
transcript5860.p1_1
transcript38902.p1_1	AT3G62410.1	53.5	101	39	2	50	148	37	131	2.7e-19	66.400000	AT3G62410.1 | CP12 domain-containing protein 2 | Chr3:23091006-23091401 FORWARD LENGTH=131 | 201606		all.95.centroids.80.centroids.uniq.pep-atonly_outfiles/similarity_search/blastp_all.95.centroids.80.centroids.uniq_arabidopsis_at11.out		No	Yes	3694.POPTR_0014s11580.1	2.3e-20	104.0		Viridiplantae	0J0MZ@euNOG,12442@NOG,1BSVF@strNOG,1E64A@virNOG	calvin cycle protein		PFAM (CP12), SMART (CP12, SIGNAL)	GO:0006950-response to stress(L=2),GO:0009058-biosynthetic process(L=2),GO:0009628-response to abiotic stimulus(L=2),GO:0042221-response to chemical(L=2),GO:0044237-cellular metabolic process(L=2),GO:0044238-primary metabolic process(L=2),GO:0044710-single-organism metabolic process(L=2),GO:0044763-single-organism cellular process(L=2),GO:0050789-regulation of biological process(L=2),GO:0051716-c…	GO:0043227-membrane-bounded organelle(L=2),GO:0043234-protein complex(L=2),GO:0044422-organelle part(L=2),GO:0044464-cell part(L=2),	GO:0043167-ion binding(L=2),
transcript37382.p1_1	AT5G35680.1	84.3	83	13	0	66	148	63	145	6e-35	55.700000	AT5G35680.1 | Nucleic acid-binding%2C OB-fold-like protein | Chr5:13858152-13858589 REVERSE LENGTH=145 | 201606		all.95.centroids.80.centroids.uniq.pep-atonly_outfiles/similarity_search/blastp_all.95.centroids.80.centroids.uniq_arabidopsis_at11.out		No	Yes	29760.VIT_15s0046g01500.t01	2.1e-37	160.6		Viridiplantae	1BR1N@strNOG,1E2VM@virNOG,COG0361@NOG,KOG3403@euNOG	Seems to be required for maximal rate of protein biosynthesis. Enhances ribosome dissociation into subunits and stabilizes the binding of the initiator Met-tRNA(I) to 40 S ribosomal subunits (By similarity)	RNA transport (03013)	PFAM (eIF-1a), SMART (eIF1a)		GO:0044464-cell part(L=2),
transcript36407.p1_1	AT4G16160.1	45.5	156	57	4	18	146	21	175	3.1e-31	86.600000	AT4G16160.1 | Mitochondrial import inner membrane translocase subunit Tim17/Tim22/Tim23 family protein | Chr4:9157545-9158738 FORWARD LENGTH=176 | 201606		all.95.centroids.80.centroids.uniq.pep-atonly_outfiles/similarity_search/blastp_all.95.centroids.80.centroids.uniq_arabidopsis_at11.out		No	Yes	88036.EFJ35704	4.5e-56	222.6		Viridiplantae	0IVWI@euNOG,0YI0M@NOG,1BUNU@strNOG,1E6KP@virNOG	Tim17/Tim22/Tim23/Pmp24 family		PFAM (Tim17)
transcript36329.p1_1	AT1G63220.1	50.7	144	68	2	1	144	1	141	3e-34	96.600000	AT1G63220.1 | Calcium-dependent lipid-binding (CaLB domain) family protein | Chr1:23449017-23450244 FORWARD LENGTH=147 | 201606		all.95.centroids.80.centroids.uniq.pep-atonly_outfiles/similarity_search/blastp_all.95.centroids.80.centroids.uniq_arabidopsis_at11.out		No	Yes	29760.VIT_02s0025g04350.t01	3.8e-39	166.4		Viridiplantae	0INT0@euNOG,0YITS@NOG,1C6QX@strNOG,1EKMS@virNOG	C2 domain		PFAM (C2), SMART (C2)
transcript35106.p1_1	AT2G36170.1	99.2	128	1	0	21	148	1	128	1.6e-67	85.900000	AT2G36170.1 | 60S ribosomal protein L40-1 | Chr2:15172153-15173046 FORWARD LENGTH=128 | 201606		all.95.centroids.80.centroids.uniq.pep-atonly_outfiles/similarity_search/blastp_all.95.centroids.80.centroids.uniq_arabidopsis_at11.out		No	Yes	3847.GLYMA03G35540.2	1.6e-66	257.3	RPL40	Viridiplantae	0IUNU@euNOG,1C7TS@strNOG,1EMRT@virNOG,COG1552@NOG	ribosomal protein	Ribosome (03010)	PFAM (Rad60-SLD, Ribosomal_L40e, ubiquitin), SMART (UBQ)	GO:0009056-catabolic process(L=2),GO:0044237-cellular metabolic process(L=2),GO:0044238-primary metabolic process(L=2),GO:0071704-organic substance metabolic process(L=2),	GO:0043227-membrane-bounded organelle(L=2),GO:0043228-non-membrane-bounded organelle(L=2),GO:0043233-organelle lumen(L=2),GO:0044422-organelle part(L=2),GO:0044464-cell part(L=2),	GO:0003735-structural constituent of ribosome(L=2),
transcript37380.p1_1																		88036.EFJ15917	1.4e-18	97.8		Viridiplantae	0JKQ0@euNOG,0ZC06@NOG,1C57N@strNOG,1EIPW@virNOG	NA		PFAM (LEA_3)
transcript32049.p1_1	AT1G56260.1	60.4	111	40	2	29	138	9	116	9e-31	73.800000	AT1G56260.1 | telomere-capping%2C CST complex subunit | Chr1:21064647-21065577 REVERSE LENGTH=127 | 201606		all.95.centroids.80.centroids.uniq.pep-atonly_outfiles/similarity_search/blastp_all.95.centroids.80.centroids.uniq_arabidopsis_at11.out		No	Yes	29760.VIT_14s0060g02060.t01	7.4e-35	152.1		Viridiplantae	0IIGZ@euNOG,11H5M@NOG,1BJ3Q@strNOG,1DX0Z@virNOG	Inherit from NOG: expressed protein				GO:0043227-membrane-bounded organelle(L=2),GO:0044422-organelle part(L=2),GO:0044464-cell part(L=2),
transcript28256.p1_1																		4113.PGSC0003DMT400077712	1.5e-11	74.7		Viridiplantae	0J3Z8@euNOG,0YXA2@NOG,1BUIC@strNOG,1E6FS@virNOG	Auxin-induced protein	Plant hormone signal transduction (04075)	PFAM (Auxin_inducible)
transcript28198.p1_1	AT4G09320.1	83.8	148	24	0	1	148	1	148	7.3e-73	99.300000	AT4G09320.1 | nucleoside diphosphate kinase | Chr4:5923484-5924366 FORWARD LENGTH=149 | 201606		all.95.centroids.80.centroids.uniq.pep-atonly_outfiles/similarity_search/blastp_all.95.centroids.80.centroids.uniq_arabidopsis_at11.out		No	Yes	59689.fgenesh2_kg.6__2926__AT4G09320.1	5.8e-72	275.4	NDPK1	Viridiplantae	0BYKY@braNOG,1BQY4@strNOG,1E2TI@virNOG,COG0105@NOG,KOG0888@euNOG	nucleoside diphosphate kinase	Biosynthesis of secondary metabolites (01110), Purine metabolism (00230), Pyrimidine metabolism (00240), Metabolic pathways (01100)	PFAM (NDK), SMART (NDK)
transcript18330.p1_1																		3218.PP1S166_14V6.1	1.5e-38	164.5		Viridiplantae	0J3KI@euNOG,1E8MM@virNOG,COG1742@NOG	Uncharacterised BCR, YnfA/UPF0060 family		PFAM (UPF0060), SMART (TRANS)
transcript9531.p1_1
transcript37626.p1_1
transcript35949.p1_1
transcript35040.p1_2_1
transcript33948.p1_1	AT1G67090.1	45.7	186	50	3	1	146	1	175	2.7e-35	97.300000	AT1G67090.1 | ribulose bisphosphate carboxylase small chain 1A | Chr1:25048465-25049249 REVERSE LENGTH=180 | 201606		all.95.centroids.80.centroids.uniq.pep-atonly_outfiles/similarity_search/blastp_all.95.centroids.80.centroids.uniq_arabidopsis_at11.out		No	Yes	4113.PGSC0003DMT400032975	8.3e-34	148.7	RBCS	Viridiplantae	0IM2H@euNOG,1BQJD@strNOG,1E2DK@virNOG,COG4451@NOG	RuBisCO catalyzes two reactions the carboxylation of D- ribulose 1,5-bisphosphate, the primary event in carbon dioxide fixation, as well as the oxidative fragmentation of the pentose substrate. Both reactions occur simultaneously and in competition at the same active site (By similarity)	Carbon fixation in photosynthetic organisms (00710), Microbial metabolism in diverse environments (01120), Glyoxylate and dicarboxylate metabolism (00630), Metabolic pathways (01100)	PFAM (RuBisCO_small, RbcS), SMART (RuBisCO_small)	GO:0006950-response to stress(L=2),GO:0009628-response to abiotic stimulus(L=2),GO:0044085-cellular component biogenesis(L=2),GO:0044237-cellular metabolic process(L=2),	GO:0043227-membrane-bounded organelle(L=2),GO:0043228-non-membrane-bounded organelle(L=2),GO:0044422-organelle part(L=2),GO:0044464-cell part(L=2),GO:0048046-apoplast(L=2),	GO:0043167-ion binding(L=2),
transcript27384.p1_1	AT1G66410.3	82.7	110	19	0	37	146	1	110	2.4e-47	73.300000	AT1G66410.3 | calmodulin 4 | Chr1:24774431-24774772 REVERSE LENGTH=113 | 201606		all.95.centroids.80.centroids.uniq.pep-atonly_outfiles/similarity_search/blastp_all.95.centroids.80.centroids.uniq_arabidopsis_at11.out		No	Yes	13735.ENSPSIP00000001417	1.8e-60	237.3	CALML3	Animals	0AF4Z@biNOG,0DU6U@chorNOG,0VS8B@meNOG,12S0Y@opiNOG,1D3IQ@veNOG,COG5126@NOG,KOG0027@euNOG	calmodulin-like 3	Oocyte meiosis (04114), Plant-pathogen interaction (04626), Circadian entrainment (04713), Melanogenesis (04916), Estrogen signaling pathway (04915), Phosphatidylinositol signaling system (04070), GnRH signaling pathway (04912), Insulin signaling pathway (04910), Gastric acid secretion (04971), Salivary secretion (04970), Alzheimer's disease (05010), Neurotrophin signaling pathway (04722), Tuberc…	PFAM (efhand, efhand_Ca_insen, SPARC_Ca_bdg), SMART (EFh)
transcript25760.p1_1	AT1G08480.1	55.0	131	59	0	16	146	12	142	2.8e-40	87.300000	AT1G08480.1 | succinate dehydrogenase subunit | Chr1:2684340-2685395 FORWARD LENGTH=142 | 201606		all.95.centroids.80.centroids.uniq.pep-atonly_outfiles/similarity_search/blastp_all.95.centroids.80.centroids.uniq_arabidopsis_at11.out		No	Yes	4081.Solyc06g073900.2.1	2.3e-44	183.7		Viridiplantae	0IXRG@euNOG,0XWZS@NOG,1BR15@strNOG,1E4HB@virNOG	Rickettsia 17 kDa surface antigen family protein		SMART (TRANS)		GO:0043227-membrane-bounded organelle(L=2),GO:0043234-protein complex(L=2),GO:0044422-organelle part(L=2),GO:0044425-membrane part(L=2),GO:0044464-cell part(L=2),
transcript24346.p1_1	AT3G43810.1	94.0	149	9	0	1	149	1	149	2.7e-51	99.300000	AT3G43810.1 | calmodulin 7 | Chr3:15664619-15666355 REVERSE LENGTH=149 | 201606		all.95.centroids.80.centroids.uniq.pep-atonly_outfiles/similarity_search/blastp_all.95.centroids.80.centroids.uniq_arabidopsis_at11.out		No	Yes	88036.EFJ27330	3.7e-50	203.0		Viridiplantae	1BCCR@strNOG,1DQAN@virNOG,COG5126@NOG,KOG0027@euNOG	Calmodulin mediates the control of a large number of enzymes, ion channels and other proteins by Ca(2 ). Among the enzymes to be stimulated by the calmodulin-Ca(2 ) complex are a number of protein kinases and phosphatases	Oocyte meiosis (04114), Plant-pathogen interaction (04626), Circadian entrainment (04713), Melanogenesis (04916), Estrogen signaling pathway (04915), Phosphatidylinositol signaling system (04070), GnRH signaling pathway (04912), Insulin signaling pathway (04910), Gastric acid secretion (04971), Salivary secretion (04970), Alzheimer's disease (05010), Neurotrophin signaling pathway (04722), Tuberc…	PFAM (efhand, efhand_Ca_insen, SPARC_Ca_bdg, FSH1), SMART (EFh)	GO:0007154-cell communication(L=2),GO:0042221-response to chemical(L=2),GO:0044700-single organism signaling(L=2),GO:0044763-single-organism cellular process(L=2),GO:0050789-regulation of biological process(L=2),GO:0051606-detection of stimulus(L=2),GO:0051716-cellular response to stimulus(L=2),	GO:0043227-membrane-bounded organelle(L=2),GO:0044422-organelle part(L=2),GO:0044464-cell part(L=2),	GO:0043167-ion binding(L=2),
transcript9035.p1_1
transcript4696.p1_1
transcript37530.p1_1	AT5G54855.1	66.9	121	40	0	29	149	26	146	3.2e-44	80.100000	AT5G54855.1 | Pollen Ole e 1 allergen and extensin family protein | Chr5:22282902-22284251 FORWARD LENGTH=146 | 201606		all.95.centroids.80.centroids.uniq.pep-atonly_outfiles/similarity_search/blastp_all.95.centroids.80.centroids.uniq_arabidopsis_at11.out		No	Yes	4555.Si018587m	7.3e-46	188.7		Viridiplantae	0IXXC@euNOG,0TY7P@lilNOG,0YH06@NOG,15VFZ@poaNOG,1BS0B@strNOG,1E40G@virNOG	pollen Ole e 1 allergen and extensin family protein		PFAM (Pollen_Ole_e_I), SMART (SIGNAL, TRANS)
transcript27172.p1_1	AT5G24610.1	53.3	150	64	4	1	149	1	145	6.3e-40	98.700000	AT5G24610.1 | cyclic AMP-responsive element-binding protein | Chr5:8428577-8429017 FORWARD LENGTH=146 | 201606		all.95.centroids.80.centroids.uniq.pep-atonly_outfiles/similarity_search/blastp_all.95.centroids.80.centroids.uniq_arabidopsis_at11.out		No	Yes	4081.Solyc03g079970.1.1	4.4e-43	179.5		Viridiplantae	0IXGS@euNOG,0XVGH@NOG,1BNZU@strNOG,1E2D2@virNOG	NA		PFAM (Herpes_UL92)
transcript7695.p4_1
transcript37067.p1_1																		3694.POPTR_0003s06960.1	1e-07	62.0	OSI_29438	Viridiplantae	0JK6T@euNOG,0Z53Y@NOG,1BWCH@strNOG,1E8I3@virNOG	Late embryogenesis abundant protein		PFAM (LEA_3), SMART (SIGNAL)
transcript35098.p1_1	AT2G36170.1	99.2	128	1	0	24	151	1	128	2.7e-67	84.200000	AT2G36170.1 | 60S ribosomal protein L40-1 | Chr2:15172153-15173046 FORWARD LENGTH=128 | 201606		all.95.centroids.80.centroids.uniq.pep-atonly_outfiles/similarity_search/blastp_all.95.centroids.80.centroids.uniq_arabidopsis_at11.out		No	Yes	3847.GLYMA03G35540.2	2e-67	260.4	RPL40	Viridiplantae	0IUNU@euNOG,1C7TS@strNOG,1EMRT@virNOG,COG1552@NOG	ribosomal protein	Ribosome (03010)	PFAM (Rad60-SLD, Ribosomal_L40e, ubiquitin), SMART (UBQ)	GO:0009056-catabolic process(L=2),GO:0044237-cellular metabolic process(L=2),GO:0044238-primary metabolic process(L=2),GO:0071704-organic substance metabolic process(L=2),	GO:0043227-membrane-bounded organelle(L=2),GO:0043228-non-membrane-bounded organelle(L=2),GO:0043233-organelle lumen(L=2),GO:0044422-organelle part(L=2),GO:0044464-cell part(L=2),	GO:0003735-structural constituent of ribosome(L=2),
transcript4439.p1_1
transcript22424.p1_1	AT3G21510.1	62.3	151	57	0	1	151	1	151	5.7e-49	99.300000	AT3G21510.1 | histidine-containing phosphotransmitter 1 | Chr3:7578432-7579537 REVERSE LENGTH=154 | 201606		all.95.centroids.80.centroids.uniq.pep-atonly_outfiles/similarity_search/blastp_all.95.centroids.80.centroids.uniq_arabidopsis_at11.out		No	Yes	4641.GSMUA_Achr11P25200_001	1.5e-51	207.6		Viridiplantae	1BS2E@strNOG,1E3XI@virNOG,COG2198@NOG,KOG4747@euNOG	phosphotransfer protein	Plant hormone signal transduction (04075)	PFAM (Hpt), SMART (HPT, COIL)
transcript36953.p1_1
transcript21141.p1_1	AT3G24730.1	72.8	151	41	0	1	151	9	159	1.5e-65	99.300000	AT3G24730.1 | mRNA splicing factor%2C thioredoxin-like U5 snRNP | Chr3:9030152-9030894 REVERSE LENGTH=159 | 201606		all.95.centroids.80.centroids.uniq.pep-atonly_outfiles/similarity_search/blastp_all.95.centroids.80.centroids.uniq_arabidopsis_at11.out		No	Yes	3218.PP1S12_196V6.1	1.3e-66	257.7		Viridiplantae	11FE6@NOG,1BCMC@strNOG,1E2VA@virNOG,KOG3414@euNOG	Thioredoxin-like protein		PFAM (DIM1)
transcript10122.p2_1
transcript38371.p1_1	AT3G19690.1	52.0	98	46	1	4	101	3	99	2.1e-19	64.100000	AT3G19690.1 | CAP (Cysteine-rich secretory proteins%2C Antigen 5%2C and Pathogenesis-related 1 protein) superfamily protein | Chr3:6842365-6842850 REVERSE LENGTH=161 | 201606		all.95.centroids.80.centroids.uniq.pep-atonly_outfiles/similarity_search/blastp_all.95.centroids.80.centroids.uniq_arabidopsis_at11.out		No	Yes	4513.MLOC_52081.1	9.1e-20	102.1		Viridiplantae	0TV7V@lilNOG,15S77@poaNOG,1BP3E@strNOG,1E0Y1@virNOG,COG2340@NOG,KOG3017@euNOG	Pathogenesis-related protein	Plant hormone signal transduction (04075), Plant-pathogen interaction (04626)	PFAM (CAP), SMART (SCP, SIGNAL, TRANS)	GO:0006950-response to stress(L=2),GO:0006955-immune response(L=2),GO:0009605-response to external stimulus(L=2),GO:0009607-response to biotic stimulus(L=2),GO:0009719-response to endogenous stimulus(L=2),GO:0042221-response to chemical(L=2),	GO:0044464-cell part(L=2),GO:0048046-apoplast(L=2),
transcript30658.p2_1																		4533.OB01G23320.1	1.8e-20	104.4		Viridiplantae	0JK9U@euNOG,0U5PG@lilNOG,114ST@NOG,1C4UK@strNOG,1EIES@virNOG	NA
transcript29145.p2_1																		29760.VIT_10s0003g03500.t01	7.1e-57	225.3		Viridiplantae	0XPN7@NOG,1BBZN@strNOG,1DV9A@virNOG,KOG0738@euNOG	Katanin p60 ATPase-containing subunit		PFAM (AAA, RuvB_N), SMART (AAA)
transcript26690.p1_1
transcript24343.p1_1	AT2G46160.1	36.5	148	78	3	3	134	38	185	1.9e-23	86.300000	AT2G46160.1 | RING/U-box superfamily protein | Chr2:18963109-18963753 FORWARD LENGTH=214 | 201606		all.95.centroids.80.centroids.uniq.pep-atonly_outfiles/similarity_search/blastp_all.95.centroids.80.centroids.uniq_arabidopsis_at11.out		No	Yes	3694.POPTR_0010s24950.1	4.3e-30	136.3		Viridiplantae	121N2@NOG,1E5SJ@virNOG,KOG0800@euNOG	Zinc finger, C3HC4 type (RING finger)		PFAM (zf-C3HC4), SMART (RING, TRANS)
transcript39088.p1_1
transcript27687.p2_1
transcript34694.p1_2_1
transcript33022.p1_1																		51511.ENSCSAVP00000001864	2.3e-15	87.4		Animals	0ABJ0@biNOG,0DWPP@chorNOG,0JFWW@euNOG,0VNKK@meNOG,0YTQN@NOG,148C5@opiNOG	NA		SMART (TRANS)
transcript27947.p1_1	AT1G31340.1	94.7	152	8	0	1	152	1	152	1.5e-76	98.700000	AT1G31340.1 | related to ubiquitin 1 | Chr1:11218076-11219417 REVERSE LENGTH=156 | 201606		all.95.centroids.80.centroids.uniq.pep-atonly_outfiles/similarity_search/blastp_all.95.centroids.80.centroids.uniq_arabidopsis_at11.out		No	Yes	4555.Si007423m	2.6e-75	286.6		Viridiplantae	0TNJJ@lilNOG,15VEI@poaNOG,1BF8A@strNOG,1DT6N@virNOG,COG5272@NOG,KOG0001@euNOG	ubiquitin-NEDD8-like protein		PFAM (ubiquitin, Rad60-SLD), SMART (UBQ)	GO:0009056-catabolic process(L=2),GO:0009058-biosynthetic process(L=2),GO:0009719-response to endogenous stimulus(L=2),GO:0042221-response to chemical(L=2),GO:0044237-cellular metabolic process(L=2),GO:0044238-primary metabolic process(L=2),GO:0044707-single-multicellular organism process(L=2),GO:0044767-single-organism developmental process(L=2),GO:0048856-anatomical structure development(L=2),G…	GO:0043227-membrane-bounded organelle(L=2),GO:0044464-cell part(L=2),
transcript27070.p1_1
transcript25231.p1_1	AT1G17880.1	72.2	158	35	2	1	150	1	157	4.2e-55	97.400000	AT1G17880.1 | basic transcription factor 3 | Chr1:6152572-6153425 REVERSE LENGTH=165 | 201606		all.95.centroids.80.centroids.uniq.pep-atonly_outfiles/similarity_search/blastp_all.95.centroids.80.centroids.uniq_arabidopsis_at11.out		No	Yes	3218.PP1S359_31V6.1	2.2e-58	230.3	BTF3	Viridiplantae	11JBG@NOG,1BR0I@strNOG,1E2WJ@virNOG,KOG2240@euNOG	Transcription factor		PFAM (NAC), SMART (COIL)	GO:0006950-response to stress(L=2),GO:0009628-response to abiotic stimulus(L=2),
transcript1286.p1_2_1
transcript36938.p1_1																		4558.Sb01g019770.1	5.7e-38	162.5	RPL23	Viridiplantae	0TPXN@lilNOG,15KNT@poaNOG,1BFX0@strNOG,1DTUG@virNOG,COG0093@NOG,KOG0901@euNOG	ribosomal protein	Ribosome (03010)	PFAM (Ribosomal_L14)
transcript34272.p1_2_1																		4081.Solyc10g007490.1.1	2.1e-08	64.3		Viridiplantae	0J1QN@euNOG,0Z8NR@NOG,1BTYJ@strNOG,1E5V6@virNOG	NA		SMART (TRANS, SIGNAL)
transcript3191.p1_1																		3694.POPTR_0002s08480.1	1.2e-08	65.1		Viridiplantae	0J4RM@euNOG,0ZGWR@NOG,1BVFA@strNOG,1E7FR@virNOG	NA		SMART (COIL)		GO:0043227-membrane-bounded organelle(L=2),GO:0044464-cell part(L=2),
transcript30500.p1_1	AT1G07660.1	50.6	87	35	2	20	98	4	90	2e-12	51.000000	AT1G07660.1 | Histone superfamily protein | Chr1:2369212-2369523 FORWARD LENGTH=103 | 201606		all.95.centroids.80.centroids.uniq.pep-atonly_outfiles/similarity_search/blastp_all.95.centroids.80.centroids.uniq_arabidopsis_at11.out		No	Yes	7668.SPU_012144tr	1.6e-11	74.7		Eukaryotes	COG2036@NOG,KOG3467@euNOG	Core component of nucleosome. Nucleosomes wrap and compact DNA into chromatin, limiting DNA accessibility to the cellular machineries which require DNA as a template. Histones thereby play a central role in transcription regulation, DNA repair, DNA replication and chromosomal stability. DNA accessibility is regulated via a complex set of post-translational modifications of histones, also called h…	Systemic lupus erythematosus (05322), Alcoholism (05034), Viral carcinogenesis (05203)	PFAM (Histone, TAF, CBFD_NFYB_HMF), SMART (H4)		GO:0043227-membrane-bounded organelle(L=2),GO:0043228-non-membrane-bounded organelle(L=2),GO:0044464-cell part(L=2),
transcript28430.p1_1	AT1G65295.1	45.0	80	38	3	72	151	40	113	1.5e-15	51.600000	AT1G65295.1 | ubiquitin carboxyl-terminal hydrolase | Chr1:24251567-24252054 FORWARD LENGTH=115 | 201606		all.95.centroids.80.centroids.uniq.pep-atonly_outfiles/similarity_search/blastp_all.95.centroids.80.centroids.uniq_arabidopsis_at11.out		No	Yes	4641.GSMUA_Achr11P10540_001	5.6e-17	92.8		Viridiplantae	0TIQN@lilNOG,1BBVB@strNOG,1DPU2@virNOG,COG0515@NOG,KOG1187@euNOG	serine threonine-protein kinase		PFAM (Pkinase_Tyr, Pkinase), SMART (STYKc)		GO:0044464-cell part(L=2),
transcript27549.p1_1	AT4G23330.2	46.2	143	74	2	12	151	2	144	1.2e-25	90.300000	AT4G23330.2 | hypothetical protein | Chr4:12192136-12193383 FORWARD LENGTH=147 | 201606		all.95.centroids.80.centroids.uniq.pep-atonly_outfiles/similarity_search/blastp_all.95.centroids.80.centroids.uniq_arabidopsis_at11.out		No	No	29760.VIT_02s0025g03460.t01	1.2e-30	138.3		Viridiplantae	0IZ1F@euNOG,12BWD@NOG,1BT96@strNOG,1E550@virNOG	Uncharacterized conserved protein (DUF2365)		PFAM (DUF2365, DUF26, Pkinase_Tyr, Pkinase), SMART (COIL, TRANS, STYKc, SIGNAL)
transcript26564.p1_1	AT3G43810.1	96.6	149	5	0	6	154	1	149	2.5e-52	96.100000	AT3G43810.1 | calmodulin 7 | Chr3:15664619-15666355 REVERSE LENGTH=149 | 201606		all.95.centroids.80.centroids.uniq.pep-atonly_outfiles/similarity_search/blastp_all.95.centroids.80.centroids.uniq_arabidopsis_at11.out		No	Yes	4641.GSMUA_Achr6P23670_001	7.7e-51	205.3		Viridiplantae	0TSRE@lilNOG,1BCCR@strNOG,1DQAN@virNOG,COG5126@NOG,KOG0027@euNOG	Calmodulin mediates the control of a large number of enzymes, ion channels and other proteins by Ca(2 ). Among the enzymes to be stimulated by the calmodulin-Ca(2 ) complex are a number of protein kinases and phosphatases	Oocyte meiosis (04114), Plant-pathogen interaction (04626), Circadian entrainment (04713), Melanogenesis (04916), Estrogen signaling pathway (04915), Phosphatidylinositol signaling system (04070), GnRH signaling pathway (04912), Insulin signaling pathway (04910), Gastric acid secretion (04971), Salivary secretion (04970), Alzheimer's disease (05010), Neurotrophin signaling pathway (04722), Tuberc…	PFAM (efhand, efhand_Ca_insen, SPARC_Ca_bdg, FSH1), SMART (EFh)	GO:0007154-cell communication(L=2),GO:0042221-response to chemical(L=2),GO:0044700-single organism signaling(L=2),GO:0044763-single-organism cellular process(L=2),GO:0050789-regulation of biological process(L=2),GO:0051606-detection of stimulus(L=2),GO:0051716-cellular response to stimulus(L=2),	GO:0043227-membrane-bounded organelle(L=2),GO:0044422-organelle part(L=2),GO:0044464-cell part(L=2),	GO:0043167-ion binding(L=2),
transcript24158.p1_2_1
transcript35410.p1_1	AT1G17880.1	70.1	157	40	2	1	151	1	156	7.4e-52	96.800000	AT1G17880.1 | basic transcription factor 3 | Chr1:6152572-6153425 REVERSE LENGTH=165 | 201606		all.95.centroids.80.centroids.uniq.pep-atonly_outfiles/similarity_search/blastp_all.95.centroids.80.centroids.uniq_arabidopsis_at11.out		No	Yes	3218.PP1S359_31V6.1	1.6e-56	224.2	BTF3	Viridiplantae	11JBG@NOG,1BR0I@strNOG,1E2WJ@virNOG,KOG2240@euNOG	Transcription factor		PFAM (NAC), SMART (COIL)	GO:0006950-response to stress(L=2),GO:0009628-response to abiotic stimulus(L=2),
transcript33482.p2_1
transcript34981.p1_1
transcript31426.p1_1
transcript29116.p1_1																		3847.GLYMA09G38640.1	6.6e-18	95.9		Viridiplantae	1BFD9@strNOG,1DTBD@virNOG,COG2119@NOG,KOG2881@euNOG	GDT1-like protein		PFAM (UPF0016), SMART (TRANS, SIGNAL)		GO:0043227-membrane-bounded organelle(L=2),GO:0044464-cell part(L=2),
transcript28099.p1_2_1	AT3G26740.1	45.4	141	62	5	10	144	6	137	1.1e-18	86.500000	AT3G26740.1 | CCR-like protein | Chr3:9827868-9828461 FORWARD LENGTH=141 | 201606		all.95.centroids.80.centroids.uniq.pep-atonly_outfiles/similarity_search/blastp_all.95.centroids.80.centroids.uniq_arabidopsis_at11.out		No	Yes	29760.VIT_01s0244g00170.t01	8.6e-26	122.1		Viridiplantae	0J095@euNOG,0YMXP@NOG,1BTYW@strNOG,1E5VG@virNOG	light-regulated protein-like		PFAM (Lir1)
transcript27965.p1_1	AT1G23410.1	74.8	155	39	0	1	155	1	155	3e-61	99.400000	AT1G23410.1 | Ribosomal protein S27a / Ubiquitin family protein | Chr1:8314940-8315410 FORWARD LENGTH=156 | 201606		all.95.centroids.80.centroids.uniq.pep-atonly_outfiles/similarity_search/blastp_all.95.centroids.80.centroids.uniq_arabidopsis_at11.out		No	Yes	29760.VIT_17s0119g00050.t01	1e-63	248.1		Eukaryotes	0ITMZ@euNOG,COG1998@NOG	Ribosomal protein	Ribosome (03010)	PFAM (Ribosomal_S27, ubiquitin, Rad60-SLD), SMART (UBQ)	GO:0009056-catabolic process(L=2),GO:0044237-cellular metabolic process(L=2),GO:0044238-primary metabolic process(L=2),GO:0071704-organic substance metabolic process(L=2),	GO:0005911-cell-cell junction(L=2),GO:0043227-membrane-bounded organelle(L=2),GO:0043228-non-membrane-bounded organelle(L=2),GO:0044422-organelle part(L=2),GO:0044464-cell part(L=2),
transcript19796.p1_1																		4538.ORGLA06G0290900.1	5.2e-71	272.3		Viridiplantae	1BQSZ@strNOG,1E2KX@virNOG,COG1008@NOG,KOG4845@euNOG	NADH-Ubiquinone/plastoquinone (complex I), various chains		PFAM (Oxidored_q1), SMART (TRANS)
transcript13362.p1_1	ATCG00900.1	83.9	155	25	0	1	155	1	155	2.2e-67	99.400000	ATCG00900.1 | Ribosomal protein S7p/S5e family protein | ChrC:97478-97945 REVERSE LENGTH=155 | 201606		all.95.centroids.80.centroids.uniq.pep-atonly_outfiles/similarity_search/blastp_all.95.centroids.80.centroids.uniq_arabidopsis_at11.out		No	Yes	4081.Solyc01g007670.2.1	1.1e-65	254.6	RPS7	Viridiplantae	1BEAM@strNOG,1DY9V@virNOG,COG0049@NOG,KOG3291@euNOG	One of the primary rRNA binding proteins, it binds directly to 16S rRNA where it nucleates assembly of the head domain of the 30S subunit (By similarity)	Ribosome (03010)	PFAM (Ribosomal_S7)		GO:0043227-membrane-bounded organelle(L=2),GO:0044464-cell part(L=2),
transcript37222.p1_1	AT1G07400.1	40.0	175	65	8	1	153	1	157	1.6e-22	97.500000	AT1G07400.1 | HSP20-like chaperones superfamily protein | Chr1:2275148-2275621 FORWARD LENGTH=157 | 201606		all.95.centroids.80.centroids.uniq.pep-atonly_outfiles/similarity_search/blastp_all.95.centroids.80.centroids.uniq_arabidopsis_at11.out		No	Yes	3218.PP1S350_28V6.1	1.2e-22	111.7		Viridiplantae	1C2TU@strNOG,1EG1W@virNOG,COG0071@NOG,KOG0710@euNOG	Hsp20/alpha crystallin family	Protein processing in endoplasmic reticulum (04141)	PFAM (HSP20)
transcript36012.p1_1	AT1G22840.1	87.5	112	14	0	43	154	1	112	2.1e-54	71.300000	AT1G22840.1 | CYTOCHROME C-1 | Chr1:8079384-8080286 FORWARD LENGTH=114 | 201606		all.95.centroids.80.centroids.uniq.pep-atonly_outfiles/similarity_search/blastp_all.95.centroids.80.centroids.uniq_arabidopsis_at11.out		No	Yes	4577.GRMZM2G070199_P01	1.5e-54	217.6		Viridiplantae	0TZBV@lilNOG,161D3@poaNOG,1BRRS@strNOG,1E3KJ@virNOG,COG3474@NOG,KOG3453@euNOG	Electron carrier protein. The oxidized form of the cytochrome c heme group can accept an electron from the heme group of the cytochrome c1 subunit of cytochrome reductase. Cytochrome c then transfers this electron to the cytochrome oxidase complex, the final protein carrier in the mitochondrial electron-transport chain (By similarity)	Pathways in cancer (05200), p53 signaling pathway (04115), Two-component system (02020), Colorectal cancer (05210), Legionellosis (05134), Viral myocarditis (05416), Hepatitis B (05161), Alzheimer's disease (05010), Parkinson's disease (05012), Apoptosis (04210), Amyotrophic lateral sclerosis (ALS) (05014), Huntington's disease (05016), Small cell lung cancer (05222), Herpes simplex infection (05…	PFAM (Cytochrom_C)		GO:0043227-membrane-bounded organelle(L=2),GO:0044422-organelle part(L=2),GO:0044464-cell part(L=2),
transcript35999.p1_1
transcript29641.p1_1
transcript35225.p1_1	AT2G20450.1	77.9	131	29	0	23	153	1	131	5.7e-52	83.400000	AT2G20450.1 | Ribosomal protein L14 | Chr2:8813923-8815071 FORWARD LENGTH=134 | 201606		all.95.centroids.80.centroids.uniq.pep-atonly_outfiles/similarity_search/blastp_all.95.centroids.80.centroids.uniq_arabidopsis_at11.out		No	Yes	29760.VIT_11s0118g00670.t01	1.2e-56	224.6	RPL14	Viridiplantae	1BR2E@strNOG,1E31C@virNOG,COG2163@NOG,KOG3421@euNOG	60S ribosomal protein	Ribosome (03010)	PFAM (Ribosomal_L14e)		GO:0005911-cell-cell junction(L=2),GO:0043227-membrane-bounded organelle(L=2),GO:0043228-non-membrane-bounded organelle(L=2),GO:0043233-organelle lumen(L=2),GO:0044422-organelle part(L=2),GO:0044464-cell part(L=2),
transcript33552.p1_1	AT1G08830.1	73.8	149	39	0	5	153	3	151	6.1e-62	94.900000	AT1G08830.1 | copper/zinc superoxide dismutase 1 | Chr1:2827700-2829053 FORWARD LENGTH=152 | 201606		all.95.centroids.80.centroids.uniq.pep-atonly_outfiles/similarity_search/blastp_all.95.centroids.80.centroids.uniq_arabidopsis_at11.out		No	Yes	4558.Sb01g035350.1	1.5e-65	254.2	CSD1	Viridiplantae	0TX5P@lilNOG,15U95@poaNOG,1BRBR@strNOG,1E35V@virNOG,COG2032@NOG,KOG0441@euNOG	Destroys radicals which are normally produced within the cells and which are toxic to biological systems (By similarity)	Prion diseases (05020), Peroxisome (04146), Amyotrophic lateral sclerosis (ALS) (05014), Huntington's disease (05016)	PFAM (Sod_Cu)	GO:0006950-response to stress(L=2),GO:0009607-response to biotic stimulus(L=2),GO:0009628-response to abiotic stimulus(L=2),GO:0042221-response to chemical(L=2),GO:0044237-cellular metabolic process(L=2),GO:0044710-single-organism metabolic process(L=2),GO:0044763-single-organism cellular process(L=2),GO:0050789-regulation of biological process(L=2),GO:0051716-cellular response to stimulus(L=2),	GO:0044464-cell part(L=2),	GO:0004784-superoxide dismutase activity(L=2),GO:0016491-oxidoreductase activity(L=2),GO:0043167-ion binding(L=2),
transcript32305.p1_1
transcript29735.p1_1	AT1G79260.1	69.0	155	48	0	2	156	12	166	2e-60	98.700000	AT1G79260.1 | nitrobindin heme-binding domain protein | Chr1:29813282-29814066 FORWARD LENGTH=166 | 201606		all.95.centroids.80.centroids.uniq.pep-atonly_outfiles/similarity_search/blastp_all.95.centroids.80.centroids.uniq_arabidopsis_at11.out		No	Yes	29760.VIT_19s0085g01130.t01	6.2e-64	248.8		Viridiplantae	11TBC@NOG,1BS67@strNOG,1E41A@virNOG,KOG3371@euNOG	UPF0678 fatty acid-binding protein-like protein		PFAM (DUF1794)		GO:0044464-cell part(L=2),
transcript28099.p1_1
transcript26418.p1_1	AT2G21660.1	75.0	88	22	0	1	88	1	88	6.4e-35	56.100000	AT2G21660.1 | cold%2C circadian rhythm%2C and rna binding 2 | Chr2:9265477-9266316 REVERSE LENGTH=176 | 201606		all.95.centroids.80.centroids.uniq.pep-atonly_outfiles/similarity_search/blastp_all.95.centroids.80.centroids.uniq_arabidopsis_at11.out		No	Yes	4641.GSMUA_Achr3P30570_001	6e-35	152.5		Viridiplantae	0IQVY@euNOG,0U6UY@lilNOG,0YNE9@NOG,1C749@strNOG,1EM1G@virNOG	RNA recognition motif. (a.k.a. RRM, RBD, or RNP domain)		PFAM (RRM_1), SMART (RRM)
transcript25868.p1_1	AT5G08180.1	65.6	154	53	0	1	154	1	154	1.1e-50	98.100000	AT5G08180.1 | Ribosomal protein L7Ae/L30e/S12e/Gadd45 family protein | Chr5:2631843-2633374 REVERSE LENGTH=156 | 201606		all.95.centroids.80.centroids.uniq.pep-atonly_outfiles/similarity_search/blastp_all.95.centroids.80.centroids.uniq_arabidopsis_at11.out		No	Yes	3847.GLYMA05G07590.1	2.7e-59	233.4		Viridiplantae	1BRD3@strNOG,1E379@virNOG,COG1358@NOG,KOG3167@euNOG	H ACA ribonucleoprotein complex subunit	Ribosome biogenesis in eukaryotes (03008)	PFAM (Ribosomal_L7Ae), SMART (COIL)
transcript24513.p1_2_1	AT4G14420.1	55.7	158	68	1	1	156	1	158	6.3e-43	99.400000	AT4G14420.1 | HR-like lesion-inducing protein-like protein | Chr4:8302171-8303738 REVERSE LENGTH=158 | 201606		all.95.centroids.80.centroids.uniq.pep-atonly_outfiles/similarity_search/blastp_all.95.centroids.80.centroids.uniq_arabidopsis_at11.out		No	Yes	88036.EFJ20699	2.4e-52	210.3		Viridiplantae	0IYAR@euNOG,11T2N@NOG,1BSBA@strNOG,1E46M@virNOG	Nicotiana lesion-inducing like		PFAM (HR_lesion), SMART (TRANS, SIGNAL)		GO:0043227-membrane-bounded organelle(L=2),GO:0044464-cell part(L=2),
transcript24447.p1_1	AT3G17210.1	58.1	105	44	0	51	155	3	107	1.1e-34	66.900000	AT3G17210.1 | heat stable protein 1 | Chr3:5882318-5882896 FORWARD LENGTH=109 | 201606		all.95.centroids.80.centroids.uniq.pep-atonly_outfiles/similarity_search/blastp_all.95.centroids.80.centroids.uniq_arabidopsis_at11.out		No	Yes	3847.GLYMA04G08730.1	1.9e-36	157.5		Viridiplantae	0IYZV@euNOG,11U5X@NOG,1BTHY@strNOG,1E5DN@virNOG	Dabb		PFAM (Dabb), SMART (Dabb)	GO:0006950-response to stress(L=2),GO:0009607-response to biotic stimulus(L=2),	GO:0044464-cell part(L=2),
transcript22444.p1_1	AT3G21510.1	58.3	151	63	0	6	156	1	151	3.5e-49	96.200000	AT3G21510.1 | histidine-containing phosphotransmitter 1 | Chr3:7578432-7579537 REVERSE LENGTH=154 | 201606		all.95.centroids.80.centroids.uniq.pep-atonly_outfiles/similarity_search/blastp_all.95.centroids.80.centroids.uniq_arabidopsis_at11.out		No	Yes	29760.VIT_14s0030g00410.t01	2.1e-51	207.2		Viridiplantae	1BS2E@strNOG,1E3XI@virNOG,COG2198@NOG,KOG4747@euNOG	phosphotransfer protein	Plant hormone signal transduction (04075)	PFAM (Hpt), SMART (HPT, COIL)
transcript38475.p1_1	AT3G03100.1	64.9	154	54	0	3	156	4	157	4.7e-62	97.500000	AT3G03100.1 | NADH:ubiquinone oxidoreductase%2C 17.2kDa subunit | Chr3:705564-707578 REVERSE LENGTH=159 | 201606		all.95.centroids.80.centroids.uniq.pep-atonly_outfiles/similarity_search/blastp_all.95.centroids.80.centroids.uniq_arabidopsis_at11.out		No	Yes	4081.Solyc03g096940.2.1	3.9e-66	256.1		Viridiplantae	11XVR@NOG,1BQ2R@strNOG,1DR15@virNOG,KOG3382@euNOG	NADH dehydrogenase ubiquinone 1 alpha subcomplex subunit	Oxidative phosphorylation (00190), Alzheimer's disease (05010), Huntington's disease (05016), Parkinson's disease (05012), Metabolic pathways (01100)	PFAM (NDUFA12)		GO:0043227-membrane-bounded organelle(L=2),GO:0043234-protein complex(L=2),GO:0044422-organelle part(L=2),GO:0044425-membrane part(L=2),GO:0044464-cell part(L=2),	GO:0043167-ion binding(L=2),
transcript37008.p1_1	AT3G03773.1	61.1	157	54	2	1	157	1	150	7.8e-49	99.400000	AT3G03773.1 | HSP20-like chaperones superfamily protein | Chr3:951885-953490 FORWARD LENGTH=150 | 201606		all.95.centroids.80.centroids.uniq.pep-atonly_outfiles/similarity_search/blastp_all.95.centroids.80.centroids.uniq_arabidopsis_at11.out		No	Yes	3847.GLYMA17G24150.1	3e-50	203.4		Viridiplantae	121RT@NOG,1BS4D@strNOG,1E426@virNOG,KOG3158@euNOG	CS domain		PFAM (CS), SMART (TRANS)
transcript35081.p1_1	AT1G79040.1	68.8	96	30	0	61	156	44	139	3e-32	60.800000	AT1G79040.1 | photosystem II subunit R | Chr1:29736085-29736781 FORWARD LENGTH=140 | 201606		all.95.centroids.80.centroids.uniq.pep-atonly_outfiles/similarity_search/blastp_all.95.centroids.80.centroids.uniq_arabidopsis_at11.out		No	Yes	3694.POPTR_0001s42970.1	5.1e-34	149.4	PSBR	Viridiplantae	0IX24@euNOG,12AV0@NOG,1BTRB@strNOG,1E5MB@virNOG	Photosystem II 10 kDa polypeptide	Photosynthesis (00195), Metabolic pathways (01100)	PFAM (PsbR), SMART (TRANS)	GO:0016043-cellular component organization(L=2),GO:0044085-cellular component biogenesis(L=2),GO:0044237-cellular metabolic process(L=2),	GO:0043227-membrane-bounded organelle(L=2),GO:0044422-organelle part(L=2),GO:0044464-cell part(L=2),
transcript33587.p1_1																		4641.GSMUA_Achr8P23860_001	8.2e-16	89.0		Viridiplantae	0J3GP@euNOG,0U14W@lilNOG,124K7@NOG,1BV6Z@strNOG,1E7A4@virNOG	60S acidic ribosomal protein	Ribosome (03010)	PFAM (Ribosomal_60s), SMART (TRANS)		GO:0043227-membrane-bounded organelle(L=2),GO:0043228-non-membrane-bounded organelle(L=2),GO:0044464-cell part(L=2),
transcript29247.p1_1	AT5G57170.1	73.0	115	31	0	43	157	1	115	2.9e-43	72.800000	AT5G57170.1 | Tautomerase/MIF superfamily protein | Chr5:23162201-23163140 REVERSE LENGTH=115 | 201606		all.95.centroids.80.centroids.uniq.pep-atonly_outfiles/similarity_search/blastp_all.95.centroids.80.centroids.uniq_arabidopsis_at11.out		No	Yes	4641.GSMUA_Achr6P03780_001	1.9e-44	184.1		Viridiplantae	0TZ0D@lilNOG,122MF@NOG,1BRWS@strNOG,1E3RQ@virNOG,KOG1759@euNOG	macrophage migration inhibitory factor		PFAM (MIF)
transcript29189.p1_1	AT5G42850.1	50.8	130	63	1	28	156	1	130	1.2e-38	81.600000	AT5G42850.1 | Thioredoxin superfamily protein | Chr5:17182072-17182568 REVERSE LENGTH=134 | 201606		all.95.centroids.80.centroids.uniq.pep-atonly_outfiles/similarity_search/blastp_all.95.centroids.80.centroids.uniq_arabidopsis_at11.out		No	Yes	3847.GLYMA15G42660.1	8.7e-42	175.3		Viridiplantae	11Q2V@NOG,1BSNV@strNOG,1E4HS@virNOG,KOG3425@euNOG	Thioredoxin-like protein		PFAM (DUF953)	GO:0044763-single-organism cellular process(L=2),GO:0050789-regulation of biological process(L=2),GO:0065008-regulation of biological quality(L=2),
transcript28976.p1_1	AT2G05100.1	50.0	266	21	4	1	156	1	264	8.6e-56	98.700000	AT2G05100.1 | photosystem II light harvesting complex protein 2.1 | Chr2:1823449-1824331 REVERSE LENGTH=265 | 201606		all.95.centroids.80.centroids.uniq.pep-atonly_outfiles/similarity_search/blastp_all.95.centroids.80.centroids.uniq_arabidopsis_at11.out		No	Yes	3711.Bra013183.1-P	1.4e-55	221.1		Viridiplantae	0BS36@braNOG,0IU0X@euNOG,0ZHBU@NOG,1BGKX@strNOG,1DRK2@virNOG	Chlorophyll A-B binding protein	Photosynthesis - antenna proteins (00196), Metabolic pathways (01100)	PFAM (Chloroa_b-bind)	GO:0009628-response to abiotic stimulus(L=2),	GO:0043227-membrane-bounded organelle(L=2),GO:0044422-organelle part(L=2),GO:0044464-cell part(L=2),
transcript33149.p2_1																		4641.GSMUA_Achr9P27930_001	1e-09	68.2		Viridiplantae	0IKIF@euNOG,0TUR5@lilNOG,0YDKJ@NOG,1BK93@strNOG,1DY5S@virNOG	Late embryogenesis abundant protein		PFAM (LEA_2), SMART (TRANS)
transcript27059.p1_1	AT1G55160.2	46.0	124	60	2	37	156	16	136	1.4e-18	75.900000	AT1G55160.2 | WAS/WASL-interacting family protein | Chr1:20578804-20579803 FORWARD LENGTH=137 | 201606		all.95.centroids.80.centroids.uniq.pep-atonly_outfiles/similarity_search/blastp_all.95.centroids.80.centroids.uniq_arabidopsis_at11.out		No	Yes	4113.PGSC0003DMT400006402	6.9e-23	112.5		Viridiplantae	0IZQC@euNOG,0Y60C@NOG,1BSXN@strNOG,1E4T7@virNOG	NA		SMART (TRANS, COIL)		GO:0043227-membrane-bounded organelle(L=2),GO:0044464-cell part(L=2),
transcript36277.p1_1																		29760.VIT_11s0016g01300.t01	1.4e-10	71.6		Viridiplantae	1BRY2@strNOG,1E3T2@virNOG,COG5147@NOG,KOG0048@euNOG	myb-like DNA-binding domain containing protein		PFAM (Myb_DNA-binding), SMART (SANT)
transcript35138.p1_1
transcript28465.p1_1	AT5G05710.1	72.7	143	32	2	1	136	1	143	1.2e-56	96.500000	AT5G05710.1 | Pleckstrin homology (PH) domain superfamily protein | Chr5:1715943-1716377 FORWARD LENGTH=144 | 201606		all.95.centroids.80.centroids.uniq.pep-atonly_outfiles/similarity_search/blastp_all.95.centroids.80.centroids.uniq_arabidopsis_at11.out		No	Yes	29760.VIT_06s0004g06350.t01	4.5e-58	229.2		Viridiplantae	0IY86@euNOG,122WN@NOG,1BS69@strNOG,1E41C@virNOG	Pleckstrin homology domain-containing protein		PFAM (PH), SMART (PH)		GO:0044464-cell part(L=2),
transcript34700.p1_1	AT1G09200.1	100.0	136	0	0	23	158	1	136	7.5e-68	85.500000	AT1G09200.1 | Histone superfamily protein | Chr1:2971722-2972132 REVERSE LENGTH=136 | 201606		all.95.centroids.80.centroids.uniq.pep-atonly_outfiles/similarity_search/blastp_all.95.centroids.80.centroids.uniq_arabidopsis_at11.out		No	Yes	4555.Si019787m	1e-66	258.1	H3	Eukaryotes	COG2036@NOG,KOG1745@euNOG	histone H3	Transcriptional misregulation in cancer (05202), Alcoholism (05034), Systemic lupus erythematosus (05322)	PFAM (Histone), SMART (H3)		GO:0043227-membrane-bounded organelle(L=2),GO:0043228-non-membrane-bounded organelle(L=2),GO:0044464-cell part(L=2),
transcript34272.p1_1	AT4G08685.1	38.6	153	89	4	11	158	7	159	4.2e-18	93.100000	AT4G08685.1 | Pollen Ole e 1 allergen and extensin family protein | Chr4:5550563-5551259 FORWARD LENGTH=159 | 201606		all.95.centroids.80.centroids.uniq.pep-atonly_outfiles/similarity_search/blastp_all.95.centroids.80.centroids.uniq_arabidopsis_at11.out		No	Yes	4641.GSMUA_AchrUn_randomP14160_001	1.2e-19	101.7		Viridiplantae	0IXW5@euNOG,0TYEP@lilNOG,0YRT5@NOG,1BSAF@strNOG,1E45J@virNOG	Pollen-specific protein		PFAM (Pollen_Ole_e_I), SMART (SIGNAL, TRANS)
transcript28146.p1_1
transcript24781.p1_1	AT3G18760.1	60.0	130	44	2	1	123	1	129	1.4e-37	77.400000	AT3G18760.1 | Translation elongation factor EF1B/ribosomal protein S6 family protein | Chr3:6457930-6459558 REVERSE LENGTH=139 | 201606		all.95.centroids.80.centroids.uniq.pep-atonly_outfiles/similarity_search/blastp_all.95.centroids.80.centroids.uniq_arabidopsis_at11.out		No	Yes	29760.VIT_11s0149g00070.t01	6.7e-42	175.6		Viridiplantae	1BRXS@strNOG,1E56X@virNOG,COG0360@NOG,KOG4708@euNOG	ribosomal protein S6	Ribosome (03010)	PFAM (Ribosomal_S6)
transcript27806.p1_1	AT4G24440.1	82.1	106	19	0	1	106	1	106	5.5e-46	99.100000	AT4G24440.1 | transcription initiation factor IIA gamma chain / TFIIA-gamma (TFIIA-S) | Chr4:12633460-12634553 FORWARD LENGTH=106 | 201606		all.95.centroids.80.centroids.uniq.pep-atonly_outfiles/similarity_search/blastp_all.95.centroids.80.centroids.uniq_arabidopsis_at11.out		No	Yes	3847.GLYMA02G38030.1	2.3e-46	189.9		Viridiplantae	1BT76@strNOG,1E4NA@virNOG,COG5123@NOG,KOG3463@euNOG	TFIIA is a component of the transcription machinery of RNA polymerase II and plays an important role in transcriptional activation (By similarity)	Viral carcinogenesis (05203), Basal transcription factors (03022)	PFAM (TFIIA_gamma_N, TFIIA_gamma_C)		GO:0043227-membrane-bounded organelle(L=2),GO:0044464-cell part(L=2),
transcript6295.p1_1																		12957.ACEP_00004080-PA	1.1e-10	72.0		Arthropoda	03A7Z@artNOG,0A6B0@biNOG,0IHV0@euNOG,0S8VB@hymNOG,0SWYN@inNOG,0VH5E@meNOG,0XRCZ@NOG,13P4Z@opiNOG	NAD-specific glutamate dehydrogenase		PFAM (NAD-GH), SMART (TRANS)
transcript5301.p3_1
transcript36093.p1_1																		4538.ORGLA12G0168900.1	2.2e-32	144.1		Viridiplantae	0IWUQ@euNOG,0TZ1M@lilNOG,0Z4SF@NOG,15W9T@poaNOG,1BSMD@strNOG,1E4GE@virNOG	thaumatin-like protein		PFAM (Thaumatin), SMART (THN, SIGNAL, TRANS)
transcript30251.p1_1
transcript28456.p1_1	AT2G47710.1	65.6	154	53	0	5	158	6	159	4.3e-55	96.200000	AT2G47710.1 | Adenine nucleotide alpha hydrolases-like superfamily protein | Chr2:19555045-19555956 REVERSE LENGTH=162 | 201606		all.95.centroids.80.centroids.uniq.pep-atonly_outfiles/similarity_search/blastp_all.95.centroids.80.centroids.uniq_arabidopsis_at11.out		No	Yes	29760.VIT_07s0005g00290.t01	1e-53	214.9		Viridiplantae	0IW03@euNOG,1BQTQ@strNOG,1E2MS@virNOG,COG0589@NOG	Universal stress protein		PFAM (Usp)		GO:0043227-membrane-bounded organelle(L=2),GO:0044464-cell part(L=2),
transcript27245.p2_1
transcript26698.p1_1	AT3G45020.1	62.2	111	36	2	47	151	1	111	1.8e-32	65.600000	AT3G45020.1 | Ribosomal L18p/L5e family protein | Chr3:16469167-16469568 REVERSE LENGTH=133 | 201606		all.95.centroids.80.centroids.uniq.pep-atonly_outfiles/similarity_search/blastp_all.95.centroids.80.centroids.uniq_arabidopsis_at11.out		No	Yes	4113.PGSC0003DMT400020849	9.8e-33	145.2	OSI_32294	Viridiplantae	0IN4S@euNOG,0YQ8E@NOG,1C6KW@strNOG,1EKHK@virNOG	Conserved gene of		PFAM (Ribosomal_L18p), SMART (SIGNAL, TRANS)
transcript26436.p2_1	AT4G02360.1	48.6	142	69	2	17	155	11	151	3.3e-31	86.900000	AT4G02360.1 | transmembrane protein%2C putative (Protein of unknown function%2C DUF538) | Chr4:1041179-1041643 FORWARD LENGTH=154 | 201606		all.95.centroids.80.centroids.uniq.pep-atonly_outfiles/similarity_search/blastp_all.95.centroids.80.centroids.uniq_arabidopsis_at11.out		No	No	29760.VIT_07s0005g00670.t01	2.2e-32	144.1		Viridiplantae	0IXDR@euNOG,0YRQA@NOG,1BTHS@strNOG,1E5DF@virNOG	Protein of unknown function, DUF538		PFAM (DUF538), SMART (SIGNAL, TRANS)		GO:0043227-membrane-bounded organelle(L=2),GO:0044422-organelle part(L=2),GO:0044464-cell part(L=2),
transcript22097.p1_1																		4081.Solyc07g063510.2.1	5e-37	159.5		Viridiplantae	0IJ46@euNOG,1BK06@strNOG,1DXX7@virNOG,COG4100@NOG	Pfam:Alum_res		PFAM (Alum_res, Cys_Met_Meta_PP)
transcript21167.p2_1																		59689.fgenesh2_kg.2__2219__AT1G79220.1	1.2e-09	68.6		Viridiplantae	0C3J5@braNOG,0XT49@NOG,1BCMN@strNOG,1DQJ7@virNOG,KOG1267@euNOG	mitochondrial transcription termination factor family protein		PFAM (mTERF), SMART (Mterf, SIGNAL)
transcript27009.p1_1
transcript33703.p1_2_1																		29760.VIT_15s0048g02860.t01	1.7e-24	117.9		Viridiplantae	0J3Z8@euNOG,0YXA2@NOG,1BUIC@strNOG,1E6FS@virNOG	Auxin-induced protein	Plant hormone signal transduction (04075)	PFAM (Auxin_inducible)
transcript28795.p1_2_1	AT1G73580.1	42.6	162	81	4	1	156	4	159	4.2e-26	96.900000	AT1G73580.1 | Calcium-dependent lipid-binding (CaLB domain) family protein | Chr1:27654841-27655518 FORWARD LENGTH=168 | 201606		all.95.centroids.80.centroids.uniq.pep-atonly_outfiles/similarity_search/blastp_all.95.centroids.80.centroids.uniq_arabidopsis_at11.out		No	Yes	3694.POPTR_0001s38090.1	2.2e-24	117.5		Viridiplantae	1BDN8@strNOG,1DRJF@virNOG,COG5347@NOG,KOG0703@euNOG,KOG1030@euNOG	ADP-ribosylation factor GTPase-activating protein	Endocytosis (04144)	PFAM (C2, ArfGap), SMART (ArfGap, C2)	GO:0033036-macromolecule localization(L=2),GO:0044763-single-organism cellular process(L=2),GO:0050789-regulation of biological process(L=2),GO:0051234-establishment of localization(L=2),GO:0051641-cellular localization(L=2),GO:0065009-regulation of molecular function(L=2),	GO:0043227-membrane-bounded organelle(L=2),GO:0044464-cell part(L=2),	GO:0008289-lipid binding(L=2),GO:0030234-enzyme regulator activity(L=2),GO:0043167-ion binding(L=2),
transcript26823.p1_1	AT3G23490.1	69.7	155	47	0	4	158	6	160	4.2e-58	96.300000	AT3G23490.1 | cyanase | Chr3:8423238-8424415 REVERSE LENGTH=168 | 201606		all.95.centroids.80.centroids.uniq.pep-atonly_outfiles/similarity_search/blastp_all.95.centroids.80.centroids.uniq_arabidopsis_at11.out		No	Yes	3694.POPTR_0010s07880.1	2.5e-60	236.9	CYN	Viridiplantae	0IWK0@euNOG,1BR72@strNOG,1E30Z@virNOG,COG1513@NOG	Catalyzes the reaction of cyanate with bicarbonate to produce ammonia and carbon dioxide (By similarity)	Nitrogen metabolism (00910)	PFAM (Cyanate_lyase), SMART (Cyanate_lyase)	GO:0006807-nitrogen compound metabolic process(L=2),GO:0006950-response to stress(L=2),GO:0009056-catabolic process(L=2),GO:0009628-response to abiotic stimulus(L=2),GO:0044237-cellular metabolic process(L=2),GO:0044710-single-organism metabolic process(L=2),GO:0071704-organic substance metabolic process(L=2),	GO:0044464-cell part(L=2),	GO:0016829-lyase activity(L=2),
transcript24478.p1_1	AT5G25760.1	82.2	157	28	0	2	158	1	157	1.8e-72	97.500000	AT5G25760.1 | peroxin4 | Chr5:8967983-8969173 FORWARD LENGTH=157 | 201606		all.95.centroids.80.centroids.uniq.pep-atonly_outfiles/similarity_search/blastp_all.95.centroids.80.centroids.uniq_arabidopsis_at11.out		No	Yes	4558.Sb04g026910.1	7.4e-73	278.5		Viridiplantae	0TQCA@lilNOG,15NRJ@poaNOG,1BDNZ@strNOG,1DRK8@virNOG,COG5078@NOG,KOG0417@euNOG	Ubiquitin-conjugating enzyme		PFAM (UQ_con), SMART (UBCc, TRANS)	GO:0009056-catabolic process(L=2),GO:0016043-cellular component organization(L=2),GO:0033036-macromolecule localization(L=2),GO:0044237-cellular metabolic process(L=2),GO:0044238-primary metabolic process(L=2),GO:0044710-single-organism metabolic process(L=2),GO:0044763-single-organism cellular process(L=2),GO:0051234-establishment of localization(L=2),GO:0051641-cellular localization(L=2),GO:007…	GO:0043227-membrane-bounded organelle(L=2),GO:0044422-organelle part(L=2),GO:0044464-cell part(L=2),	GO:0016874-ligase activity(L=2),
transcript22549.p1_1	AT5G46020.1	72.0	164	42	2	1	160	1	164	8.8e-32	99.400000	AT5G46020.1 | 28 kDa heat/acid-stable phosphoprotein-like protein | Chr5:18663075-18664629 REVERSE LENGTH=164 | 201606		all.95.centroids.80.centroids.uniq.pep-atonly_outfiles/similarity_search/blastp_all.95.centroids.80.centroids.uniq_arabidopsis_at11.out		No	Yes	4577.GRMZM2G148985_P02	1.3e-37	161.4		Viridiplantae	0TY73@lilNOG,11T3A@NOG,15VAV@poaNOG,1BQZU@strNOG,1E2TN@virNOG,KOG3375@euNOG	heat- and acid-stable		PFAM (PP28), SMART (COIL)		GO:0044464-cell part(L=2),
transcript13361.p1_1																		4641.GSMUA_Achr4P05150_001	1.5e-12	78.2		Viridiplantae	0J4UA@euNOG,0TZKA@lilNOG,0YZ3J@NOG,1BVKG@strNOG,1E7MN@virNOG	lipid transfer-like protein		SMART (TRANS, SIGNAL, AAI)		GO:0044425-membrane part(L=2),
transcript37444.p1_1	AT2G02050.1	61.0	82	32	0	34	115	8	89	1.2e-23	65.600000	AT2G02050.1 | NADH-ubiquinone oxidoreductase B18 subunit | Chr2:490024-490335 FORWARD LENGTH=103 | 201606		all.95.centroids.80.centroids.uniq.pep-atonly_outfiles/similarity_search/blastp_all.95.centroids.80.centroids.uniq_arabidopsis_at11.out		No	Yes	3847.GLYMA20G24280.1	1e-24	118.2		Viridiplantae	1230N@NOG,1BS2H@strNOG,1E3XM@virNOG,KOG3468@euNOG	NADH dehydrogenase (ubiquinone) 1 beta subcomplex	Alzheimer's disease (05010), Huntington's disease (05016), Oxidative phosphorylation (00190), Parkinson's disease (05012), Metabolic pathways (01100)	PFAM (NDUF_B7)	GO:0009058-biosynthetic process(L=2),GO:0044237-cellular metabolic process(L=2),	GO:0043227-membrane-bounded organelle(L=2),GO:0043234-protein complex(L=2),GO:0044422-organelle part(L=2),GO:0044425-membrane part(L=2),GO:0044464-cell part(L=2),
transcript38227.p1_1	AT3G54420.1	34.5	203	64	1	28	161	71	273	9.5e-26	82.700000	AT3G54420.1 | homolog of carrot EP3-3 chitinase | Chr3:20145935-20147034 FORWARD LENGTH=273 | 201606		all.95.centroids.80.centroids.uniq.pep-atonly_outfiles/similarity_search/blastp_all.95.centroids.80.centroids.uniq_arabidopsis_at11.out		No	Yes	3702.AT3G54420.1	1.4e-23	114.8		Viridiplantae	0C3H6@braNOG,1BEJ4@strNOG,1DSGX@virNOG,COG3979@NOG,KOG4742@euNOG	chitinase	Biosynthesis of secondary metabolites (01110), Amino sugar and nucleotide sugar metabolism (00520)	PFAM (Glyco_hydro_19, Chitin_bind_1), SMART (ChtBD1, SIGNAL, TRANS)	GO:0003006-developmental process involved in reproduction(L=2),GO:0022414-reproductive process(L=2),GO:0044707-single-multicellular organism process(L=2),GO:0044767-single-organism developmental process(L=2),GO:0048856-anatomical structure development(L=2),	GO:0044464-cell part(L=2),	GO:0016787-hydrolase activity(L=2),
transcript36469.p1_1	AT1G48320.1	50.0	156	69	1	6	161	10	156	2e-39	96.300000	AT1G48320.1 | Thioesterase superfamily protein | Chr1:17855024-17855577 REVERSE LENGTH=156 | 201606		all.95.centroids.80.centroids.uniq.pep-atonly_outfiles/similarity_search/blastp_all.95.centroids.80.centroids.uniq_arabidopsis_at11.out		No	Yes	3847.GLYMA15G20870.1	4e-42	176.4		Viridiplantae	1BM5R@strNOG,1DZ0N@virNOG,COG2050@NOG,KOG3328@euNOG	thioesterase		PFAM (4HBT)	GO:0009058-biosynthetic process(L=2),GO:0044237-cellular metabolic process(L=2),GO:0044710-single-organism metabolic process(L=2),GO:0071704-organic substance metabolic process(L=2),	GO:0043227-membrane-bounded organelle(L=2),GO:0044464-cell part(L=2),
transcript34948.p1_1	AT2G35585.1	45.3	150	71	5	17	155	1	150	3.3e-26	85.800000	AT2G35585.1 | cystic fibrosis transmembrane conductance regulator | Chr2:14936889-14937873 FORWARD LENGTH=156 | 201606		all.95.centroids.80.centroids.uniq.pep-atonly_outfiles/similarity_search/blastp_all.95.centroids.80.centroids.uniq_arabidopsis_at11.out		No	Yes	3847.GLYMA09G34330.1	3.5e-30	136.7		Viridiplantae	0IY8S@euNOG,0Y8EK@NOG,1BR3V@strNOG,1E2Y1@virNOG	NA				GO:0044464-cell part(L=2),
transcript23390.p1_1
transcript30769.p1_1																		4081.Solyc08g080040.2.1	8.7e-21	105.5	ANS	Viridiplantae	1BICZ@strNOG,1E0PY@virNOG,COG3491@NOG,KOG0143@euNOG	anthocyanidin synthase	Biosynthesis of secondary metabolites (01110), Flavonoid biosynthesis (00941), Metabolic pathways (01100)	PFAM (2OG-FeII_Oxy), SMART (COIL)	GO:0006950-response to stress(L=2),GO:0009058-biosynthetic process(L=2),GO:0009719-response to endogenous stimulus(L=2),GO:0016043-cellular component organization(L=2),GO:0042221-response to chemical(L=2),GO:0044237-cellular metabolic process(L=2),GO:0044710-single-organism metabolic process(L=2),GO:0044763-single-organism cellular process(L=2),GO:0071704-organic substance metabolic process(L=2),		GO:0016491-oxidoreductase activity(L=2),
transcript28777.p1_1
transcript27393.p1_1
transcript27354.p1_1
transcript26623.p1_1	AT5G59720.1	65.8	161	53	2	1	161	1	159	1.5e-55	99.400000	AT5G59720.1 | heat shock protein 18.2 | Chr5:24062632-24063117 FORWARD LENGTH=161 | 201606		all.95.centroids.80.centroids.uniq.pep-atonly_outfiles/similarity_search/blastp_all.95.centroids.80.centroids.uniq_arabidopsis_at11.out		No	Yes	3694.POPTR_0010s20300.1	5.4e-55	219.2		Viridiplantae	1BRZW@strNOG,1DSZ0@virNOG,COG0071@NOG,KOG0710@euNOG	kDa class I heat shock	Protein processing in endoplasmic reticulum (04141)	PFAM (HSP20)	GO:0006950-response to stress(L=2),GO:0009628-response to abiotic stimulus(L=2),GO:0042221-response to chemical(L=2),	GO:0044464-cell part(L=2),
transcript22381.p1_1	AT2G17380.1	91.9	161	13	0	1	161	1	161	1.6e-81	99.400000	AT2G17380.1 | associated protein 19 | Chr2:7553122-7554887 FORWARD LENGTH=161 | 201606		all.95.centroids.80.centroids.uniq.pep-atonly_outfiles/similarity_search/blastp_all.95.centroids.80.centroids.uniq_arabidopsis_at11.out		No	Yes	4081.Solyc11g005220.1.1	1.3e-80	304.3		Viridiplantae	1BJ1A@strNOG,1DSEE@virNOG,COG5030@NOG,KOG0934@euNOG	AP-1 complex subunit	Lysosome (04142)	PFAM (Clat_adaptor_s), SMART (TRANS)		GO:0043227-membrane-bounded organelle(L=2),GO:0044422-organelle part(L=2),GO:0044464-cell part(L=2),
transcript15610.p1_1
transcript11922.p1_2_1
transcript37954.p1_1	AT1G09740.1	45.8	155	73	3	16	159	10	164	1.1e-29	88.300000	AT1G09740.1 | Adenine nucleotide alpha hydrolases-like superfamily protein | Chr1:3154603-3155834 FORWARD LENGTH=171 | 201606		all.95.centroids.80.centroids.uniq.pep-atonly_outfiles/similarity_search/blastp_all.95.centroids.80.centroids.uniq_arabidopsis_at11.out		No	Yes	29760.VIT_01s0011g03690.t01	2.6e-41	173.7		Viridiplantae	0IZG0@euNOG,1BTTY@strNOG,1E3J5@virNOG,COG0589@NOG	Universal stress protein		PFAM (Usp)
transcript37125.p1_1	AT5G66040.1	62.7	110	41	0	41	150	8	117	2.1e-36	67.500000	AT5G66040.1 | sulfurtransferase protein 16 | Chr5:26410557-26411139 FORWARD LENGTH=120 | 201606		all.95.centroids.80.centroids.uniq.pep-atonly_outfiles/similarity_search/blastp_all.95.centroids.80.centroids.uniq_arabidopsis_at11.out		No	Yes	4113.PGSC0003DMT400009432	7.1e-39	165.6		Viridiplantae	1BSUG@strNOG,1E4PP@virNOG,COG0607@NOG,KOG1530@euNOG	biological_process		PFAM (Rhodanese), SMART (RHOD)	GO:0006950-response to stress(L=2),GO:0009719-response to endogenous stimulus(L=2),GO:0042221-response to chemical(L=2),GO:0044767-single-organism developmental process(L=2),	GO:0043227-membrane-bounded organelle(L=2),GO:0044464-cell part(L=2),	GO:0016740-transferase activity(L=2),
transcript36946.p1_1	AT3G05560.1	77.9	122	27	0	41	162	3	124	1.2e-49	74.800000	AT3G05560.1 | Ribosomal L22e protein family | Chr3:1614641-1615204 FORWARD LENGTH=124 | 201606		all.95.centroids.80.centroids.uniq.pep-atonly_outfiles/similarity_search/blastp_all.95.centroids.80.centroids.uniq_arabidopsis_at11.out		No	Yes	3218.PP1S22_212V6.1	7.3e-52	208.8	RPL22	Viridiplantae	11UVJ@NOG,1BSZD@strNOG,1E4V5@virNOG,KOG3434@euNOG	60S ribosomal protein	Ribosome (03010)	PFAM (Ribosomal_L22e)		GO:0005911-cell-cell junction(L=2),GO:0043227-membrane-bounded organelle(L=2),GO:0043228-non-membrane-bounded organelle(L=2),GO:0043233-organelle lumen(L=2),GO:0044422-organelle part(L=2),GO:0044464-cell part(L=2),
transcript36036.p1_1
transcript32269.p1_1
transcript30683.p1_1	AT5G57440.1	59.0	144	59	0	16	159	93	236	8.9e-48	88.300000	AT5G57440.1 | Haloacid dehalogenase-like hydrolase (HAD) superfamily protein | Chr5:23271518-23272900 REVERSE LENGTH=240 | 201606		all.95.centroids.80.centroids.uniq.pep-atonly_outfiles/similarity_search/blastp_all.95.centroids.80.centroids.uniq_arabidopsis_at11.out		No	Yes	29760.VIT_11s0052g00860.t01	4.5e-49	199.5	GS1	Viridiplantae	1BK9J@strNOG,1DY63@virNOG,COG0637@NOG,KOG2914@euNOG	Haloacid dehalogenase-like hydrolase domain-containing protein		PFAM (Hydrolase)		GO:0043227-membrane-bounded organelle(L=2),GO:0044464-cell part(L=2),
transcript25512.p1_1	AT5G11260.1	51.2	127	59	2	35	158	35	161	1.2e-20	76.100000	AT5G11260.1 | Basic-leucine zipper (bZIP) transcription factor family protein | Chr5:3593583-3594800 REVERSE LENGTH=168 | 201606		all.95.centroids.80.centroids.uniq.pep-atonly_outfiles/similarity_search/blastp_all.95.centroids.80.centroids.uniq_arabidopsis_at11.out		No	Yes	3847.GLYMA18G14750.1	3.5e-30	136.7	HY5	Viridiplantae	11CH5@NOG,1BSHP@strNOG,1E387@virNOG,KOG1414@euNOG	transcription factor	Circadian rhythm - plant (04712)	PFAM (bZIP_1, bZIP_2, Lectin_legB), SMART (COIL, BRLZ, RING)	GO:0007154-cell communication(L=2),GO:0009628-response to abiotic stimulus(L=2),GO:0009719-response to endogenous stimulus(L=2),GO:0042221-response to chemical(L=2),GO:0044700-single organism signaling(L=2),GO:0044763-single-organism cellular process(L=2),GO:0050789-regulation of biological process(L=2),GO:0051716-cellular response to stimulus(L=2),	GO:0043227-membrane-bounded organelle(L=2),GO:0044464-cell part(L=2),	GO:0003700-transcription factor activity, sequence-specific DNA binding(L=2),GO:0097159-organic cyclic compound binding(L=2),GO:1901363-heterocyclic compound binding(L=2),
transcript25004.p1_1
transcript37224.p1_1	AT3G50685.1	60.4	159	60	2	5	163	3	158	1.5e-15	97.000000	AT3G50685.1 | anti-muellerian hormone type-2 receptor | Chr3:18834272-18834748 REVERSE LENGTH=158 | 201606		all.95.centroids.80.centroids.uniq.pep-atonly_outfiles/similarity_search/blastp_all.95.centroids.80.centroids.uniq_arabidopsis_at11.out		No	Yes	3218.PP1S189_41V6.1	5e-16	89.7		Viridiplantae	0ISJY@euNOG,11U7X@NOG,1C7D0@strNOG,1EMAH@virNOG	NA		SMART (TRANS)
transcript35048.p1_1																		3694.POPTR_0015s00280.1	4.1e-10	70.1		Viridiplantae	0J513@euNOG,0ZF0Z@NOG,1BVU0@strNOG,1E7W2@virNOG	response to low sulfur		SMART (COIL)	GO:0016043-cellular component organization(L=2),GO:0044763-single-organism cellular process(L=2),GO:0050789-regulation of biological process(L=2),
transcript34016.p2_1
transcript33815.p1_1	AT2G28900.1	51.7	143	68	1	17	159	1	142	4e-40	87.200000	AT2G28900.1 | outer plastid envelope protein 16-1 | Chr2:12414423-12415459 REVERSE LENGTH=148 | 201606		all.95.centroids.80.centroids.uniq.pep-atonly_outfiles/similarity_search/blastp_all.95.centroids.80.centroids.uniq_arabidopsis_at11.out		No	Yes	88036.EFJ27319	3.9e-53	213.0		Viridiplantae	0IX6C@euNOG,0YKVU@NOG,1BR4W@strNOG,1E2Z4@virNOG	Tim17/Tim22/Tim23/Pmp24 family		PFAM (Tim17)	GO:0006950-response to stress(L=2),GO:0009628-response to abiotic stimulus(L=2),GO:0009719-response to endogenous stimulus(L=2),GO:0033036-macromolecule localization(L=2),GO:0042221-response to chemical(L=2),GO:0044763-single-organism cellular process(L=2),GO:0051234-establishment of localization(L=2),GO:0051641-cellular localization(L=2),	GO:0019867-outer membrane(L=2),GO:0043227-membrane-bounded organelle(L=2),GO:0044422-organelle part(L=2),GO:0044464-cell part(L=2),	GO:0005515-protein binding(L=2),GO:0022857-transmembrane transporter activity(L=2),GO:0022892-substrate-specific transporter activity(L=2),
transcript28212.p1_1	AT1G09740.1	39.4	160	81	2	11	159	10	164	1.5e-26	90.900000	AT1G09740.1 | Adenine nucleotide alpha hydrolases-like superfamily protein | Chr1:3154603-3155834 FORWARD LENGTH=171 | 201606		all.95.centroids.80.centroids.uniq.pep-atonly_outfiles/similarity_search/blastp_all.95.centroids.80.centroids.uniq_arabidopsis_at11.out		No	Yes	4577.GRMZM2G009719_P01	5.1e-29	132.9		Viridiplantae	0IY6F@euNOG,0TXMQ@lilNOG,0XURP@NOG,15UTR@poaNOG,1BP7R@strNOG,1E494@virNOG	Universal stress protein		PFAM (Usp), SMART (COIL)
transcript26504.p1_1	AT2G36130.1	82.1	156	28	0	8	163	9	164	2.7e-76	95.100000	AT2G36130.1 | Cyclophilin-like peptidyl-prolyl cis-trans isomerase family protein | Chr2:15166863-15168259 FORWARD LENGTH=164 | 201606		all.95.centroids.80.centroids.uniq.pep-atonly_outfiles/similarity_search/blastp_all.95.centroids.80.centroids.uniq_arabidopsis_at11.out		No	Yes	3847.GLYMA03G35620.1	1.3e-75	287.7		Viridiplantae	1BFAG@strNOG,1DT8Z@virNOG,COG0652@NOG,KOG0881@euNOG	PPIases accelerate the folding of proteins (By similarity)	Spliceosome (03040)	PFAM (Pro_isomerase)		GO:0044464-cell part(L=2),
transcript26015.p1_2_1																		29760.VIT_11s0065g00850.t01	1.5e-20	104.8		Viridiplantae	0INPJ@euNOG,0YWA9@NOG,1C6Q6@strNOG,1EKM2@virNOG	NA		PFAM (Chloroa_b-bind), SMART (TRANS, SIGNAL)		GO:0043227-membrane-bounded organelle(L=2),GO:0044422-organelle part(L=2),GO:0044464-cell part(L=2),
transcript25833.p1_1	AT4G14385.1	59.7	154	56	2	10	160	4	154	9.6e-42	92.100000	AT4G14385.1 | histone acetyltransferase subunit NuA4-domain protein | Chr4:8287144-8288622 REVERSE LENGTH=163 | 201606		all.95.centroids.80.centroids.uniq.pep-atonly_outfiles/similarity_search/blastp_all.95.centroids.80.centroids.uniq_arabidopsis_at11.out		No	Yes	3847.GLYMA10G04240.1	1.6e-51	207.6		Viridiplantae	11IAX@NOG,1BSF5@strNOG,1E4A6@virNOG,KOG3856@euNOG	Chromatin modification-related protein		PFAM (NuA4), SMART (COIL)
transcript25211.p1_1	AT4G01150.1	55.0	140	53	4	21	159	32	162	6.2e-33	84.800000	AT4G01150.1 | CURVATURE THYLAKOID 1A-like protein | Chr4:493692-494668 FORWARD LENGTH=164 | 201606		all.95.centroids.80.centroids.uniq.pep-atonly_outfiles/similarity_search/blastp_all.95.centroids.80.centroids.uniq_arabidopsis_at11.out		No	Yes	4081.Solyc01g095430.2.1	4.1e-34	149.8		Viridiplantae	0IXPS@euNOG,11YWG@NOG,1BS9G@strNOG,1E44M@virNOG	NA		SMART (TRANS)		GO:0043227-membrane-bounded organelle(L=2),GO:0044422-organelle part(L=2),GO:0044464-cell part(L=2),
transcript19997.p1_1	AT2G30130.1	49.1	114	53	1	25	133	12	125	3.1e-24	66.500000	AT2G30130.1 | Lateral organ boundaries (LOB) domain family protein | Chr2:12868740-12869684 FORWARD LENGTH=193 | 201606		all.95.centroids.80.centroids.uniq.pep-atonly_outfiles/similarity_search/blastp_all.95.centroids.80.centroids.uniq_arabidopsis_at11.out		No	Yes	29760.VIT_06s0004g07200.t01	9.4e-23	112.1		Viridiplantae	0IVWN@euNOG,0YM9V@NOG,1BR69@strNOG,1E30G@virNOG	lob domain-containing protein		PFAM (DUF260), SMART (COIL)
transcript34116.p2_1
transcript35897.p1_1
transcript28056.p1_1	AT2G01540.1	37.8	164	86	5	6	161	7	162	3.2e-21	94.500000	AT2G01540.1 | Calcium-dependent lipid-binding (CaLB domain) family protein | Chr2:242297-243233 REVERSE LENGTH=180 | 201606		all.95.centroids.80.centroids.uniq.pep-atonly_outfiles/similarity_search/blastp_all.95.centroids.80.centroids.uniq_arabidopsis_at11.out		No	Yes	4641.GSMUA_Achr9P12760_001	1.8e-21	107.8		Viridiplantae	0TJI8@lilNOG,1BCM7@strNOG,1DQIS@virNOG,COG5347@NOG,KOG0703@euNOG,KOG1030@euNOG	ADP-ribosylation factor GTPase-activating protein	Endocytosis (04144)	PFAM (C2, ArfGap), SMART (C2, ArfGap)
transcript27323.p1_1	AT1G60740.1	74.7	162	41	0	1	162	1	162	1.9e-69	98.200000	AT1G60740.1 | Thioredoxin superfamily protein | Chr1:22361127-22361817 FORWARD LENGTH=162 | 201606		all.95.centroids.80.centroids.uniq.pep-atonly_outfiles/similarity_search/blastp_all.95.centroids.80.centroids.uniq_arabidopsis_at11.out		No	Yes	3847.GLYMA07G09240.1	7.1e-71	271.9	TPX1	Viridiplantae	1BH1N@strNOG,1DQKE@virNOG,COG0678@NOG,KOG0541@euNOG	Reduces hydrogen peroxide and alkyl hydroperoxides with reducing equivalents provided through the thioredoxin or glutaredoxin system. May be involved in intracellular redox signaling		PFAM (Redoxin, AhpC-TSA)	GO:0042221-response to chemical(L=2),	GO:0043227-membrane-bounded organelle(L=2),GO:0044464-cell part(L=2),
transcript23343.p1_1	AT2G47710.1	34.6	156	93	3	13	162	9	161	1e-22	90.900000	AT2G47710.1 | Adenine nucleotide alpha hydrolases-like superfamily protein | Chr2:19555045-19555956 REVERSE LENGTH=162 | 201606		all.95.centroids.80.centroids.uniq.pep-atonly_outfiles/similarity_search/blastp_all.95.centroids.80.centroids.uniq_arabidopsis_at11.out		No	Yes	4513.MLOC_68812.2	1.2e-25	121.7	USP1	Viridiplantae	0J3P0@euNOG,0TYXX@lilNOG,15WCA@poaNOG,1BS9F@strNOG,1E3JP@virNOG,COG0589@NOG	Universal stress protein		PFAM (Usp)
transcript22647.p1_2_1
transcript32499.p2_1																		3694.POPTR_0004s02320.1	2e-07	60.5		Viridiplantae	0J96Y@euNOG,1BE8N@strNOG,1DS6B@virNOG,COG0515@NOG	Pfam:DUF26		PFAM (DUF26, Pkinase_Tyr, Pkinase, DUF3403), SMART (TRANS, STYKc, SIGNAL)
transcript34213.p2_1
transcript18878.p1_1	AT1G51160.1	70.2	168	46	1	1	164	1	168	4.9e-70	99.400000	AT1G51160.1 | SNARE-like superfamily protein | Chr1:18950057-18951560 FORWARD LENGTH=169 | 201606		all.95.centroids.80.centroids.uniq.pep-atonly_outfiles/similarity_search/blastp_all.95.centroids.80.centroids.uniq_arabidopsis_at11.out		No	Yes	4113.PGSC0003DMT400053840	4.9e-72	275.8		Viridiplantae	11X41@NOG,1BHI4@strNOG,1DR5C@virNOG,KOG3368@euNOG	Trafficking protein particle complex subunit		PFAM (Sybindin, Sedlin_N)		GO:0044464-cell part(L=2),
transcript16516.p1_2_1																		3694.POPTR_0017s10610.1	4.3e-07	60.1		Viridiplantae	0J1ZI@euNOG,1155J@NOG,1BUWX@strNOG,1E6VD@virNOG	NA
transcript33804.p1_1	AT3G59600.1	64.1	131	46	1	4	134	6	135	5.9e-47	78.900000	AT3G59600.1 | RNA polymerase Rpb8 | Chr3:22016629-22017923 FORWARD LENGTH=146 | 201606		all.95.centroids.80.centroids.uniq.pep-atonly_outfiles/similarity_search/blastp_all.95.centroids.80.centroids.uniq_arabidopsis_at11.out		No	Yes	4641.GSMUA_Achr9P23310_001	1.7e-56	224.2		Viridiplantae	0TYSB@lilNOG,11FT0@NOG,1BR1F@strNOG,1E44I@virNOG,KOG3400@euNOG	DNA-directed RNA polymerases I, II, and III	Cytosolic DNA-sensing pathway (04623), Metabolic pathways (01100), Pyrimidine metabolism (00240), Huntington's disease (05016), Epstein-Barr virus infection (05169), Purine metabolism (00230), RNA polymerase (03020)	PFAM (RNA_pol_Rpb8), SMART (RPOL8c)		GO:0043227-membrane-bounded organelle(L=2),GO:0043233-organelle lumen(L=2),GO:0043234-protein complex(L=2),GO:0044422-organelle part(L=2),GO:0044464-cell part(L=2),
transcript30126.p1_1	ATCG00730.1	94.3	158	9	0	8	165	3	160	2.1e-84	95.200000	ATCG00730.1 | photosynthetic electron transfer D | ChrC:76481-77672 FORWARD LENGTH=160 | 201606		all.95.centroids.80.centroids.uniq.pep-atonly_outfiles/similarity_search/blastp_all.95.centroids.80.centroids.uniq_arabidopsis_at11.out		No	Yes	4577.GRMZM2G427557_P01	1.3e-83	314.3	PETD	Viridiplantae	0TQUH@lilNOG,15UVS@poaNOG,1BI5P@strNOG,1E1BU@virNOG,COG1290@NOG,KOG4663@euNOG	Component of the cytochrome b6-f complex, which mediates electron transfer between photosystem II (PSII) and photosystem I (PSI), cyclic electron flow around PSI, and state transitions	Photosynthesis (00195), Metabolic pathways (01100)	PFAM (Cytochrom_B_C), SMART (TRANS)		GO:0043227-membrane-bounded organelle(L=2),GO:0044422-organelle part(L=2),GO:0044464-cell part(L=2),
transcript28655.p1_1	AT4G03540.1	40.6	155	82	3	7	161	7	151	1.7e-22	93.400000	AT4G03540.1 | Uncharacterized protein family (UPF0497) | Chr4:1570042-1571483 FORWARD LENGTH=164 | 201606		all.95.centroids.80.centroids.uniq.pep-atonly_outfiles/similarity_search/blastp_all.95.centroids.80.centroids.uniq_arabidopsis_at11.out		No	No	29760.VIT_12s0028g03760.t01	4.6e-25	119.8		Viridiplantae	0IZ5C@euNOG,0ZRZJ@NOG,1BS9X@strNOG,1E3W3@virNOG	CASP-like protein		PFAM (DUF588), SMART (TRANS, SIGNAL)	GO:0009719-response to endogenous stimulus(L=2),GO:0016043-cellular component organization(L=2),GO:0016049-cell growth(L=2),GO:0042221-response to chemical(L=2),GO:0044707-single-multicellular organism process(L=2),GO:0044763-single-organism cellular process(L=2),GO:0044767-single-organism developmental process(L=2),GO:0048589-developmental growth(L=2),GO:0048856-anatomical structure development(…	GO:0044464-cell part(L=2),
transcript26613.p1_2_1	AT1G08830.1	75.2	149	36	1	5	152	3	151	6.6e-61	96.100000	AT1G08830.1 | copper/zinc superoxide dismutase 1 | Chr1:2827700-2829053 FORWARD LENGTH=152 | 201606		all.95.centroids.80.centroids.uniq.pep-atonly_outfiles/similarity_search/blastp_all.95.centroids.80.centroids.uniq_arabidopsis_at11.out		No	Yes	4577.GRMZM2G025992_P01	2.4e-68	263.5		Viridiplantae	0TXAE@lilNOG,15UF6@poaNOG,1BRBR@strNOG,1E35V@virNOG,COG2032@NOG,KOG0441@euNOG	Destroys radicals which are normally produced within the cells and which are toxic to biological systems (By similarity)	Prion diseases (05020), Peroxisome (04146), Amyotrophic lateral sclerosis (ALS) (05014), Huntington's disease (05016)	PFAM (Sod_Cu)		GO:0044464-cell part(L=2),
transcript28102.p1_1
transcript27943.p2_1	AT4G27230.1	88.8	125	11	1	35	156	1	125	2.9e-54	73.500000	AT4G27230.1 | histone H2A 2 | Chr4:13637515-13638325 REVERSE LENGTH=131 | 201606		all.95.centroids.80.centroids.uniq.pep-atonly_outfiles/similarity_search/blastp_all.95.centroids.80.centroids.uniq_arabidopsis_at11.out		No	Yes	39946.BGIOSGA028706-PA	1.2e-54	218.0		Viridiplantae	1BR53@strNOG,1E2ZA@virNOG,COG5262@NOG,KOG1756@euNOG	histone h2a	Alcoholism (05034), Systemic lupus erythematosus (05322)	PFAM (Histone, CBFD_NFYB_HMF), SMART (H2A)	GO:0006950-response to stress(L=2),GO:0009607-response to biotic stimulus(L=2),GO:0044764-multi-organism cellular process(L=2),	GO:0043227-membrane-bounded organelle(L=2),GO:0043228-non-membrane-bounded organelle(L=2),GO:0043233-organelle lumen(L=2),GO:0044422-organelle part(L=2),GO:0044464-cell part(L=2),
transcript26337.p1_1	AT4G22220.1	73.9	153	39	1	1	152	2	154	7.9e-60	91.600000	AT4G22220.1 | SufE/NifU family protein | Chr4:11759444-11760881 REVERSE LENGTH=167 | 201606		all.95.centroids.80.centroids.uniq.pep-atonly_outfiles/similarity_search/blastp_all.95.centroids.80.centroids.uniq_arabidopsis_at11.out		No	Yes	4577.GRMZM2G064336_P01	2.6e-65	253.4	ISU1	Viridiplantae	0TQXG@lilNOG,15MP4@poaNOG,1BF5F@strNOG,1E34Q@virNOG,COG0822@NOG,KOG3361@euNOG	iron-sulfur cluster assembly		PFAM (NifU_N, Lipase_3), SMART (TRANS, COIL)	GO:0009058-biosynthetic process(L=2),GO:0016043-cellular component organization(L=2),GO:0044085-cellular component biogenesis(L=2),	GO:0043227-membrane-bounded organelle(L=2),GO:0043233-organelle lumen(L=2),GO:0044422-organelle part(L=2),GO:0044464-cell part(L=2),
transcript26223.p1_2_1	AT3G52300.1	70.2	168	47	1	1	165	1	168	1.4e-64	99.400000	AT3G52300.1 | ATP synthase D chain | Chr3:19396689-19398119 FORWARD LENGTH=168 | 201606		all.95.centroids.80.centroids.uniq.pep-atonly_outfiles/similarity_search/blastp_all.95.centroids.80.centroids.uniq_arabidopsis_at11.out		No	Yes	4113.PGSC0003DMT400059780	8.5e-64	248.4		Viridiplantae	11IHJ@NOG,1BF46@strNOG,1DT2C@virNOG,KOG3366@euNOG	ATP synthase D chain, mitochondrial	Alzheimer's disease (05010), Huntington's disease (05016), Oxidative phosphorylation (00190), Parkinson's disease (05012), Metabolic pathways (01100)	PFAM (Mt_ATP-synt_D), SMART (COIL)	GO:0006950-response to stress(L=2),GO:0009628-response to abiotic stimulus(L=2),	GO:0043227-membrane-bounded organelle(L=2),GO:0043228-non-membrane-bounded organelle(L=2),GO:0043233-organelle lumen(L=2),GO:0043234-protein complex(L=2),GO:0044422-organelle part(L=2),GO:0044425-membrane part(L=2),GO:0044464-cell part(L=2),	GO:0043167-ion binding(L=2),
transcript25902.p1_1
transcript25219.p1_1	AT1G56090.1	60.0	180	44	2	1	153	59	237	4.5e-31	92.200000	AT1G56090.1 | Tetratricopeptide repeat (TPR)-like superfamily protein | Chr1:20977989-20979185 REVERSE LENGTH=272 | 201606		all.95.centroids.80.centroids.uniq.pep-atonly_outfiles/similarity_search/blastp_all.95.centroids.80.centroids.uniq_arabidopsis_at11.out		No	Yes	4555.Si010875m	2e-36	157.5		Viridiplantae	0IW3Y@euNOG,0TTV6@lilNOG,0ZK8T@NOG,15R3V@poaNOG,1BJVA@strNOG,1E31X@virNOG	NA		PFAM (TPR_1), SMART (TPR)
transcript23902.p1_1	AT1G19910.1	93.9	165	10	0	1	165	1	165	5.5e-69	99.400000	AT1G19910.1 | ATPase%2C F0/V0 complex%2C subunit C protein | Chr1:6913317-6914322 FORWARD LENGTH=165 | 201606		all.95.centroids.80.centroids.uniq.pep-atonly_outfiles/similarity_search/blastp_all.95.centroids.80.centroids.uniq_arabidopsis_at11.out		No	Yes	3218.PP1S2_120V6.1	8.8e-69	265.0	AVA-P2	Viridiplantae	1BKR8@strNOG,1DWKN@virNOG,COG0636@NOG,KOG0232@euNOG	V-type proton ATPase 16 kDa proteolipid	Rheumatoid arthritis (05323), Metabolic pathways (01100), Collecting duct acid secretion (04966), Oxidative phosphorylation (00190), Epithelial cell signaling in Helicobacter pylori infection (05120), Vibrio cholerae infection (05110), Phagosome (04145), Tuberculosis (05152), Synaptic vesicle cycle (04721), Lysosome (04142)	PFAM (ATP-synt_C), SMART (TRANS)		GO:0043227-membrane-bounded organelle(L=2),GO:0043234-protein complex(L=2),GO:0044422-organelle part(L=2),GO:0044425-membrane part(L=2),GO:0044464-cell part(L=2),
transcript23338.p1_1																		4081.Solyc07g052780.2.1	2.1e-09	67.8		Eukaryotes	0JFA6@euNOG,12BMQ@NOG	TMV resistance protein N-like		PFAM (TIR), SMART (TIR)
transcript20298.p2_1	AT1G05870.1	62.7	110	39	1	56	165	82	189	1.4e-35	66.300000	AT1G05870.1 | hypothetical protein (DUF1685) | Chr1:1772454-1773228 REVERSE LENGTH=189 | 201606		all.95.centroids.80.centroids.uniq.pep-atonly_outfiles/similarity_search/blastp_all.95.centroids.80.centroids.uniq_arabidopsis_at11.out		No	No	29760.VIT_05s0102g00130.t01	9.8e-36	155.2		Viridiplantae	0Z7Z7@NOG,1BT3X@strNOG,1E4YK@virNOG,KOG4197@euNOG	Protein of unknown function (DUF1685)		PFAM (DUF1685)
transcript6919.p2_1																		3847.GLYMA02G13130.2	2.9e-43	180.3		Viridiplantae	0Z7Z7@NOG,1BIHF@strNOG,1DWEA@virNOG,KOG4197@euNOG	Pentatricopeptide repeat-containing protein		PFAM (PPR)
transcript36370.p1_1	AT1G49210.1	36.4	132	65	4	4	121	54	180	1.6e-20	70.700000	AT1G49210.1 | RING/U-box superfamily protein | Chr1:18201994-18202671 FORWARD LENGTH=225 | 201606		all.95.centroids.80.centroids.uniq.pep-atonly_outfiles/similarity_search/blastp_all.95.centroids.80.centroids.uniq_arabidopsis_at11.out		No	Yes	3694.POPTR_0001s31720.1	1.3e-22	111.7		Eukaryotes	121N2@NOG,KOG0800@euNOG	finger protein		PFAM (zf-C3HC4), SMART (RING, TRANS, SIGNAL)	GO:0044237-cellular metabolic process(L=2),GO:0044238-primary metabolic process(L=2),GO:0071704-organic substance metabolic process(L=2),		GO:0016874-ligase activity(L=2),
transcript34063.p1_1																		4641.GSMUA_Achr8P07750_001	4e-29	133.3		Viridiplantae	0TZF3@lilNOG,11QSW@NOG,1BT26@strNOG,1E4XW@virNOG,KOG0870@euNOG	Histone-like transcription factor (CBF/NF-Y) and archaeal histone	Base excision repair (03410), Metabolic pathways (01100), DNA replication (03030), Pyrimidine metabolism (00240), HTLV-I infection (05166), Nucleotide excision repair (03420), Purine metabolism (00230)	PFAM (CBFD_NFYB_HMF, Histone), SMART (COIL)	GO:0050789-regulation of biological process(L=2),		GO:0003700-transcription factor activity, sequence-specific DNA binding(L=2),
transcript33873.p1_1																		3694.POPTR_0017s01100.1	1.6e-14	84.7		Eukaryotes	COG2608@NOG,KOG1603@euNOG	Heavy metal-associated domain containing protein	Mineral absorption (04978)	PFAM (HMA), SMART (COIL)
transcript33378.p1_1
transcript33074.p1_1
transcript28416.p1_1
transcript27736.p1_2_1
transcript27286.p1_1																		29760.VIT_01s0127g00340.t01	9.3e-10	68.9		Viridiplantae	0J31W@euNOG,116TY@NOG,1BU90@strNOG,1E65S@virNOG	Plant protein 1589 of unknown function (A_thal_3526)		PFAM (A_thal_3526)
transcript26249.p1_1	AT5G16450.1	73.5	166	44	0	1	166	1	166	6.5e-70	99.400000	AT5G16450.1 | Ribonuclease E inhibitor RraA/Dimethylmenaquinone methyltransferase | Chr5:5374357-5375342 FORWARD LENGTH=166 | 201606		all.95.centroids.80.centroids.uniq.pep-atonly_outfiles/similarity_search/blastp_all.95.centroids.80.centroids.uniq_arabidopsis_at11.out		No	Yes	29760.VIT_04s0023g00590.t01	8.5e-72	275.0	OSI_03567	Viridiplantae	0IGW2@euNOG,1BHS9@strNOG,1DVNT@virNOG,COG0684@NOG	regulator of		PFAM (Methyltransf_6)
transcript25070.p1_1																		4641.GSMUA_Achr8P14920_001	9.2e-42	175.3		Viridiplantae	0YZV7@NOG,1C650@strNOG,1EK32@virNOG,KOG1809@euNOG	Protein of unknown function (DUF1162)		PFAM (DUF946, DUF1162)
transcript24683.p2_1
transcript23406.p1_1	AT1G75440.1	87.0	161	21	0	6	166	1	161	2.8e-81	96.400000	AT1G75440.1 | ubiquitin-conjugating enzyme 16 | Chr1:28313623-28314960 FORWARD LENGTH=161 | 201606		all.95.centroids.80.centroids.uniq.pep-atonly_outfiles/similarity_search/blastp_all.95.centroids.80.centroids.uniq_arabidopsis_at11.out		No	Yes	29760.VIT_04s0023g02620.t01	2.8e-83	313.2		Viridiplantae	1BG8S@strNOG,1DU62@virNOG,COG5078@NOG,KOG0427@euNOG	ubiquitin-conjugating enzyme	Ubiquitin mediated proteolysis (04120)	PFAM (UQ_con, RWD, UEV), SMART (UBCc)
transcript22704.p1_1
transcript20131.p1_1	AT5G16110.1	37.7	159	72	7	32	166	89	244	5.4e-16	80.800000	AT5G16110.1 | hypothetical protein | Chr5:5261171-5262668 REVERSE LENGTH=244 | 201606		all.95.centroids.80.centroids.uniq.pep-atonly_outfiles/similarity_search/blastp_all.95.centroids.80.centroids.uniq_arabidopsis_at11.out		No	No	3218.PP1S9_276V6.1	4.4e-28	129.8		Viridiplantae	0J5F6@euNOG,0YUTR@NOG,1BWDY@strNOG,1E8CT@virNOG	NA
transcript18172.p1_1	AT3G15660.1	60.8	153	52	2	8	159	20	165	2.4e-48	91.000000	AT3G15660.1 | glutaredoxin 4 | Chr3:5308134-5309383 REVERSE LENGTH=169 | 201606		all.95.centroids.80.centroids.uniq.pep-atonly_outfiles/similarity_search/blastp_all.95.centroids.80.centroids.uniq_arabidopsis_at11.out		No	Yes	3847.GLYMA13G44000.1	1.1e-47	194.9		Viridiplantae	1BHDI@strNOG,1DYKY@virNOG,COG0278@NOG,KOG0911@euNOG	Glutaredoxin		PFAM (Glutaredoxin)		GO:0043227-membrane-bounded organelle(L=2),GO:0044464-cell part(L=2),	GO:0043167-ion binding(L=2),
transcript37012.p1_1	AT5G67510.1	82.5	143	23	2	21	161	1	143	1.4e-59	83.900000	AT5G67510.1 | Translation protein SH3-like family protein | Chr5:26937970-26938410 REVERSE LENGTH=146 | 201606		all.95.centroids.80.centroids.uniq.pep-atonly_outfiles/similarity_search/blastp_all.95.centroids.80.centroids.uniq_arabidopsis_at11.out		No	Yes	29760.VIT_14s0006g02470.t01	3.9e-64	249.6	RPL26	Viridiplantae	1BNGJ@strNOG,1E0AU@virNOG,COG0198@NOG,KOG3401@euNOG	ribosomal protein	Ribosome (03010)	PFAM (KOW), SMART (KOW)
transcript34203.p1_1	AT1G22780.1	88.8	152	17	0	16	167	1	152	3e-75	90.500000	AT1G22780.1 | Ribosomal protein S13/S18 family | Chr1:8067990-8069163 FORWARD LENGTH=152 | 201606		all.95.centroids.80.centroids.uniq.pep-atonly_outfiles/similarity_search/blastp_all.95.centroids.80.centroids.uniq_arabidopsis_at11.out		No	Yes	3711.Bra037884.1-P	1.2e-73	281.2	RPS18	Viridiplantae	0BUGX@braNOG,1BJ59@strNOG,1DX2I@virNOG,COG0099@NOG,KOG3311@euNOG	ribosomal protein	Ribosome (03010)	PFAM (Ribosomal_S13)	GO:0009058-biosynthetic process(L=2),GO:0044085-cellular component biogenesis(L=2),GO:0044237-cellular metabolic process(L=2),GO:0044238-primary metabolic process(L=2),GO:0071704-organic substance metabolic process(L=2),	GO:0005911-cell-cell junction(L=2),GO:0043227-membrane-bounded organelle(L=2),GO:0043228-non-membrane-bounded organelle(L=2),GO:0043233-organelle lumen(L=2),GO:0044422-organelle part(L=2),GO:0044464-cell part(L=2),	GO:0003735-structural constituent of ribosome(L=2),
transcript31261.p1_1	AT4G18460.1	80.9	152	29	0	1	152	1	152	1.6e-68	90.500000	AT4G18460.1 | D-Tyr-tRNA(Tyr) deacylase family protein | Chr4:10195763-10196679 REVERSE LENGTH=153 | 201606		all.95.centroids.80.centroids.uniq.pep-atonly_outfiles/similarity_search/blastp_all.95.centroids.80.centroids.uniq_arabidopsis_at11.out		No	Yes	15368.BRADI2G08490.1	8.3e-67	258.5		Viridiplantae	0TVM0@lilNOG,15TP1@poaNOG,1BQ66@strNOG,1E20A@virNOG,COG1490@NOG,KOG3323@euNOG	Hydrolyzes D-tyrosyl-tRNA(Tyr) into D-tyrosine and free tRNA(Tyr). Could be a defense mechanism against a harmful effect of D-tyrosine (By similarity)		PFAM (Tyr_Deacylase)		GO:0044464-cell part(L=2),
transcript31240.p1_1	AT5G65650.1	60.2	123	49	0	14	136	30	152	3.9e-38	73.200000	AT5G65650.1 | sugar transporter%2C putative (DUF1195) | Chr5:26239588-26241195 FORWARD LENGTH=185 | 201606		all.95.centroids.80.centroids.uniq.pep-atonly_outfiles/similarity_search/blastp_all.95.centroids.80.centroids.uniq_arabidopsis_at11.out		No	No	3694.POPTR_0007s12630.1	8.7e-40	168.7		Viridiplantae	0IXRS@euNOG,11D8W@NOG,1BSAZ@strNOG,1E465@virNOG	Protein of unknown function (DUF1195)		PFAM (DUF1195), SMART (TRANS, COIL)		GO:0043227-membrane-bounded organelle(L=2),GO:0044464-cell part(L=2),
transcript27960.p1_1																		29760.VIT_06s0004g03030.t01	4.6e-17	93.2		Viridiplantae	1BQBM@strNOG,1E25X@virNOG,COG5208@NOG,KOG1657@euNOG	Histone-like transcription factor (CBF/NF-Y) and archaeal histone		PFAM (CBFD_NFYB_HMF, Histone), SMART (COIL, AT_hook)	GO:0050789-regulation of biological process(L=2),		GO:0003700-transcription factor activity, sequence-specific DNA binding(L=2),
transcript27539.p1_3_1	AT3G47650.1	43.2	118	58	2	58	166	18	135	2.1e-07	64.900000	AT3G47650.1 | DnaJ/Hsp40 cysteine-rich domain superfamily protein | Chr3:17569576-17570262 FORWARD LENGTH=136 | 201606		all.95.centroids.80.centroids.uniq.pep-atonly_outfiles/similarity_search/blastp_all.95.centroids.80.centroids.uniq_arabidopsis_at11.out		No	Yes	3694.POPTR_0018s06830.1	4.2e-10	70.1		Viridiplantae	0J0VN@euNOG,0YQQQ@NOG,1BUQC@strNOG,1E704@virNOG	defective protein 2				GO:0043227-membrane-bounded organelle(L=2),GO:0044464-cell part(L=2),
transcript26944.p1_1
transcript20595.p1_1	AT1G76060.1	65.6	128	40	2	39	163	29	155	1.2e-39	74.400000	AT1G76060.1 | LYR family of Fe/S cluster biogenesis protein | Chr1:28543367-28543840 REVERSE LENGTH=157 | 201606		all.95.centroids.80.centroids.uniq.pep-atonly_outfiles/similarity_search/blastp_all.95.centroids.80.centroids.uniq_arabidopsis_at11.out		No	Yes	29760.VIT_18s0001g00900.t01	1.3e-40	171.4		Viridiplantae	0IXM0@euNOG,0XXRJ@NOG,1BS7B@strNOG,1E41M@virNOG	Complex 1 protein (LYR family)		PFAM (Complex1_LYR), SMART (COIL)
transcript37237.p1_1	AT2G41945.1	52.4	143	67	1	9	151	4	145	5.2e-35	84.600000	AT2G41945.1 | transmembrane protein | Chr2:17511071-17512898 REVERSE LENGTH=158 | 201606		all.95.centroids.80.centroids.uniq.pep-atonly_outfiles/similarity_search/blastp_all.95.centroids.80.centroids.uniq_arabidopsis_at11.out		No	Yes	29760.VIT_08s0007g06880.t01	1.8e-37	161.0		Viridiplantae	0IY3W@euNOG,0YICN@NOG,1BRM3@strNOG,1E3FJ@virNOG	Gb protein		SMART (TRANS)
transcript32728.p1_1																		3694.POPTR_0018s09370.1	7.4e-55	218.8		Viridiplantae	0IEV6@euNOG,0YXNC@NOG,1BDTV@strNOG,1DRR2@virNOG	NA		PFAM (Golgin_A5), SMART (COIL, TRANS)		GO:0043227-membrane-bounded organelle(L=2),GO:0044422-organelle part(L=2),GO:0044464-cell part(L=2),
transcript32171.p1_1
transcript29385.p1_1	AT2G28400.1	34.9	152	81	5	26	165	14	159	7.4e-13	82.800000	AT2G28400.1 | senescence regulator (Protein of unknown function%2C DUF584) | Chr2:12148513-12149001 REVERSE LENGTH=162 | 201606		all.95.centroids.80.centroids.uniq.pep-atonly_outfiles/similarity_search/blastp_all.95.centroids.80.centroids.uniq_arabidopsis_at11.out		No	No	3218.PP1S73_35V6.1	1.6e-17	94.7		Viridiplantae	0JDUC@euNOG,0Z0A4@NOG,1BVGH@strNOG,1E7H7@virNOG	Pfam:DUF584		PFAM (DUF584)
transcript27617.p1_2_1																		3711.Bra033822.1-P	1.2e-17	95.1	FG11440.1	Eukaryotes	COG3491@NOG,KOG0143@euNOG	oxidoreductase, 2OG-Fe(II) oxygenase family protein		PFAM (2OG-FeII_Oxy)
transcript27357.p1_1	AT2G30130.1	40.7	118	70	0	17	134	4	121	1.3e-20	69.800000	AT2G30130.1 | Lateral organ boundaries (LOB) domain family protein | Chr2:12868740-12869684 FORWARD LENGTH=193 | 201606		all.95.centroids.80.centroids.uniq.pep-atonly_outfiles/similarity_search/blastp_all.95.centroids.80.centroids.uniq_arabidopsis_at11.out		No	Yes	4555.Si024430m	4.3e-23	113.2		Viridiplantae	0IW2G@euNOG,0TYRW@lilNOG,0YHTF@NOG,15W05@poaNOG,1BQXR@strNOG,1E2RH@virNOG	lob domain-containing protein		PFAM (DUF260), SMART (COIL)		GO:0043227-membrane-bounded organelle(L=2),GO:0044464-cell part(L=2),
transcript25837.p1_1	AT3G11930.2	37.3	166	87	4	5	161	35	192	1.9e-21	92.900000	AT3G11930.2 | Adenine nucleotide alpha hydrolases-like superfamily protein | Chr3:3776371-3777393 FORWARD LENGTH=200 | 201606		all.95.centroids.80.centroids.uniq.pep-atonly_outfiles/similarity_search/blastp_all.95.centroids.80.centroids.uniq_arabidopsis_at11.out		No	Yes	4113.PGSC0003DMT400084231	1.4e-21	108.2	OSI_13519	Viridiplantae	0IZKU@euNOG,1BQXK@strNOG,1E2RB@virNOG,COG0589@NOG	Universal stress protein		PFAM (Usp)
transcript7243.p1_1
transcript35558.p1_1	AT1G01230.1	79.5	156	32	0	11	166	1	156	7.3e-77	91.800000	AT1G01230.1 | ORMDL family protein | Chr1:97620-99046 FORWARD LENGTH=157 | 201606		all.95.centroids.80.centroids.uniq.pep-atonly_outfiles/similarity_search/blastp_all.95.centroids.80.centroids.uniq_arabidopsis_at11.out		No	Yes	4641.GSMUA_Achr9P20890_001	4.8e-78	295.8		Viridiplantae	0U181@lilNOG,1BEZ1@strNOG,1DSX1@virNOG,COG5081@NOG,KOG3319@euNOG	ORM1-like protein		PFAM (ORMDL), SMART (TRANS)
transcript33932.p1_1	AT5G20160.1	57.7	123	50	2	45	167	6	126	8.4e-33	72.400000	AT5G20160.1 | Ribosomal protein L7Ae/L30e/S12e/Gadd45 family protein | Chr5:6804075-6805102 REVERSE LENGTH=128 | 201606		all.95.centroids.80.centroids.uniq.pep-atonly_outfiles/similarity_search/blastp_all.95.centroids.80.centroids.uniq_arabidopsis_at11.out		No	Yes	4641.GSMUA_Achr1P27120_001	9.4e-34	148.7		Viridiplantae	0TZ80@lilNOG,1BRSX@strNOG,1E3MS@virNOG,COG1358@NOG,KOG3387@euNOG	Ribosomal protein L7Ae L30e S12e Gadd45 family protein	Spliceosome (03040), Ribosome biogenesis in eukaryotes (03008)	PFAM (Ribosomal_L7Ae), SMART (COIL)		GO:0043227-membrane-bounded organelle(L=2),GO:0043228-non-membrane-bounded organelle(L=2),GO:0043233-organelle lumen(L=2),GO:0044422-organelle part(L=2),GO:0044464-cell part(L=2),
transcript27647.p1_1	AT4G14600.1	62.2	135	46	2	2	131	3	137	3.1e-43	98.500000	AT4G14600.1 | Target SNARE coiled-coil domain protein | Chr4:8376562-8378078 FORWARD LENGTH=137 | 201606		all.95.centroids.80.centroids.uniq.pep-atonly_outfiles/similarity_search/blastp_all.95.centroids.80.centroids.uniq_arabidopsis_at11.out		No	Yes	4641.GSMUA_Achr10P25660_001	3.3e-42	176.4		Viridiplantae	0XT49@NOG,1BT53@strNOG,1E510@virNOG,KOG1267@euNOG	Inherit from KOG: mitochondrial transcription termination		PFAM (SNARE), SMART (TRANS, COIL, SIGNAL)
transcript33844.p1_1																		4641.GSMUA_Achr6P36620_001	8e-25	119.0		Viridiplantae	0IWJ9@euNOG,0TXA5@lilNOG,0YD6D@NOG,1BNRC@strNOG,1DYBH@virNOG	F-box protein		PFAM (F-box), SMART (FBOX)	GO:0003006-developmental process involved in reproduction(L=2),GO:0022414-reproductive process(L=2),GO:0044707-single-multicellular organism process(L=2),GO:0044767-single-organism developmental process(L=2),GO:0048856-anatomical structure development(L=2),	GO:0043227-membrane-bounded organelle(L=2),GO:0044464-cell part(L=2),	GO:0030246-carbohydrate binding(L=2),
transcript33246.p1_1
transcript32780.p1_1	AT2G14110.1	65.4	162	55	1	1	162	1	161	1.9e-56	95.300000	AT2G14110.1 | Haloacid dehalogenase-like hydrolase (HAD) superfamily protein | Chr2:5952005-5953002 FORWARD LENGTH=190 | 201606		all.95.centroids.80.centroids.uniq.pep-atonly_outfiles/similarity_search/blastp_all.95.centroids.80.centroids.uniq_arabidopsis_at11.out		No	Yes	4577.GRMZM2G057129_P01	1.3e-59	234.6		Viridiplantae	0TUKA@lilNOG,11PHW@NOG,15T3U@poaNOG,1BQNB@strNOG,1E0V5@virNOG,KOG4549@euNOG	Magnesium-dependent phosphatase		PFAM (NIF)
transcript31757.p1_1	AT5G52110.1	39.1	161	94	2	2	161	117	274	1.9e-29	94.100000	AT5G52110.1 | chaperone (DUF2930) | Chr5:21172653-21173953 REVERSE LENGTH=275 | 201606		all.95.centroids.80.centroids.uniq.pep-atonly_outfiles/similarity_search/blastp_all.95.centroids.80.centroids.uniq_arabidopsis_at11.out		No	Yes	4113.PGSC0003DMT400037126	2e-31	141.0		Viridiplantae	0IHP8@euNOG,11WI1@NOG,1BP1K@strNOG,1DYKN@virNOG	Protein of unknown function (DUF2930)		PFAM (DUF2930)	GO:0016043-cellular component organization(L=2),GO:0044085-cellular component biogenesis(L=2),	GO:0043227-membrane-bounded organelle(L=2),GO:0044464-cell part(L=2),
transcript8910.p1_1																		4558.Sb03g040380.1	6.1e-33	145.6		Viridiplantae	0TRNQ@lilNOG,15NEV@poaNOG,1BHTY@strNOG,1DVQ7@virNOG,COG0814@NOG,KOG1303@euNOG	transporter		PFAM (Aa_trans), SMART (TRANS)	GO:0044763-single-organism cellular process(L=2),GO:0051234-establishment of localization(L=2),	GO:0044464-cell part(L=2),	GO:0022857-transmembrane transporter activity(L=2),GO:0022892-substrate-specific transporter activity(L=2),
transcript29058.p1_1
transcript28519.p1_1	AT4G10300.1	67.7	99	32	0	71	169	36	134	2.1e-39	58.200000	AT4G10300.1 | RmlC-like cupins superfamily protein | Chr4:6384564-6385946 FORWARD LENGTH=134 | 201606		all.95.centroids.80.centroids.uniq.pep-atonly_outfiles/similarity_search/blastp_all.95.centroids.80.centroids.uniq_arabidopsis_at11.out		No	Yes	3218.PP1S213_48V6.1	2.1e-41	174.1		Viridiplantae	0IYUY@euNOG,1BTDP@strNOG,1E59M@virNOG,COG3450@NOG	Enzyme of the cupin superfamily		PFAM (Cupin_3, EutQ, Cupin_2)		GO:0043227-membrane-bounded organelle(L=2),GO:0044464-cell part(L=2),
transcript27551.p1_1	AT4G14147.1	89.3	168	18	0	1	168	1	168	3.7e-81	98.800000	AT4G14147.1 | binding protein | Chr4:8154079-8156246 REVERSE LENGTH=169 | 201606		all.95.centroids.80.centroids.uniq.pep-atonly_outfiles/similarity_search/blastp_all.95.centroids.80.centroids.uniq_arabidopsis_at11.out		No	Yes	39946.BGIOSGA013940-PA	9.9e-84	314.7	ARPC4	Viridiplantae	0TPHW@lilNOG,11G2F@NOG,15MEZ@poaNOG,1BI0Z@strNOG,1DV1Y@virNOG,KOG1876@euNOG	Actin-related protein 2 3 complex subunit	Bacterial invasion of epithelial cells (05100), Salmonella infection (05132), Pathogenic Escherichia coli infection (05130), Shigellosis (05131), Regulation of actin cytoskeleton (04810), Fc gamma R-mediated phagocytosis (04666)	PFAM (ARPC4)	GO:0016043-cellular component organization(L=2),GO:0044085-cellular component biogenesis(L=2),GO:0044707-single-multicellular organism process(L=2),GO:0044763-single-organism cellular process(L=2),GO:0048856-anatomical structure development(L=2),	GO:0044464-cell part(L=2),	GO:0016787-hydrolase activity(L=2),
transcript25368.p1_1	AT2G46220.1	42.3	130	51	2	43	148	17	146	6.7e-22	62.400000	AT2G46220.1 | DUF2358 family protein (DUF2358) | Chr2:18979655-18980557 FORWARD LENGTH=241 | 201606		all.95.centroids.80.centroids.uniq.pep-atonly_outfiles/similarity_search/blastp_all.95.centroids.80.centroids.uniq_arabidopsis_at11.out		No	Yes	4081.Solyc05g050110.2.1	2.5e-26	124.0	OSI_00939	Viridiplantae	0IPCU@euNOG,11N7Q@NOG,1C6UR@strNOG,1EKRS@virNOG	Uncharacterized conserved protein (DUF2358)		PFAM (DUF2358)
transcript20631.p1_2_1	AT1G53530.1	54.5	156	70	1	14	168	12	167	4.6e-47	91.200000	AT1G53530.1 | Peptidase S24/S26A/S26B/S26C family protein | Chr1:19978249-19979778 FORWARD LENGTH=168 | 201606		all.95.centroids.80.centroids.uniq.pep-atonly_outfiles/similarity_search/blastp_all.95.centroids.80.centroids.uniq_arabidopsis_at11.out		No	Yes	29760.VIT_19s0014g00120.t01	1.2e-52	211.5		Viridiplantae	1BRY5@strNOG,1E3T7@virNOG,COG0681@NOG,KOG0171@euNOG	Mitochondrial inner membrane protease subunit	Protein export (03060)	PFAM (Peptidase_S24, Peptidase_S26), SMART (TRANS)
transcript11099.p2_1																		4577.GRMZM2G400725_P01	1.8e-13	81.3	OSI_24771	Viridiplantae	0JWF6@euNOG,0U5GB@lilNOG,104ZM@NOG,162UE@poaNOG,1C4GA@strNOG,1EI0E@virNOG	NA
transcript33202.p1_1	AT1G67600.1	68.4	158	47	1	15	169	6	163	2.4e-56	90.600000	AT1G67600.1 | Acid phosphatase/vanadium-dependent haloperoxidase-related protein | Chr1:25336701-25337455 REVERSE LENGTH=163 | 201606		all.95.centroids.80.centroids.uniq.pep-atonly_outfiles/similarity_search/blastp_all.95.centroids.80.centroids.uniq_arabidopsis_at11.out		No	Yes	88036.EFJ38562	1.2e-57	228.0		Viridiplantae	0IWSJ@euNOG,1BRMF@strNOG,1E3FZ@virNOG,COG1963@NOG	Acid phosphatase vanadium-dependent		PFAM (DUF212), SMART (TRANS)
transcript27019.p1_1																		4641.GSMUA_Achr3P28060_001	2.6e-07	60.8		Viridiplantae	0J293@euNOG,0YTH6@NOG,1BV2F@strNOG,1E71H@virNOG	NA		SMART (TRANS, SIGNAL)	GO:0003006-developmental process involved in reproduction(L=2),GO:0016043-cellular component organization(L=2),GO:0022414-reproductive process(L=2),GO:0044707-single-multicellular organism process(L=2),GO:0044763-single-organism cellular process(L=2),GO:0044767-single-organism developmental process(L=2),GO:0048856-anatomical structure development(L=2),GO:0050789-regulation of biological process(L…	GO:0043227-membrane-bounded organelle(L=2),GO:0044464-cell part(L=2),
transcript26255.p1_1																		4641.GSMUA_Achr3P31110_001	1.4e-24	118.2		Viridiplantae	0TJHC@lilNOG,1BCKA@strNOG,1DQHZ@virNOG,COG0451@NOG,KOG1502@euNOG	Dihydroflavonol4-reductase	Biosynthesis of secondary metabolites (01110), Flavonoid biosynthesis (00941), Metabolic pathways (01100)	PFAM (Epimerase, NAD_binding_4, 3Beta_HSD, NmrA, adh_short, KR), SMART (TRANS)
transcript19024.p1_1	AT5G59300.1	84.6	162	25	0	8	169	4	165	3.4e-82	94.700000	AT5G59300.1 | ubiquitin-conjugating enzyme E2 | Chr5:23919868-23921193 REVERSE LENGTH=166 | 201606		all.95.centroids.80.centroids.uniq.pep-atonly_outfiles/similarity_search/blastp_all.95.centroids.80.centroids.uniq_arabidopsis_at11.out		No	Yes	39946.BGIOSGA000519-PA	7.9e-81	305.1	UBC13	Viridiplantae	0TWKC@lilNOG,15UNA@poaNOG,1BK0X@strNOG,1DX0U@virNOG,COG5078@NOG,KOG0425@euNOG	ubiquitin-conjugating enzyme	Ubiquitin mediated proteolysis (04120), Parkinson's disease (05012), Protein processing in endoplasmic reticulum (04141)	PFAM (UQ_con), SMART (UBCc, COIL)	GO:0009056-catabolic process(L=2),GO:0044237-cellular metabolic process(L=2),GO:0044238-primary metabolic process(L=2),GO:0071704-organic substance metabolic process(L=2),		GO:0016874-ligase activity(L=2),
transcript16546.p1_1	AT3G61460.1	47.8	157	73	4	1	152	1	153	7.7e-34	88.900000	AT3G61460.1 | brassinosteroid-responsive RING-H2 | Chr3:22741701-22742213 REVERSE LENGTH=170 | 201606		all.95.centroids.80.centroids.uniq.pep-atonly_outfiles/similarity_search/blastp_all.95.centroids.80.centroids.uniq_arabidopsis_at11.out		No	Yes	29760.VIT_15s0046g01880.t01	5.9e-36	156.0	BRH1	Viridiplantae	121N2@NOG,1BS89@strNOG,1E43D@virNOG,KOG0800@euNOG	E3 ubiquitin-protein ligase		PFAM (zf-C3HC4), SMART (RING, TRANS)	GO:0009719-response to endogenous stimulus(L=2),GO:0042221-response to chemical(L=2),
transcript14556.p1_1																		4113.PGSC0003DMT400001020	1.6e-09	68.2		Viridiplantae	0IH1B@euNOG,0YG86@NOG,1BFPI@strNOG,1DUTN@virNOG	rho guanine nucleotide exchange factor 8-like		PFAM (PRONE), SMART (COIL)	GO:0050789-regulation of biological process(L=2),GO:0065009-regulation of molecular function(L=2),		GO:0005085-guanyl-nucleotide exchange factor activity(L=2),GO:0030234-enzyme regulator activity(L=2),
transcript13719.p2_1
transcript13011.p1_1
transcript37360.p1_1	AT1G65290.1	76.3	93	22	0	79	171	34	126	5.3e-35	54.100000	AT1G65290.1 | mitochondrial acyl carrier protein 2 | Chr1:24249088-24250366 REVERSE LENGTH=126 | 201606		all.95.centroids.80.centroids.uniq.pep-atonly_outfiles/similarity_search/blastp_all.95.centroids.80.centroids.uniq_arabidopsis_at11.out		No	Yes	29760.VIT_04s0023g00840.t01	1.7e-35	154.5	OSI_19745	Viridiplantae	1BTKQ@strNOG,1E5GP@virNOG,COG0236@NOG,KOG1748@euNOG	Carrier of the growing fatty acid chain in fatty acid biosynthesis (By similarity)	Alzheimer's disease (05010), Huntington's disease (05016), Oxidative phosphorylation (00190), Parkinson's disease (05012), Metabolic pathways (01100)	PFAM (PP-binding)		GO:0043227-membrane-bounded organelle(L=2),GO:0043233-organelle lumen(L=2),GO:0044422-organelle part(L=2),GO:0044464-cell part(L=2),	GO:0043167-ion binding(L=2),
transcript36351.p1_1	AT5G03455.1	59.1	132	52	1	37	168	14	143	1.5e-42	76.700000	AT5G03455.1 | Rhodanese/Cell cycle control phosphatase superfamily protein | Chr5:862592-863949 FORWARD LENGTH=146 | 201606		all.95.centroids.80.centroids.uniq.pep-atonly_outfiles/similarity_search/blastp_all.95.centroids.80.centroids.uniq_arabidopsis_at11.out		No	Yes	4081.Solyc01g097140.2.1	2.7e-44	183.7		Viridiplantae	0IQGT@euNOG,1C721@strNOG,1EKZ6@virNOG,COG0607@NOG	Rhodanese-like domain		PFAM (Rhodanese), SMART (RHOD)
transcript34943.p1_1	AT5G12020.1	51.8	141	65	2	33	170	14	154	2.8e-36	80.200000	AT5G12020.1 | 17.6 kDa class II heat shock protein | Chr5:3882409-3882876 REVERSE LENGTH=155 | 201606		all.95.centroids.80.centroids.uniq.pep-atonly_outfiles/similarity_search/blastp_all.95.centroids.80.centroids.uniq_arabidopsis_at11.out		No	Yes	29760.VIT_04s0008g01520.t01	1.6e-41	174.5		Viridiplantae	1BS5V@strNOG,1E3ZB@virNOG,COG0071@NOG,KOG0710@euNOG	kda class ii heat shock	Protein processing in endoplasmic reticulum (04141)	PFAM (HSP20)	GO:0006950-response to stress(L=2),GO:0009628-response to abiotic stimulus(L=2),	GO:0044464-cell part(L=2),
transcript33738.p1_1																		4533.OB01G41680.1	3.5e-28	130.2		Viridiplantae	0IJZZ@euNOG,11KSN@NOG,1BKUY@strNOG,1DYQ9@virNOG	Jacalin		PFAM (Jacalin), SMART (Jacalin)
transcript33550.p1_1																		4555.Si002862m	2e-15	87.8		Viridiplantae	0J1SM@euNOG,0U0ES@lilNOG,0YQZM@NOG,15XR1@poaNOG,1BUK2@strNOG,1E6HM@virNOG	WRKY		PFAM (WRKY), SMART (WRKY)
transcript33169.p1_1	AT5G01740.1	43.0	149	70	4	27	171	25	162	1.3e-25	84.300000	AT5G01740.1 | Nuclear transport factor 2 (NTF2) family protein | Chr5:280793-281281 FORWARD LENGTH=162 | 201606		all.95.centroids.80.centroids.uniq.pep-atonly_outfiles/similarity_search/blastp_all.95.centroids.80.centroids.uniq_arabidopsis_at11.out		No	Yes	29760.VIT_08s0058g00800.t01	1.4e-24	118.2		Viridiplantae	0IZ0E@euNOG,0YQYD@NOG,1BS4A@strNOG,1E3ZH@virNOG	wound-induced protein		PFAM (WI12)
transcript32872.p1_1	AT5G44460.1	42.4	92	47	1	81	166	17	108	3.7e-12	50.000000	AT5G44460.1 | calmodulin like 43 | Chr5:17917286-17917831 FORWARD LENGTH=181 | 201606		all.95.centroids.80.centroids.uniq.pep-atonly_outfiles/similarity_search/blastp_all.95.centroids.80.centroids.uniq_arabidopsis_at11.out		No	Yes	3711.Bra038801.1-P	4.6e-12	76.6		Viridiplantae	1BS4J@strNOG,1E3ZM@virNOG,COG5126@NOG,KOG0027@euNOG	calcium-binding protein	Plant-pathogen interaction (04626)	PFAM (efhand), SMART (EFh)	GO:0016043-cellular component organization(L=2),GO:0044707-single-multicellular organism process(L=2),GO:0044763-single-organism cellular process(L=2),GO:0044767-single-organism developmental process(L=2),GO:0048856-anatomical structure development(L=2),		GO:0043167-ion binding(L=2),
transcript34396.p1_2_1
transcript27474.p1_1	AT4G39730.1	57.1	161	66	1	1	161	1	158	3.1e-51	93.600000	AT4G39730.1 | Lipase/lipooxygenase%2C PLAT/LH2 family protein | Chr4:18432950-18433581 FORWARD LENGTH=181 | 201606		all.95.centroids.80.centroids.uniq.pep-atonly_outfiles/similarity_search/blastp_all.95.centroids.80.centroids.uniq_arabidopsis_at11.out		No	Yes	4641.GSMUA_AchrUn_randomP15590_001	1.7e-54	217.6		Viridiplantae	0IY0R@euNOG,0TY3A@lilNOG,0ZKR3@NOG,1BRVW@strNOG,1E3QT@virNOG	wound stress protein		PFAM (PLAT, ATS3), SMART (SIGNAL, TRANS)		GO:0043227-membrane-bounded organelle(L=2),GO:0044422-organelle part(L=2),GO:0044464-cell part(L=2),
transcript27313.p1_1	AT1G31340.1	85.0	153	19	1	1	149	1	153	1.6e-68	86.600000	AT1G31340.1 | related to ubiquitin 1 | Chr1:11218076-11219417 REVERSE LENGTH=156 | 201606		all.95.centroids.80.centroids.uniq.pep-atonly_outfiles/similarity_search/blastp_all.95.centroids.80.centroids.uniq_arabidopsis_at11.out		No	Yes	3694.POPTR_0002s06320.1	2.2e-67	260.4		Viridiplantae	1BF8A@strNOG,1DT6N@virNOG,COG5272@NOG,KOG0001@euNOG	ubiquitin-NEDD8-like protein		PFAM (ubiquitin, Rad60-SLD), SMART (UBQ)	GO:0009056-catabolic process(L=2),GO:0009058-biosynthetic process(L=2),GO:0009719-response to endogenous stimulus(L=2),GO:0042221-response to chemical(L=2),GO:0044237-cellular metabolic process(L=2),GO:0044238-primary metabolic process(L=2),GO:0044707-single-multicellular organism process(L=2),GO:0044767-single-organism developmental process(L=2),GO:0048856-anatomical structure development(L=2),G…	GO:0043227-membrane-bounded organelle(L=2),GO:0044464-cell part(L=2),
transcript26943.p1_1	AT4G26480.2	71.3	115	32	1	56	170	61	174	5.3e-43	66.900000	AT4G26480.2 | RNA-binding KH domain-containing protein | Chr4:13372885-13374892 REVERSE LENGTH=223 | 201606		all.95.centroids.80.centroids.uniq.pep-atonly_outfiles/similarity_search/blastp_all.95.centroids.80.centroids.uniq_arabidopsis_at11.out		No	Yes	3847.GLYMA06G48070.1	4.5e-44	183.0	OSI_08744	Viridiplantae	1BF1M@strNOG,1DSZK@virNOG,COG5176@NOG,KOG1588@euNOG	KH domain-containing protein		PFAM (KH_1), SMART (KH)		GO:0043227-membrane-bounded organelle(L=2),GO:0044464-cell part(L=2),
transcript25860.p1_1	AT2G16600.1	86.4	169	23	0	3	171	4	172	8.7e-86	98.300000	AT2G16600.1 | rotamase CYP 3 | Chr2:7200862-7201383 FORWARD LENGTH=173 | 201606		all.95.centroids.80.centroids.uniq.pep-atonly_outfiles/similarity_search/blastp_all.95.centroids.80.centroids.uniq_arabidopsis_at11.out		No	Yes	3847.GLYMA12G02790.2	8.8e-88	328.2		Viridiplantae	1BEVV@strNOG,1DSTG@virNOG,COG0652@NOG,KOG0865@euNOG	PPIases accelerate the folding of proteins (By similarity)		PFAM (Pro_isomerase)	GO:0007154-cell communication(L=2),GO:0009605-response to external stimulus(L=2),GO:0009628-response to abiotic stimulus(L=2),GO:0009719-response to endogenous stimulus(L=2),GO:0042221-response to chemical(L=2),GO:0044237-cellular metabolic process(L=2),GO:0044238-primary metabolic process(L=2),GO:0044700-single organism signaling(L=2),GO:0044707-single-multicellular organism process(L=2),GO:0044…	GO:0044464-cell part(L=2),GO:0048046-apoplast(L=2),	GO:0016853-isomerase activity(L=2),
transcript36072.p1_1	AT3G02080.1	82.3	141	25	0	29	169	1	141	1.7e-65	81.500000	AT3G02080.1 | Ribosomal protein S19e family protein | Chr3:364138-365161 REVERSE LENGTH=143 | 201606		all.95.centroids.80.centroids.uniq.pep-atonly_outfiles/similarity_search/blastp_all.95.centroids.80.centroids.uniq_arabidopsis_at11.out		No	Yes	29760.VIT_17s0000g06980.t01	1e-67	261.5	RPS19	Viridiplantae	1BQS7@strNOG,1E2KA@virNOG,COG2238@NOG,KOG3411@euNOG	40S ribosomal protein	Ribosome (03010)	PFAM (Ribosomal_S19e)		GO:0005911-cell-cell junction(L=2),GO:0043227-membrane-bounded organelle(L=2),GO:0043228-non-membrane-bounded organelle(L=2),GO:0043233-organelle lumen(L=2),GO:0044422-organelle part(L=2),GO:0044464-cell part(L=2),
transcript35324.p1_1	AT5G67620.1	42.0	188	84	6	1	171	1	180	1.8e-27	98.800000	AT5G67620.1 | DUF4228 domain protein | Chr5:26964891-26965720 REVERSE LENGTH=182 | 201606		all.95.centroids.80.centroids.uniq.pep-atonly_outfiles/similarity_search/blastp_all.95.centroids.80.centroids.uniq_arabidopsis_at11.out		No	Yes	4081.Solyc02g092240.2.1	6.4e-30	136.0		Viridiplantae	0IXPD@euNOG,123BV@NOG,1BSIR@strNOG,1E4DR@virNOG	Inherit from euNOG: expressed protein				GO:0043228-non-membrane-bounded organelle(L=2),GO:0043234-protein complex(L=2),GO:0044422-organelle part(L=2),GO:0044464-cell part(L=2),
transcript34564.p1_1	AT4G02360.1	47.0	134	61	3	30	163	23	146	1.2e-29	77.500000	AT4G02360.1 | transmembrane protein%2C putative (Protein of unknown function%2C DUF538) | Chr4:1041179-1041643 FORWARD LENGTH=154 | 201606		all.95.centroids.80.centroids.uniq.pep-atonly_outfiles/similarity_search/blastp_all.95.centroids.80.centroids.uniq_arabidopsis_at11.out		No	No	4555.Si026925m	8.4e-30	135.6	OSI_35652	Viridiplantae	0J2TT@euNOG,0TZE4@lilNOG,0YQR5@NOG,15WNM@poaNOG,1BSIN@strNOG,1E4DP@virNOG	Protein of unknown function, DUF538		PFAM (DUF538), SMART (SIGNAL, TRANS)
transcript34507.p1_1
transcript33774.p1_1	AT1G14205.1	51.4	173	77	3	1	171	1	168	4.9e-36	98.800000	AT1G14205.1 | Ribosomal L18p/L5e family protein | Chr1:4855570-4856762 FORWARD LENGTH=169 | 201606		all.95.centroids.80.centroids.uniq.pep-atonly_outfiles/similarity_search/blastp_all.95.centroids.80.centroids.uniq_arabidopsis_at11.out		No	Yes	4641.GSMUA_Achr3P01820_001	8.9e-40	168.7		Viridiplantae	0IN4I@euNOG,0U6IJ@lilNOG,0Y2MQ@NOG,1C6KQ@strNOG,1EKHE@virNOG	Ribosomal L18p/L5e family		PFAM (Ribosomal_L18p)
transcript31789.p1_1																		39946.BGIOSGA022352-PA	3.7e-09	67.0		Viridiplantae	0J5DM@euNOG,0U1C4@lilNOG,125HM@NOG,15YNE@poaNOG,1BWF1@strNOG,1E8M1@virNOG	Protein of unknown function (DUF1674)		PFAM (DUF1674), SMART (COIL)
transcript31485.p1_1	AT2G44860.1	64.5	172	48	1	1	172	1	159	1.1e-59	99.400000	AT2G44860.1 | Ribosomal protein L24e family protein | Chr2:18501034-18502128 REVERSE LENGTH=159 | 201606		all.95.centroids.80.centroids.uniq.pep-atonly_outfiles/similarity_search/blastp_all.95.centroids.80.centroids.uniq_arabidopsis_at11.out		No	Yes	3218.PP1S343_39V6.1	1.7e-70	270.8	RLP24	Viridiplantae	1BDA1@strNOG,1DR7F@virNOG,COG2075@NOG,KOG1723@euNOG	ribosome biogenesis protein	Ribosome (03010)	PFAM (Ribosomal_L24e), SMART (TRASH, COIL)		GO:0043227-membrane-bounded organelle(L=2),GO:0043228-non-membrane-bounded organelle(L=2),GO:0043233-organelle lumen(L=2),GO:0044422-organelle part(L=2),GO:0044464-cell part(L=2),
transcript28273.p1_2_1	AT4G12860.1	43.0	151	79	1	14	164	1	144	9.2e-27	87.300000	AT4G12860.1 | EF hand calcium-binding protein family | Chr4:7538444-7538902 REVERSE LENGTH=152 | 201606		all.95.centroids.80.centroids.uniq.pep-atonly_outfiles/similarity_search/blastp_all.95.centroids.80.centroids.uniq_arabidopsis_at11.out		No	Yes	4558.Sb08g007280.1	2.8e-25	120.6	AGD11	Viridiplantae	0TY64@lilNOG,15VE4@poaNOG,1BQVB@strNOG,1E2P3@virNOG,COG5126@NOG,KOG0027@euNOG	calmodulin-like protein	Plant-pathogen interaction (04626)	PFAM (efhand, SPARC_Ca_bdg), SMART (EFh, SIGNAL)		GO:0043227-membrane-bounded organelle(L=2),GO:0044464-cell part(L=2),
transcript23918.p1_1	AT4G37010.2	46.4	125	67	0	1	125	1	125	4e-22	72.300000	AT4G37010.2 | centrin 2 | Chr4:17444315-17445380 FORWARD LENGTH=171 | 201606		all.95.centroids.80.centroids.uniq.pep-atonly_outfiles/similarity_search/blastp_all.95.centroids.80.centroids.uniq_arabidopsis_at11.out		No	Yes	3694.POPTR_0005s18120.1	2.4e-29	134.0		Viridiplantae	1BQ3M@strNOG,1E3D9@virNOG,COG5126@NOG,KOG0028@euNOG	calcium-binding protein	Plant-pathogen interaction (04626)	PFAM (efhand, SPARC_Ca_bdg), SMART (EFh)		GO:0044464-cell part(L=2),
transcript23680.p1_1	AT1G13690.1	70.8	168	48	1	3	169	9	176	4.7e-63	96.500000	AT1G13690.1 | ATPase E1 | Chr1:4693380-4694179 FORWARD LENGTH=177 | 201606		all.95.centroids.80.centroids.uniq.pep-atonly_outfiles/similarity_search/blastp_all.95.centroids.80.centroids.uniq_arabidopsis_at11.out		No	Yes	29760.VIT_05s0102g00560.t01	7.8e-68	261.9		Viridiplantae	1BIVI@strNOG,1DWSQ@virNOG,COG0652@NOG,KOG0111@euNOG	RNA recognition motif. (a.k.a. RRM, RBD, or RNP domain)	Spliceosome (03040)	PFAM (RRM_1), SMART (COIL, RRM)
transcript14155.p1_1	AT5G07840.1	68.6	159	48	1	15	171	17	175	5.4e-19	90.800000	AT5G07840.1 | Ankyrin repeat family protein | Chr5:2506764-2507291 REVERSE LENGTH=175 | 201606		all.95.centroids.80.centroids.uniq.pep-atonly_outfiles/similarity_search/blastp_all.95.centroids.80.centroids.uniq_arabidopsis_at11.out		No	Yes	15368.BRADI3G00400.1	2.9e-22	110.5		Viridiplantae	0TJJF@lilNOG,15GDW@poaNOG,1BDSN@strNOG,1DRPN@virNOG,COG0666@NOG,KOG0504@euNOG	Ankyrin repeat-containing protein		PFAM (Ank), SMART (ANK)	GO:0019953-sexual reproduction(L=2),GO:0022414-reproductive process(L=2),GO:0032504-multicellular organism reproduction(L=2),GO:0044707-single-multicellular organism process(L=2),GO:0044763-single-organism cellular process(L=2),GO:0048856-anatomical structure development(L=2),	GO:0043227-membrane-bounded organelle(L=2),GO:0044464-cell part(L=2),
transcript38364.p1_1	AT1G56300.2	56.3	103	44	1	4	105	12	114	7.1e-29	62.600000	AT1G56300.2 | Chaperone DnaJ-domain superfamily protein | Chr1:21079273-21080168 REVERSE LENGTH=119 | 201606		all.95.centroids.80.centroids.uniq.pep-atonly_outfiles/similarity_search/blastp_all.95.centroids.80.centroids.uniq_arabidopsis_at11.out		No	Yes	3847.GLYMA03G39200.1	1.5e-28	131.3		Viridiplantae	1BSP0@strNOG,1E4F3@virNOG,COG0484@NOG,KOG0714@euNOG	chaperone protein		PFAM (DnaJ), SMART (DnaJ, COIL)
transcript35743.p1_1	AT4G40030.1	100.0	125	0	0	49	173	12	136	7.2e-64	71.800000	AT4G40030.1 | Histone superfamily protein | Chr4:18555840-18556417 REVERSE LENGTH=136 | 201606		all.95.centroids.80.centroids.uniq.pep-atonly_outfiles/similarity_search/blastp_all.95.centroids.80.centroids.uniq_arabidopsis_at11.out		No	Yes	4081.Solyc04g074580.1.1	1.1e-61	241.5		Viridiplantae	1BQXU@strNOG,1E2RK@virNOG,COG2036@NOG,KOG1745@euNOG	histone H3	Transcriptional misregulation in cancer (05202), Alcoholism (05034), Systemic lupus erythematosus (05322)	PFAM (Histone), SMART (H3)		GO:0043227-membrane-bounded organelle(L=2),GO:0043228-non-membrane-bounded organelle(L=2),GO:0044464-cell part(L=2),
transcript35714.p1_1
transcript35402.p1_1
transcript33045.p1_1
transcript26792.p1_1	AT5G51010.1	72.3	101	28	0	71	171	52	152	6e-42	58.000000	AT5G51010.1 | Rubredoxin-like superfamily protein | Chr5:20744615-20745344 FORWARD LENGTH=154 | 201606		all.95.centroids.80.centroids.uniq.pep-atonly_outfiles/similarity_search/blastp_all.95.centroids.80.centroids.uniq_arabidopsis_at11.out		No	Yes	4641.GSMUA_Achr10P12180_001	2.7e-44	183.7		Viridiplantae	0IX3C@euNOG,0TZJK@lilNOG,11VMQ@NOG,1BRRX@strNOG,1E3KQ@virNOG	Rubredoxin		PFAM (Rubredoxin), SMART (TRANS)
transcript25679.p1_1	AT2G04630.1	74.5	149	31	3	1	147	1	144	1.4e-52	99.300000	AT2G04630.1 | RNA polymerase Rpb6 | Chr2:1619168-1620246 REVERSE LENGTH=144 | 201606		all.95.centroids.80.centroids.uniq.pep-atonly_outfiles/similarity_search/blastp_all.95.centroids.80.centroids.uniq_arabidopsis_at11.out		No	Yes	3218.PP1S197_12V6.1	8.4e-55	218.4		Viridiplantae	1BRQW@strNOG,1E3JK@virNOG,COG1758@NOG,KOG3405@euNOG	DNA-directed RNA polymerases I, II, and III	Cytosolic DNA-sensing pathway (04623), Metabolic pathways (01100), Pyrimidine metabolism (00240), Huntington's disease (05016), Epstein-Barr virus infection (05169), Purine metabolism (00230), RNA polymerase (03020)	PFAM (RNA_pol_Rpb6), SMART (TRANS)		GO:0043227-membrane-bounded organelle(L=2),GO:0043233-organelle lumen(L=2),GO:0043234-protein complex(L=2),GO:0044422-organelle part(L=2),GO:0044464-cell part(L=2),
transcript26703.p1_1																		4081.Solyc11g065270.1.1	1.4e-16	91.7		Viridiplantae	0J058@euNOG,0YS9I@NOG,1BTTR@strNOG,1E5PY@virNOG	NA		SMART (COIL)			GO:0043167-ion binding(L=2),
transcript26672.p1_1																		29760.VIT_17s0000g08840.t01	5.8e-47	192.6		Viridiplantae	0ISFX@euNOG,0YNY6@NOG,1C7C1@strNOG,1EM9H@virNOG	NA		SMART (SIGNAL)
transcript26525.p1_2_1	AT3G52905.1	52.2	159	75	1	1	159	1	158	2.8e-39	91.400000	AT3G52905.1 | Polynucleotidyl transferase%2C ribonuclease H-like superfamily protein | Chr3:19614142-19615471 REVERSE LENGTH=170 | 201606		all.95.centroids.80.centroids.uniq.pep-atonly_outfiles/similarity_search/blastp_all.95.centroids.80.centroids.uniq_arabidopsis_at11.out		No	Yes	4641.GSMUA_Achr11P09530_001	4.2e-45	186.4		Viridiplantae	0IWYK@euNOG,0TYE2@lilNOG,1BR2G@strNOG,1E2WM@virNOG,COG0816@NOG	Uncharacterised protein family (UPF0081)		PFAM (UPF0081), SMART (YqgFc, TRANS)
transcript26303.p1_2_1	AT5G64180.1	54.7	139	63	0	22	160	7	145	2.3e-30	79.900000	AT5G64180.1 | tropomyosin | Chr5:25677163-25678204 FORWARD LENGTH=158 | 201606		all.95.centroids.80.centroids.uniq.pep-atonly_outfiles/similarity_search/blastp_all.95.centroids.80.centroids.uniq_arabidopsis_at11.out		No	Yes	4113.PGSC0003DMT400032782	2.1e-41	174.1		Viridiplantae	0J04Z@euNOG,11UCN@NOG,1BRVY@strNOG,1E3QW@virNOG	NA		SMART (COIL)
transcript16585.p1_2_1
transcript24488.p1_1	AT1G71780.1	45.0	160	86	2	13	171	38	196	6.2e-39	91.400000	AT1G71780.1 | WD repeat protein | Chr1:26995406-26996638 REVERSE LENGTH=197 | 201606		all.95.centroids.80.centroids.uniq.pep-atonly_outfiles/similarity_search/blastp_all.95.centroids.80.centroids.uniq_arabidopsis_at11.out		No	Yes	4641.GSMUA_Achr3P20510_001	1.6e-41	174.5		Eukaryotes	0IPJI@euNOG,0XXUP@NOG	(ABC) transporter	ABC transporters (02010)	PFAM (ABC_tran), SMART (TRANS, AAA)
transcript22827.p1_1	AT3G63080.1	71.1	173	49	1	1	173	1	172	2.6e-69	99.400000	AT3G63080.1 | glutathione peroxidase 5 | Chr3:23310161-23311200 FORWARD LENGTH=173 | 201606		all.95.centroids.80.centroids.uniq.pep-atonly_outfiles/similarity_search/blastp_all.95.centroids.80.centroids.uniq_arabidopsis_at11.out		No	Yes	4641.GSMUA_Achr4P26240_001	9.2e-69	265.0		Viridiplantae	1BHQC@strNOG,1DVKX@virNOG,COG0386@NOG,KOG1651@euNOG	glutathione peroxidase	Glutathione metabolism (00480), Arachidonic acid metabolism (00590)	PFAM (GSHPx, AhpC-TSA, Redoxin)	GO:0006950-response to stress(L=2),GO:0009628-response to abiotic stimulus(L=2),GO:0042221-response to chemical(L=2),GO:0044710-single-organism metabolic process(L=2),	GO:0043227-membrane-bounded organelle(L=2),GO:0044464-cell part(L=2),GO:0048046-apoplast(L=2),	GO:0004601-peroxidase activity(L=2),GO:0016491-oxidoreductase activity(L=2),
transcript9770.p1_1																		4113.PGSC0003DMT400078120	8.2e-41	172.2		Viridiplantae	0IK04@euNOG,0Y90Q@NOG,1BHXU@strNOG,1DVU6@virNOG	Nodulin-like		PFAM (Nodulin-like), SMART (TRANS, SIGNAL, COIL)
transcript37011.p1_1
transcript36676.p1_1	AT2G41475.1	47.9	165	82	2	9	170	4	167	1.6e-39	92.600000	AT2G41475.1 | Embryo-specific protein 3%2C (ATS3) | Chr2:17295259-17296329 REVERSE LENGTH=179 | 201606		all.95.centroids.80.centroids.uniq.pep-atonly_outfiles/similarity_search/blastp_all.95.centroids.80.centroids.uniq_arabidopsis_at11.out		No	Yes	59689.fgenesh2_kg.4__2284__AT2G41475.1	1.3e-38	164.9		Viridiplantae	0C3SE@braNOG,0J0EH@euNOG,0YRBB@NOG,1BS1B@strNOG,1E3W4@virNOG	Embryo-specific protein 3, (ATS3)		PFAM (ATS3), SMART (SIGNAL, TRANS)		GO:0005911-cell-cell junction(L=2),
transcript34589.p1_1	AT1G76020.1	41.4	133	76	1	14	144	7	139	9e-30	74.900000	AT1G76020.1 | Thioredoxin superfamily protein | Chr1:28532243-28533542 REVERSE LENGTH=225 | 201606		all.95.centroids.80.centroids.uniq.pep-atonly_outfiles/similarity_search/blastp_all.95.centroids.80.centroids.uniq_arabidopsis_at11.out		No	Yes	4641.GSMUA_AchrUn_randomP27950_001	7.2e-37	159.1		Viridiplantae	0TX2E@lilNOG,11WGZ@NOG,1BQV0@strNOG,1E14H@virNOG,KOG2567@euNOG	Inherit from KOG: ribonuclease P MRP 25kDa		PFAM (DSBA), SMART (SIGNAL, TRANS)		GO:0043227-membrane-bounded organelle(L=2),GO:0044464-cell part(L=2),
transcript32488.p1_1	AT1G52720.1	31.5	124	68	3	41	163	1	108	3.7e-07	70.300000	AT1G52720.1 | hypothetical protein | Chr1:19641007-19641360 FORWARD LENGTH=117 | 201606		all.95.centroids.80.centroids.uniq.pep-atonly_outfiles/similarity_search/blastp_all.95.centroids.80.centroids.uniq_arabidopsis_at11.out		No	No
transcript31543.p1_1
transcript26373.p1_1	AT1G03150.1	89.1	174	19	0	1	174	1	174	4.5e-90	99.400000	AT1G03150.1 | Acyl-CoA N-acyltransferases (NAT) superfamily protein | Chr1:756461-758441 FORWARD LENGTH=174 | 201606		all.95.centroids.80.centroids.uniq.pep-atonly_outfiles/similarity_search/blastp_all.95.centroids.80.centroids.uniq_arabidopsis_at11.out		No	Yes	3847.GLYMA03G31120.1	1.4e-88	330.9		Viridiplantae	1BJCR@strNOG,1DXA5@virNOG,COG0456@NOG,KOG3234@euNOG	FR47-like protein		PFAM (Acetyltransf_1, FR47)
transcript11245.p1_1																		3694.POPTR_0005s13960.1	3.5e-60	236.5		Viridiplantae	1BGZR@strNOG,1DUWB@virNOG,COG0520@NOG,KOG2142@euNOG	expressed protein		PFAM (Aminotran_5)		GO:0044464-cell part(L=2),
transcript10018.p1_2_1
transcript16882.p1_1
transcript35959.p1_1	AT3G23255.2	53.3	120	47	3	1	118	85	197	1.3e-28	67.000000	AT3G23255.2 | tRNA dimethylallyltransferase | Chr3:8311795-8312947 FORWARD LENGTH=225 | 201606		all.95.centroids.80.centroids.uniq.pep-atonly_outfiles/similarity_search/blastp_all.95.centroids.80.centroids.uniq_arabidopsis_at11.out		No	Yes	29760.VIT_01s0244g00160.t01	7.7e-39	165.6		Viridiplantae	0IVMV@euNOG,11INW@NOG,1BMZ0@strNOG,1DZTD@virNOG	NA		PFAM (AAA, KaiC)
transcript34459.p1_1	AT1G53160.1	55.6	108	48	0	53	160	54	161	5.8e-29	61.400000	AT1G53160.1 | squamosa promoter binding protein-like 4 | Chr1:19806478-19807080 FORWARD LENGTH=174 | 201606		all.95.centroids.80.centroids.uniq.pep-atonly_outfiles/similarity_search/blastp_all.95.centroids.80.centroids.uniq_arabidopsis_at11.out		No	Yes	29760.VIT_10s0003g00050.t01	4.2e-29	133.3		Viridiplantae	0J07E@euNOG,0ZM8F@NOG,1BU71@strNOG,1E63S@virNOG	SBP domain		PFAM (SBP)
transcript34165.p1_1
transcript33654.p1_1																		3694.POPTR_0012s13320.1	6.8e-11	72.8		Viridiplantae	0IW7C@euNOG,0Y7QC@NOG,1BR62@strNOG,1E306@virNOG	Jacalin		PFAM (Jacalin), SMART (Jacalin)
transcript26621.p1_1
transcript32920.p1_1																		3218.PP1S30_232V6.1	3.3e-50	203.4		Viridiplantae	0J52H@euNOG,1E899@virNOG,COG0500@NOG	Putative RNA methylase family UPF0020		PFAM (UPF0020, CMAS, DOT1, Methyltransf_11, PrmA, MetW, Methyltransf_4)
transcript32517.p1_1	AT2G31410.1	54.0	189	71	5	1	173	1	189	8.5e-20	98.300000	AT2G31410.1 | coiled-coil protein | Chr2:13392220-13392819 REVERSE LENGTH=199 | 201606		all.95.centroids.80.centroids.uniq.pep-atonly_outfiles/similarity_search/blastp_all.95.centroids.80.centroids.uniq_arabidopsis_at11.out		No	Yes	3847.GLYMA19G27510.1	7.7e-31	139.0		Viridiplantae	0IX44@euNOG,11X81@NOG,1BRAZ@strNOG,1E355@virNOG	NA		SMART (COIL)
transcript28953.p1_1																		3847.GLYMA13G04460.1	5.9e-15	86.3		Viridiplantae	0J2YB@euNOG,0Y190@NOG,1BTPI@strNOG,1E5JR@virNOG	NA		PFAM (SecE), SMART (TRANS)
transcript27460.p1_1	AT5G64040.1	64.3	126	41	1	54	175	46	171	2.3e-41	69.300000	AT5G64040.1 | photosystem I reaction center subunit PSI-N%2C chloroplast%2C putative / PSI-N%2C putative (PSAN) | Chr5:25628724-25629409 REVERSE LENGTH=171 | 201606		all.95.centroids.80.centroids.uniq.pep-atonly_outfiles/similarity_search/blastp_all.95.centroids.80.centroids.uniq_arabidopsis_at11.out		No	No	4555.Si011251m	3e-43	180.3	PSAN	Viridiplantae	0IY0S@euNOG,0TZ7A@lilNOG,1281Y@NOG,15WJN@poaNOG,1BS8V@strNOG,1E442@virNOG	Photosystem I reaction center subunit	Photosynthesis (00195), Metabolic pathways (01100)	PFAM (PsaN), SMART (TRANS)		GO:0043227-membrane-bounded organelle(L=2),GO:0044422-organelle part(L=2),GO:0044464-cell part(L=2),
transcript25980.p1_1	AT4G16710.1	63.7	168	61	0	8	175	9	176	9e-54	95.500000	AT4G16710.1 | glycosyltransferase family protein 28 | Chr4:9398818-9399618 FORWARD LENGTH=176 | 201606		all.95.centroids.80.centroids.uniq.pep-atonly_outfiles/similarity_search/blastp_all.95.centroids.80.centroids.uniq_arabidopsis_at11.out		No	Yes	29760.VIT_00s0340g00070.t01	7.9e-60	235.3		Viridiplantae	1BRM9@strNOG,1E3FU@virNOG,COG5017@NOG,KOG3349@euNOG	UDP-N-acetylglucosamine transferase subunit ALG13	Metabolic pathways (01100), Various types of N-glycan biosynthesis (00513), N-Glycan biosynthesis (00510)	PFAM (Glyco_tran_28_C)
transcript25270.p1_1	AT3G53430.1	88.5	165	19	0	1	165	1	165	1.2e-79	93.800000	AT3G53430.1 | Ribosomal protein L11 family protein | Chr3:19809895-19810395 REVERSE LENGTH=166 | 201606		all.95.centroids.80.centroids.uniq.pep-atonly_outfiles/similarity_search/blastp_all.95.centroids.80.centroids.uniq_arabidopsis_at11.out		No	Yes	4513.MLOC_71541.1	4.8e-81	305.8	RPL12	Viridiplantae	0TKWK@lilNOG,15RKE@poaNOG,1BE3E@strNOG,1DS18@virNOG,COG0080@NOG,KOG0886@euNOG	60S ribosomal protein	Ribosome (03010)	PFAM (Ribosomal_L11, Ribosomal_L11_N), SMART (RL11)	GO:0006950-response to stress(L=2),GO:0009628-response to abiotic stimulus(L=2),	GO:0005911-cell-cell junction(L=2),GO:0043227-membrane-bounded organelle(L=2),GO:0043228-non-membrane-bounded organelle(L=2),GO:0043233-organelle lumen(L=2),GO:0044422-organelle part(L=2),GO:0044464-cell part(L=2),	GO:0043167-ion binding(L=2),
transcript23291.p1_2_1	AT3G04090.1	57.2	173	74	0	2	174	65	237	6.2e-55	98.300000	AT3G04090.1 | small and basic intrinsic protein 1A | Chr3:1072340-1074031 REVERSE LENGTH=240 | 201606		all.95.centroids.80.centroids.uniq.pep-atonly_outfiles/similarity_search/blastp_all.95.centroids.80.centroids.uniq_arabidopsis_at11.out		No	Yes	29760.VIT_08s0007g07680.t01	6.7e-67	258.8		Viridiplantae	1BMYK@strNOG,1DZSY@virNOG,COG0580@NOG,KOG0223@euNOG	basic intrinsic protein		PFAM (MIP), SMART (TRANS)	GO:0044763-single-organism cellular process(L=2),GO:0051234-establishment of localization(L=2),	GO:0043227-membrane-bounded organelle(L=2),GO:0044422-organelle part(L=2),GO:0044425-membrane part(L=2),GO:0044464-cell part(L=2),	GO:0022857-transmembrane transporter activity(L=2),GO:0022892-substrate-specific transporter activity(L=2),
transcript33354.p2_1																		3847.GLYMA18G10340.1	6.2e-61	238.8	SEC13	Viridiplantae	0XPFM@NOG,1BF68@strNOG,1DSE5@virNOG,KOG1332@euNOG	protein SEC13 homolog	RNA transport (03013), Protein processing in endoplasmic reticulum (04141)	PFAM (WD40), SMART (WD40)		GO:0043227-membrane-bounded organelle(L=2),GO:0043228-non-membrane-bounded organelle(L=2),GO:0043233-organelle lumen(L=2),GO:0043234-protein complex(L=2),GO:0044422-organelle part(L=2),GO:0044425-membrane part(L=2),GO:0044464-cell part(L=2),
transcript17919.p2_1
transcript17300.p1_1	AT1G68490.1	34.5	174	83	8	27	175	16	183	3.1e-14	84.700000	AT1G68490.1 | translocase subunit seca | Chr1:25693926-25694946 FORWARD LENGTH=183 | 201606		all.95.centroids.80.centroids.uniq.pep-atonly_outfiles/similarity_search/blastp_all.95.centroids.80.centroids.uniq_arabidopsis_at11.out		No	Yes	3218.PP1S9_276V6.1	1.2e-23	115.2		Viridiplantae	0J5F6@euNOG,0YUTR@NOG,1BWDY@strNOG,1E8CT@virNOG	NA
transcript1619.p1_2_1
transcript11157.p1_2_1	AT5G48480.1	42.1	159	87	3	1	159	1	154	3.7e-23	90.300000	AT5G48480.1 | Lactoylglutathione lyase / glyoxalase I family protein | Chr5:19644814-19645658 FORWARD LENGTH=166 | 201606		all.95.centroids.80.centroids.uniq.pep-atonly_outfiles/similarity_search/blastp_all.95.centroids.80.centroids.uniq_arabidopsis_at11.out		No	Yes	88036.EFJ25838	6.5e-46	189.1		Viridiplantae	0J2F2@euNOG,0YUXH@NOG,1BUNX@strNOG,1E6KU@virNOG	NA		PFAM (Glyoxalase, 3-dmu-9_3-mt)		GO:0044464-cell part(L=2),
transcript22501.p2_1
transcript35169.p1_1																		4081.Solyc02g038690.1.1	1.4e-27	128.3	HTB2	Eukaryotes	11NV5@NOG,KOG1744@euNOG	Core component of nucleosome. Nucleosomes wrap and compact DNA into chromatin, limiting DNA accessibility to the cellular machineries which require DNA as a template. Histones thereby play a central role in transcription regulation, DNA repair, DNA replication and chromosomal stability. DNA accessibility is regulated via a complex set of post-translational modifications of histones, also called h…	Alcoholism (05034), Systemic lupus erythematosus (05322), Viral carcinogenesis (05203)	PFAM (Histone, CBFD_NFYB_HMF), SMART (H2B)		GO:0043227-membrane-bounded organelle(L=2),GO:0043228-non-membrane-bounded organelle(L=2),GO:0044464-cell part(L=2),
transcript34490.p1_1	AT5G15770.1	61.2	147	56	1	29	175	3	148	9.7e-48	83.100000	AT5G15770.1 | glucose-6-phosphate acetyltransferase 1 | Chr5:5144093-5144542 REVERSE LENGTH=149 | 201606		all.95.centroids.80.centroids.uniq.pep-atonly_outfiles/similarity_search/blastp_all.95.centroids.80.centroids.uniq_arabidopsis_at11.out		No	Yes	3847.GLYMA19G37990.1	5.9e-55	219.2	OSI_08705	Viridiplantae	1BS8R@strNOG,1E43Y@virNOG,COG0454@NOG,KOG3396@euNOG	glucosamine 6-phosphate N-acetyltransferase	Biosynthesis of secondary metabolites (01110), Amino sugar and nucleotide sugar metabolism (00520)	PFAM (Acetyltransf_1)	GO:0009058-biosynthetic process(L=2),GO:0044707-single-multicellular organism process(L=2),GO:0044767-single-organism developmental process(L=2),GO:0048856-anatomical structure development(L=2),GO:0071704-organic substance metabolic process(L=2),	GO:0043227-membrane-bounded organelle(L=2),GO:0044422-organelle part(L=2),GO:0044425-membrane part(L=2),GO:0044464-cell part(L=2),	GO:0016740-transferase activity(L=2),
transcript30474.p1_1																		3218.PP1S27_179V6.1	1.5e-18	98.2		Viridiplantae	0J2KR@euNOG,0XYG5@NOG,1BVBF@strNOG,1E7B3@virNOG	Histone H1		PFAM (Linker_histone), SMART (H15)		GO:0043227-membrane-bounded organelle(L=2),GO:0044464-cell part(L=2),
transcript30354.p1_1
transcript28503.p1_1	AT2G29540.1	55.0	100	45	0	70	169	1	100	1.3e-23	56.500000	AT2G29540.1 | RNApolymerase 14 kDa subunit | Chr2:12642727-12643828 FORWARD LENGTH=122 | 201606		all.95.centroids.80.centroids.uniq.pep-atonly_outfiles/similarity_search/blastp_all.95.centroids.80.centroids.uniq_arabidopsis_at11.out		No	Yes	3218.PP1S74_182V6.1	1.3e-33	148.3		Viridiplantae	1BT86@strNOG,1E53Z@virNOG,COG1761@NOG,KOG3438@euNOG	DNA-directed RNA polymerases I and III subunit	Cytosolic DNA-sensing pathway (04623), Metabolic pathways (01100), Pyrimidine metabolism (00240), Epstein-Barr virus infection (05169), Purine metabolism (00230), RNA polymerase (03020)	PFAM (RNA_pol_L), SMART (COIL)		GO:0043227-membrane-bounded organelle(L=2),GO:0043233-organelle lumen(L=2),GO:0043234-protein complex(L=2),GO:0044422-organelle part(L=2),GO:0044464-cell part(L=2),
transcript27644.p1_1	AT4G01150.1	71.2	111	26	1	63	173	59	163	1.4e-38	62.700000	AT4G01150.1 | CURVATURE THYLAKOID 1A-like protein | Chr4:493692-494668 FORWARD LENGTH=164 | 201606		all.95.centroids.80.centroids.uniq.pep-atonly_outfiles/similarity_search/blastp_all.95.centroids.80.centroids.uniq_arabidopsis_at11.out		No	Yes	4081.Solyc10g011770.2.1	5e-38	162.9		Viridiplantae	0IXPS@euNOG,11YWG@NOG,1BS9G@strNOG,1E44M@virNOG	NA		SMART (TRANS)		GO:0043227-membrane-bounded organelle(L=2),GO:0044422-organelle part(L=2),GO:0044464-cell part(L=2),
transcript26788.p1_2_1	AT1G74930.1	47.0	164	64	6	13	173	11	154	1e-28	91.000000	AT1G74930.1 | Integrase-type DNA-binding superfamily protein | Chr1:28144239-28144826 FORWARD LENGTH=195 | 201606		all.95.centroids.80.centroids.uniq.pep-atonly_outfiles/similarity_search/blastp_all.95.centroids.80.centroids.uniq_arabidopsis_at11.out		No	Yes	29760.VIT_04s0008g02230.t01	1.4e-27	128.3		Viridiplantae	0JCSI@euNOG,0YZF0@NOG,1BUCN@strNOG,1E6S9@virNOG	Transcription factor		PFAM (AP2), SMART (AP2)
transcript26766.p1_1																		4641.GSMUA_Achr3P07610_001	5.3e-48	196.1		Viridiplantae	0TJ8G@lilNOG,10YSF@NOG,1BCBH@strNOG,1DQ9H@virNOG,KOG2488@euNOG	Acetyltransferase (GNAT) family		PFAM (Acetyltransf_1, FR47), SMART (COIL)
transcript35342.p1_1																		29760.VIT_15s0048g01710.t01	1.5e-29	134.8		Viridiplantae	1DQD1@virNOG,COG0604@NOG,KOG1198@euNOG	quinone-oxidoreductase homolog, chloroplastic-like		PFAM (ADH_N, ADH_zinc_N)
transcript32722.p1_1
transcript28770.p1_1
transcript25041.p1_1	AT5G60340.1	61.9	168	62	1	5	172	11	176	6.9e-62	94.400000	AT5G60340.1 | P-loop containing nucleoside triphosphate hydrolases superfamily protein | Chr5:24275098-24275891 REVERSE LENGTH=178 | 201606		all.95.centroids.80.centroids.uniq.pep-atonly_outfiles/similarity_search/blastp_all.95.centroids.80.centroids.uniq_arabidopsis_at11.out		No	Yes	4533.OB0037G10170.1	7e-72	275.4		Viridiplantae	0TWBT@lilNOG,15R4Y@poaNOG,1BD6H@strNOG,1DUMJ@virNOG,COG1936@NOG,KOG3347@euNOG	Adenylate kinase isoenzyme	Basal transcription factors (03022), Ribosome biogenesis in eukaryotes (03008)	PFAM (AAA, ADK, FtsK_SpoIIIE)	GO:0006807-nitrogen compound metabolic process(L=2),GO:0044237-cellular metabolic process(L=2),GO:0044238-primary metabolic process(L=2),GO:0044710-single-organism metabolic process(L=2),GO:0044767-single-organism developmental process(L=2),GO:0048589-developmental growth(L=2),GO:0071704-organic substance metabolic process(L=2),	GO:0043227-membrane-bounded organelle(L=2),GO:0044464-cell part(L=2),	GO:0016740-transferase activity(L=2),
transcript24767.p1_1	AT1G48350.1	79.2	125	26	0	53	177	46	170	2.1e-50	70.200000	AT1G48350.1 | Ribosomal L18p/L5e family protein | Chr1:17867269-17868215 FORWARD LENGTH=170 | 201606		all.95.centroids.80.centroids.uniq.pep-atonly_outfiles/similarity_search/blastp_all.95.centroids.80.centroids.uniq_arabidopsis_at11.out		No	Yes	4081.Solyc12g098890.1.1	2e-50	204.1	PRPL18	Viridiplantae	0IN4U@euNOG,1C6KX@strNOG,1EKHM@virNOG,COG0256@NOG	ribosomal protein l18	Ribosome (03010)	PFAM (Ribosomal_L18p), SMART (COIL)		GO:0043227-membrane-bounded organelle(L=2),GO:0044422-organelle part(L=2),GO:0044464-cell part(L=2),
transcript22631.p1_1																		3218.PP1S90_24V6.1	9.5e-45	185.3		Ancestor	11ZUJ@NOG	Cupin 2 Conserved Barrel Domain Protein		PFAM (Cupin_2, AraC_binding, Cupin_3, Cupin_1, EutQ, Mif2)
transcript20593.p1_1																		3218.PP1S193_70V6.1	1.9e-13	81.3		Viridiplantae	0IRVA@euNOG,0XPJ0@NOG,1C7A6@strNOG,1EM7D@virNOG	histone acetyltransferase	Pathways in cancer (05200), Jak-STAT signaling pathway (04630), Viral carcinogenesis (05203), Renal cell carcinoma (05211), Cell cycle (04110), HTLV-I infection (05166), TGF-beta signaling pathway (04350), Hepatitis B (05161), Wnt signaling pathway (04310), Herpes simplex infection (05168), HIF-1 signaling pathway (04066), Huntington's disease (05016), Epstein-Barr virus infection (05169), Melano…	PFAM (zf-TAZ, KAT11, ZZ, PHD), SMART (ZnF_ZZ, ZnF_TAZ, PHD, COIL)	GO:0003006-developmental process involved in reproduction(L=2),GO:0016043-cellular component organization(L=2),GO:0022414-reproductive process(L=2),GO:0044237-cellular metabolic process(L=2),GO:0044238-primary metabolic process(L=2),GO:0044707-single-multicellular organism process(L=2),GO:0044763-single-organism cellular process(L=2),GO:0044767-single-organism developmental process(L=2),GO:004885…	GO:0043227-membrane-bounded organelle(L=2),GO:0044464-cell part(L=2),	GO:0016740-transferase activity(L=2),
transcript19352.p1_1	AT5G03905.1	62.2	111	40	1	67	177	49	157	6.1e-34	62.400000	AT5G03905.1 | Iron-sulfur cluster biosynthesis family protein | Chr5:1052728-1054041 FORWARD LENGTH=158 | 201606		all.95.centroids.80.centroids.uniq.pep-atonly_outfiles/similarity_search/blastp_all.95.centroids.80.centroids.uniq_arabidopsis_at11.out		No	Yes	15368.BRADI3G34680.1	8.6e-38	162.2	OSI_29023	Viridiplantae	0TYJZ@lilNOG,15VU1@poaNOG,1BR8K@strNOG,1E450@virNOG,COG0316@NOG,KOG1119@euNOG	iron-sulfur assembly protein IscA-like 2		PFAM (Fe-S_biosyn)		GO:0043227-membrane-bounded organelle(L=2),GO:0044422-organelle part(L=2),GO:0044464-cell part(L=2),
transcript8038.p1_1
transcript37686.p1_1	AT3G53630.1	41.5	193	95	4	4	178	1	193	3.7e-31	97.800000	AT3G53630.1 | hypothetical protein | Chr3:19883986-19885568 FORWARD LENGTH=194 | 201606		all.95.centroids.80.centroids.uniq.pep-atonly_outfiles/similarity_search/blastp_all.95.centroids.80.centroids.uniq_arabidopsis_at11.out		No	No	29760.VIT_08s0040g02450.t01	6.6e-30	136.0		Viridiplantae	0IXZN@euNOG,12CW3@NOG,1BSE5@strNOG,1DX6E@virNOG	NA		SMART (COIL)
transcript33141.p1_1	AT1G65480.1	64.3	168	58	1	12	177	7	174	9.1e-62	92.700000	AT1G65480.1 | PEBP (phosphatidylethanolamine-binding protein) family protein | Chr1:24331510-24333689 FORWARD LENGTH=175 | 201606		all.95.centroids.80.centroids.uniq.pep-atonly_outfiles/similarity_search/blastp_all.95.centroids.80.centroids.uniq_arabidopsis_at11.out		No	Yes	3694.POPTR_0008s07730.1	1.1e-69	268.1		Viridiplantae	1BDQG@strNOG,1DRMJ@virNOG,COG1881@NOG,KOG3346@euNOG	protein HEADING DATE	Circadian rhythm - plant (04712)	PFAM (PBP)	GO:0003006-developmental process involved in reproduction(L=2),GO:0009628-response to abiotic stimulus(L=2),GO:0022414-reproductive process(L=2),GO:0044707-single-multicellular organism process(L=2),GO:0044767-single-organism developmental process(L=2),GO:0048856-anatomical structure development(L=2),GO:0050789-regulation of biological process(L=2),	GO:0043227-membrane-bounded organelle(L=2),GO:0044464-cell part(L=2),	GO:0008289-lipid binding(L=2),GO:0043167-ion binding(L=2),
transcript32699.p1_1	AT1G02130.1	73.3	202	30	1	1	178	1	202	2.4e-78	99.400000	AT1G02130.1 | RAS 5 | Chr1:400350-401788 REVERSE LENGTH=203 | 201606		all.95.centroids.80.centroids.uniq.pep-atonly_outfiles/similarity_search/blastp_all.95.centroids.80.centroids.uniq_arabidopsis_at11.out		No	Yes	3694.POPTR_0003s07970.1	2.8e-81	306.6		Viridiplantae	0XQN5@NOG,1BD4J@strNOG,1DTYF@virNOG,KOG0084@euNOG	gtp-binding protein	Legionellosis (05134)	PFAM (Gtr1_RagA, Miro, Ras, Arf, GTP_EFTU, SRPRB), SMART (RAB)		GO:0044464-cell part(L=2),
transcript28338.p1_1	AT2G06520.1	50.5	105	49	2	31	134	13	115	4.1e-14	76.500000	AT2G06520.1 | photosystem II subunit X | Chr2:2587868-2588218 REVERSE LENGTH=116 | 201606		all.95.centroids.80.centroids.uniq.pep-atonly_outfiles/similarity_search/blastp_all.95.centroids.80.centroids.uniq_arabidopsis_at11.out		No	Yes	3218.PP1S116_110V6.1	7.1e-16	89.0		Viridiplantae	0J5H1@euNOG,0YXEC@NOG,1BWEK@strNOG,1E8EX@virNOG	Photosystem II reaction centre X protein (PsbX)		PFAM (PsbX), SMART (TRANS)
transcript13827.p1_2_1
transcript26599.p1_1	AT1G20340.1	49.7	179	74	4	3	178	2	167	5.7e-40	98.300000	AT1G20340.1 | Cupredoxin superfamily protein | Chr1:7042770-7043273 REVERSE LENGTH=167 | 201606		all.95.centroids.80.centroids.uniq.pep-atonly_outfiles/similarity_search/blastp_all.95.centroids.80.centroids.uniq_arabidopsis_at11.out		No	Yes	3847.GLYMA04G02240.1	4.4e-42	176.4	PETE	Viridiplantae	0IY43@euNOG,1BS8E@strNOG,1E43J@virNOG,COG3794@NOG	Participates in electron transfer between P700 and the cytochrome b6-f complex in photosystem I	Photosynthesis (00195)	PFAM (Copper-bind), SMART (TRANS)	GO:0009628-response to abiotic stimulus(L=2),GO:0042221-response to chemical(L=2),GO:0050789-regulation of biological process(L=2),GO:0065008-regulation of biological quality(L=2),	GO:0043227-membrane-bounded organelle(L=2),GO:0044422-organelle part(L=2),GO:0044464-cell part(L=2),
transcript25213.p1_1	AT5G65660.1	41.3	109	46	3	49	155	12	104	3.1e-17	59.800000	AT5G65660.1 | hydroxyproline-rich glycoprotein family protein | Chr5:26245444-26246245 REVERSE LENGTH=136 | 201606		all.95.centroids.80.centroids.uniq.pep-atonly_outfiles/similarity_search/blastp_all.95.centroids.80.centroids.uniq_arabidopsis_at11.out		No	Yes	88036.EFJ20043	1.7e-17	94.7		Viridiplantae	0J0WS@euNOG,0XWC4@NOG,1BRR3@strNOG,1E3JU@virNOG	Inherit from euNOG: hydroxyproline-rich glycoprotein		PFAM (PPR), SMART (TRANS)
transcript23646.p1_2_1	AT4G08520.1	75.0	176	43	1	2	177	6	180	5.9e-69	98.300000	AT4G08520.1 | SNARE-like superfamily protein | Chr4:5417887-5420295 FORWARD LENGTH=181 | 201606		all.95.centroids.80.centroids.uniq.pep-atonly_outfiles/similarity_search/blastp_all.95.centroids.80.centroids.uniq_arabidopsis_at11.out		No	Yes	4641.GSMUA_Achr9P01690_001	1.7e-78	297.4		Viridiplantae	0TJ8T@lilNOG,1BC9Q@strNOG,1DQ7R@virNOG,COG5541@NOG,KOG3343@euNOG	The coatomer is a cytosolic protein complex that binds to dilysine motifs and reversibly associates with Golgi non- clathrin-coated vesicles, which further mediate biosynthetic protein transport from the ER, via the Golgi up to the trans Golgi network. Coatomer complex is required for budding from Golgi membranes, and is essential for the retrograde Golgi-to-ER transport of dilysine-tagged protei…		PFAM (Clat_adaptor_s)		GO:0043227-membrane-bounded organelle(L=2),GO:0044422-organelle part(L=2),GO:0044464-cell part(L=2),
transcript36828.p1_1	AT3G23390.1	91.4	105	9	0	75	179	1	105	7.8e-53	58.300000	AT3G23390.1 | Zinc-binding ribosomal protein family protein | Chr3:8375427-8376224 FORWARD LENGTH=105 | 201606		all.95.centroids.80.centroids.uniq.pep-atonly_outfiles/similarity_search/blastp_all.95.centroids.80.centroids.uniq_arabidopsis_at11.out		No	Yes	4641.GSMUA_Achr6P29350_001	3.9e-54	216.5	RPL44	Eukaryotes	COG1631@NOG,KOG3464@euNOG	60s ribosomal protein	Ribosome (03010)	PFAM (Ribosomal_L44), SMART (EFh)	GO:0009058-biosynthetic process(L=2),GO:0044237-cellular metabolic process(L=2),GO:0044238-primary metabolic process(L=2),GO:0044707-single-multicellular organism process(L=2),GO:0044767-single-organism developmental process(L=2),GO:0048856-anatomical structure development(L=2),GO:0050789-regulation of biological process(L=2),GO:0071704-organic substance metabolic process(L=2),	GO:0043228-non-membrane-bounded organelle(L=2),GO:0044422-organelle part(L=2),GO:0044464-cell part(L=2),	GO:0003735-structural constituent of ribosome(L=2),
transcript34500.p1_1																		3847.GLYMA09G42031.1	1.5e-13	81.6	GPKOW	Eukaryotes	0YYBE@NOG,KOG4315@euNOG	g patch domain and KOW		PFAM (G-patch, KOW), SMART (KOW, G_patch, COIL, WD40)	GO:0006950-response to stress(L=2),GO:0007154-cell communication(L=2),GO:0009607-response to biotic stimulus(L=2),GO:0044700-single organism signaling(L=2),GO:0044707-single-multicellular organism process(L=2),GO:0044763-single-organism cellular process(L=2),GO:0044767-single-organism developmental process(L=2),GO:0048856-anatomical structure development(L=2),GO:0050789-regulation of biological p…	GO:0043227-membrane-bounded organelle(L=2),GO:0044464-cell part(L=2),	GO:0005515-protein binding(L=2),GO:0097159-organic cyclic compound binding(L=2),GO:1901363-heterocyclic compound binding(L=2),
transcript34153.p1_1	AT3G15630.1	40.4	94	32	2	85	174	28	101	3.6e-10	50.000000	AT3G15630.1 | plant/protein | Chr3:5297188-5297511 REVERSE LENGTH=107 | 201606		all.95.centroids.80.centroids.uniq.pep-atonly_outfiles/similarity_search/blastp_all.95.centroids.80.centroids.uniq_arabidopsis_at11.out		No	Yes	29760.VIT_11s0016g04760.t01	1.7e-12	78.2		Viridiplantae	0JHT4@euNOG,0ZUQD@NOG,1BUNV@strNOG,1E6FZ@virNOG	NA
transcript31071.p1_1																		15368.BRADI3G39197.1	2.1e-52	210.7		Viridiplantae	0TRYN@lilNOG,15Q3B@poaNOG,1BDI9@strNOG,1DRFR@virNOG,COG5025@NOG,KOG2294@euNOG	FHA domain containing protein		PFAM (FHA), SMART (FHA)
transcript29200.p1_1	AT1G70600.1	80.7	145	27	1	1	144	1	145	8.9e-49	80.000000	AT1G70600.1 | Ribosomal protein L18e/L15 superfamily protein | Chr1:26621168-26621608 REVERSE LENGTH=146 | 201606		all.95.centroids.80.centroids.uniq.pep-atonly_outfiles/similarity_search/blastp_all.95.centroids.80.centroids.uniq_arabidopsis_at11.out		No	Yes	29760.VIT_14s0066g00560.t01	3.8e-49	199.9	RPL27A	Viridiplantae	1BQRC@strNOG,1E2JF@virNOG,COG0200@NOG,KOG1742@euNOG	60S ribosomal protein	Ribosome (03010)	PFAM (Ribosomal_L18e)	GO:0003006-developmental process involved in reproduction(L=2),GO:0022414-reproductive process(L=2),GO:0044707-single-multicellular organism process(L=2),GO:0044767-single-organism developmental process(L=2),GO:0048856-anatomical structure development(L=2),	GO:0005911-cell-cell junction(L=2),GO:0043227-membrane-bounded organelle(L=2),GO:0043228-non-membrane-bounded organelle(L=2),GO:0043233-organelle lumen(L=2),GO:0044422-organelle part(L=2),GO:0044464-cell part(L=2),
transcript28113.p1_1																		88036.EFJ38270	5.1e-14	83.2		Viridiplantae	0IHI8@euNOG,0ZI8H@NOG,1BGE4@strNOG,1DUBN@virNOG	NA
transcript38786.p1_1	AT5G02960.1	95.1	142	7	0	32	173	1	142	2.5e-72	81.600000	AT5G02960.1 | Ribosomal protein S12/S23 family protein | Chr5:693280-694396 REVERSE LENGTH=142 | 201606		all.95.centroids.80.centroids.uniq.pep-atonly_outfiles/similarity_search/blastp_all.95.centroids.80.centroids.uniq_arabidopsis_at11.out		No	Yes	3218.PP1S135_33V6.1	4.3e-74	282.7	RPS23	Viridiplantae	1BMX2@strNOG,1DZRD@virNOG,COG0048@NOG,KOG1749@euNOG	40s ribosomal protein	Ribosome (03010)	PFAM (Ribosomal_S12)		GO:0043228-non-membrane-bounded organelle(L=2),GO:0044422-organelle part(L=2),GO:0044464-cell part(L=2),
transcript27501.p1_1	AT5G47830.1	50.7	150	74	0	26	175	26	175	5.1e-36	83.300000	AT5G47830.1 | hypothetical protein | Chr5:19373013-19374312 REVERSE LENGTH=177 | 201606		all.95.centroids.80.centroids.uniq.pep-atonly_outfiles/similarity_search/blastp_all.95.centroids.80.centroids.uniq_arabidopsis_at11.out		No	No	29760.VIT_18s0001g10080.t01	9e-43	178.7		Viridiplantae	0IXPQ@euNOG,11VBY@NOG,1BRRE@strNOG,1E3K5@virNOG	NA
transcript23351.p1_1																		29760.VIT_03s0063g02610.t01	4e-35	153.3		Viridiplantae	0IQUU@euNOG,11GI6@NOG,1C73R@strNOG,1EM0Y@virNOG	RNA recognition motif. (a.k.a. RRM, RBD, or RNP domain)		PFAM (RRM_1), SMART (RRM)
transcript20281.p1_1	AT1G09330.1	73.1	175	47	0	5	179	12	186	1.7e-71	97.200000	AT1G09330.1 | golgi apparatus membrane protein-like protein ECHIDNA protein | Chr1:3013003-3014903 REVERSE LENGTH=186 | 201606		all.95.centroids.80.centroids.uniq.pep-atonly_outfiles/similarity_search/blastp_all.95.centroids.80.centroids.uniq_arabidopsis_at11.out		No	Yes	29760.VIT_14s0060g00830.t01	3.7e-73	279.6		Viridiplantae	11GAN@NOG,1BN4I@strNOG,1DZZF@virNOG,KOG3195@euNOG	Eukaryotic protein of unknown function (DUF846)		PFAM (DUF846), SMART (TRANS)	GO:0016043-cellular component organization(L=2),GO:0016049-cell growth(L=2),GO:0033036-macromolecule localization(L=2),GO:0044763-single-organism cellular process(L=2),GO:0044767-single-organism developmental process(L=2),GO:0048589-developmental growth(L=2),GO:0048856-anatomical structure development(L=2),GO:0051234-establishment of localization(L=2),GO:0051641-cellular localization(L=2),	GO:0043227-membrane-bounded organelle(L=2),GO:0044422-organelle part(L=2),GO:0044464-cell part(L=2),
transcript14412.p2_1
transcript36811.p1_1	AT4G14690.1	48.7	156	60	1	45	180	38	193	1.3e-34	75.100000	AT4G14690.1 | Chlorophyll A-B binding family protein | Chr4:8418373-8419129 FORWARD LENGTH=193 | 201606		all.95.centroids.80.centroids.uniq.pep-atonly_outfiles/similarity_search/blastp_all.95.centroids.80.centroids.uniq_arabidopsis_at11.out		No	Yes	3847.GLYMA10G38910.1	9.7e-37	158.7	ELIP1	Viridiplantae	0IX81@euNOG,0Y0RG@NOG,1BRW8@strNOG,1E3R7@virNOG	early light-induced protein		PFAM (Chloroa_b-bind), SMART (TRANS, SIGNAL)
transcript36756.p1_1	AT1G22480.1	45.6	114	61	1	10	123	1	113	5.5e-22	63.000000	AT1G22480.1 | Cupredoxin superfamily protein | Chr1:7934232-7935054 REVERSE LENGTH=174 | 201606		all.95.centroids.80.centroids.uniq.pep-atonly_outfiles/similarity_search/blastp_all.95.centroids.80.centroids.uniq_arabidopsis_at11.out		No	Yes	4555.Si018392m	1.3e-28	131.7	OSI_08309	Viridiplantae	0J0VH@euNOG,0TZZA@lilNOG,0YVSJ@NOG,15WWY@poaNOG,1BTNB@strNOG,1E59S@virNOG	Plastocyanin-like domain		PFAM (Cu_bind_like), SMART (SIGNAL, TRANS)		GO:0005911-cell-cell junction(L=2),GO:0044425-membrane part(L=2),GO:0044464-cell part(L=2),
transcript36301.p1_1																		29760.VIT_04s0008g00780.t01	1.2e-13	82.0	OSI_13173	Viridiplantae	0J2YH@euNOG,0XWJI@NOG,1BVMQ@strNOG,1E7NU@virNOG	Eukaryotic protein of unknown function (DUF1764)		PFAM (DUF1764)
transcript34726.p1_1	AT5G10830.1	48.9	176	85	3	1	175	86	257	4.6e-45	96.700000	AT5G10830.1 | S-adenosyl-L-methionine-dependent methyltransferases superfamily protein | Chr5:3423731-3424649 FORWARD LENGTH=261 | 201606		all.95.centroids.80.centroids.uniq.pep-atonly_outfiles/similarity_search/blastp_all.95.centroids.80.centroids.uniq_arabidopsis_at11.out		No	Yes	29760.VIT_06s0009g01530.t01	3.2e-48	196.8	OSI_02636	Viridiplantae	11IQH@NOG,1BDY9@strNOG,1DRVY@virNOG,KOG3010@euNOG	Methyltransferase domain		PFAM (Methyltransf_11)		GO:0043227-membrane-bounded organelle(L=2),GO:0044464-cell part(L=2),
transcript34396.p1_1	AT3G22840.1	60.0	115	46	0	65	179	81	195	3.6e-34	63.500000	AT3G22840.1 | Chlorophyll A-B binding family protein | Chr3:8084628-8085445 REVERSE LENGTH=195 | 201606		all.95.centroids.80.centroids.uniq.pep-atonly_outfiles/similarity_search/blastp_all.95.centroids.80.centroids.uniq_arabidopsis_at11.out		No	Yes	29760.VIT_05s0020g04110.t01	2.5e-37	160.6	ELIP1	Viridiplantae	0IX81@euNOG,0Y0RG@NOG,1BRW8@strNOG,1E3R7@virNOG	early light-induced protein		PFAM (Chloroa_b-bind), SMART (TRANS, SIGNAL)
transcript33924.p1_1	AT2G04790.10	39.9	143	85	1	34	175	38	180	2.1e-29	78.500000	AT2G04790.10 | PTB domain engulfment adapter | Chr2:1679471-1680327 FORWARD LENGTH=183 | 201606		all.95.centroids.80.centroids.uniq.pep-atonly_outfiles/similarity_search/blastp_all.95.centroids.80.centroids.uniq_arabidopsis_at11.out		No	Yes	29760.VIT_12s0059g00600.t01	3.1e-35	153.7		Viridiplantae	0IZCI@euNOG,0XZ65@NOG,1BS3Q@strNOG,1E4DZ@virNOG	NA		SMART (COIL)
transcript27415.p1_1
transcript23995.p1_1	AT2G40935.1	53.8	184	74	2	4	176	5	188	3.4e-56	95.600000	AT2G40935.1 | PLAC8 family protein | Chr2:17083199-17084216 FORWARD LENGTH=190 | 201606		all.95.centroids.80.centroids.uniq.pep-atonly_outfiles/similarity_search/blastp_all.95.centroids.80.centroids.uniq_arabidopsis_at11.out		No	Yes	3694.POPTR_0006s02580.1	9.9e-58	228.4		Viridiplantae	0IW5U@euNOG,0XX4J@NOG,1BR0S@strNOG,1E2UP@virNOG	Protein PLANT CADMIUM RESISTANCE		PFAM (PLAC8), SMART (TRANS)
transcript23965.p1_1	AT2G42740.1	93.3	180	12	0	1	180	1	180	1.1e-94	99.400000	AT2G42740.1 | ribosomal protein large subunit 16A | Chr2:17791794-17792946 FORWARD LENGTH=182 | 201606		all.95.centroids.80.centroids.uniq.pep-atonly_outfiles/similarity_search/blastp_all.95.centroids.80.centroids.uniq_arabidopsis_at11.out		No	Yes	3847.GLYMA04G12320.1	5.6e-93	345.5	RPL11	Viridiplantae	1BIFF@strNOG,1DVJX@virNOG,COG0094@NOG,KOG0397@euNOG	ribosomal protein	Ribosome (03010)	PFAM (Ribosomal_L5, Ribosomal_L5_C)	GO:0009058-biosynthetic process(L=2),GO:0044237-cellular metabolic process(L=2),GO:0044238-primary metabolic process(L=2),GO:0071704-organic substance metabolic process(L=2),	GO:0005911-cell-cell junction(L=2),GO:0043227-membrane-bounded organelle(L=2),GO:0043228-non-membrane-bounded organelle(L=2),GO:0043233-organelle lumen(L=2),GO:0044422-organelle part(L=2),GO:0044464-cell part(L=2),
transcript21307.p1_1	AT1G52600.1	86.1	180	25	0	1	180	1	180	9.1e-86	99.400000	AT1G52600.1 | Peptidase S24/S26A/S26B/S26C family protein | Chr1:19590612-19592486 FORWARD LENGTH=180 | 201606		all.95.centroids.80.centroids.uniq.pep-atonly_outfiles/similarity_search/blastp_all.95.centroids.80.centroids.uniq_arabidopsis_at11.out		No	Yes	3694.POPTR_0003s06160.1	1.1e-85	321.2		Viridiplantae	1BHIY@strNOG,1DVEX@virNOG,COG0681@NOG,KOG3342@euNOG	Signal peptidase	Protein export (03060)	PFAM (Peptidase_S24), SMART (TRANS)		GO:0043227-membrane-bounded organelle(L=2),GO:0044464-cell part(L=2),
transcript14434.p1_1																		4533.OB05G29760.1	8.8e-22	109.0		Viridiplantae	0IJZZ@euNOG,0TKUV@lilNOG,11KSN@NOG,15HNI@poaNOG,1BKUY@strNOG,1DYQ9@virNOG	Jacalin		PFAM (Jacalin), SMART (Jacalin)
transcript17304.p1_1
transcript35282.p1_1
transcript28218.p3_1
transcript22405.p1_1	AT3G23200.1	58.9	151	61	1	31	180	1	151	5.3e-41	82.400000	AT3G23200.1 | Uncharacterized protein family (UPF0497) | Chr3:8281659-8282603 FORWARD LENGTH=152 | 201606		all.95.centroids.80.centroids.uniq.pep-atonly_outfiles/similarity_search/blastp_all.95.centroids.80.centroids.uniq_arabidopsis_at11.out		No	No	88036.EFJ38105	1.2e-42	178.3		Viridiplantae	0IWFI@euNOG,11IKS@NOG,1BQYR@strNOG,1E2SH@virNOG	CASP-like protein		PFAM (DUF588), SMART (TRANS)		GO:0044464-cell part(L=2),
transcript20824.p1_1	AT3G22950.1	86.6	179	24	0	1	179	1	179	1.5e-91	98.400000	AT3G22950.1 | ADP-ribosylation factor C1 | Chr3:8136364-8137513 REVERSE LENGTH=183 | 201606		all.95.centroids.80.centroids.uniq.pep-atonly_outfiles/similarity_search/blastp_all.95.centroids.80.centroids.uniq_arabidopsis_at11.out		No	Yes	3847.GLYMA20G35430.4	1.4e-91	340.9		Viridiplantae	1BDFA@strNOG,1DRCR@virNOG,COG1100@NOG,KOG0070@euNOG	ADP-ribosylation factor-like protein		PFAM (SRPRB, Gtr1_RagA, Arf, Ras, Miro, G-alpha, GTP_EFTU), SMART (ARF, small_GTPase)		GO:0044464-cell part(L=2),	GO:0036094-small molecule binding(L=2),GO:0043167-ion binding(L=2),GO:0097159-organic cyclic compound binding(L=2),GO:1901363-heterocyclic compound binding(L=2),
transcript640.p1_1
transcript38161.p1_1	AT5G09510.1	84.9	152	22	1	32	182	1	152	1.6e-69	82.500000	AT5G09510.1 | Ribosomal protein S19 family protein | Chr5:2955698-2956554 REVERSE LENGTH=152 | 201606		all.95.centroids.80.centroids.uniq.pep-atonly_outfiles/similarity_search/blastp_all.95.centroids.80.centroids.uniq_arabidopsis_at11.out		No	Yes	88036.EFJ26636	5.5e-72	275.8		Viridiplantae	1BR04@strNOG,1E2U1@virNOG,COG0185@NOG,KOG0898@euNOG	40s ribosomal protein	Ribosome (03010)	PFAM (Ribosomal_S19)		GO:0005911-cell-cell junction(L=2),GO:0043227-membrane-bounded organelle(L=2),GO:0043228-non-membrane-bounded organelle(L=2),GO:0043233-organelle lumen(L=2),GO:0044422-organelle part(L=2),GO:0044464-cell part(L=2),
transcript37278.p1_1	AT3G54420.1	27.4	266	96	3	10	182	12	273	2e-19	94.500000	AT3G54420.1 | homolog of carrot EP3-3 chitinase | Chr3:20145935-20147034 FORWARD LENGTH=273 | 201606		all.95.centroids.80.centroids.uniq.pep-atonly_outfiles/similarity_search/blastp_all.95.centroids.80.centroids.uniq_arabidopsis_at11.out		No	Yes	29760.VIT_05s0094g00340.t01	8e-23	112.5		Viridiplantae	1BEJ4@strNOG,1DSGX@virNOG,COG3979@NOG,KOG4742@euNOG	chitinase	Biosynthesis of secondary metabolites (01110), Amino sugar and nucleotide sugar metabolism (00520)	PFAM (Glyco_hydro_19, Chitin_bind_1), SMART (ChtBD1, SIGNAL, TRANS)
transcript36089.p1_1	AT3G17675.1	38.8	98	59	1	31	128	31	127	4.2e-14	53.600000	AT3G17675.1 | Cupredoxin superfamily protein | Chr3:6042244-6042850 REVERSE LENGTH=129 | 201606		all.95.centroids.80.centroids.uniq.pep-atonly_outfiles/similarity_search/blastp_all.95.centroids.80.centroids.uniq_arabidopsis_at11.out		No	Yes	29760.VIT_00s0187g00360.t01	2.4e-27	127.5		Viridiplantae	0J538@euNOG,0YZQ1@NOG,1BTFH@strNOG,1E5B7@virNOG	Plastocyanin-like domain		PFAM (Cu_bind_like), SMART (TRANS, SIGNAL)
transcript30385.p2_1
transcript38743.p1_1
transcript27623.p1_2_1	AT1G76760.1	64.5	121	35	1	60	180	58	170	1.9e-43	66.100000	AT1G76760.1 | thioredoxin Y1 | Chr1:28811873-28812948 REVERSE LENGTH=172 | 201606		all.95.centroids.80.centroids.uniq.pep-atonly_outfiles/similarity_search/blastp_all.95.centroids.80.centroids.uniq_arabidopsis_at11.out		No	Yes	4533.OB01G54120.1	1.1e-43	181.8		Viridiplantae	1BQWX@strNOG,1E3JA@virNOG,COG0526@NOG,KOG0910@euNOG	Thioredoxin		PFAM (Thioredoxin, Redoxin, AhpC-TSA)	GO:0009628-response to abiotic stimulus(L=2),GO:0044710-single-organism metabolic process(L=2),GO:0050789-regulation of biological process(L=2),GO:0065009-regulation of molecular function(L=2),	GO:0043227-membrane-bounded organelle(L=2),GO:0044422-organelle part(L=2),GO:0044464-cell part(L=2),	GO:0016491-oxidoreductase activity(L=2),GO:0030234-enzyme regulator activity(L=2),
transcript25834.p1_1	AT5G15750.1	73.5	181	48	0	1	181	1	181	3.6e-74	98.900000	AT5G15750.1 | Alpha-L RNA-binding motif/Ribosomal protein S4 family protein | Chr5:5141449-5142701 FORWARD LENGTH=182 | 201606		all.95.centroids.80.centroids.uniq.pep-atonly_outfiles/similarity_search/blastp_all.95.centroids.80.centroids.uniq_arabidopsis_at11.out		No	Yes	29760.VIT_14s0083g00950.t01	8.2e-84	315.1		Viridiplantae	1BDRV@strNOG,1DQ17@virNOG,COG0522@NOG,KOG4655@euNOG	U3 small nucleolar ribonucleoprotein protein	Ribosome biogenesis in eukaryotes (03008)	PFAM (S4, Ribosomal_S4), SMART (S4)		GO:0043228-non-membrane-bounded organelle(L=2),GO:0044422-organelle part(L=2),GO:0044464-cell part(L=2),
transcript25771.p1_2_1	AT1G73530.1	59.8	92	37	0	87	178	78	169	7e-25	50.300000	AT1G73530.1 | RNA-binding (RRM/RBD/RNP motifs) family protein | Chr1:27643801-27645386 REVERSE LENGTH=181 | 201606		all.95.centroids.80.centroids.uniq.pep-atonly_outfiles/similarity_search/blastp_all.95.centroids.80.centroids.uniq_arabidopsis_at11.out		No	Yes	4113.PGSC0003DMT400022733	2.7e-26	124.0		Viridiplantae	1BUEP@strNOG,1E6A9@virNOG,COG0724@NOG,KOG0118@euNOG	RNA recognition motif-containing protein		PFAM (RRM_1), SMART (RRM, AAI)		GO:0043227-membrane-bounded organelle(L=2),GO:0044464-cell part(L=2),
transcript23880.p1_2_1	AT5G58070.1	65.0	183	61	2	3	182	4	186	2.5e-67	98.400000	AT5G58070.1 | temperature-induced lipocalin | Chr5:23500512-23501156 REVERSE LENGTH=186 | 201606		all.95.centroids.80.centroids.uniq.pep-atonly_outfiles/similarity_search/blastp_all.95.centroids.80.centroids.uniq_arabidopsis_at11.out		No	Yes	3694.POPTR_0018s11910.1	3.2e-72	276.6	TIL	Viridiplantae	1BDRW@strNOG,1DRNV@virNOG,COG3040@NOG,KOG4824@euNOG	temperature-induced		PFAM (Lipocalin_2, Lipocalin)	GO:0006950-response to stress(L=2),GO:0009628-response to abiotic stimulus(L=2),	GO:0005911-cell-cell junction(L=2),GO:0043227-membrane-bounded organelle(L=2),GO:0044422-organelle part(L=2),GO:0044464-cell part(L=2),
transcript20594.p1_1	AT2G36320.1	49.1	171	68	3	15	182	7	161	6.5e-39	91.800000	AT2G36320.1 | A20/AN1-like zinc finger family protein | Chr2:15229388-15229873 FORWARD LENGTH=161 | 201606		all.95.centroids.80.centroids.uniq.pep-atonly_outfiles/similarity_search/blastp_all.95.centroids.80.centroids.uniq_arabidopsis_at11.out		No	Yes	29760.VIT_08s0007g03530.t01	3.7e-44	183.3		Viridiplantae	11UWC@NOG,1BSVP@strNOG,1E4QS@virNOG,KOG3173@euNOG	zinc finger A20 and AN1 domain-containing stress-associated protein		PFAM (zf-AN1, zf-A20), SMART (ZnF_AN1)
transcript19989.p1_1	AT2G24765.1	90.6	180	17	0	1	180	1	180	5.4e-94	98.400000	AT2G24765.1 | ADP-ribosylation factor 3 | Chr2:10562822-10564961 FORWARD LENGTH=182 | 201606		all.95.centroids.80.centroids.uniq.pep-atonly_outfiles/similarity_search/blastp_all.95.centroids.80.centroids.uniq_arabidopsis_at11.out		No	Yes	4081.Solyc07g006640.2.1	1.6e-95	354.0		Viridiplantae	1BJWZ@strNOG,1DXU4@virNOG,COG1100@NOG,KOG0070@euNOG	ADP-ribosylation factor		PFAM (G-alpha, SRPRB, Gtr1_RagA, Miro, Arf, Ras), SMART (ARF, small_GTPase)	GO:0042221-response to chemical(L=2),	GO:0043227-membrane-bounded organelle(L=2),GO:0044422-organelle part(L=2),GO:0044464-cell part(L=2),
transcript19051.p1_1	AT4G22570.1	78.1	178	39	0	5	182	6	183	4.6e-77	97.300000	AT4G22570.1 | adenine phosphoribosyl transferase 3 | Chr4:11882310-11885250 REVERSE LENGTH=183 | 201606		all.95.centroids.80.centroids.uniq.pep-atonly_outfiles/similarity_search/blastp_all.95.centroids.80.centroids.uniq_arabidopsis_at11.out		No	Yes	4641.GSMUA_Achr1P04210_001	3.5e-79	299.7		Viridiplantae	0U24M@lilNOG,1BP53@strNOG,1DYM7@virNOG,COG0503@NOG,KOG1712@euNOG	adenine phosphoribosyltransferase	Purine metabolism (00230), Metabolic pathways (01100)	PFAM (Pribosyltran)	GO:0006807-nitrogen compound metabolic process(L=2),GO:0009058-biosynthetic process(L=2),GO:0044237-cellular metabolic process(L=2),GO:0044238-primary metabolic process(L=2),GO:0044710-single-organism metabolic process(L=2),GO:0071704-organic substance metabolic process(L=2),	GO:0044464-cell part(L=2),	GO:0016740-transferase activity(L=2),
transcript18969.p1_1	AT3G02460.2	59.6	178	69	2	3	180	75	249	5.3e-57	97.300000	AT3G02460.2 | Ypt/Rab-GAP domain of gyp1p superfamily protein | Chr3:506110-508092 FORWARD LENGTH=333 | 201606		all.95.centroids.80.centroids.uniq.pep-atonly_outfiles/similarity_search/blastp_all.95.centroids.80.centroids.uniq_arabidopsis_at11.out		No	Yes	29760.VIT_14s0083g00540.t01	3.8e-57	226.5		Viridiplantae	1BJCZ@strNOG,1DXFN@virNOG,COG5210@NOG,KOG1102@euNOG	TBC		PFAM (TBC), SMART (TBC, COIL)
transcript18509.p1_1	AT1G48320.1	49.4	154	69	1	29	182	12	156	6.1e-37	84.200000	AT1G48320.1 | Thioesterase superfamily protein | Chr1:17855024-17855577 REVERSE LENGTH=156 | 201606		all.95.centroids.80.centroids.uniq.pep-atonly_outfiles/similarity_search/blastp_all.95.centroids.80.centroids.uniq_arabidopsis_at11.out		No	Yes	3847.GLYMA09G37120.1	6.3e-36	156.0		Viridiplantae	1BM5R@strNOG,1DZ0N@virNOG,COG2050@NOG,KOG3328@euNOG	thioesterase		PFAM (4HBT)	GO:0009058-biosynthetic process(L=2),GO:0044237-cellular metabolic process(L=2),GO:0044710-single-organism metabolic process(L=2),GO:0071704-organic substance metabolic process(L=2),	GO:0043227-membrane-bounded organelle(L=2),GO:0044464-cell part(L=2),
transcript38544.p1_1																		29760.VIT_18s0122g00460.t01	3e-17	94.0	OSI_29863	Viridiplantae	0J1QR@euNOG,0YTHF@NOG,1BU22@strNOG,1E5YP@virNOG	CP12 domain		PFAM (CP12), SMART (CP12)	GO:0006950-response to stress(L=2),GO:0009628-response to abiotic stimulus(L=2),GO:0042221-response to chemical(L=2),GO:0044763-single-organism cellular process(L=2),GO:0050789-regulation of biological process(L=2),GO:0051716-cellular response to stimulus(L=2),	GO:0043227-membrane-bounded organelle(L=2),GO:0043234-protein complex(L=2),GO:0044464-cell part(L=2),	GO:0043167-ion binding(L=2),
transcript34798.p1_1	AT3G62650.1	43.9	114	48	3	59	168	13	114	1.3e-15	59.800000	AT3G62650.1 | hypothetical protein | Chr3:23168531-23168989 FORWARD LENGTH=152 | 201606		all.95.centroids.80.centroids.uniq.pep-atonly_outfiles/similarity_search/blastp_all.95.centroids.80.centroids.uniq_arabidopsis_at11.out		No	No	29760.VIT_07s0005g01050.t01	4.7e-15	86.7		Viridiplantae	0J8J2@euNOG,0ZHKU@NOG,1BUIR@strNOG,1E6G6@virNOG	NA
transcript32733.p1_1	AT2G35010.1	46.3	121	64	1	64	183	74	194	4.1e-25	65.200000	AT2G35010.1 | thioredoxin O1 | Chr2:14754398-14755888 FORWARD LENGTH=194 | 201606		all.95.centroids.80.centroids.uniq.pep-atonly_outfiles/similarity_search/blastp_all.95.centroids.80.centroids.uniq_arabidopsis_at11.out		No	Yes	29760.VIT_01s0011g01370.t01	1.9e-27	127.9	OSI_24031	Viridiplantae	1BT4G@strNOG,1E50F@virNOG,COG0526@NOG,KOG0907@euNOG	Thioredoxin		PFAM (Thioredoxin), SMART (SIGNAL)	GO:0044710-single-organism metabolic process(L=2),	GO:0043227-membrane-bounded organelle(L=2),GO:0043233-organelle lumen(L=2),GO:0044422-organelle part(L=2),GO:0044464-cell part(L=2),	GO:0016491-oxidoreductase activity(L=2),
transcript32439.p1_1																		4081.Solyc04g081320.2.1	5.2e-22	109.8		Viridiplantae	0IX20@euNOG,11Q7U@NOG,1BRDN@strNOG,1E3QV@virNOG	NA		SMART (TRANS)	GO:0006457-protein folding(L=2),GO:0044237-cellular metabolic process(L=2),GO:0044238-primary metabolic process(L=2),GO:0071704-organic substance metabolic process(L=2),	GO:0043227-membrane-bounded organelle(L=2),GO:0044422-organelle part(L=2),GO:0044464-cell part(L=2),	GO:0016853-isomerase activity(L=2),
transcript28495.p1_1	AT3G22840.1	57.9	114	47	1	70	183	83	195	5.3e-33	62.000000	AT3G22840.1 | Chlorophyll A-B binding family protein | Chr3:8084628-8085445 REVERSE LENGTH=195 | 201606		all.95.centroids.80.centroids.uniq.pep-atonly_outfiles/similarity_search/blastp_all.95.centroids.80.centroids.uniq_arabidopsis_at11.out		No	Yes	59689.scaffold_302736.1	2.6e-37	160.6		Viridiplantae	0C4MN@braNOG,0IX81@euNOG,0Y0RG@NOG,1BSSF@strNOG,1E4MJ@virNOG	early light-induced protein		PFAM (Chloroa_b-bind), SMART (TRANS, SIGNAL)
transcript35708.p1_1	AT5G24165.1	53.9	76	33	1	30	105	1	74	2.7e-13	71.000000	AT5G24165.1 | hypothetical protein | Chr5:8188622-8189087 FORWARD LENGTH=75 | 201606		all.95.centroids.80.centroids.uniq.pep-atonly_outfiles/similarity_search/blastp_all.95.centroids.80.centroids.uniq_arabidopsis_at11.out		No	No	59689.fgenesh2_kg.6__2410__AT5G24165.1	1.1e-11	74.7		Viridiplantae	0C7PE@braNOG,0J4YG@euNOG,0ZA27@NOG,1BVF1@strNOG,1E7FC@virNOG	NA		SMART (TRANS)
transcript27504.p1_2_1	AT4G13850.1	55.9	118	48	1	34	151	1	114	2.5e-30	64.100000	AT4G13850.1 | glycine-rich RNA-binding protein 2 | Chr4:8021314-8022065 FORWARD LENGTH=158 | 201606		all.95.centroids.80.centroids.uniq.pep-atonly_outfiles/similarity_search/blastp_all.95.centroids.80.centroids.uniq_arabidopsis_at11.out		No	Yes	4641.GSMUA_Achr9P07090_001	7.8e-34	149.1		Viridiplantae	0TZVN@lilNOG,1BT6I@strNOG,1E52D@virNOG,COG0724@NOG,KOG0118@euNOG	Glycine-rich RNA-binding protein	Spliceosome (03040)	PFAM (RRM_1), SMART (RRM)	GO:0006950-response to stress(L=2),GO:0009628-response to abiotic stimulus(L=2),	GO:0043227-membrane-bounded organelle(L=2),GO:0044464-cell part(L=2),	GO:0036094-small molecule binding(L=2),GO:0043167-ion binding(L=2),GO:0097159-organic cyclic compound binding(L=2),GO:1901363-heterocyclic compound binding(L=2),
transcript24676.p1_1	AT1G04290.1	61.7	133	50	1	52	183	23	155	2e-40	71.700000	AT1G04290.1 | Thioesterase superfamily protein | Chr1:1147721-1148352 REVERSE LENGTH=155 | 201606		all.95.centroids.80.centroids.uniq.pep-atonly_outfiles/similarity_search/blastp_all.95.centroids.80.centroids.uniq_arabidopsis_at11.out		No	Yes	4081.Solyc09g005390.2.1	2.2e-44	184.1		Viridiplantae	1BS4S@strNOG,1E3FK@virNOG,COG2050@NOG,KOG3328@euNOG	thioesterase		PFAM (4HBT)		GO:0043227-membrane-bounded organelle(L=2),GO:0044464-cell part(L=2),
transcript24095.p1_1
transcript13850.p2_1
transcript11849.p1_1	AT5G53160.2	72.4	185	45	1	1	179	1	185	3.3e-75	97.300000	AT5G53160.2 | regulatory components of ABA receptor 3 | Chr5:21561026-21561953 FORWARD LENGTH=188 | 201606		all.95.centroids.80.centroids.uniq.pep-atonly_outfiles/similarity_search/blastp_all.95.centroids.80.centroids.uniq_arabidopsis_at11.out		No	Yes	29760.VIT_16s0050g02620.t01	8.8e-78	295.0		Viridiplantae	0IIK9@euNOG,11HU5@NOG,1BCZ1@strNOG,1DQWK@virNOG	abscisic acid receptor	Plant hormone signal transduction (04075)	PFAM (Polyketide_cyc2)	GO:0006950-response to stress(L=2),GO:0007154-cell communication(L=2),GO:0009719-response to endogenous stimulus(L=2),GO:0042221-response to chemical(L=2),GO:0044700-single organism signaling(L=2),GO:0044763-single-organism cellular process(L=2),GO:0050789-regulation of biological process(L=2),GO:0051716-cellular response to stimulus(L=2),	GO:0043227-membrane-bounded organelle(L=2),GO:0044464-cell part(L=2),	GO:0004872-receptor activity(L=2),GO:0005515-protein binding(L=2),GO:0008289-lipid binding(L=2),GO:0036094-small molecule binding(L=2),GO:0042562-hormone binding(L=2),GO:0043167-ion binding(L=2),
transcript11429.p1_3_1	AT3G53850.1	61.4	153	56	1	33	182	1	153	1.8e-44	81.500000	AT3G53850.1 | Uncharacterized protein family (UPF0497) | Chr3:19948262-19948994 REVERSE LENGTH=154 | 201606		all.95.centroids.80.centroids.uniq.pep-atonly_outfiles/similarity_search/blastp_all.95.centroids.80.centroids.uniq_arabidopsis_at11.out		No	No	29760.VIT_08s0007g00980.t01	2.3e-49	200.7		Viridiplantae	0IWF1@euNOG,0YH2M@NOG,1BRUI@strNOG,1E36B@virNOG	CASP-like protein		PFAM (DUF588), SMART (TRANS)		GO:0044464-cell part(L=2),
transcript7159.p1_1																		3218.PP1S276_42V6.1	2.2e-28	131.0		Viridiplantae	0Z7Z7@NOG,1BCQD@strNOG,1DQN5@virNOG,KOG4197@euNOG	Pentatricopeptide repeat-containing protein		PFAM (PPR)	GO:0044707-single-multicellular organism process(L=2),GO:0044767-single-organism developmental process(L=2),GO:0048856-anatomical structure development(L=2),	GO:0043227-membrane-bounded organelle(L=2),GO:0044464-cell part(L=2),
transcript37667.p1_1																		3694.POPTR_0001s21210.1	3.9e-17	93.6		Viridiplantae	0JNP1@euNOG,114QZ@NOG,1C5FH@strNOG,1EJ5Z@virNOG	NA
transcript36918.p1_1	AT1G74520.1	50.6	158	75	1	21	175	4	161	1.8e-44	83.800000	AT1G74520.1 | HVA22 homologue A | Chr1:28008109-28009156 REVERSE LENGTH=177 | 201606		all.95.centroids.80.centroids.uniq.pep-atonly_outfiles/similarity_search/blastp_all.95.centroids.80.centroids.uniq_arabidopsis_at11.out		No	Yes	29760.VIT_17s0000g05990.t01	9.5e-48	195.3		Viridiplantae	1BPWP@strNOG,1DYEK@virNOG,COG5052@NOG,KOG1725@euNOG	HVA22-like protein		PFAM (TB2_DP1_HVA22), SMART (TRANS)	GO:0006950-response to stress(L=2),GO:0009628-response to abiotic stimulus(L=2),GO:0009719-response to endogenous stimulus(L=2),GO:0042221-response to chemical(L=2),
transcript36182.p1_1	AT3G54420.1	43.8	203	68	2	28	184	71	273	4.8e-42	84.900000	AT3G54420.1 | homolog of carrot EP3-3 chitinase | Chr3:20145935-20147034 FORWARD LENGTH=273 | 201606		all.95.centroids.80.centroids.uniq.pep-atonly_outfiles/similarity_search/blastp_all.95.centroids.80.centroids.uniq_arabidopsis_at11.out		No	Yes	29760.VIT_05s0094g00340.t01	7.5e-45	185.7		Viridiplantae	1BEJ4@strNOG,1DSGX@virNOG,COG3979@NOG,KOG4742@euNOG	chitinase	Biosynthesis of secondary metabolites (01110), Amino sugar and nucleotide sugar metabolism (00520)	PFAM (Glyco_hydro_19, Chitin_bind_1), SMART (ChtBD1, SIGNAL, TRANS)
transcript34202.p1_2_1
transcript34044.p1_1	AT1G22780.1	90.7	151	14	0	1	151	1	151	2e-75	81.600000	AT1G22780.1 | Ribosomal protein S13/S18 family | Chr1:8067990-8069163 FORWARD LENGTH=152 | 201606		all.95.centroids.80.centroids.uniq.pep-atonly_outfiles/similarity_search/blastp_all.95.centroids.80.centroids.uniq_arabidopsis_at11.out		No	Yes	29760.VIT_05s0020g03450.t01	1e-73	281.6	RPS18	Viridiplantae	1BJ59@strNOG,1DX2I@virNOG,COG0099@NOG,KOG3311@euNOG	ribosomal protein	Ribosome (03010)	PFAM (Ribosomal_S13)	GO:0009058-biosynthetic process(L=2),GO:0044085-cellular component biogenesis(L=2),GO:0044237-cellular metabolic process(L=2),GO:0044238-primary metabolic process(L=2),GO:0071704-organic substance metabolic process(L=2),	GO:0005911-cell-cell junction(L=2),GO:0043227-membrane-bounded organelle(L=2),GO:0043228-non-membrane-bounded organelle(L=2),GO:0043233-organelle lumen(L=2),GO:0044422-organelle part(L=2),GO:0044464-cell part(L=2),	GO:0003735-structural constituent of ribosome(L=2),
transcript31902.p1_1																		29760.VIT_05s0029g01220.t01	8.7e-09	65.9		Viridiplantae	0J1A5@euNOG,0YPNR@NOG,1BTM9@strNOG,1E5H8@virNOG	NA		SMART (COIL)
transcript30998.p1_1	AT5G44110.1	76.9	156	36	0	27	182	15	170	2.8e-66	84.300000	AT5G44110.1 | P-loop containing nucleoside triphosphate hydrolases superfamily protein | Chr5:17754222-17755672 REVERSE LENGTH=282 | 201606		all.95.centroids.80.centroids.uniq.pep-atonly_outfiles/similarity_search/blastp_all.95.centroids.80.centroids.uniq_arabidopsis_at11.out		No	Yes	4558.Sb04g036680.1	9.2e-67	258.5		Viridiplantae	0TIKH@lilNOG,15MCF@poaNOG,1BDHD@strNOG,1DREV@virNOG,COG4586@NOG,KOG2355@euNOG	transporter	RNA degradation (03018)	PFAM (ABC_tran), SMART (AAA)	GO:0006807-nitrogen compound metabolic process(L=2),GO:0009056-catabolic process(L=2),GO:0009628-response to abiotic stimulus(L=2),GO:0044237-cellular metabolic process(L=2),GO:0044238-primary metabolic process(L=2),GO:0044710-single-organism metabolic process(L=2),GO:0044763-single-organism cellular process(L=2),GO:0051234-establishment of localization(L=2),GO:0071704-organic substance metabolic…	GO:0044464-cell part(L=2),	GO:0016787-hydrolase activity(L=2),GO:0022857-transmembrane transporter activity(L=2),
transcript30753.p1_1	AT4G30996.1	51.5	167	71	3	18	182	12	170	4.5e-40	89.200000	AT4G30996.1 | ubiquitin-associated protein (DUF1068) | Chr4:15101464-15102461 FORWARD LENGTH=172 | 201606		all.95.centroids.80.centroids.uniq.pep-atonly_outfiles/similarity_search/blastp_all.95.centroids.80.centroids.uniq_arabidopsis_at11.out		No	Yes	3847.GLYMA12G10290.1	9.9e-45	185.3		Viridiplantae	0IUAW@euNOG,0Y279@NOG,1C7R0@strNOG,1EMP2@virNOG	Protein of unknown function (DUF1068)		PFAM (DUF1068), SMART (TRANS, COIL)
transcript34136.p1_1	AT5G07330.1	41.3	92	51	1	20	108	29	120	1.1e-11	69.000000	AT5G07330.1 | NFU1 iron-sulfur cluster protein | Chr5:2316064-2316641 FORWARD LENGTH=165 | 201606		all.95.centroids.80.centroids.uniq.pep-atonly_outfiles/similarity_search/blastp_all.95.centroids.80.centroids.uniq_arabidopsis_at11.out		No	Yes	4555.Si026716m	1.2e-12	78.2	OSI_36357	Viridiplantae	0J1VH@euNOG,0TYV1@lilNOG,0YX3P@NOG,15W2Z@poaNOG,1BRSS@strNOG,1E3MM@virNOG	NA		SMART (TRANS)
transcript28217.p1_1	AT2G26580.1	59.2	157	60	1	11	167	9	161	8e-45	84.900000	AT2G26580.1 | plant-specific transcription factor YABBY family protein | Chr2:11303923-11306739 REVERSE LENGTH=164 | 201606		all.95.centroids.80.centroids.uniq.pep-atonly_outfiles/similarity_search/blastp_all.95.centroids.80.centroids.uniq_arabidopsis_at11.out		No	Yes	29760.VIT_06s0009g00880.t01	2.3e-46	190.7		Viridiplantae	0IXZ0@euNOG,0YHWI@NOG,1BRKX@strNOG,1E3FC@virNOG	Axial regulator		PFAM (YABBY), SMART (TRANS)	GO:0044763-single-organism cellular process(L=2),GO:0050789-regulation of biological process(L=2),	GO:0043227-membrane-bounded organelle(L=2),GO:0044464-cell part(L=2),	GO:0003700-transcription factor activity, sequence-specific DNA binding(L=2),
transcript29529.p1_1
transcript27958.p1_2_1	AT2G24390.1	57.0	149	59	1	13	161	1	144	7.5e-43	80.500000	AT2G24390.1 | AIG2-like (avirulence induced gene) family protein | Chr2:10373796-10374654 FORWARD LENGTH=152 | 201606		all.95.centroids.80.centroids.uniq.pep-atonly_outfiles/similarity_search/blastp_all.95.centroids.80.centroids.uniq_arabidopsis_at11.out		No	Yes	3694.POPTR_0006s29320.1	5.8e-45	186.0		Viridiplantae	0IXBI@euNOG,0XV5J@NOG,1BSAH@strNOG,1E45N@virNOG	AIG2-like		PFAM (AIG2)
transcript26550.p1_2_1	AT5G55240.1	58.6	169	69	1	2	170	61	228	2.7e-53	91.400000	AT5G55240.1 | PEROXYGENASE 2 | Chr5:22405963-22407158 FORWARD LENGTH=243 | 201606		all.95.centroids.80.centroids.uniq.pep-atonly_outfiles/similarity_search/blastp_all.95.centroids.80.centroids.uniq_arabidopsis_at11.out		No	Yes	4533.OB04G25550.1	5e-57	226.1		Viridiplantae	0IVG5@euNOG,0TK0S@lilNOG,11R51@NOG,15GUM@poaNOG,1BD1Z@strNOG,1DQZE@virNOG	Calcium-binding peroxygenase involved in the degradation of storage lipid in oil bodies. May be involved in the interaction between oil bodies and vacuoles during seed germination and in the oxylipin signaling pathways and plant defense responses. Can catalyze sulfoxidation of thiobenzamide, hydroxylation of aniline		PFAM (Caleosin), SMART (TRANS)	GO:0003006-developmental process involved in reproduction(L=2),GO:0006950-response to stress(L=2),GO:0009058-biosynthetic process(L=2),GO:0016043-cellular component organization(L=2),GO:0022414-reproductive process(L=2),GO:0044237-cellular metabolic process(L=2),GO:0044238-primary metabolic process(L=2),GO:0044707-single-multicellular organism process(L=2),GO:0044710-single-organism metabolic pro…	GO:0044425-membrane part(L=2),GO:0044464-cell part(L=2),	GO:0016491-oxidoreductase activity(L=2),GO:0043167-ion binding(L=2),
transcript19377.p3_1
transcript26383.p1_1	AT1G27050.1	35.4	158	85	6	40	184	51	204	1.4e-12	78.400000	AT1G27050.1 | homeobox leucine zipper protein | Chr1:9393706-9394408 FORWARD LENGTH=205 | 201606		all.95.centroids.80.centroids.uniq.pep-atonly_outfiles/similarity_search/blastp_all.95.centroids.80.centroids.uniq_arabidopsis_at11.out		No	Yes	3847.GLYMA01G04880.1	1.1e-16	92.0	OSI_03951	Viridiplantae	0Z2UE@NOG,1BTR1@strNOG,1E5M0@virNOG,KOG0483@euNOG	RRM		PFAM (RRM_1), SMART (RRM)
transcript25589.p1_1	AT1G02130.1	73.9	180	47	0	5	184	4	183	3e-76	97.300000	AT1G02130.1 | RAS 5 | Chr1:400350-401788 REVERSE LENGTH=203 | 201606		all.95.centroids.80.centroids.uniq.pep-atonly_outfiles/similarity_search/blastp_all.95.centroids.80.centroids.uniq_arabidopsis_at11.out		No	Yes	88036.EFJ20286	5.2e-78	295.8	RAB1A	Viridiplantae	0XQN5@NOG,1BD4J@strNOG,1DTYF@virNOG,KOG0084@euNOG	gtp-binding protein	Legionellosis (05134)	PFAM (Gtr1_RagA, Miro, Ras, Arf, GTP_EFTU, SRPRB), SMART (RAB)	GO:0003006-developmental process involved in reproduction(L=2),GO:0016043-cellular component organization(L=2),GO:0016049-cell growth(L=2),GO:0022414-reproductive process(L=2),GO:0042221-response to chemical(L=2),GO:0044706-multi-multicellular organism process(L=2),GO:0044707-single-multicellular organism process(L=2),GO:0044763-single-organism cellular process(L=2),GO:0044767-single-organism dev…	GO:0005911-cell-cell junction(L=2),GO:0043227-membrane-bounded organelle(L=2),GO:0044422-organelle part(L=2),GO:0044464-cell part(L=2),
transcript22024.p1_1	AT3G03750.2	55.3	188	77	3	2	184	169	354	9.4e-54	98.900000	AT3G03750.2 | SET domain protein 20 | Chr3:939976-941511 FORWARD LENGTH=354 | 201606		all.95.centroids.80.centroids.uniq.pep-atonly_outfiles/similarity_search/blastp_all.95.centroids.80.centroids.uniq_arabidopsis_at11.out		No	Yes	4558.Sb03g035910.1	8.3e-68	261.9		Viridiplantae	0TUZR@lilNOG,15RXM@poaNOG,1BM4S@strNOG,1DYZU@virNOG,COG2940@NOG,KOG1082@euNOG	Histone-lysine n-methyltransferase	Lysine degradation (00310)	PFAM (SET, Pre-SET), SMART (SET, PostSET, AWS)		GO:0043227-membrane-bounded organelle(L=2),GO:0043228-non-membrane-bounded organelle(L=2),GO:0044464-cell part(L=2),
transcript23004.p2_1
transcript21664.p1_1	AT2G24860.1	69.8	106	28	1	73	178	43	144	3.5e-24	57.300000	AT2G24860.1 | DnaJ/Hsp40 cysteine-rich domain superfamily protein | Chr2:10587118-10588240 REVERSE LENGTH=144 | 201606		all.95.centroids.80.centroids.uniq.pep-atonly_outfiles/similarity_search/blastp_all.95.centroids.80.centroids.uniq_arabidopsis_at11.out		No	Yes	3694.POPTR_0006s28260.1	1.5e-24	118.2		Viridiplantae	0IZ2U@euNOG,11WZV@NOG,1BTC4@strNOG,1E52Y@virNOG	NA
transcript18006.p1_2_1																		4081.Solyc06g063010.2.1	6.4e-20	102.8		Viridiplantae	0IJMC@euNOG,11YDQ@NOG,1BGHH@strNOG,1DUEW@virNOG	Spt20 family		PFAM (Spt20), SMART (COIL)
transcript6532.p1_1
transcript32730.p1_1	AT5G53560.1	39.6	139	71	2	37	175	3	128	5.8e-27	74.700000	AT5G53560.1 | cytochrome B5 isoform E | Chr5:21759628-21760353 FORWARD LENGTH=134 | 201606		all.95.centroids.80.centroids.uniq.pep-atonly_outfiles/similarity_search/blastp_all.95.centroids.80.centroids.uniq_arabidopsis_at11.out		No	Yes	29760.VIT_18s0001g09400.t01	9.6e-32	142.1		Viridiplantae	1BTEN@strNOG,1E5AI@virNOG,COG5274@NOG,KOG0537@euNOG	cytochrome		PFAM (Cyt-b5), SMART (TRANS, Cyt-b5)
transcript32712.p1_1	AT1G71310.1	68.3	139	43	1	47	185	39	176	5.6e-54	74.700000	AT1G71310.1 | cobalt ion binding protein | Chr1:26878717-26879844 REVERSE LENGTH=176 | 201606		all.95.centroids.80.centroids.uniq.pep-atonly_outfiles/similarity_search/blastp_all.95.centroids.80.centroids.uniq_arabidopsis_at11.out		No	Yes	29760.VIT_18s0089g00930.t01	1.2e-55	221.5		Viridiplantae	0IY4N@euNOG,11P0W@NOG,1BSSS@strNOG,1E2DP@virNOG	SnRK1-interacting protein 1			GO:0006807-nitrogen compound metabolic process(L=2),GO:0006950-response to stress(L=2),GO:0044237-cellular metabolic process(L=2),GO:0044238-primary metabolic process(L=2),GO:0044763-single-organism cellular process(L=2),GO:0051716-cellular response to stimulus(L=2),GO:0071704-organic substance metabolic process(L=2),	GO:0043227-membrane-bounded organelle(L=2),GO:0044464-cell part(L=2),	GO:0043167-ion binding(L=2),GO:0097159-organic cyclic compound binding(L=2),GO:1901363-heterocyclic compound binding(L=2),
transcript27667.p1_1	AT1G10500.1	73.9	134	33	1	52	185	47	178	1.4e-52	72.000000	AT1G10500.1 | chloroplast-localized ISCA-like protein | Chr1:3460160-3461340 REVERSE LENGTH=180 | 201606		all.95.centroids.80.centroids.uniq.pep-atonly_outfiles/similarity_search/blastp_all.95.centroids.80.centroids.uniq_arabidopsis_at11.out		No	Yes	3711.Bra018436.1-P	1.2e-50	204.9		Viridiplantae	0BY63@braNOG,1BQAH@strNOG,1E4P1@virNOG,COG0316@NOG,KOG1120@euNOG	iron-sulfur assembly protein		PFAM (Fe-S_biosyn), SMART (TRANS)	GO:0009058-biosynthetic process(L=2),GO:0016043-cellular component organization(L=2),GO:0044085-cellular component biogenesis(L=2),	GO:0043227-membrane-bounded organelle(L=2),GO:0044422-organelle part(L=2),GO:0044464-cell part(L=2),
transcript39318.p1_1																		70448.Q00WD5	1.7e-19	100.9		Viridiplantae	0JI9U@euNOG,0Z4ZJ@NOG,1EISV@virNOG	NA		SMART (TRANS)
transcript36992.p1_1																		3702.AT4G17500.1	1.7e-23	114.8		Viridiplantae	0BW6E@braNOG,0J07P@euNOG,0YJV7@NOG,1BRC6@strNOG,1E368@virNOG	Transcription factor		PFAM (AP2), SMART (AP2)	GO:0009719-response to endogenous stimulus(L=2),GO:0042221-response to chemical(L=2),GO:0050789-regulation of biological process(L=2),	GO:0043227-membrane-bounded organelle(L=2),GO:0044464-cell part(L=2),	GO:0003700-transcription factor activity, sequence-specific DNA binding(L=2),
transcript33174.p1_1
transcript30290.p1_1	AT5G28050.1	79.0	186	38	1	1	186	1	185	7.5e-83	99.500000	AT5G28050.1 | Cytidine/deoxycytidylate deaminase family protein | Chr5:10044209-10045755 REVERSE LENGTH=185 | 201606		all.95.centroids.80.centroids.uniq.pep-atonly_outfiles/similarity_search/blastp_all.95.centroids.80.centroids.uniq_arabidopsis_at11.out		No	Yes	39946.BGIOSGA009502-PA	1.3e-89	334.3		Viridiplantae	0TJSX@lilNOG,15GMB@poaNOG,1BCV8@strNOG,1DQT6@virNOG,COG0590@NOG,KOG1018@euNOG	cytidine deoxycytidylate deaminase family protein		PFAM (dCMP_cyt_deam_1), SMART (SIGNAL)		GO:0044464-cell part(L=2),
transcript30157.p1_1	AT5G64810.1	51.4	111	52	1	38	148	66	174	4.2e-25	59.400000	AT5G64810.1 | WRKY DNA-binding protein 51 | Chr5:25908415-25909687 FORWARD LENGTH=194 | 201606		all.95.centroids.80.centroids.uniq.pep-atonly_outfiles/similarity_search/blastp_all.95.centroids.80.centroids.uniq_arabidopsis_at11.out		No	Yes	3694.POPTR_0005s08720.1	2.5e-27	127.5	WRKY51	Viridiplantae	0IZA6@euNOG,0YQZM@NOG,1BT74@strNOG,1E52S@virNOG	WRKY transcription factor		PFAM (WRKY), SMART (WRKY)	GO:0006950-response to stress(L=2),GO:0007154-cell communication(L=2),GO:0009607-response to biotic stimulus(L=2),GO:0009719-response to endogenous stimulus(L=2),GO:0042221-response to chemical(L=2),GO:0044700-single organism signaling(L=2),GO:0044763-single-organism cellular process(L=2),GO:0050789-regulation of biological process(L=2),GO:0051716-cellular response to stimulus(L=2),	GO:0043227-membrane-bounded organelle(L=2),GO:0044464-cell part(L=2),	GO:0003700-transcription factor activity, sequence-specific DNA binding(L=2),
transcript27701.p1_1	AT3G07510.1	58.0	176	74	0	11	186	14	189	9.5e-46	94.100000	AT3G07510.1 | maternal effect embryo arrest protein | Chr3:2393895-2394464 REVERSE LENGTH=189 | 201606		all.95.centroids.80.centroids.uniq.pep-atonly_outfiles/similarity_search/blastp_all.95.centroids.80.centroids.uniq_arabidopsis_at11.out		No	Yes	4081.Solyc09g047930.1.1	9e-46	188.7		Viridiplantae	0IWU3@euNOG,11VJP@NOG,1BR7K@strNOG,1E31N@virNOG	NA		PFAM (Orai-1), SMART (TRANS)
transcript25105.p1_1	AT3G18773.1	33.9	168	102	3	7	169	18	181	3.3e-22	87.200000	AT3G18773.1 | RING/U-box superfamily protein | Chr3:6466304-6466966 FORWARD LENGTH=220 | 201606		all.95.centroids.80.centroids.uniq.pep-atonly_outfiles/similarity_search/blastp_all.95.centroids.80.centroids.uniq_arabidopsis_at11.out		No	Yes	3694.POPTR_0016s14320.1	2.6e-24	117.5		Viridiplantae	121N2@NOG,1BVKI@strNOG,1E7MR@virNOG,KOG0800@euNOG	Zinc finger, C3HC4 type (RING finger)		PFAM (zf-C3HC4), SMART (RING, TRANS)
transcript24007.p1_2_1	AT3G01790.1	78.5	181	39	0	3	183	14	194	2.9e-79	96.800000	AT3G01790.1 | Ribosomal protein L13 family protein | Chr3:283880-285583 REVERSE LENGTH=205 | 201606		all.95.centroids.80.centroids.uniq.pep-atonly_outfiles/similarity_search/blastp_all.95.centroids.80.centroids.uniq_arabidopsis_at11.out		No	Yes	3694.POPTR_0017s10450.1	8.6e-81	305.1	OSI_27916	Viridiplantae	1BBWS@strNOG,1DPVJ@virNOG,COG0102@NOG,KOG3203@euNOG	ribosomal protein	Ribosome (03010)	PFAM (Ribosomal_L13), SMART (COIL)
transcript19759.p1_1	AT2G28370.1	58.6	186	68	3	1	185	1	178	6.6e-47	98.900000	AT2G28370.1 | Uncharacterized protein family (UPF0497) | Chr2:12132092-12133447 FORWARD LENGTH=179 | 201606		all.95.centroids.80.centroids.uniq.pep-atonly_outfiles/similarity_search/blastp_all.95.centroids.80.centroids.uniq_arabidopsis_at11.out		No	No	4641.GSMUA_Achr1P08970_001	4.2e-51	206.5		Viridiplantae	0IWFI@euNOG,0TYEE@lilNOG,11IKS@NOG,1BQYR@strNOG,1E2SH@virNOG	CASP-like protein		PFAM (DUF588), SMART (TRANS)		GO:0044464-cell part(L=2),
transcript13033.p1_1																		39947.LOC_Os08g19870.1	7.2e-35	152.5		Viridiplantae	0IZWS@euNOG,0TS6M@lilNOG,11SPB@NOG,15UTY@poaNOG,1BP4Z@strNOG,1DYM5@virNOG	Protein of unknown function (DUF 659)		PFAM (DUF659, hATC), SMART (COIL)
transcript35333.p1_1																		29760.VIT_08s0007g04310.t01	6.6e-17	92.4	OMR1	Viridiplantae	1BJDD@strNOG,1DXAT@virNOG,COG1171@NOG,KOG1250@euNOG	threonine dehydratase biosynthetic	Valine, leucine and isoleucine biosynthesis (00290), Biosynthesis of secondary metabolites (01110), Biosynthesis of amino acids (01230), Glycine, serine and threonine metabolism (00260), Metabolic pathways (01100)	PFAM (Thr_dehydrat_C, PALP), SMART (TRANS)	GO:0006807-nitrogen compound metabolic process(L=2),GO:0009058-biosynthetic process(L=2),GO:0044237-cellular metabolic process(L=2),GO:0044238-primary metabolic process(L=2),GO:0044710-single-organism metabolic process(L=2),GO:0071704-organic substance metabolic process(L=2),	GO:0043227-membrane-bounded organelle(L=2),GO:0044464-cell part(L=2),	GO:0016829-lyase activity(L=2),
transcript37139.p1_1	AT2G05630.1	82.9	117	20	0	59	175	1	117	4e-52	62.200000	AT2G05630.1 | Ubiquitin-like superfamily protein | Chr2:2083211-2084775 REVERSE LENGTH=120 | 201606		all.95.centroids.80.centroids.uniq.pep-atonly_outfiles/similarity_search/blastp_all.95.centroids.80.centroids.uniq_arabidopsis_at11.out		No	Yes	3218.PP1S26_103V6.1	1.4e-54	218.0	ATG8D	Viridiplantae	11JAT@NOG,1BRV5@strNOG,1E3Q8@virNOG,KOG1654@euNOG	autophagy-related protein	GABAergic synapse (04727), Regulation of autophagy (04140)	PFAM (MAP1_LC3, APG12)		GO:0043227-membrane-bounded organelle(L=2),GO:0043228-non-membrane-bounded organelle(L=2),GO:0044422-organelle part(L=2),GO:0044464-cell part(L=2),
transcript34465.p1_1																		15368.BRADI1G25240.1	5e-36	156.4		Viridiplantae	0II8U@euNOG,0TXUN@lilNOG,0YDVV@NOG,15GQS@poaNOG,1BMHC@strNOG,1DV3K@virNOG	Pentatricopeptide repeat-containing protein		PFAM (PPR)		GO:0043227-membrane-bounded organelle(L=2),GO:0044464-cell part(L=2),	GO:0043167-ion binding(L=2),
transcript34030.p1_1	AT5G48810.1	48.6	146	66	1	42	187	4	140	4.2e-33	77.700000	AT5G48810.1 | cytochrome B5 isoform D | Chr5:19789249-19790180 REVERSE LENGTH=140 | 201606		all.95.centroids.80.centroids.uniq.pep-atonly_outfiles/similarity_search/blastp_all.95.centroids.80.centroids.uniq_arabidopsis_at11.out		No	Yes	29760.VIT_18s0001g09400.t01	4.4e-32	143.3		Viridiplantae	1BTEN@strNOG,1E5AI@virNOG,COG5274@NOG,KOG0537@euNOG	cytochrome		PFAM (Cyt-b5), SMART (TRANS, Cyt-b5)
transcript32180.p1_1	AT1G09740.1	40.2	164	83	4	33	185	7	166	1.5e-22	81.400000	AT1G09740.1 | Adenine nucleotide alpha hydrolases-like superfamily protein | Chr1:3154603-3155834 FORWARD LENGTH=171 | 201606		all.95.centroids.80.centroids.uniq.pep-atonly_outfiles/similarity_search/blastp_all.95.centroids.80.centroids.uniq_arabidopsis_at11.out		No	Yes	4641.GSMUA_Achr1P24830_001	8.3e-23	112.5		Viridiplantae	0IY6F@euNOG,0TXMQ@lilNOG,0XURP@NOG,1BP7R@strNOG,1E494@virNOG	Universal stress protein		PFAM (Usp), SMART (COIL)
transcript32051.p1_1	AT1G66080.1	73.2	190	48	2	1	187	1	190	2.5e-78	99.500000	AT1G66080.1 | hikeshi-like protein | Chr1:24600356-24601027 REVERSE LENGTH=190 | 201606		all.95.centroids.80.centroids.uniq.pep-atonly_outfiles/similarity_search/blastp_all.95.centroids.80.centroids.uniq_arabidopsis_at11.out		No	Yes	4081.Solyc05g056560.2.1	8.7e-81	305.1		Viridiplantae	11H6N@NOG,1BI3E@strNOG,1DW0E@virNOG,KOG4067@euNOG	Protein of unknown function (DUF775)		PFAM (DUF775)		GO:0044464-cell part(L=2),
transcript31470.p1_1																		4641.GSMUA_Achr4P24990_001	6.5e-20	102.8	OSI_16622	Viridiplantae	0J0BC@euNOG,0TYVK@lilNOG,0ZQ8I@NOG,1BUFT@strNOG,1E6CT@virNOG	NA		SMART (COIL)		GO:0043227-membrane-bounded organelle(L=2),GO:0044422-organelle part(L=2),GO:0044464-cell part(L=2),
transcript27779.p1_1	AT1G21065.1	36.2	152	52	2	70	176	65	216	1.5e-19	56.900000	AT1G21065.1 | secondary thiamine-phosphate synthase enzyme | Chr1:7374210-7375644 FORWARD LENGTH=217 | 201606		all.95.centroids.80.centroids.uniq.pep-atonly_outfiles/similarity_search/blastp_all.95.centroids.80.centroids.uniq_arabidopsis_at11.out		No	Yes	3218.PP1S119_49V6.2	1.1e-38	165.2		Viridiplantae	1C1GW@strNOG,1E4P6@virNOG,COG0432@NOG,KOG3267@euNOG	Uncharacterised protein family UPF0047		PFAM (UPF0047), SMART (TRANS)
transcript27108.p1_1	AT3G51510.1	57.9	159	61	2	28	186	28	180	1.7e-47	84.600000	AT3G51510.1 | transmembrane protein | Chr3:19109118-19109842 FORWARD LENGTH=181 | 201606		all.95.centroids.80.centroids.uniq.pep-atonly_outfiles/similarity_search/blastp_all.95.centroids.80.centroids.uniq_arabidopsis_at11.out		No	Yes	3694.POPTR_0001s46010.1	8.2e-47	192.2		Viridiplantae	0IZ2Y@euNOG,1298Q@NOG,1BT4B@strNOG,1E50A@virNOG	NA		SMART (TRANS)		GO:0043227-membrane-bounded organelle(L=2),GO:0044422-organelle part(L=2),GO:0044464-cell part(L=2),
transcript26996.p1_1	AT1G26750.1	48.4	182	94	0	1	182	1	182	2.2e-42	96.800000	AT1G26750.1 | hypothetical protein | Chr1:9246857-9248053 FORWARD LENGTH=195 | 201606		all.95.centroids.80.centroids.uniq.pep-atonly_outfiles/similarity_search/blastp_all.95.centroids.80.centroids.uniq_arabidopsis_at11.out		No	No	29760.VIT_00s0261g00010.t01	6.2e-63	245.7		Viridiplantae	0IUUG@euNOG,0Y5Z1@NOG,1BPPS@strNOG,1E1HV@virNOG	NA
transcript26632.p1_1	AT3G47810.1	86.6	186	25	0	1	186	1	186	5.9e-96	98.900000	AT3G47810.1 | Calcineurin-like metallo-phosphoesterase superfamily protein | Chr3:17637256-17639017 REVERSE LENGTH=190 | 201606		all.95.centroids.80.centroids.uniq.pep-atonly_outfiles/similarity_search/blastp_all.95.centroids.80.centroids.uniq_arabidopsis_at11.out		No	Yes	4555.Si018427m	7.5e-101	371.7		Viridiplantae	0TSFA@lilNOG,15P86@poaNOG,1BG98@strNOG,1DWB3@virNOG,COG0622@NOG,KOG3325@euNOG	vacuolar protein			GO:0033036-macromolecule localization(L=2),GO:0044763-single-organism cellular process(L=2),GO:0051234-establishment of localization(L=2),GO:0051641-cellular localization(L=2),	GO:0043227-membrane-bounded organelle(L=2),GO:0043234-protein complex(L=2),GO:0044422-organelle part(L=2),GO:0044425-membrane part(L=2),GO:0044464-cell part(L=2),
transcript21807.p1_2_1	AT5G46160.2	58.8	194	48	3	2	187	3	172	5.4e-49	98.900000	AT5G46160.2 | Ribosomal protein L14p/L23e family protein | Chr5:18711456-18712341 REVERSE LENGTH=172 | 201606		all.95.centroids.80.centroids.uniq.pep-atonly_outfiles/similarity_search/blastp_all.95.centroids.80.centroids.uniq_arabidopsis_at11.out		No	Yes	4641.GSMUA_Achr5P02520_001	1.5e-56	224.6		Viridiplantae	0TNPG@lilNOG,1BHR6@strNOG,1DYUH@virNOG,COG0093@NOG,KOG0901@euNOG	ribosomal protein	Ribosome (03010)	PFAM (Ribosomal_L14)
transcript2902.p1_1
transcript10241.p2_1
transcript6937.p1_1																		3218.PP1S26_83V6.1	1.1e-43	181.8		Viridiplantae	1BFJ6@strNOG,1DTH9@virNOG,COG0060@NOG,KOG0433@euNOG	Isoleucyl-tRNA synthetase	Aminoacyl-tRNA biosynthesis (00970)	PFAM (tRNA-synt_1, Anticodon_1, tRNA-synt_1g, zf-FPG_IleRS), SMART (SIGNAL)	GO:0003006-developmental process involved in reproduction(L=2),GO:0022414-reproductive process(L=2),GO:0044707-single-multicellular organism process(L=2),GO:0044767-single-organism developmental process(L=2),GO:0048856-anatomical structure development(L=2),	GO:0043227-membrane-bounded organelle(L=2),GO:0044422-organelle part(L=2),GO:0044464-cell part(L=2),
transcript35945.p1_1
transcript3557.p1_1
transcript34317.p1_1	AT3G28210.1	49.2	177	83	3	3	174	5	179	6.3e-45	91.000000	AT3G28210.1 | zinc finger (AN1-like) family protein | Chr3:10520585-10521223 FORWARD LENGTH=186 | 201606		all.95.centroids.80.centroids.uniq.pep-atonly_outfiles/similarity_search/blastp_all.95.centroids.80.centroids.uniq_arabidopsis_at11.out		No	Yes	3847.GLYMA13G04630.1	5.7e-48	196.1		Viridiplantae	11JCH@NOG,1BS32@strNOG,1E3Y9@virNOG,KOG3183@euNOG	zinc finger AN1 domain-containing stress-associated protein		PFAM (zf-AN1), SMART (ZnF_AN1)	GO:0009719-response to endogenous stimulus(L=2),GO:0042221-response to chemical(L=2),
transcript31504.p1_1	AT4G20780.1	48.6	177	84	2	13	182	10	186	2.8e-37	89.900000	AT4G20780.1 | calmodulin like 42 | Chr4:11133309-11133884 REVERSE LENGTH=191 | 201606		all.95.centroids.80.centroids.uniq.pep-atonly_outfiles/similarity_search/blastp_all.95.centroids.80.centroids.uniq_arabidopsis_at11.out		No	Yes	4641.GSMUA_Achr8P01570_001	8e-42	175.6		Viridiplantae	0TXI1@lilNOG,1BS4J@strNOG,1E3ZM@virNOG,COG5126@NOG,KOG0027@euNOG	calcium-binding protein	Plant-pathogen interaction (04626)	PFAM (efhand), SMART (EFh)	GO:0016043-cellular component organization(L=2),GO:0044707-single-multicellular organism process(L=2),GO:0044763-single-organism cellular process(L=2),GO:0044767-single-organism developmental process(L=2),GO:0048856-anatomical structure development(L=2),		GO:0043167-ion binding(L=2),
transcript34379.p1_1	AT4G14690.1	46.0	163	73	3	2	158	13	166	8.7e-24	98.700000	AT4G14690.1 | Chlorophyll A-B binding family protein | Chr4:8418373-8419129 FORWARD LENGTH=193 | 201606		all.95.centroids.80.centroids.uniq.pep-atonly_outfiles/similarity_search/blastp_all.95.centroids.80.centroids.uniq_arabidopsis_at11.out		No	Yes	29760.VIT_05s0020g04110.t01	1.8e-26	124.4	ELIP1	Viridiplantae	0IX81@euNOG,0Y0RG@NOG,1BRW8@strNOG,1E3R7@virNOG	early light-induced protein		PFAM (Chloroa_b-bind), SMART (TRANS, SIGNAL)
transcript31009.p1_1
transcript29156.p1_1	AT4G18930.1	43.4	175	96	2	8	182	8	179	2.9e-34	92.600000	AT4G18930.1 | RNA ligase/cyclic nucleotide phosphodiesterase family protein | Chr4:10370797-10371885 FORWARD LENGTH=181 | 201606		all.95.centroids.80.centroids.uniq.pep-atonly_outfiles/similarity_search/blastp_all.95.centroids.80.centroids.uniq_arabidopsis_at11.out		No	Yes	29760.VIT_10s0003g02050.t01	4e-41	173.3		Viridiplantae	0IW8V@euNOG,128FD@NOG,1BR31@strNOG,1DY3A@virNOG	cyclic phosphodiesterase		PFAM (CPDase), SMART (COIL, TRANS)	GO:0006807-nitrogen compound metabolic process(L=2),GO:0044237-cellular metabolic process(L=2),GO:0044238-primary metabolic process(L=2),GO:0071704-organic substance metabolic process(L=2),	GO:0044464-cell part(L=2),
transcript27234.p1_1	AT3G12030.1	70.7	188	50	2	6	188	9	196	1.1e-68	96.800000	AT3G12030.1 | transmembrane/coiled-coil protein (Protein of unknown function DUF106%2C transmembrane) | Chr3:3834465-3835055 REVERSE LENGTH=196 | 201606		all.95.centroids.80.centroids.uniq.pep-atonly_outfiles/similarity_search/blastp_all.95.centroids.80.centroids.uniq_arabidopsis_at11.out		No	No	3218.PP1S235_137V6.1	2.2e-71	273.9		Viridiplantae	0XR8B@NOG,1BHCW@strNOG,1DV92@virNOG,KOG3312@euNOG	transmembrane and coiled-coil		PFAM (DUF106), SMART (TRANS, COIL)
transcript26522.p1_1																		3218.PP1S293_101V6.1	5.2e-09	66.6		Viridiplantae	0IESI@euNOG,11S35@NOG,1BCP3@strNOG,1DS6C@virNOG	Plant-specific domain TIGR01615 family protein		PFAM (DUF506)
transcript27046.p1_1	AT1G32550.1	87.3	126	16	0	64	189	56	181	6e-64	66.300000	AT1G32550.1 | 2Fe-2S ferredoxin-like superfamily protein | Chr1:11771969-11774117 REVERSE LENGTH=181 | 201606		all.95.centroids.80.centroids.uniq.pep-atonly_outfiles/similarity_search/blastp_all.95.centroids.80.centroids.uniq_arabidopsis_at11.out		No	Yes	4081.Solyc08g077050.2.1	8.2e-63	245.4		Viridiplantae	0IWKK@euNOG,1BQSB@strNOG,1E2KE@virNOG,COG0633@NOG	Ferredoxin	Photosynthesis (00195)	PFAM (Fer2)		GO:0043227-membrane-bounded organelle(L=2),GO:0044464-cell part(L=2),
transcript22520.p2_1
transcript22041.p1_1	AT1G61065.1	58.2	182	72	3	6	187	2	179	9.7e-54	95.800000	AT1G61065.1 | 1%2C3-beta-glucan synthase component (DUF1218) | Chr1:22490430-22491330 REVERSE LENGTH=180 | 201606		all.95.centroids.80.centroids.uniq.pep-atonly_outfiles/similarity_search/blastp_all.95.centroids.80.centroids.uniq_arabidopsis_at11.out		No	Yes	29760.VIT_19s0014g03190.t01	2.2e-63	247.3		Viridiplantae	0IX0H@euNOG,11SY7@NOG,1BRHF@strNOG,1E2RM@virNOG	Protein of unknown function (DUF1218)		PFAM (DUF1218), SMART (TRANS, SIGNAL)		GO:0005911-cell-cell junction(L=2),GO:0044464-cell part(L=2),
transcript19500.p1_1	AT3G12600.1	61.4	158	60	1	1	157	1	158	3.7e-53	82.600000	AT3G12600.1 | nudix hydrolase homolog 16 | Chr3:4004809-4005995 FORWARD LENGTH=180 | 201606		all.95.centroids.80.centroids.uniq.pep-atonly_outfiles/similarity_search/blastp_all.95.centroids.80.centroids.uniq_arabidopsis_at11.out		No	Yes	88036.EFJ15737	2.6e-56	223.8		Viridiplantae	1BR80@strNOG,1E329@virNOG,COG0494@NOG,KOG2839@euNOG	Nudix hydrolase		PFAM (NUDIX)		GO:0043227-membrane-bounded organelle(L=2),GO:0044464-cell part(L=2),
transcript18031.p1_1	AT4G39220.1	57.4	188	76	1	1	184	1	188	7.9e-56	96.800000	AT4G39220.1 | Rer1 family protein | Chr4:18264280-18265531 FORWARD LENGTH=191 | 201606		all.95.centroids.80.centroids.uniq.pep-atonly_outfiles/similarity_search/blastp_all.95.centroids.80.centroids.uniq_arabidopsis_at11.out		No	Yes	3218.PP1S162_33V6.1	9.1e-62	241.9		Viridiplantae	1BM6G@strNOG,1DZ1D@virNOG,COG5249@NOG,KOG1688@euNOG	retrograde vesicle-mediated transport, Golgi to ER		PFAM (Rer1), SMART (TRANS)	GO:0044763-single-organism cellular process(L=2),GO:0051234-establishment of localization(L=2),GO:0051641-cellular localization(L=2),	GO:0043227-membrane-bounded organelle(L=2),GO:0044464-cell part(L=2),
transcript17742.p1_1	AT3G07470.1	59.2	125	50	1	24	147	20	144	5.7e-38	65.300000	AT3G07470.1 | transmembrane protein%2C putative (Protein of unknown function%2C DUF538) | Chr3:2387291-2388343 REVERSE LENGTH=169 | 201606		all.95.centroids.80.centroids.uniq.pep-atonly_outfiles/similarity_search/blastp_all.95.centroids.80.centroids.uniq_arabidopsis_at11.out		No	No	3694.POPTR_0014s17600.1	8.9e-49	198.7		Viridiplantae	0J284@euNOG,0YPP5@NOG,1BTK1@strNOG,1E5FX@virNOG	Protein of unknown function, DUF538		PFAM (DUF538), SMART (SIGNAL, TRANS)		GO:0043227-membrane-bounded organelle(L=2),GO:0044464-cell part(L=2),
transcript15620.p1_1	AT3G20230.1	61.3	186	72	0	4	189	1	186	1.6e-56	97.900000	AT3G20230.1 | Ribosomal L18p/L5e family protein | Chr3:7055639-7056679 REVERSE LENGTH=187 | 201606		all.95.centroids.80.centroids.uniq.pep-atonly_outfiles/similarity_search/blastp_all.95.centroids.80.centroids.uniq_arabidopsis_at11.out		No	Yes	3694.POPTR_0019s11030.1	1.4e-57	228.0		Viridiplantae	0IN4Q@euNOG,11ZEW@NOG,1C6KV@strNOG,1EKHJ@virNOG	Ribosomal L18p/L5e family	Ribosome (03010)	PFAM (Ribosomal_L18p)
transcript14940.p1_1																		29760.VIT_09s0018g00730.t01	2.6e-32	144.1	ZNF830	Eukaryotes	11GTR@NOG,KOG3032@euNOG	Zinc finger protein		PFAM (zf-C2H2_jaz), SMART (COIL, ZnF_C2H2)	GO:0044707-single-multicellular organism process(L=2),GO:0044763-single-organism cellular process(L=2),GO:0044767-single-organism developmental process(L=2),GO:0048589-developmental growth(L=2),GO:0048856-anatomical structure development(L=2),	GO:0043227-membrane-bounded organelle(L=2),GO:0043228-non-membrane-bounded organelle(L=2),GO:0043233-organelle lumen(L=2),GO:0044422-organelle part(L=2),GO:0044464-cell part(L=2),
transcript35866.p1_1
transcript35478.p1_1	AT5G49410.1	50.4	117	56	1	45	159	22	138	1.2e-30	60.200000	AT5G49410.1 | thiamine-phosphate synthase | Chr5:20032901-20033751 FORWARD LENGTH=145 | 201606		all.95.centroids.80.centroids.uniq.pep-atonly_outfiles/similarity_search/blastp_all.95.centroids.80.centroids.uniq_arabidopsis_at11.out		No	Yes	3694.POPTR_0005s12090.1	7.1e-30	136.0		Viridiplantae	0IZPV@euNOG,0YP4Z@NOG,1BT21@strNOG,1E4XR@virNOG	NA
transcript34000.p1_1	AT3G05540.1	73.2	168	44	1	24	190	1	168	2.2e-69	87.400000	AT3G05540.1 | Methionine sulfoxide reductase (MSS4-like) family protein | Chr3:1606487-1608030 REVERSE LENGTH=168 | 201606		all.95.centroids.80.centroids.uniq.pep-atonly_outfiles/similarity_search/blastp_all.95.centroids.80.centroids.uniq_arabidopsis_at11.out		No	Yes	29760.VIT_05s0020g01170.t01	7.7e-77	292.0	TCTP	Viridiplantae	11FVP@NOG,1BKW3@strNOG,1DYRG@virNOG,KOG1727@euNOG	translationally-controlled tumor protein homolog		PFAM (TCTP)		GO:0044464-cell part(L=2),
transcript27263.p1_1	AT2G04240.1	29.2	161	101	4	1	155	1	154	7.1e-12	81.200000	AT2G04240.1 | RING/U-box superfamily protein | Chr2:1461816-1462304 REVERSE LENGTH=162 | 201606		all.95.centroids.80.centroids.uniq.pep-atonly_outfiles/similarity_search/blastp_all.95.centroids.80.centroids.uniq_arabidopsis_at11.out		No	Yes	29760.VIT_01s0011g02390.t01	1.8e-17	94.7		Viridiplantae	121N2@NOG,1BVFR@strNOG,1E7G6@virNOG,KOG0800@euNOG	Zinc finger, C3HC4 type (RING finger)		PFAM (zf-C3HC4, FANCL_C), SMART (RING, TRANS, SIGNAL)
transcript21850.p2_1	AT4G00680.1	74.5	137	35	0	1	137	1	137	3.7e-58	97.900000	AT4G00680.1 | actin depolymerizing factor 8 | Chr4:279780-280608 REVERSE LENGTH=140 | 201606		all.95.centroids.80.centroids.uniq.pep-atonly_outfiles/similarity_search/blastp_all.95.centroids.80.centroids.uniq_arabidopsis_at11.out		No	Yes	4641.GSMUA_Achr10P03670_001	2.9e-57	226.5	ADF4	Viridiplantae	0TY3X@lilNOG,122P5@NOG,1BQR8@strNOG,1E2J9@virNOG,KOG1735@euNOG	actin-depolymerizing factor	Regulation of actin cytoskeleton (04810), Fc gamma R-mediated phagocytosis (04666), Axon guidance (04360), Pertussis (05133)	PFAM (Cofilin_ADF), SMART (ADF, SIGNAL, TRANS)	GO:0006950-response to stress(L=2),GO:0007154-cell communication(L=2),GO:0009607-response to biotic stimulus(L=2),GO:0016043-cellular component organization(L=2),GO:0044700-single organism signaling(L=2),GO:0044763-single-organism cellular process(L=2),GO:0050789-regulation of biological process(L=2),GO:0051716-cellular response to stimulus(L=2),		GO:0005515-protein binding(L=2),
transcript26613.p1_1																		4555.Si013472m	2.7e-37	160.6		Viridiplantae	0TJZ8@lilNOG,15HIG@poaNOG,1BDPR@strNOG,1DRKY@virNOG,COG2303@NOG,KOG1238@euNOG	GMC oxidoreductase	Cutin, suberine and wax biosynthesis (00073)	PFAM (GMC_oxred_N, GMC_oxred_C), SMART (SIGNAL, TRANS)	GO:0007154-cell communication(L=2),GO:0044237-cellular metabolic process(L=2),GO:0044238-primary metabolic process(L=2),GO:0044700-single organism signaling(L=2),GO:0044707-single-multicellular organism process(L=2),GO:0044710-single-organism metabolic process(L=2),GO:0044763-single-organism cellular process(L=2),GO:0048856-anatomical structure development(L=2),GO:0071704-organic substance metabo…		GO:0016829-lyase activity(L=2),GO:0036094-small molecule binding(L=2),GO:0043167-ion binding(L=2),GO:0048037-cofactor binding(L=2),GO:0097159-organic cyclic compound binding(L=2),GO:1901363-heterocyclic compound binding(L=2),
transcript25422.p1_1	AT3G12300.1	83.2	190	32	0	1	190	1	190	1.5e-94	99.500000	AT3G12300.1 | cilia/flagella-associated protein | Chr3:3921787-3923092 REVERSE LENGTH=190 | 201606		all.95.centroids.80.centroids.uniq.pep-atonly_outfiles/similarity_search/blastp_all.95.centroids.80.centroids.uniq_arabidopsis_at11.out		No	Yes	3847.GLYMA09G11870.4	1.2e-98	364.4		Viridiplantae	0XS39@NOG,1BF1I@strNOG,1DSZG@virNOG,KOG3213@euNOG	Protein of unknown function (DUF667)		PFAM (DUF667)
transcript25179.p2_1																		29760.VIT_18s0089g01200.t01	6.2e-50	202.6	OSI_27888	Viridiplantae	0IICB@euNOG,1BESA@strNOG,1DSPU@virNOG,COG0277@NOG	Berberine and berberine like		PFAM (BBE, FAD_binding_4), SMART (SIGNAL, TRANS)
transcript23693.p1_1	AT3G55520.1	75.5	143	35	0	1	143	1	143	1.8e-60	74.900000	AT3G55520.1 | FKBP-like peptidyl-prolyl cis-trans isomerase family protein | Chr3:20594177-20595128 FORWARD LENGTH=190 | 201606		all.95.centroids.80.centroids.uniq.pep-atonly_outfiles/similarity_search/blastp_all.95.centroids.80.centroids.uniq_arabidopsis_at11.out		No	Yes	3847.GLYMA18G04170.1	1.3e-63	248.1		Viridiplantae	1BRE0@strNOG,1E38A@virNOG,COG0545@NOG,KOG0543@euNOG	Peptidyl-prolyl cis-trans isomerase		PFAM (FKBP_C), SMART (COIL)	GO:0044237-cellular metabolic process(L=2),GO:0044238-primary metabolic process(L=2),GO:0071704-organic substance metabolic process(L=2),		GO:0008144-drug binding(L=2),GO:0016853-isomerase activity(L=2),GO:0097159-organic cyclic compound binding(L=2),GO:1901363-heterocyclic compound binding(L=2),
transcript22158.p2_1	AT2G26040.1	56.2	176	74	2	5	177	2	177	4.4e-54	90.600000	AT2G26040.1 | PYR1-like 2 | Chr2:11094832-11095404 REVERSE LENGTH=190 | 201606		all.95.centroids.80.centroids.uniq.pep-atonly_outfiles/similarity_search/blastp_all.95.centroids.80.centroids.uniq_arabidopsis_at11.out		No	Yes	88036.EFJ08000	1.5e-59	234.6		Viridiplantae	0IIK9@euNOG,11HU5@NOG,1BCZ1@strNOG,1DQWK@virNOG	abscisic acid receptor	Plant hormone signal transduction (04075)	PFAM (Polyketide_cyc2)
transcript21659.p1_1	AT4G33780.1	56.9	109	40	2	89	190	95	203	2.7e-27	53.400000	AT4G33780.1 | ATP phosphoribosyltransferase regulatory subunit | Chr4:16202174-16203617 REVERSE LENGTH=203 | 201606		all.95.centroids.80.centroids.uniq.pep-atonly_outfiles/similarity_search/blastp_all.95.centroids.80.centroids.uniq_arabidopsis_at11.out		No	Yes	3847.GLYMA01G45230.1	8.1e-26	122.5		Viridiplantae	0IZVN@euNOG,0YPQF@NOG,1BT7H@strNOG,1E538@virNOG	expressed protein		SMART (TRANS)
transcript17758.p1_1	AT3G07510.1	62.9	167	62	0	24	190	23	189	5.5e-49	87.400000	AT3G07510.1 | maternal effect embryo arrest protein | Chr3:2393895-2394464 REVERSE LENGTH=189 | 201606		all.95.centroids.80.centroids.uniq.pep-atonly_outfiles/similarity_search/blastp_all.95.centroids.80.centroids.uniq_arabidopsis_at11.out		No	Yes	4081.Solyc09g047930.1.1	2.3e-49	200.7		Viridiplantae	0IWU3@euNOG,11VJP@NOG,1BR7K@strNOG,1E31N@virNOG	NA		PFAM (Orai-1), SMART (TRANS)
transcript10563.p1_1	AT1G04985.1	45.5	191	84	4	1	176	1	186	6.1e-40	92.100000	AT1G04985.1 | triacylglycerol lipase-like protein | Chr1:1416563-1418291 REVERSE LENGTH=193 | 201606		all.95.centroids.80.centroids.uniq.pep-atonly_outfiles/similarity_search/blastp_all.95.centroids.80.centroids.uniq_arabidopsis_at11.out		No	Yes	4113.PGSC0003DMT400001768	1.9e-51	207.6		Viridiplantae	0IX4P@euNOG,0YMHT@NOG,1BS7I@strNOG,1E42R@virNOG	NA		SMART (TRANS)
transcript9656.p1_2_1
transcript38304.p1_1	AT1G55670.1	63.8	152	54	1	41	191	8	159	1.1e-44	78.600000	AT1G55670.1 | photosystem I subunit G | Chr1:20802874-20803356 REVERSE LENGTH=160 | 201606		all.95.centroids.80.centroids.uniq.pep-atonly_outfiles/similarity_search/blastp_all.95.centroids.80.centroids.uniq_arabidopsis_at11.out		No	Yes	3218.PP1S78_205V6.1	4.9e-47	193.0	PSAG	Viridiplantae	0IX4E@euNOG,120CZ@NOG,1BS4Z@strNOG,1E4CS@virNOG	photosystem I reaction center subunit V	Photosynthesis (00195), Metabolic pathways (01100)	PFAM (PSI_PSAK), SMART (TRANS)	GO:0006807-nitrogen compound metabolic process(L=2),GO:0044237-cellular metabolic process(L=2),GO:0044238-primary metabolic process(L=2),GO:0044710-single-organism metabolic process(L=2),GO:0050789-regulation of biological process(L=2),GO:0065008-regulation of biological quality(L=2),GO:0071704-organic substance metabolic process(L=2),	GO:0043227-membrane-bounded organelle(L=2),GO:0043234-protein complex(L=2),GO:0044422-organelle part(L=2),GO:0044425-membrane part(L=2),GO:0044464-cell part(L=2),
transcript37302.p1_1																		4641.GSMUA_Achr10P21370_001	2.6e-08	64.3		Viridiplantae	0IRS0@euNOG,0YU1Q@NOG,1C79G@strNOG,1EM6R@virNOG	NA
transcript34104.p1_1	AT1G75950.1	52.2	134	56	1	61	186	6	139	8.9e-31	65.600000	AT1G75950.1 | S phase kinase-associated protein 1 | Chr1:28516715-28517454 FORWARD LENGTH=160 | 201606		all.95.centroids.80.centroids.uniq.pep-atonly_outfiles/similarity_search/blastp_all.95.centroids.80.centroids.uniq_arabidopsis_at11.out		No	Yes	3218.PP1S9_292V6.1	1.1e-33	148.7	SKP1	Viridiplantae	1BQWM@strNOG,1E2QA@virNOG,COG5201@NOG,KOG1724@euNOG	SKP1-like protein	Oocyte meiosis (04114), Cell cycle - yeast (04111), Cell cycle (04110), TGF-beta signaling pathway (04350), Wnt signaling pathway (04310), Circadian rhythm (04710), Herpes simplex infection (05168), Ubiquitin mediated proteolysis (04120), Protein processing in endoplasmic reticulum (04141)	PFAM (Skp1_POZ, Skp1), SMART (Skp1)	GO:0003006-developmental process involved in reproduction(L=2),GO:0009056-catabolic process(L=2),GO:0016043-cellular component organization(L=2),GO:0022414-reproductive process(L=2),GO:0042221-response to chemical(L=2),GO:0044237-cellular metabolic process(L=2),GO:0044238-primary metabolic process(L=2),GO:0044707-single-multicellular organism process(L=2),GO:0044763-single-organism cellular proce…	GO:0043227-membrane-bounded organelle(L=2),GO:0043228-non-membrane-bounded organelle(L=2),GO:0043234-protein complex(L=2),GO:0044422-organelle part(L=2),GO:0044464-cell part(L=2),
transcript33633.p1_1	AT1G63220.1	59.6	146	56	2	44	189	1	143	2.3e-42	76.000000	AT1G63220.1 | Calcium-dependent lipid-binding (CaLB domain) family protein | Chr1:23449017-23450244 FORWARD LENGTH=147 | 201606		all.95.centroids.80.centroids.uniq.pep-atonly_outfiles/similarity_search/blastp_all.95.centroids.80.centroids.uniq_arabidopsis_at11.out		No	Yes	29760.VIT_02s0025g04350.t01	5.4e-54	216.1		Viridiplantae	0INT0@euNOG,0YITS@NOG,1C6QX@strNOG,1EKMS@virNOG	C2 domain		PFAM (C2), SMART (C2)
transcript4988.p2_1
transcript32853.p1_1
transcript31750.p1_1	AT5G17210.1	38.0	184	110	2	5	185	4	186	3e-26	94.300000	AT5G17210.1 | transmembrane protein%2C putative (DUF1218) | Chr5:5656519-5657970 FORWARD LENGTH=209 | 201606		all.95.centroids.80.centroids.uniq.pep-atonly_outfiles/similarity_search/blastp_all.95.centroids.80.centroids.uniq_arabidopsis_at11.out		No	No	29760.VIT_16s0039g02520.t01	2.9e-31	140.6		Viridiplantae	0ISN7@euNOG,120RW@NOG,1BPHX@strNOG,1E269@virNOG	expressed protein		PFAM (DUF1218), SMART (TRANS, SIGNAL)
transcript28601.p1_1	AT5G47640.1	72.6	117	32	0	46	162	26	142	4.4e-46	60.900000	AT5G47640.1 | nuclear factor Y%2C subunit B2 | Chr5:19309414-19309986 FORWARD LENGTH=190 | 201606		all.95.centroids.80.centroids.uniq.pep-atonly_outfiles/similarity_search/blastp_all.95.centroids.80.centroids.uniq_arabidopsis_at11.out		No	Yes	3218.PP1S83_179V6.1	1.4e-46	191.4		Viridiplantae	1BRSD@strNOG,1E3M7@virNOG,COG2036@NOG,KOG0869@euNOG	Transcription factor		PFAM (CBFD_NFYB_HMF, Histone)	GO:0050789-regulation of biological process(L=2),	GO:0043227-membrane-bounded organelle(L=2),GO:0044464-cell part(L=2),	GO:0003700-transcription factor activity, sequence-specific DNA binding(L=2),
transcript28273.p1_1	AT5G16940.1	56.2	121	51	1	71	191	3	121	6.4e-45	63.000000	AT5G16940.1 | carbon-sulfur lyase | Chr5:5571797-5572204 REVERSE LENGTH=135 | 201606		all.95.centroids.80.centroids.uniq.pep-atonly_outfiles/similarity_search/blastp_all.95.centroids.80.centroids.uniq_arabidopsis_at11.out		No	Yes	3694.POPTR_0293s00210.1	6e-45	186.0		Viridiplantae	1BRQU@strNOG,1E3JG@virNOG,COG3791@NOG,KOG4192@euNOG	centromere protein V-like		PFAM (GFA)
transcript19666.p1_1	AT5G35330.1	60.8	148	58	0	20	167	54	201	1.7e-53	77.100000	AT5G35330.1 | methyl-CPG-binding domain protein 02 | Chr5:13523725-13525270 REVERSE LENGTH=272 | 201606		all.95.centroids.80.centroids.uniq.pep-atonly_outfiles/similarity_search/blastp_all.95.centroids.80.centroids.uniq_arabidopsis_at11.out		No	Yes	29760.VIT_11s0065g01010.t01	3.7e-55	219.9		Viridiplantae	0INB4@euNOG,11S6K@NOG,1C6ND@strNOG,1EKJ4@virNOG	domain protein		PFAM (MBD, zf-CW), SMART (MBD)
transcript19057.p1_1	AT1G51200.1	41.6	185	73	2	19	191	12	173	1.2e-32	90.100000	AT1G51200.1 | A20/AN1-like zinc finger family protein | Chr1:18985690-18986211 FORWARD LENGTH=173 | 201606		all.95.centroids.80.centroids.uniq.pep-atonly_outfiles/similarity_search/blastp_all.95.centroids.80.centroids.uniq_arabidopsis_at11.out		No	Yes	4577.GRMZM5G836222_P02	1.9e-35	154.5	SAP3	Viridiplantae	0TXBW@lilNOG,11UWC@NOG,15UFX@poaNOG,1BR7W@strNOG,1E323@virNOG,KOG3173@euNOG	zinc finger A20 and AN1 domain-containing stress-associated protein		PFAM (zf-AN1, zf-A20), SMART (ZnF_AN1)
transcript35624.p1_1	AT1G59710.1	35.8	299	85	3	1	192	1	299	1.1e-41	99.500000	AT1G59710.1 | actin cross-linking protein (DUF569) | Chr1:21938623-21939673 FORWARD LENGTH=300 | 201606		all.95.centroids.80.centroids.uniq.pep-atonly_outfiles/similarity_search/blastp_all.95.centroids.80.centroids.uniq_arabidopsis_at11.out		No	Yes	29760.VIT_14s0066g02480.t01	7.1e-46	189.1		Viridiplantae	0IFPY@euNOG,11VMA@NOG,1BG8N@strNOG,1DU5X@virNOG	Protein of unknown function (DUF569)		PFAM (DUF569, Fascin)
transcript34885.p1_1	AT1G14870.1	54.4	147	63	2	46	188	1	147	3e-42	74.100000	AT1G14870.1 | PLANT CADMIUM RESISTANCE 2 | Chr1:5128591-5129458 REVERSE LENGTH=152 | 201606		all.95.centroids.80.centroids.uniq.pep-atonly_outfiles/similarity_search/blastp_all.95.centroids.80.centroids.uniq_arabidopsis_at11.out		No	Yes	3694.POPTR_0010s11930.1	2e-48	197.6		Viridiplantae	0IZQR@euNOG,0XUTP@NOG,1BTQP@strNOG,1E5KQ@virNOG	Protein PLANT CADMIUM RESISTANCE		PFAM (PLAC8), SMART (TRANS)	GO:0006950-response to stress(L=2),GO:0050789-regulation of biological process(L=2),	GO:0044464-cell part(L=2),
transcript33073.p1_1	AT3G27520.1	33.3	132	68	2	73	184	65	196	6.7e-10	58.000000	AT3G27520.1 | cryptic loci regulator | Chr3:10192484-10193159 FORWARD LENGTH=198 | 201606		all.95.centroids.80.centroids.uniq.pep-atonly_outfiles/similarity_search/blastp_all.95.centroids.80.centroids.uniq_arabidopsis_at11.out		No	Yes	3847.GLYMA19G00670.2	9.1e-17	92.4		Viridiplantae	0J1S1@euNOG,0ZG10@NOG,1BUP3@strNOG,1E6M2@virNOG	NA		SMART (COIL)
transcript3217.p2_1
transcript32041.p1_2_1	AT3G15190.1	57.6	151	62	2	43	192	42	191	2.7e-35	77.700000	AT3G15190.1 | chloroplast 30S ribosomal protein S20 | Chr3:5116216-5117412 FORWARD LENGTH=202 | 201606		all.95.centroids.80.centroids.uniq.pep-atonly_outfiles/similarity_search/blastp_all.95.centroids.80.centroids.uniq_arabidopsis_at11.out		No	Yes	4081.Solyc07g062870.2.1	2.6e-40	170.6	PRPS20	Viridiplantae	0IY4C@euNOG,129UT@NOG,1BSEC@strNOG,1E49C@virNOG	Ribosomal protein S20	Ribosome (03010)	PFAM (Ribosomal_S20p), SMART (COIL)		GO:0043227-membrane-bounded organelle(L=2),GO:0044422-organelle part(L=2),GO:0044464-cell part(L=2),
transcript24402.p1_1	AT3G06590.1	33.0	185	101	6	13	189	48	217	7.1e-12	91.700000	AT3G06590.1 | basic helix-loop-helix (bHLH) DNA-binding superfamily protein | Chr3:2054647-2055312 REVERSE LENGTH=221 | 201606		all.95.centroids.80.centroids.uniq.pep-atonly_outfiles/similarity_search/blastp_all.95.centroids.80.centroids.uniq_arabidopsis_at11.out		No	Yes	4641.GSMUA_Achr11P16080_001	1.2e-13	82.0		Viridiplantae	0J1F4@euNOG,0U08S@lilNOG,0YRF4@NOG,1BTZT@strNOG,1E5WB@virNOG	Transcription factor		SMART (HLH)	GO:0050789-regulation of biological process(L=2),	GO:0043227-membrane-bounded organelle(L=2),GO:0044464-cell part(L=2),	GO:0003700-transcription factor activity, sequence-specific DNA binding(L=2),
transcript23895.p1_1	AT1G48830.1	77.0	191	44	0	1	191	1	191	4.2e-81	99.000000	AT1G48830.1 | Ribosomal protein S7e family protein | Chr1:18059854-18060935 REVERSE LENGTH=191 | 201606		all.95.centroids.80.centroids.uniq.pep-atonly_outfiles/similarity_search/blastp_all.95.centroids.80.centroids.uniq_arabidopsis_at11.out		No	Yes	4641.GSMUA_Achr10P13020_001	2e-88	330.5	RPS7	Viridiplantae	0TTXT@lilNOG,0ZYKB@NOG,1BFQI@strNOG,1DTNK@virNOG,KOG3320@euNOG	40s ribosomal protein	Ribosome (03010)	PFAM (Ribosomal_S7e), SMART (COIL)	GO:0006807-nitrogen compound metabolic process(L=2),GO:0044085-cellular component biogenesis(L=2),GO:0044237-cellular metabolic process(L=2),GO:0044238-primary metabolic process(L=2),GO:0071704-organic substance metabolic process(L=2),	GO:0005911-cell-cell junction(L=2),GO:0043227-membrane-bounded organelle(L=2),GO:0043228-non-membrane-bounded organelle(L=2),GO:0043233-organelle lumen(L=2),GO:0044422-organelle part(L=2),GO:0044464-cell part(L=2),
transcript21696.p2_1
transcript20712.p1_1	AT3G60720.3	37.4	190	104	4	1	189	106	281	2.2e-29	97.900000	AT3G60720.3 | plasmodesmata-located protein 8 | Chr3:22442035-22443516 FORWARD LENGTH=289 | 201606		all.95.centroids.80.centroids.uniq.pep-atonly_outfiles/similarity_search/blastp_all.95.centroids.80.centroids.uniq_arabidopsis_at11.out		No	Yes	29760.VIT_15s0048g00520.t01	3.9e-36	156.8	OSI_08252	Viridiplantae	0IECR@euNOG,0YAWB@NOG,1BGA3@strNOG,1DU7G@virNOG	cysteine-rich repeat secretory protein		PFAM (DUF26), SMART (TRANS, SIGNAL)
transcript19112.p1_1
transcript18848.p2_1																		88036.EFJ38326	7.3e-67	258.8		Viridiplantae	0IQWA@euNOG,0Z77Q@NOG,1C74H@strNOG,1EM1Q@virNOG	RNA recognition motif. (a.k.a. RRM, RBD, or RNP domain)	Spliceosome (03040)	PFAM (RRM_1), SMART (RRM)
transcript6821.p1_1																		4558.Sb05g005485.1	4.2e-22	110.2		Viridiplantae	0IZWS@euNOG,0TS6M@lilNOG,11SPB@NOG,15UTY@poaNOG,1BP4Z@strNOG,1DYM5@virNOG	Protein of unknown function (DUF 659)		PFAM (DUF659, hATC), SMART (COIL)
transcript7250.p1_1
transcript35797.p1_1	AT1G19910.1	92.2	129	10	0	1	129	1	129	3e-50	66.500000	AT1G19910.1 | ATPase%2C F0/V0 complex%2C subunit C protein | Chr1:6913317-6914322 FORWARD LENGTH=165 | 201606		all.95.centroids.80.centroids.uniq.pep-atonly_outfiles/similarity_search/blastp_all.95.centroids.80.centroids.uniq_arabidopsis_at11.out		No	Yes	4558.Sb08g004380.1	6.9e-49	199.1		Viridiplantae	0TUSB@lilNOG,15RP0@poaNOG,1BKR8@strNOG,1DWKN@virNOG,COG0636@NOG,KOG0232@euNOG	V-type proton ATPase 16 kDa proteolipid	Rheumatoid arthritis (05323), Metabolic pathways (01100), Collecting duct acid secretion (04966), Oxidative phosphorylation (00190), Epithelial cell signaling in Helicobacter pylori infection (05120), Vibrio cholerae infection (05110), Phagosome (04145), Tuberculosis (05152), Synaptic vesicle cycle (04721), Lysosome (04142)	PFAM (ATP-synt_C), SMART (TRANS)		GO:0043227-membrane-bounded organelle(L=2),GO:0044422-organelle part(L=2),GO:0044464-cell part(L=2),
transcript34987.p2_1
transcript32276.p1_1																		3847.GLYMA19G43200.1	8.8e-44	182.2		Viridiplantae	0IFNE@euNOG,1BEVZ@strNOG,1DSTJ@virNOG,COG4371@NOG	Protein of unknown function (DUF1517)		PFAM (DUF1517), SMART (TRANS)		GO:0043227-membrane-bounded organelle(L=2),GO:0044464-cell part(L=2),
transcript28037.p1_1	AT4G36040.1	46.9	98	50	2	97	193	65	161	3.3e-17	50.000000	AT4G36040.1 | Chaperone DnaJ-domain superfamily protein | Chr4:17049708-17050193 REVERSE LENGTH=161 | 201606		all.95.centroids.80.centroids.uniq.pep-atonly_outfiles/similarity_search/blastp_all.95.centroids.80.centroids.uniq_arabidopsis_at11.out		No	Yes	3847.GLYMA01G37090.1	1.6e-21	108.2		Viridiplantae	0IQSR@euNOG,1C73D@strNOG,1EM0J@virNOG,COG2214@NOG	chaperone protein dnaJ 11		PFAM (DnaJ), SMART (DnaJ)	GO:0006950-response to stress(L=2),	GO:0043227-membrane-bounded organelle(L=2),GO:0044422-organelle part(L=2),GO:0044464-cell part(L=2),
transcript26344.p1_1	AT1G44575.2	56.8	146	52	4	46	186	19	158	2.5e-33	72.700000	AT1G44575.2 | Chlorophyll A-B binding family protein | Chr1:16871768-16872548 FORWARD LENGTH=205 | 201606		all.95.centroids.80.centroids.uniq.pep-atonly_outfiles/similarity_search/blastp_all.95.centroids.80.centroids.uniq_arabidopsis_at11.out		No	Yes	3694.POPTR_0002s08410.1	9.1e-33	145.6	PSBS	Viridiplantae	0IHNP@euNOG,11VNI@NOG,1BKDE@strNOG,1DXXV@virNOG	Photosystem II 22 kDa protein	Photosynthesis (00195), Metabolic pathways (01100)	PFAM (Chloroa_b-bind), SMART (TRANS)	GO:0009628-response to abiotic stimulus(L=2),GO:0016043-cellular component organization(L=2),GO:0044763-single-organism cellular process(L=2),	GO:0043227-membrane-bounded organelle(L=2),GO:0043234-protein complex(L=2),GO:0044422-organelle part(L=2),GO:0044425-membrane part(L=2),GO:0044464-cell part(L=2),	GO:0008289-lipid binding(L=2),GO:0031409-pigment binding(L=2),GO:0097159-organic cyclic compound binding(L=2),GO:1901363-heterocyclic compound binding(L=2),
transcript26018.p1_2_1	AT2G45660.1	54.7	170	71	2	1	164	1	170	7.1e-44	84.500000	AT2G45660.1 | AGAMOUS-like 20 | Chr2:18807799-18810193 REVERSE LENGTH=214 | 201606		all.95.centroids.80.centroids.uniq.pep-atonly_outfiles/similarity_search/blastp_all.95.centroids.80.centroids.uniq_arabidopsis_at11.out		No	Yes	59689.scaffold_403512.1	7.4e-43	179.1		Viridiplantae	0BUU1@braNOG,1BIS0@strNOG,1DWP0@virNOG,COG5068@NOG,KOG0014@euNOG	transcription factor		PFAM (K-box, SRF-TF), SMART (COIL, MADS, SIGNAL, TRANS)		GO:0043227-membrane-bounded organelle(L=2),GO:0044464-cell part(L=2),
transcript25866.p1_1
transcript22653.p3_1
transcript24250.p1_1
transcript22448.p1_2_1	AT1G73820.1	73.1	193	52	0	1	193	1	193	1.8e-84	99.500000	AT1G73820.1 | Ssu72-like family protein | Chr1:27755740-27757158 REVERSE LENGTH=193 | 201606		all.95.centroids.80.centroids.uniq.pep-atonly_outfiles/similarity_search/blastp_all.95.centroids.80.centroids.uniq_arabidopsis_at11.out		No	Yes	29760.VIT_06s0009g01900.t01	4.4e-88	329.3		Viridiplantae	1BGFF@strNOG,1DQ89@virNOG,COG5211@NOG,KOG2424@euNOG	RNA polymerase II subunit A C-terminal domain phosphatase	mRNA surveillance pathway (03015)	PFAM (Ssu72), SMART (COIL)		GO:0043227-membrane-bounded organelle(L=2),GO:0044464-cell part(L=2),
transcript20724.p1_1	AT4G02080.1	90.2	193	19	0	1	193	1	193	2.2e-101	99.500000	AT4G02080.1 | secretion-associated RAS super family 2 | Chr4:921554-922547 FORWARD LENGTH=193 | 201606		all.95.centroids.80.centroids.uniq.pep-atonly_outfiles/similarity_search/blastp_all.95.centroids.80.centroids.uniq_arabidopsis_at11.out		No	Yes	3218.PP1S183_17V6.1	1.6e-101	374.0		Viridiplantae	0YIKI@NOG,1BHG2@strNOG,1DUKP@virNOG,KOG0077@euNOG	gtp-binding protein	Legionellosis (05134), Protein processing in endoplasmic reticulum (04141)	PFAM (Ras, SRPRB, Miro, Arf, G-alpha, Gtr1_RagA), SMART (SAR)		GO:0043227-membrane-bounded organelle(L=2),GO:0044464-cell part(L=2),	GO:0036094-small molecule binding(L=2),GO:0043167-ion binding(L=2),GO:0097159-organic cyclic compound binding(L=2),GO:1901363-heterocyclic compound binding(L=2),
transcript27110.p1_2_1	AT3G27100.1	57.4	115	45	1	1	111	1	115	6.2e-08	99.100000	AT3G27100.1 | transcription/mRNA export factor | Chr3:9994743-9995923 REVERSE LENGTH=115 | 201606		all.95.centroids.80.centroids.uniq.pep-atonly_outfiles/similarity_search/blastp_all.95.centroids.80.centroids.uniq_arabidopsis_at11.out		No	Yes	3218.PP1S70_211V6.1	2.8e-26	123.2		Viridiplantae	11PHC@NOG,1BT7K@strNOG,1E53B@virNOG,KOG4479@euNOG	enhancer of yellow 2 transcription factor		PFAM (EnY2)		GO:0043227-membrane-bounded organelle(L=2),GO:0044422-organelle part(L=2),GO:0044464-cell part(L=2),
transcript19541.p1_1	AT5G38890.1	61.6	190	71	1	3	192	2	189	4.4e-62	97.900000	AT5G38890.1 | Nucleic acid-binding%2C OB-fold-like protein | Chr5:15569507-15570898 FORWARD LENGTH=191 | 201606		all.95.centroids.80.centroids.uniq.pep-atonly_outfiles/similarity_search/blastp_all.95.centroids.80.centroids.uniq_arabidopsis_at11.out		No	Yes	29760.VIT_04s0043g00400.t01	1.6e-69	267.7		Viridiplantae	1BGZP@strNOG,1DUW9@virNOG,COG1096@NOG,KOG3409@euNOG	Exosome complex component	RNA degradation (03018)	PFAM (EXOSC1), SMART (S1)
transcript10530.p1_2_1																		29760.VIT_00s0779g00010.t01	7.9e-37	159.1		Viridiplantae	0IX55@euNOG,1269M@NOG,1BRTP@strNOG,1E3NJ@virNOG	Inherit from euNOG: expressed protein
transcript28902.p1_1
transcript37140.p1_1	AT2G17450.1	40.0	140	72	5	29	158	25	162	6.5e-21	66.700000	AT2G17450.1 | RING-H2 finger A3A | Chr2:7576640-7577197 REVERSE LENGTH=185 | 201606		all.95.centroids.80.centroids.uniq.pep-atonly_outfiles/similarity_search/blastp_all.95.centroids.80.centroids.uniq_arabidopsis_at11.out		No	Yes	29760.VIT_08s0058g01270.t01	3.8e-23	113.6		Viridiplantae	121N2@NOG,1BVKI@strNOG,1E7MR@virNOG,KOG0800@euNOG	Zinc finger, C3HC4 type (RING finger)		PFAM (zf-C3HC4), SMART (RING, TRANS)
transcript35572.p2_1
transcript36926.p1_1	AT1G27970.1	77.2	123	28	0	71	193	3	125	1.1e-52	63.100000	AT1G27970.1 | nuclear transport factor 2B | Chr1:9746921-9747787 FORWARD LENGTH=126 | 201606		all.95.centroids.80.centroids.uniq.pep-atonly_outfiles/similarity_search/blastp_all.95.centroids.80.centroids.uniq_arabidopsis_at11.out		No	Yes	29760.VIT_01s0010g03790.t01	4.7e-53	213.0		Viridiplantae	11QUX@NOG,1BS5J@strNOG,1E40Q@virNOG,KOG2104@euNOG	nuclear transport factor		PFAM (NTF2)	GO:0033036-macromolecule localization(L=2),GO:0044763-single-organism cellular process(L=2),GO:0051234-establishment of localization(L=2),GO:0051641-cellular localization(L=2),	GO:0043227-membrane-bounded organelle(L=2),GO:0044422-organelle part(L=2),GO:0044464-cell part(L=2),	GO:0005515-protein binding(L=2),
transcript34451.p1_1	AT4G26965.1	46.8	188	80	3	1	173	1	183	3.5e-43	88.700000	AT4G26965.1 | NADH:ubiquinone oxidoreductase%2C 17.2kDa subunit | Chr4:13539717-13542041 FORWARD LENGTH=184 | 201606		all.95.centroids.80.centroids.uniq.pep-atonly_outfiles/similarity_search/blastp_all.95.centroids.80.centroids.uniq_arabidopsis_at11.out		No	Yes	3694.POPTR_0003s12210.1	1.5e-43	181.4		Viridiplantae	0IXZ3@euNOG,0ZKMB@NOG,1BIXH@strNOG,1DWUR@virNOG	NADH ubiquinone oxidoreductase family protein		PFAM (NDUFA12), SMART (COIL, TRANS)
transcript23682.p1_1	AT5G40950.1	62.6	190	60	3	1	182	1	187	2.6e-54	93.300000	AT5G40950.1 | ribosomal protein large subunit 27 | Chr5:16410866-16411845 FORWARD LENGTH=198 | 201606		all.95.centroids.80.centroids.uniq.pep-atonly_outfiles/similarity_search/blastp_all.95.centroids.80.centroids.uniq_arabidopsis_at11.out		No	Yes	29760.VIT_14s0068g01950.t01	2.7e-61	240.4	PRPL27	Viridiplantae	1BNWK@strNOG,1E2X1@virNOG,COG0211@NOG,KOG4600@euNOG	ribosomal protein L27	Ribosome (03010)	PFAM (Ribosomal_L27)		GO:0043227-membrane-bounded organelle(L=2),GO:0044422-organelle part(L=2),GO:0044464-cell part(L=2),
transcript22077.p1_1																		4641.GSMUA_AchrUn_randomP23240_001	6.8e-20	102.8		Viridiplantae	0IZ9V@euNOG,0TJA3@lilNOG,0YVUN@NOG,1BCD7@strNOG,1DQB4@virNOG	NA		SMART (UBQ)
transcript21291.p1_2_1	AT1G16430.1	62.5	120	45	0	74	193	29	148	2.2e-37	61.500000	AT1G16430.1 | Surfeit locus protein 5 subunit 22 of Mediator complex | Chr1:5614632-5615397 FORWARD LENGTH=150 | 201606		all.95.centroids.80.centroids.uniq.pep-atonly_outfiles/similarity_search/blastp_all.95.centroids.80.centroids.uniq_arabidopsis_at11.out		No	Yes	3218.PP1S101_134V6.1	4.1e-41	173.3		Viridiplantae	0XS6U@NOG,1BSH9@strNOG,1E3DM@virNOG,KOG3304@euNOG	Mediator of RNA polymerase II transcription subunit		PFAM (Med22), SMART (COIL)		GO:0043227-membrane-bounded organelle(L=2),GO:0043233-organelle lumen(L=2),GO:0043234-protein complex(L=2),GO:0044422-organelle part(L=2),GO:0044464-cell part(L=2),
transcript24863.p1_1	AT5G17560.1	65.1	106	37	0	62	167	72	177	1.6e-31	60.900000	AT5G17560.1 | BolA-like family protein | Chr5:5788474-5789671 FORWARD LENGTH=177 | 201606		all.95.centroids.80.centroids.uniq.pep-atonly_outfiles/similarity_search/blastp_all.95.centroids.80.centroids.uniq_arabidopsis_at11.out		No	Yes	3847.GLYMA02G00320.1	3e-35	153.7	OSI_23010	Viridiplantae	1BSBI@strNOG,1E4AB@virNOG,COG0271@NOG,KOG2313@euNOG	BolA-like protein		PFAM (BolA)		GO:0043227-membrane-bounded organelle(L=2),GO:0044464-cell part(L=2),
transcript21057.p1_1
transcript33808.p1_2_1	AT1G02870.1	56.4	188	76	3	9	193	1	185	2.5e-52	94.400000	AT1G02870.1 | nucleolar-like protein | Chr1:637401-638603 REVERSE LENGTH=193 | 201606		all.95.centroids.80.centroids.uniq.pep-atonly_outfiles/similarity_search/blastp_all.95.centroids.80.centroids.uniq_arabidopsis_at11.out		No	Yes	3694.POPTR_0014s12490.1	2e-56	224.2		Viridiplantae	123SB@NOG,1BQ12@strNOG,1E1VB@virNOG,KOG4771@euNOG	Ribosome biogenesis protein Nop16		PFAM (Nop16)
transcript33161.p1_1	AT3G15480.1	58.5	176	68	2	1	175	1	172	7.2e-52	89.300000	AT3G15480.1 | fiber (DUF1218) | Chr3:5226489-5227666 REVERSE LENGTH=175 | 201606		all.95.centroids.80.centroids.uniq.pep-atonly_outfiles/similarity_search/blastp_all.95.centroids.80.centroids.uniq_arabidopsis_at11.out		No	Yes	29760.VIT_19s0014g03190.t01	1.5e-54	218.0		Viridiplantae	0IX0H@euNOG,11SY7@NOG,1BRHF@strNOG,1E2RM@virNOG	Protein of unknown function (DUF1218)		PFAM (DUF1218), SMART (TRANS, SIGNAL)		GO:0005911-cell-cell junction(L=2),GO:0044464-cell part(L=2),
transcript31710.p1_1	AT5G13780.1	87.0	154	20	0	1	154	1	154	2.3e-74	78.600000	AT5G13780.1 | Acyl-CoA N-acyltransferases (NAT) superfamily protein | Chr5:4447610-4448603 REVERSE LENGTH=192 | 201606		all.95.centroids.80.centroids.uniq.pep-atonly_outfiles/similarity_search/blastp_all.95.centroids.80.centroids.uniq_arabidopsis_at11.out		No	Yes	3218.PP1S311_14V6.1	2.3e-76	290.4		Viridiplantae	1BI93@strNOG,1DW60@virNOG,COG0456@NOG,KOG3235@euNOG	FR47-like protein		PFAM (Acetyltransf_1, FR47)
transcript25035.p1_1																		3694.POPTR_0017s04970.1	5.6e-30	136.3		Viridiplantae	0IX0C@euNOG,11WZ3@NOG,1BBYG@strNOG,1E25R@virNOG	glycine-rich protein	Peroxisome (04146)	SMART (TRANS)
transcript26567.p1_1	AT2G41430.1	36.7	177	81	7	1	160	1	163	1.2e-17	99.400000	AT2G41430.1 | dehydration-induced protein (ERD15) | Chr2:17269736-17270314 FORWARD LENGTH=163 | 201606		all.95.centroids.80.centroids.uniq.pep-atonly_outfiles/similarity_search/blastp_all.95.centroids.80.centroids.uniq_arabidopsis_at11.out		No	Yes	29760.VIT_13s0067g02130.t01	4.6e-22	109.8		Viridiplantae	0J0BB@euNOG,0Z9AB@NOG,1BUUF@strNOG,1E6SW@virNOG	Inherit from euNOG: Polyadenylate-binding protein-interacting protein		PFAM (PAM2), SMART (COIL)
transcript22647.p1_1	AT5G43822.1	41.6	197	109	2	1	194	1	194	2.6e-38	99.000000	AT5G43822.1 | Pentatricopeptide repeat (PPR) superfamily protein | Chr5:17620830-17621868 FORWARD LENGTH=195 | 201606		all.95.centroids.80.centroids.uniq.pep-atonly_outfiles/similarity_search/blastp_all.95.centroids.80.centroids.uniq_arabidopsis_at11.out		No	Yes	3218.PP1S40_128V6.1	1.3e-50	204.9		Viridiplantae	0Z7Z7@NOG,1BP81@strNOG,1E0KD@virNOG,KOG4197@euNOG	Inherit from KOG: Pentatricopeptide repeat-containing protein		SMART (COIL)
transcript18997.p1_1	AT5G53160.2	70.6	177	51	1	15	190	9	185	2.8e-72	89.800000	AT5G53160.2 | regulatory components of ABA receptor 3 | Chr5:21561026-21561953 FORWARD LENGTH=188 | 201606		all.95.centroids.80.centroids.uniq.pep-atonly_outfiles/similarity_search/blastp_all.95.centroids.80.centroids.uniq_arabidopsis_at11.out		No	Yes	29760.VIT_02s0025g01340.t01	1.3e-74	284.6		Viridiplantae	0IIK9@euNOG,11HU5@NOG,1BCZ1@strNOG,1DQWK@virNOG	abscisic acid receptor	Plant hormone signal transduction (04075)	PFAM (Polyketide_cyc2)
transcript38762.p1_1																		4577.GRMZM2G017520_P01	1.6e-08	65.1		Viridiplantae	0TV3S@lilNOG,15TR0@poaNOG,1BFUI@strNOG,1DTSD@virNOG,COG5147@NOG,KOG0048@euNOG	Transcription factor		PFAM (Myb_DNA-binding, DUF3651), SMART (SANT)	GO:0003006-developmental process involved in reproduction(L=2),GO:0009719-response to endogenous stimulus(L=2),GO:0022414-reproductive process(L=2),GO:0042221-response to chemical(L=2),GO:0044707-single-multicellular organism process(L=2),GO:0044767-single-organism developmental process(L=2),GO:0048856-anatomical structure development(L=2),GO:0050789-regulation of biological process(L=2),		GO:0003700-transcription factor activity, sequence-specific DNA binding(L=2),
transcript34881.p1_1
transcript36885.p1_1	AT4G02360.1	47.1	119	63	0	67	185	28	146	2.8e-24	60.400000	AT4G02360.1 | transmembrane protein%2C putative (Protein of unknown function%2C DUF538) | Chr4:1041179-1041643 FORWARD LENGTH=154 | 201606		all.95.centroids.80.centroids.uniq.pep-atonly_outfiles/similarity_search/blastp_all.95.centroids.80.centroids.uniq_arabidopsis_at11.out		No	No	3694.POPTR_0014s12230.1	1.1e-30	138.7		Viridiplantae	0JU7H@euNOG,1074W@NOG,1BTD3@strNOG,1E592@virNOG	Protein of unknown function, DUF538		PFAM (DUF538), SMART (SIGNAL, TRANS)
transcript27277.p1_2_1	AT5G06690.1	65.6	125	42	1	65	189	85	208	1.1e-44	65.400000	AT5G06690.1 | WCRKC thioredoxin 1 | Chr5:2060651-2061956 REVERSE LENGTH=210 | 201606		all.95.centroids.80.centroids.uniq.pep-atonly_outfiles/similarity_search/blastp_all.95.centroids.80.centroids.uniq_arabidopsis_at11.out		No	Yes	4641.GSMUA_Achr8P22780_001	2.9e-47	193.7		Viridiplantae	0TX76@lilNOG,1BNH7@strNOG,1E0BB@virNOG,COG0526@NOG,KOG0907@euNOG	thioredoxin-like 3-1		PFAM (Thioredoxin)		GO:0043227-membrane-bounded organelle(L=2),GO:0044422-organelle part(L=2),GO:0044464-cell part(L=2),
transcript33705.p1_1	AT3G15640.2	53.5	170	74	2	26	194	1	166	3.1e-47	85.800000	AT3G15640.2 | Rubredoxin-like superfamily protein | Chr3:5299273-5301371 FORWARD LENGTH=175 | 201606		all.95.centroids.80.centroids.uniq.pep-atonly_outfiles/similarity_search/blastp_all.95.centroids.80.centroids.uniq_arabidopsis_at11.out		No	Yes	4555.Si024926m	1e-47	195.3		Viridiplantae	0U3UH@lilNOG,11XEM@NOG,1618Y@poaNOG,1BU7G@strNOG,1E645@virNOG,KOG3352@euNOG	cytochrome c oxidase	Alzheimer's disease (05010), Oxidative phosphorylation (00190), Metabolic pathways (01100), Cardiac muscle contraction (04260), Parkinson's disease (05012), Huntington's disease (05016)	PFAM (COX5B), SMART (SIGNAL)		GO:0043227-membrane-bounded organelle(L=2),GO:0044464-cell part(L=2),
transcript25576.p1_1	AT5G54600.1	64.7	153	53	1	44	196	42	193	3.4e-54	77.700000	AT5G54600.1 | Translation protein SH3-like family protein | Chr5:22183046-22184403 FORWARD LENGTH=198 | 201606		all.95.centroids.80.centroids.uniq.pep-atonly_outfiles/similarity_search/blastp_all.95.centroids.80.centroids.uniq_arabidopsis_at11.out		No	Yes	29760.VIT_19s0014g04970.t01	1.7e-55	221.1	PRPL24	Viridiplantae	1BQUB@strNOG,1E2N7@virNOG,COG0198@NOG,KOG1708@euNOG	ribosomal protein L24	Ribosome (03010)	PFAM (KOW), SMART (KOW)	GO:0009058-biosynthetic process(L=2),GO:0016043-cellular component organization(L=2),GO:0044237-cellular metabolic process(L=2),GO:0044238-primary metabolic process(L=2),GO:0044763-single-organism cellular process(L=2),GO:0071704-organic substance metabolic process(L=2),	GO:0043227-membrane-bounded organelle(L=2),GO:0044422-organelle part(L=2),GO:0044464-cell part(L=2),
transcript25289.p1_1
transcript36666.p2_1
transcript22357.p1_1
transcript20003.p1_1	AT2G41000.1	42.2	180	101	2	1	180	2	178	1e-21	91.400000	AT2G41000.1 | Chaperone DnaJ-domain superfamily protein | Chr2:17111673-17113247 FORWARD LENGTH=184 | 201606		all.95.centroids.80.centroids.uniq.pep-atonly_outfiles/similarity_search/blastp_all.95.centroids.80.centroids.uniq_arabidopsis_at11.out		No	Yes	4081.Solyc10g081220.1.1	2.6e-27	127.5		Viridiplantae	1BSZC@strNOG,1E4V4@virNOG,COG0484@NOG,KOG0714@euNOG	chaperone protein DNAJ		PFAM (DnaJ), SMART (DnaJ, TRANS, SIGNAL)
transcript18682.p1_2_1	AT4G13830.2	54.9	142	60	3	57	195	57	197	1.6e-35	70.600000	AT4G13830.2 | DNAJ-like 20 | Chr4:8011518-8012577 FORWARD LENGTH=197 | 201606		all.95.centroids.80.centroids.uniq.pep-atonly_outfiles/similarity_search/blastp_all.95.centroids.80.centroids.uniq_arabidopsis_at11.out		No	Yes	3847.GLYMA05G28560.1	5.8e-35	152.9		Viridiplantae	1BTDT@strNOG,1E03D@virNOG,COG0484@NOG,KOG0712@euNOG	Chaperone protein dnaJ 20		PFAM (DnaJ), SMART (DnaJ)	GO:0006950-response to stress(L=2),	GO:0043227-membrane-bounded organelle(L=2),GO:0044464-cell part(L=2),
transcript18572.p1_2_1	AT1G60950.1	65.2	155	41	3	41	192	1	145	5.7e-49	77.200000	AT1G60950.1 | 2Fe-2S ferredoxin-like superfamily protein | Chr1:22444565-22445011 FORWARD LENGTH=148 | 201606		all.95.centroids.80.centroids.uniq.pep-atonly_outfiles/similarity_search/blastp_all.95.centroids.80.centroids.uniq_arabidopsis_at11.out		No	Yes	4641.GSMUA_Achr5P01200_001	2.2e-50	204.1		Viridiplantae	0IYGQ@euNOG,0TYVU@lilNOG,1BRTC@strNOG,1E3N6@virNOG,COG0633@NOG	Ferredoxins are iron-sulfur proteins that transfer electrons in a wide variety of metabolic reactions	Photosynthesis (00195)	PFAM (Fer2)	GO:0044237-cellular metabolic process(L=2),GO:0044238-primary metabolic process(L=2),GO:0044710-single-organism metabolic process(L=2),GO:0071704-organic substance metabolic process(L=2),	GO:0043227-membrane-bounded organelle(L=2),GO:0044464-cell part(L=2),
transcript16609.p1_1	AT5G06430.1	45.3	179	90	3	9	182	19	194	6.1e-43	88.300000	AT5G06430.1 | Thioredoxin superfamily protein | Chr5:1963580-1964251 REVERSE LENGTH=194 | 201606		all.95.centroids.80.centroids.uniq.pep-atonly_outfiles/similarity_search/blastp_all.95.centroids.80.centroids.uniq_arabidopsis_at11.out		No	Yes	29760.VIT_18s0001g11190.t01	4.7e-45	186.4		Viridiplantae	0IWW0@euNOG,11P26@NOG,1BRCA@strNOG,1E36C@virNOG	NA		PFAM (Thioredoxin)		GO:0043227-membrane-bounded organelle(L=2),GO:0044464-cell part(L=2),
transcript15180.p1_1	AT2G42975.1	56.9	116	49	1	81	196	73	187	3e-26	58.900000	AT2G42975.1 | myosin-G heavy chain-like protein | Chr2:17873998-17874820 FORWARD LENGTH=187 | 201606		all.95.centroids.80.centroids.uniq.pep-atonly_outfiles/similarity_search/blastp_all.95.centroids.80.centroids.uniq_arabidopsis_at11.out		No	Yes	3847.GLYMA02G45450.1	2.2e-26	124.4		Viridiplantae	0IZI1@euNOG,0YR46@NOG,1BRJN@strNOG,1E3E4@virNOG	NA		SMART (TRANS)		GO:0043227-membrane-bounded organelle(L=2),GO:0044422-organelle part(L=2),GO:0044464-cell part(L=2),
transcript37155.p1_1																		29760.VIT_06s0004g07370.t01	3.9e-07	60.5		Viridiplantae	0XNT2@NOG,1BUTX@strNOG,1E6SC@virNOG,KOG0760@euNOG	Inherit from KOG: transcription factor		PFAM (CCT), SMART (COIL)
transcript33489.p1_1	AT5G14670.2	96.6	177	6	0	21	197	5	181	9.6e-97	89.400000	AT5G14670.2 | ADP-ribosylation factor A1B | Chr5:4729319-4730672 FORWARD LENGTH=181 | 201606		all.95.centroids.80.centroids.uniq.pep-atonly_outfiles/similarity_search/blastp_all.95.centroids.80.centroids.uniq_arabidopsis_at11.out		No	Yes	88036.EFJ33976	2.2e-95	353.6		Viridiplantae	1BDGQ@strNOG,1DRE6@virNOG,COG1100@NOG,KOG0070@euNOG	ADP-ribosylation factor		PFAM (G-alpha, SRPRB, Gtr1_RagA, Miro, Arf, Ras), SMART (ARF, TRANS)	GO:0009058-biosynthetic process(L=2),GO:0033036-macromolecule localization(L=2),GO:0044237-cellular metabolic process(L=2),GO:0044238-primary metabolic process(L=2),GO:0044763-single-organism cellular process(L=2),GO:0050789-regulation of biological process(L=2),GO:0051234-establishment of localization(L=2),GO:0051641-cellular localization(L=2),GO:0065009-regulation of molecular function(L=2),GO:…	GO:0005911-cell-cell junction(L=2),GO:0043227-membrane-bounded organelle(L=2),GO:0044422-organelle part(L=2),GO:0044464-cell part(L=2),	GO:0030234-enzyme regulator activity(L=2),GO:0036094-small molecule binding(L=2),GO:0043167-ion binding(L=2),GO:0097159-organic cyclic compound binding(L=2),GO:1901363-heterocyclic compound binding(L=2),
transcript25081.p1_1	AT3G13120.1	87.1	101	13	0	96	196	91	191	7.7e-46	51.000000	AT3G13120.1 | Ribosomal protein S10p/S20e family protein | Chr3:4220310-4221526 REVERSE LENGTH=191 | 201606		all.95.centroids.80.centroids.uniq.pep-atonly_outfiles/similarity_search/blastp_all.95.centroids.80.centroids.uniq_arabidopsis_at11.out		No	Yes	3218.PP1S101_174V6.1	1.5e-46	191.4	PRPS10	Viridiplantae	1BQZT@strNOG,1E2TM@virNOG,COG0051@NOG,KOG0900@euNOG	30S ribosomal protein S10	Ribosome (03010)	PFAM (Ribosomal_S10)		GO:0043227-membrane-bounded organelle(L=2),GO:0044422-organelle part(L=2),GO:0044464-cell part(L=2),
transcript22488.p2_1																		3702.AT1G24620.1	7.6e-19	99.4		Viridiplantae	0BX2A@braNOG,1BSC2@strNOG,1E290@virNOG,COG5126@NOG,KOG0027@euNOG	calcium-binding	Plant-pathogen interaction (04626)	PFAM (efhand, SPARC_Ca_bdg), SMART (EFh)	GO:0006950-response to stress(L=2),GO:0009628-response to abiotic stimulus(L=2),GO:0016049-cell growth(L=2),GO:0044707-single-multicellular organism process(L=2),GO:0044763-single-organism cellular process(L=2),GO:0044767-single-organism developmental process(L=2),GO:0048589-developmental growth(L=2),GO:0048856-anatomical structure development(L=2),	GO:0043227-membrane-bounded organelle(L=2),GO:0044464-cell part(L=2),
transcript22382.p1_1	AT3G51100.1	44.2	206	103	4	3	197	7	211	1.1e-39	98.500000	AT3G51100.1 | altered inheritance of mitochondria protein | Chr3:18980531-18982174 REVERSE LENGTH=211 | 201606		all.95.centroids.80.centroids.uniq.pep-atonly_outfiles/similarity_search/blastp_all.95.centroids.80.centroids.uniq_arabidopsis_at11.out		No	Yes	29760.VIT_03s0038g00590.t01	6.6e-55	219.2		Viridiplantae	0IYR0@euNOG,0YKRU@NOG,1BS5E@strNOG,1E40J@virNOG	NA
transcript21808.p1_1	AT5G39850.1	92.8	181	13	0	1	181	1	181	5.5e-92	91.400000	AT5G39850.1 | Ribosomal protein S4 | Chr5:15950053-15951171 FORWARD LENGTH=197 | 201606		all.95.centroids.80.centroids.uniq.pep-atonly_outfiles/similarity_search/blastp_all.95.centroids.80.centroids.uniq_arabidopsis_at11.out		No	Yes	3694.POPTR_0007s09750.1	8.8e-92	341.7	RPS9	Viridiplantae	1BN84@strNOG,1E0BW@virNOG,COG0522@NOG,KOG3301@euNOG	40S ribosomal protein	Ribosome (03010)	PFAM (Ribosomal_S4, S4), SMART (S4)		GO:0005911-cell-cell junction(L=2),GO:0043227-membrane-bounded organelle(L=2),GO:0043228-non-membrane-bounded organelle(L=2),GO:0043233-organelle lumen(L=2),GO:0044422-organelle part(L=2),GO:0044464-cell part(L=2),
transcript20849.p1_1	AT5G58110.1	52.3	197	93	1	1	197	1	196	2.2e-56	99.500000	AT5G58110.1 | chaperone binding / ATPase activator | Chr5:23515275-23516479 FORWARD LENGTH=196 | 201606		all.95.centroids.80.centroids.uniq.pep-atonly_outfiles/similarity_search/blastp_all.95.centroids.80.centroids.uniq_arabidopsis_at11.out		No	Yes	29760.VIT_09s0070g00380.t01	1.6e-61	241.1		Viridiplantae	1BD2R@strNOG,1E36W@virNOG,COG5580@NOG,KOG2936@euNOG	Activator of Hsp90 ATPase, N-terminal		PFAM (Aha1_N), SMART (Aha1_N)
transcript18712.p1_1	AT3G55770.1	75.9	195	44	2	1	195	1	192	4.5e-86	98.500000	AT3G55770.1 | GATA type zinc finger transcription factor family protein | Chr3:20703799-20705115 FORWARD LENGTH=199 | 201606		all.95.centroids.80.centroids.uniq.pep-atonly_outfiles/similarity_search/blastp_all.95.centroids.80.centroids.uniq_arabidopsis_at11.out		No	Yes	3694.POPTR_0010s20100.1	7e-89	332.0		Viridiplantae	0ITHX@euNOG,11UN7@NOG,1C7I6@strNOG,1EMFZ@virNOG	Pollen-specific protein		PFAM (LIM), SMART (LIM)
transcript16189.p1_2_1	AT1G80190.1	51.5	198	92	2	1	194	1	198	1.5e-57	98.000000	AT1G80190.1 | partner of SLD five 1 | Chr1:30159476-30161115 FORWARD LENGTH=201 | 201606		all.95.centroids.80.centroids.uniq.pep-atonly_outfiles/similarity_search/blastp_all.95.centroids.80.centroids.uniq_arabidopsis_at11.out		No	Yes	4555.Si023302m	1.2e-69	268.1	OSI_20178	Viridiplantae	0TWKB@lilNOG,15UCW@poaNOG,1BMH1@strNOG,1E2FI@virNOG,COG5230@NOG,KOG3303@euNOG	DNA replication complex GINS protein		PFAM (Sld5, UAA, TPT), SMART (TRANS, COIL)	GO:0006807-nitrogen compound metabolic process(L=2),GO:0009058-biosynthetic process(L=2),GO:0044237-cellular metabolic process(L=2),GO:0044238-primary metabolic process(L=2),GO:0071704-organic substance metabolic process(L=2),	GO:0032993-protein-DNA complex(L=2),GO:0043227-membrane-bounded organelle(L=2),GO:0043228-non-membrane-bounded organelle(L=2),GO:0043233-organelle lumen(L=2),GO:0044422-organelle part(L=2),GO:0044464-cell part(L=2),
transcript37225.p1_1	AT4G21970.1	38.6	166	77	4	36	198	2	145	1.2e-22	81.900000	AT4G21970.1 | senescence regulator (Protein of unknown function%2C DUF584) | Chr4:11653633-11654106 FORWARD LENGTH=157 | 201606		all.95.centroids.80.centroids.uniq.pep-atonly_outfiles/similarity_search/blastp_all.95.centroids.80.centroids.uniq_arabidopsis_at11.out		No	No	59689.fgenesh2_kg.7__2105__AT4G21970.1	2.8e-21	107.5		Viridiplantae	0C676@braNOG,0JDUC@euNOG,0Z0A4@NOG,1BVGH@strNOG,1E7H7@virNOG	Pfam:DUF584		PFAM (DUF584)
transcript37046.p1_1	AT2G42210.2	57.0	165	70	1	35	198	6	170	3.7e-48	82.400000	AT2G42210.2 | Mitochondrial import inner membrane translocase subunit Tim17/Tim22/Tim23 family protein | Chr2:17590600-17591591 FORWARD LENGTH=173 | 201606		all.95.centroids.80.centroids.uniq.pep-atonly_outfiles/similarity_search/blastp_all.95.centroids.80.centroids.uniq_arabidopsis_at11.out		No	Yes	3702.AT2G42210.2	5.6e-46	189.5		Viridiplantae	0C53T@braNOG,1BSU1@strNOG,1E4P7@virNOG,COG5596@NOG,KOG3225@euNOG	Mitochondrial import inner membrane translocase subunit		PFAM (Tim17), SMART (TRANS)		GO:0019867-outer membrane(L=2),GO:0043227-membrane-bounded organelle(L=2),GO:0043234-protein complex(L=2),GO:0044422-organelle part(L=2),GO:0044425-membrane part(L=2),GO:0044464-cell part(L=2),	GO:0005515-protein binding(L=2),
transcript34349.p1_1	AT2G21900.1	39.3	140	66	3	62	186	37	172	6e-22	62.800000	AT2G21900.1 | WRKY DNA-binding protein 59 | Chr2:9334149-9336222 REVERSE LENGTH=202 | 201606		all.95.centroids.80.centroids.uniq.pep-atonly_outfiles/similarity_search/blastp_all.95.centroids.80.centroids.uniq_arabidopsis_at11.out		No	Yes	3694.POPTR_0005s08720.1	4.3e-30	136.7	WRKY51	Viridiplantae	0IZA6@euNOG,0YQZM@NOG,1BT74@strNOG,1E52S@virNOG	WRKY transcription factor		PFAM (WRKY), SMART (WRKY)	GO:0006950-response to stress(L=2),GO:0007154-cell communication(L=2),GO:0009607-response to biotic stimulus(L=2),GO:0009719-response to endogenous stimulus(L=2),GO:0042221-response to chemical(L=2),GO:0044700-single organism signaling(L=2),GO:0044763-single-organism cellular process(L=2),GO:0050789-regulation of biological process(L=2),GO:0051716-cellular response to stimulus(L=2),	GO:0043227-membrane-bounded organelle(L=2),GO:0044464-cell part(L=2),	GO:0003700-transcription factor activity, sequence-specific DNA binding(L=2),
transcript33033.p2_1
transcript30888.p1_1	AT5G02610.1	88.6	123	14	0	76	198	1	123	6.8e-50	61.800000	AT5G02610.1 | Ribosomal L29 family protein | Chr5:587611-588547 FORWARD LENGTH=123 | 201606		all.95.centroids.80.centroids.uniq.pep-atonly_outfiles/similarity_search/blastp_all.95.centroids.80.centroids.uniq_arabidopsis_at11.out		No	Yes	3847.GLYMA10G05270.1	9.9e-51	205.3	RPL35	Viridiplantae	1BS0W@strNOG,1E3NP@virNOG,COG0255@NOG,KOG3436@euNOG	60S ribosomal protein	Ribosome (03010)	PFAM (Ribosomal_L29), SMART (COIL)		GO:0005911-cell-cell junction(L=2),GO:0043227-membrane-bounded organelle(L=2),GO:0043228-non-membrane-bounded organelle(L=2),GO:0043233-organelle lumen(L=2),GO:0044422-organelle part(L=2),GO:0044464-cell part(L=2),
transcript27720.p1_1	AT3G27830.1	62.2	188	67	3	11	197	6	190	2.5e-36	94.000000	AT3G27830.1 | ribosomal protein L12-A | Chr3:10318576-10319151 FORWARD LENGTH=191 | 201606		all.95.centroids.80.centroids.uniq.pep-atonly_outfiles/similarity_search/blastp_all.95.centroids.80.centroids.uniq_arabidopsis_at11.out		No	Yes	3694.POPTR_0001s35230.1	1.6e-40	171.4	RPL12-C	Viridiplantae	1BQYI@strNOG,1E3MR@virNOG,COG0222@NOG,KOG1715@euNOG	ribosomal protein	Ribosome (03010)	PFAM (Ribosomal_L12), SMART (COIL)	GO:0006950-response to stress(L=2),GO:0009058-biosynthetic process(L=2),GO:0009607-response to biotic stimulus(L=2),GO:0044237-cellular metabolic process(L=2),GO:0044238-primary metabolic process(L=2),GO:0071704-organic substance metabolic process(L=2),	GO:0000313-organellar ribosome(L=2),GO:0005911-cell-cell junction(L=2),GO:0043227-membrane-bounded organelle(L=2),GO:0043228-non-membrane-bounded organelle(L=2),GO:0044422-organelle part(L=2),GO:0044464-cell part(L=2),
transcript23281.p1_1	AT4G25550.1	66.2	198	67	0	1	198	1	198	4.8e-80	99.500000	AT4G25550.1 | Cleavage/polyadenylation specificity factor%2C 25kDa subunit | Chr4:13048519-13050873 FORWARD LENGTH=200 | 201606		all.95.centroids.80.centroids.uniq.pep-atonly_outfiles/similarity_search/blastp_all.95.centroids.80.centroids.uniq_arabidopsis_at11.out		No	Yes	4641.GSMUA_Achr1P17490_001	5.4e-81	305.8		Viridiplantae	0TMA0@lilNOG,0XS8Z@NOG,1BJFI@strNOG,1DXD4@virNOG,KOG1689@euNOG	cleavage and polyadenylation specificity factor	mRNA surveillance pathway (03015)	SMART (COIL)
transcript36512.p1_1	AT4G19640.1	71.3	178	50	1	21	197	22	199	5e-69	88.500000	AT4G19640.1 | Ras-related small GTP-binding family protein | Chr4:10687441-10689449 REVERSE LENGTH=200 | 201606		all.95.centroids.80.centroids.uniq.pep-atonly_outfiles/similarity_search/blastp_all.95.centroids.80.centroids.uniq_arabidopsis_at11.out		No	Yes	3218.PP1S117_91V6.2	3.8e-74	283.1		Viridiplantae	0YCCP@NOG,1BGRS@strNOG,1DQXM@virNOG,KOG0092@euNOG	ras-related protein	Endocytosis (04144), Phagosome (04145), Tuberculosis (05152), Vasopressin-regulated water reabsorption (04962), Amoebiasis (05146)	PFAM (Ras, Miro, Arf, Gtr1_RagA, GTP_EFTU), SMART (RAB)	GO:0044763-single-organism cellular process(L=2),GO:0051234-establishment of localization(L=2),GO:0051641-cellular localization(L=2),	GO:0043227-membrane-bounded organelle(L=2),GO:0044422-organelle part(L=2),GO:0044464-cell part(L=2),	GO:0036094-small molecule binding(L=2),GO:0043167-ion binding(L=2),GO:0097159-organic cyclic compound binding(L=2),GO:1901363-heterocyclic compound binding(L=2),
transcript8874.p2_1
transcript36271.p2_1
transcript30612.p1_1
transcript24523.p1_1	AT1G65820.1	61.3	137	53	0	5	141	8	144	1.6e-46	90.100000	AT1G65820.1 | microsomal glutathione s-transferase | Chr1:24485213-24486682 FORWARD LENGTH=146 | 201606		all.95.centroids.80.centroids.uniq.pep-atonly_outfiles/similarity_search/blastp_all.95.centroids.80.centroids.uniq_arabidopsis_at11.out		No	Yes	3694.POPTR_0017s01880.1	1.9e-46	190.7		Viridiplantae	0J29S@euNOG,11URX@NOG,1BR79@strNOG,1E3NU@virNOG	Microsomal glutathione S-transferase	Glutathione metabolism (00480), Chemical carcinogenesis (05204), Metabolism of xenobiotics by cytochrome P450 (00980), Drug metabolism - cytochrome P450 (00982)	PFAM (MAPEG), SMART (TRANS)	GO:0006950-response to stress(L=2),GO:0009058-biosynthetic process(L=2),GO:0044237-cellular metabolic process(L=2),GO:0044238-primary metabolic process(L=2),GO:0044707-single-multicellular organism process(L=2),GO:0044710-single-organism metabolic process(L=2),GO:0071704-organic substance metabolic process(L=2),	GO:0043227-membrane-bounded organelle(L=2),GO:0044422-organelle part(L=2),GO:0044464-cell part(L=2),	GO:0004601-peroxidase activity(L=2),GO:0016491-oxidoreductase activity(L=2),GO:0016740-transferase activity(L=2),
transcript29479.p1_1
transcript28887.p1_2_1	AT1G63220.1	57.4	148	58	2	50	197	1	143	1.7e-40	74.000000	AT1G63220.1 | Calcium-dependent lipid-binding (CaLB domain) family protein | Chr1:23449017-23450244 FORWARD LENGTH=147 | 201606		all.95.centroids.80.centroids.uniq.pep-atonly_outfiles/similarity_search/blastp_all.95.centroids.80.centroids.uniq_arabidopsis_at11.out		No	Yes	29760.VIT_02s0025g04350.t01	2.7e-48	197.2		Viridiplantae	0INT0@euNOG,0YITS@NOG,1C6QX@strNOG,1EKMS@virNOG	C2 domain		PFAM (C2), SMART (C2)
transcript28688.p1_1	AT1G05000.1	70.1	167	50	0	15	181	37	203	1.9e-68	83.500000	AT1G05000.1 | Phosphotyrosine protein phosphatases superfamily protein | Chr1:1425660-1428393 FORWARD LENGTH=215 | 201606		all.95.centroids.80.centroids.uniq.pep-atonly_outfiles/similarity_search/blastp_all.95.centroids.80.centroids.uniq_arabidopsis_at11.out		No	Yes	3218.PP1S249_38V6.1	1.3e-69	268.1		Viridiplantae	1BN9D@strNOG,1E042@virNOG,COG2365@NOG,KOG1572@euNOG	tyrosine specific protein phosphatase family protein		PFAM (Y_phosphatase2)	GO:0044237-cellular metabolic process(L=2),GO:0050789-regulation of biological process(L=2),		GO:0016787-hydrolase activity(L=2),
transcript27797.p1_1	AT5G43050.1	79.5	117	22	1	85	199	42	158	3.2e-47	57.500000	AT5G43050.1 | YCF20-like protein (DUF565) | Chr5:17268404-17268880 FORWARD LENGTH=158 | 201606		all.95.centroids.80.centroids.uniq.pep-atonly_outfiles/similarity_search/blastp_all.95.centroids.80.centroids.uniq_arabidopsis_at11.out		No	Yes	3847.GLYMA18G07880.2	5.5e-49	199.5		Viridiplantae	0IXPH@euNOG,11TJM@NOG,1BRWC@strNOG,1E2X7@virNOG	Protein of unknown function (DUF565)		PFAM (DUF565), SMART (TRANS)	GO:0009628-response to abiotic stimulus(L=2),	GO:0043227-membrane-bounded organelle(L=2),GO:0044464-cell part(L=2),
transcript27503.p1_1	AT1G64850.1	53.4	161	71	1	31	191	1	157	1.9e-44	80.500000	AT1G64850.1 | Calcium-binding EF hand family protein | Chr1:24096548-24097574 REVERSE LENGTH=162 | 201606		all.95.centroids.80.centroids.uniq.pep-atonly_outfiles/similarity_search/blastp_all.95.centroids.80.centroids.uniq_arabidopsis_at11.out		No	Yes	4533.OB04G31030.1	2e-51	207.6		Viridiplantae	0IWS5@euNOG,0TX9F@lilNOG,11ZNK@NOG,15UDX@poaNOG,1BQ6S@strNOG,1E20Y@virNOG	EF hand family protein		SMART (TRANS, EFh)		GO:0043227-membrane-bounded organelle(L=2),GO:0044464-cell part(L=2),
transcript24529.p1_1	AT4G16444.1	46.9	162	83	1	19	180	14	172	2.4e-26	81.000000	AT4G16444.1 | tail-anchored protein insertion receptor WRB-like protein | Chr4:9274791-9276056 REVERSE LENGTH=178 | 201606		all.95.centroids.80.centroids.uniq.pep-atonly_outfiles/similarity_search/blastp_all.95.centroids.80.centroids.uniq_arabidopsis_at11.out		No	Yes	4641.GSMUA_Achr3P26970_001	2.9e-26	124.0		Viridiplantae	0IY6K@euNOG,0TYKS@lilNOG,12BUJ@NOG,1BRPV@strNOG,1E3PN@virNOG	CHD5-like protein		PFAM (CHD5), SMART (TRANS, SIGNAL, COIL)
transcript23570.p1_1																		29760.VIT_17s0000g01440.t01	1.4e-68	264.6		Viridiplantae	0IYMR@euNOG,100ND@NOG,1BQT3@strNOG,1E2M1@virNOG	NA		PFAM (HCaRG)
transcript28119.p2_1
transcript34160.p1_1
transcript20079.p1_1	AT4G19640.1	76.0	200	48	0	1	200	1	200	3.3e-84	99.500000	AT4G19640.1 | Ras-related small GTP-binding family protein | Chr4:10687441-10689449 REVERSE LENGTH=200 | 201606		all.95.centroids.80.centroids.uniq.pep-atonly_outfiles/similarity_search/blastp_all.95.centroids.80.centroids.uniq_arabidopsis_at11.out		No	Yes	3847.GLYMA18G05120.2	1e-87	328.2		Viridiplantae	0YCCP@NOG,1BGRS@strNOG,1DQXM@virNOG,KOG0092@euNOG	ras-related protein	Endocytosis (04144), Phagosome (04145), Tuberculosis (05152), Vasopressin-regulated water reabsorption (04962), Amoebiasis (05146)	PFAM (Ras, Miro, Arf, Gtr1_RagA, GTP_EFTU), SMART (RAB)
transcript13515.p1_1	AT2G44820.1	33.6	119	74	2	57	171	39	156	4.5e-09	57.200000	AT2G44820.1 | axoneme-associated protein MST101(2) protein | Chr2:18484633-18485517 FORWARD LENGTH=213 | 201606		all.95.centroids.80.centroids.uniq.pep-atonly_outfiles/similarity_search/blastp_all.95.centroids.80.centroids.uniq_arabidopsis_at11.out		No	Yes	3218.PP1S10_301V6.1	3.2e-17	94.0		Viridiplantae	0J05Y@euNOG,0YP86@NOG,1BTWH@strNOG,1E5SX@virNOG	NA
transcript34088.p1_1	AT3G16190.1	66.8	184	60	1	10	192	5	188	1.2e-65	90.600000	AT3G16190.1 | Isochorismatase family protein | Chr3:5489883-5491195 REVERSE LENGTH=196 | 201606		all.95.centroids.80.centroids.uniq.pep-atonly_outfiles/similarity_search/blastp_all.95.centroids.80.centroids.uniq_arabidopsis_at11.out		No	Yes	3847.GLYMA07G02130.1	6.3e-69	265.8		Viridiplantae	0IJAC@euNOG,1BD5D@strNOG,1DR2U@virNOG,COG1335@NOG	Isochorismatase family		PFAM (Isochorismatase), SMART (SIGNAL)
transcript33712.p1_1	AT2G36830.1	65.8	161	55	0	4	164	2	162	9.3e-55	79.700000	AT2G36830.1 | gamma tonoplast intrinsic protein | Chr2:15445490-15446336 FORWARD LENGTH=251 | 201606		all.95.centroids.80.centroids.uniq.pep-atonly_outfiles/similarity_search/blastp_all.95.centroids.80.centroids.uniq_arabidopsis_at11.out		No	Yes	4113.PGSC0003DMT400072432	3.4e-59	233.4	GAMMA-TIP	Viridiplantae	1BKMI@strNOG,1DYH7@virNOG,COG0580@NOG,KOG0223@euNOG	Aquaporin		PFAM (MIP), SMART (TRANS)	GO:0044763-single-organism cellular process(L=2),GO:0051234-establishment of localization(L=2),	GO:0043227-membrane-bounded organelle(L=2),GO:0044422-organelle part(L=2),GO:0044464-cell part(L=2),	GO:0022857-transmembrane transporter activity(L=2),GO:0022892-substrate-specific transporter activity(L=2),
transcript31631.p1_1
transcript2960.p1_2_1
transcript27612.p1_1	AT5G19875.1	40.4	114	66	1	87	200	12	123	8.8e-21	56.400000	AT5G19875.1 | transmembrane protein | Chr5:6718412-6718783 FORWARD LENGTH=123 | 201606		all.95.centroids.80.centroids.uniq.pep-atonly_outfiles/similarity_search/blastp_all.95.centroids.80.centroids.uniq_arabidopsis_at11.out		No	Yes	3694.POPTR_0003s21480.1	1.2e-24	118.6		Viridiplantae	0J0DD@euNOG,0YZTV@NOG,1BVTK@strNOG,1E7VH@virNOG	NA		SMART (TRANS, SIGNAL)	GO:0006950-response to stress(L=2),
transcript23930.p1_1																		29760.VIT_11s0052g00090.t01	2.6e-62	243.8		Viridiplantae	0IEHH@euNOG,0YESH@NOG,1BD0T@strNOG,1DQY8@virNOG	APO protein 3		PFAM (DUF794), SMART (SIGNAL)
transcript20692.p1_2_1	AT4G38495.1	53.2	124	58	0	78	201	1	124	4.1e-34	61.400000	AT4G38495.1 | chromatin-remodeling complex subunit | Chr4:18007466-18008025 REVERSE LENGTH=124 | 201606		all.95.centroids.80.centroids.uniq.pep-atonly_outfiles/similarity_search/blastp_all.95.centroids.80.centroids.uniq_arabidopsis_at11.out		No	Yes	3218.PP1S505_21V6.1	1.2e-51	208.4		Viridiplantae	1BSG3@strNOG,1E4B9@virNOG,COG5195@NOG,KOG4137@euNOG	INO80 complex subunit		PFAM (YL1_C), SMART (YL1_C)
transcript16514.p1_1	ATCG00380.1	72.5	200	55	0	1	200	1	200	4.3e-76	99.000000	ATCG00380.1 | chloroplast ribosomal protein S4 | ChrC:45223-45828 REVERSE LENGTH=201 | 201606		all.95.centroids.80.centroids.uniq.pep-atonly_outfiles/similarity_search/blastp_all.95.centroids.80.centroids.uniq_arabidopsis_at11.out		No	Yes	4081.Solyc01g007280.2.1	1.1e-76	291.6	RPS4	Viridiplantae	1BG34@strNOG,1DU0P@virNOG,COG0522@NOG,KOG3301@euNOG	One of the primary rRNA binding proteins, it binds directly to 16S rRNA where it nucleates assembly of the body of the 30S subunit (By similarity)	Ribosome (03010)	PFAM (Ribosomal_S4, S4), SMART (S4)		GO:0043227-membrane-bounded organelle(L=2),GO:0044464-cell part(L=2),
transcript37175.p1_1
transcript35268.p1_1	AT5G04260.1	60.5	119	40	2	88	200	71	188	4.8e-35	55.700000	AT5G04260.1 | WCRKC thioredoxin 2 | Chr5:1178901-1180022 REVERSE LENGTH=192 | 201606		all.95.centroids.80.centroids.uniq.pep-atonly_outfiles/similarity_search/blastp_all.95.centroids.80.centroids.uniq_arabidopsis_at11.out		No	Yes	4558.Sb04g037400.1	2.7e-35	154.1		Viridiplantae	0TYY2@lilNOG,15W0E@poaNOG,1BRSZ@strNOG,1E401@virNOG,COG0526@NOG,KOG0907@euNOG	Thioredoxin-like 3-2		PFAM (Thioredoxin)		GO:0043227-membrane-bounded organelle(L=2),GO:0044422-organelle part(L=2),GO:0044464-cell part(L=2),
transcript32573.p1_1	AT4G14890.1	61.8	123	47	0	80	202	32	154	2.1e-38	60.600000	AT4G14890.1 | 2Fe-2S ferredoxin-like superfamily protein | Chr4:8520887-8521351 FORWARD LENGTH=154 | 201606		all.95.centroids.80.centroids.uniq.pep-atonly_outfiles/similarity_search/blastp_all.95.centroids.80.centroids.uniq_arabidopsis_at11.out		No	Yes	3694.POPTR_0010s09740.1	1.6e-40	171.4		Viridiplantae	0IXJT@euNOG,1BRQG@strNOG,1E3K3@virNOG,COG0633@NOG	Ferredoxin	Photosynthesis (00195)	PFAM (Fer2)		GO:0043227-membrane-bounded organelle(L=2),GO:0044464-cell part(L=2),
transcript32363.p1_1																		4641.GSMUA_Achr10P21370_001	3.3e-09	67.4		Viridiplantae	0IRS0@euNOG,0YU1Q@NOG,1C79G@strNOG,1EM6R@virNOG	NA
transcript31334.p1_1	AT1G49230.1	51.7	145	63	3	21	165	44	181	2.9e-24	71.400000	AT1G49230.1 | RING/U-box superfamily protein | Chr1:18209320-18209979 FORWARD LENGTH=219 | 201606		all.95.centroids.80.centroids.uniq.pep-atonly_outfiles/similarity_search/blastp_all.95.centroids.80.centroids.uniq_arabidopsis_at11.out		No	Yes	4641.GSMUA_Achr4P00180_001	3e-26	124.0		Viridiplantae	0U05H@lilNOG,121N2@NOG,1BRJY@strNOG,1E3EA@virNOG,KOG0800@euNOG	RING-H2 finger protein		PFAM (zf-C3HC4), SMART (RING, TRANS)
transcript29257.p1_1	AT1G47200.1	44.6	92	49	1	7	98	57	146	6.9e-16	73.600000	AT1G47200.1 | WPP domain protein 2 | Chr1:17298181-17298723 REVERSE LENGTH=180 | 201606		all.95.centroids.80.centroids.uniq.pep-atonly_outfiles/similarity_search/blastp_all.95.centroids.80.centroids.uniq_arabidopsis_at11.out		No	Yes	3847.GLYMA17G35580.1	1.2e-17	94.7	MAF1	Viridiplantae	0J184@euNOG,0YXFU@NOG,1BUGJ@strNOG,1E6C0@virNOG	MFP1 attachment factor			GO:0016043-cellular component organization(L=2),GO:0044707-single-multicellular organism process(L=2),GO:0044763-single-organism cellular process(L=2),GO:0044767-single-organism developmental process(L=2),GO:0048856-anatomical structure development(L=2),	GO:0019867-outer membrane(L=2),GO:0043227-membrane-bounded organelle(L=2),GO:0043233-organelle lumen(L=2),GO:0044422-organelle part(L=2),GO:0044425-membrane part(L=2),GO:0044464-cell part(L=2),
transcript27185.p1_1																		3218.PP1S96_156V6.1	2.7e-27	127.5		Viridiplantae	0JRBU@euNOG,0ZJUM@NOG,1BXZQ@strNOG,1EAFI@virNOG	LRR		PFAM (HCaRG, Skp1), SMART (LRR)
transcript25723.p1_1	AT5G58060.1	74.3	202	49	1	1	202	1	199	3.3e-84	99.500000	AT5G58060.1 | SNARE-like superfamily protein | Chr5:23498277-23500128 FORWARD LENGTH=199 | 201606		all.95.centroids.80.centroids.uniq.pep-atonly_outfiles/similarity_search/blastp_all.95.centroids.80.centroids.uniq_arabidopsis_at11.out		No	Yes	3694.POPTR_0006s20190.1	6.9e-84	315.5		Viridiplantae	1BDHB@strNOG,1DRES@virNOG,COG5143@NOG,KOG0861@euNOG	VAMP-like protein	SNARE interactions in vesicular transport (04130)	PFAM (Synaptobrevin, Histone), SMART (H3)		GO:0043227-membrane-bounded organelle(L=2),GO:0044464-cell part(L=2),
transcript38156.p1_1
transcript24614.p1_1	AT4G04614.1	44.9	138	56	4	65	202	59	176	1.2e-20	68.000000	AT4G04614.1 | hypothetical protein | Chr4:2327308-2327914 REVERSE LENGTH=176 | 201606		all.95.centroids.80.centroids.uniq.pep-atonly_outfiles/similarity_search/blastp_all.95.centroids.80.centroids.uniq_arabidopsis_at11.out		No	No	3847.GLYMA02G16410.1	2.8e-24	117.5		Viridiplantae	0IZGW@euNOG,0XVRY@NOG,1BTPB@strNOG,1E5JE@virNOG	NA		SMART (COIL)
[truncated: 11,643 more rows]
