# Supplementary material for: A long-read and short-read transcriptomics approach provides the first high-quality reference transcriptome and genome annotation for Pseudotsuga menziesii (Douglas-fir)
Source: G3 (Bethesda). 2022 Dec 1;13(2):jkac304. doi: 10.1093/g3journal/jkac304 (PMC10468028; doi:10.1093/g3journal/jkac304)
Supplement: jkac304_Supplementary_Data [file jkac304_supplementary_data.zip › File_S3_G3-2022-403847.unk]

>transcript/0_4
GGTGACGGAGAATTAGGGTTCGATTCCGGAGAGGGAGCCTGAGAAACGGCTACCACATCCAAGGAAGGCAGCAGGCGCGCAAATTACCCAATCCTGACATGGGGAGGTAGTGACAATAAATAACAATACTGGGCTCATCGAGTCTGGTAATTGGAATGAGTACAATCTAAATCCCTTAACGAGGATCCATTGGAGGGCAAGTCTGGTGCCAGCAGCCGCGGTAATTCCAGCTCCAATAGCGTATATTTAAGTTGTTGCAGTTAAAAAGCTCGTAGTTGGATCTTGGGTCGTAAAGGTCGGTCCGCCTATTCGGTGTGCACCTGCCCTTCCGTCCCTTTTGCCGGCGGCGCGCTCCTGGCCTTAATTGGCTGGGTCGTGGCTCCGGCGTTGTTACTTTGAAAAAATTAGAGTGCTCAAAGCAAGCTTATGCTCTGAATACATTAGCATGGAATAACGTGATAGGAGTCTGGTCCTATTGTGTTGGCCTTCGGGACCGGAGTAATGATTAATAGGGACTGTCGGGGGCATTCGTATTTCATTGTCAGAGGTGAAATTCTTGGATTTATGAAAGACGAACCACTGCGAAAGCATTTGCCAAGGATGTTTTCATTAATCAAGAACGAAAGTTGGGGGCTCGAAGACGATCAGATACCGTCCTAGTCTCAACCATAAACGATGCCGACCAGGGATCGGCGGATGTTGCTCTAAGGACTCCGCCAGCACCTTCTGAGAAATCAGAGTGTTTGGGTTCCGGGGGGAGTATGGTCGCAAGGCTGAAACTTAAAGGAATTGACGGAAGGGCACCACCAGGAGTGGAGCCTGCGGCTTAATTTGACTCAACACGGGAAAACTTACCAGGTCCAGACATAGTAAGGATTGACAGATTGAGAGCTCTTTCTTGATTCTATGGGTGGTGGTGCATGGCCGTTCTTAGTTGGTGGAGCGATTTGTCTGGTTAATTCCGATAACGAACGAGACCTCAGCCTGCTAACTAGCTACGCGGAGGTTCCCCTTCGCGGCCAGCTTCTTAGAGGGACTATGGCCGTTTAGGCCATGGAAGTTTGAGGCAATAACAGGTCTGTGATGCCCTTAGATGTTCTGGGCCGCACGCGCGCTACACTGATGCAGTCAACGAGTTTTTCTCCCTGGCTCGAGAGGGCTGGGAAATCTTCTCAAATTGCATCGTGATGGGGATAGACCATTGCAATTATTGGTCTTCAACGAGGAATTCCTAGTAAGCGCGTGTCATCAGCTCGTGTTGACTACGTCCCTGCCCTTTGTACACACCGCCCGTCGCTCCTACCGATTGAATGATCCGGTGAAGTGTTCGGATCGCGTCGACGACGGCGGTTCGCCGCCGGCGACGTCGTGAGAAGTTCCCTGAACCTTATCATTTAGAGGAAGGAGAAGTCGTAACAAGGTTACCGTAGGTGAACCTGCGGTAGGATCATTGAAAGTCGGGCCCGATTCTCCTCGTTTTGGCTGCAGAGCATACACGTGGGGGGTTAATCTGCCATCATCCTCCCGCTCGTTTGGTGTTGGGGCGTTGATCGACGTCGTTGACTCCCGCCCGTCACTTCTTGAGAGGCTAGGGCGGATGGTGTCGAGATGTCTCCATCCCAGCATCCGTCTTTGACGAAAAAGGAGGCTGCAGAGTGTTTAGCCGCTCGGTGCCATGTGCACCTCGACGAGGGAGAAGCGAGCGAGCCGTCGGTCACGCGGCCGGCAAAACGTCGACGTCGGTGCTGGGGCCCCTTGCCGTGTCGTTGTGACCTTTGCCGCTCCGTTCTTCGTCTGAGGGTGGATGCTCGTTGTGCAGCCGAGCGAGGTTCCCTTGGTTGTTCTCTAACCCCGCCTGCCTTTGCATACGTTGCTGTCAGCTCTCCTTCCTTCTGTTGCTGGCTCTTGGTGAGGGAACCTTGTGCCCCGTTTGCCAGCCCTTTCGCGAGGGGTTAATTGTGAGGCTGCAATCATTGGACGGGGGATGAAAAGGCGGGGAAACCCGTTCGGGCTGGCCACCCTAGTCCCTCCCCACTCGATTGTCGCCCGCAATTGCCTTGGCGAAATTTGGCGTCGGAGCTCAGGGGTCCCTCCCACGGATCCAACTTCGTTGGCATTGTTTGCTGTTGGCCTCGATTTGCAAGAGACATGTTGGCACGATGCTCCTTGGCGGAAGCCTCGAGCCTCCTGGAGCGCCCGTGGTTGTCGTTTTTGTTTGGTAGCAACGTGCCCTGCCTCGTTTTGCCTTTGCCTTTGCTGATTGGGGACACTCTCGAGAGGCGATCGATGGACGGATGAAACACGGCGCAAGCTGTTGGGTTGGCCACCCTAGTCCTCCGCTTGGTTGCTCCTCGAGGCGGTCGATGGATGGATGAAACGCAGCGCAAGCTGCTGGGTTGGCCACCCTAGTCCTCCGCTCGATCGCTTTTTGAGTGCCCCACTCTGGCTTCGCGAGCGATGCTCTCGTCGAAGCCCATCCATCCCACCCGGTGCGCTTCTGACCTGCCTCGCATGAGGCTCGTCTCCGATCGAAATCGTTGTACAGACGCAGCATATGCGTCGCGGGATTTTTCTATTGGTCGCAGTTGCACTCCGCCGTGTGGTCGGGGGCTTTGTCGGTAAACTACGTGAAATGACTCTCGGCAACGGATATCTCGGCTCTCGTTACGATGAAGAACGTAGCGAAATGCGATACTTAGTGTGAATTGCAGAATCCCGTGAATCATCGAGTTTTTGAACGCAATTTGCGCCCGAGGCCTCGGCCGAGGGCACGTCTGTCTGGGCGTCGCATCCAACAAACGCGCTCCCCCGCAAGTCGGGGGCAGCAGCGGAGATGGCTGTCCGGGCCCTGTGCGGCGCGGTCGGCTGAAATGCATGCGATGCCCACTGCCTTGCATGGATCAGCGGTGGTGGTCTTTGTCCCCTTCGGTGGGGTGCGAATCGGTGCAAGGCGGGCGGGGCATTGCGGGAACTTGGCTTGCCCGCTATCCATGGCTTCGGCTGGATACGTCGGGCTCCTACATAATGCGACCCCAGCTCAGGCGAGAACACCCGCTGAGTTTAAGCATATAATTAAGCGGAGGAAAAGAAACTTACAAGGATTCCCCTAGTAACGGCGAGCGAACCGGGAAGAGCCCAGCATGAAAATCGGGCGGCAGCGCCGCCTGAATTGTAGTCTGTAGAAGCGTCCTTAGCGGCGGACCGGGCCCAAGTTCCCTGGAAGGGGGCGCCTGAGAGGGTGACAGCCCCGTCGGGCCTGGACCCTGCCGCACCACGAGGCGCTGTCGGCGAGTCGGGTTGTTTGGGAATGCAGCCCTAATTGGGTGGTAAATTCCGTCCAAGGCTAAATATGAGCGAGAGACCGATAGCGAACAAGTACCGCGAGGGAAAGATGAAAAGGACTTTGAAAAGAGAGTTAAAGAGTGCTTGAAATTGCCGGGAGGGAAGCGGATGGAGGCCGGCGATGTGCCTCGGTCGGATGCGGAACGGCTGAGAAGTTGGTCCGCCGCTCGGCTCGAGGTGCAAACCAGCACAGGTCGTTGCATCGGCACAAGCGCGGGCGGGTTCCTGCCCGTTGTTTCGCCGTTGCGGCGATCGAGGAACGAAGCATGCGCCCAATGGGCGGGCCGCTGCGCACCTGCATGCTCGTGGTGTTGGTTGGCGGGCTTTCCATTCGGCCCGTCTTGAAACACGGACCAAGGAGTCTAACATGTGTGCGAGTCGGCGGGTTTGTAAACCCGCGAGGCGCAAGGAAGCTGACTGGCGAGATCCCCCCGTCGCGGGGGGTGCACCGCAGACCGACCTTGAGCTTTTGTGAAGGGTTCGAGTGCGAGCACACCTGTTGGGACCCGAAAGATGGTGAACTATGCCTGAGCAGGGCGAAGCCAGAGGAAACTCTGGTGGAGGCCCGCAGCGATACTGACGTGCAAATCGTTCGTCTGACTTGGGTATAGGGGCGAAAGACTAATCGAACCATCTAGTAGCTGGTTTCCTCCGAAGTTTCCCTCAGGATAGCTGGAGCTCACGTGCGAGTTTTATCGGGTAAAGCAAATGATTAGAGGCATCGGGGGCGTAACGCCCTCGACCTATTCTCAAACTTTAAATAGGTAAGACGGTGCGGCTGCTCCATTGAGCCGTGCCACGGAATCGAGAGCTCCAAGTGGGCCATTTTTGGTAAGCAGAACTGGCGATGCGGGATGAACCGAAAGCCGAGTTACGGTGCCAAACTGCGCGCTAACCCAGATCCCACAAAGGGTGTTGGTTGATTAAGACAGCAGGACGGTGGTCATGGAAGTCGAAATCCGCTAAGGAGTGTGTAACAACTCACCTGCCGAATCAACTAGCCCCGAAAATGGATGGCGCTGAAGCGCGCGACCTATACTCGGCCGTCGAAGCAATTTCTAGGCCTCGATGAGTAGGAGGACGCGGGGGTCGTTGAGAAACCTTGGGTGCGAGCCTGGGTGGACCGGCCCCCGGTGCAGATCTTGGTGGTAGTAGCAAATATTCAAATGAGAACTTTGAAGACTGAAGTGGGGAAAGGTTCCATGTGAACAGCACTTGGACATGGGTTAGTCGATCCTAAGAGATGGGGAAACCCTGTATCAAGGGCGCACTCTGCGCGAACATCGAAAGGGAATCGGGTTAATATTCCCGAACCGGGACATGGCGGTGGACGGCGACGTTAGGAAATCCGGAGACGTCGTCGGGGGCCCTGGGAAGAGTTATCTTTTCTTTTTAACAGCTTGCCCACCCTGAAATCGGTTCAACCGGAGATAGGGTCCAGCAGCTGGAAGAGCACCGCACGTCTTGCGGTGTCCGGTGCGCCCTCGGCGGCCCTTGAAAATCTGGAGGACCGAGTACCGTTCATGCCCGGTCGTACTCATAACCGCATCAGGTCTCCAAGGTGAACAGCCTCTGGTCAATAGAACAATGTAGGTAAGGGAAGTCGGCAAAACGGATCCGTAACTTCGGGAAAAGGATTGGCTCTGAGGGCTGGGCCTAGGGGTCTGCGTCCTCAACCCGTGGGCTGTCGGCAGTCTGCCCGAGCTGCACTCGCGGCGAGGGCGGGCAGTCGCGTGCCTGTCGGGCTACGGGCGCAGAATGTCCCCTTGCGGGGCGTTCCCTAGGCGGCGAACAGTCGACTCAGAACTGGTACGGACAAGGGGAATCCGACTGTTTAATTAAAACAAAGCATTGCGATGGTCCCTGCGGATGCTGACGCAATGTGATTTCTGCCCAGTGCTCTGAATGTCAAAGTGAAGAAATTCAACCAAGCGCGGGTAAACGGCGGGAGTAACTATGACTCTCTTAAGGTAGCCAAATGCCTCGTCATCTAATTAGTGACGCGCATGAATGGATTAACGAGATTCCCACTGTCCCTATCTACTATCTAGCGAAACCACAGCCAAGGGAACGGGCTTGGCAGAATCAGCGGGGAAAGAAGACCCTGTTGAGCTTGACTCTAGTCCGACTTTGTGAAATGACTTGAGAGGTGTAGAATAAGTGGGAGCCGTTTTCGGCGCAAGTGAAATACCACTACTTTTAACGTTATTTTACTTATTCCGTGGGGCGGAGACGGGGCATTGCCCCTGTTTTTGGCCTTAAGGCACGCATCGGCGGGTCGATCCGGGCGGAAGACATTGTCAGGTGGGGAGTTTGGCTGGGGCGGCACATCTGTTAAAAGATAACGCAGGTGTCCTAAGATGAGCTCAACGAGAACAGAAATCTCGTGTGGAACAAAAGGGTAAAAGCTCATTTGATTTTGATTTTCAGTACGAATACAAACCGTGAAAGCGTGGCCTATCGATCCTTTAGACTTTCGGAATTTGAAGCTAGAGGTGTCAGAAAAGTTACCACAGGGATAACTGGCTTGTGGCAGCCAAGCGTTCATAGCGACGTTGCTTTTTGATCCTTCGATGTCGGCTCTTCCTATCATTGTGAAGCAGAATTCACCAAGTGTTGGATTGTTCACCCACCAATAGGGAACGTGAGCTGGGTTTAGACCGTCGTGAGACAGGTTAGTTTTACCCTACTGATGAACTGCGCCGCAATAGTAATTCAACTTAGTACGAGAGGAACCGTTGATTCACACAATTGGTCATCGCGCTTGGTTGAAAAGCCAGTGGCGCGAAGCTACCGTGTGTCGGATTATGACTGAACGCCTCTAAGTCAGAATCCACGCTAGAAGCGGCGCTTGTCACTCTTCGACTGTATCGTGACCCACAGTAGGGGTGCTTCGGCATCCCCAGGGGCTCGTGTCACTTGCGAACTCTGGCCGGGAGAAAAACCGGTTGGGGCAGCTTTGAAGTTCAATTCCAAATGGTCGGCGAGAAGAATCCTTTGCAGACGACTTAAATACGCGACAGGGTATTGTAAGTGGCAGAGTGGCCTTGCTGCCACGATCCACTGAGATTCAGCCCTTGGTTGCCCCGATTCAGTGCACCACAAACTCACTTCAAAAATCAATTTCTAACATTTCGAACACTTTTAACTTTAACTCACTTGACACTTTGAACATCCAAGTCAAAATTTCTTTTACTTAACTTTTTT
>transcript/28
ATACACAAGTCTCTCCTCCTCTATACCAGTGGCATGGGACGGAAAACGCGATGGACGGTTTCCTCAATGCGATGTTAAAATGTATTTTGGTAAAATCTGCAGGCACCGGTGCATCTTCGCTCCCTTGCTGTTTGCCGAATTGCTAGCGATTACGCCCAGGAAGATACAGAACTGTCATACAGGTTTTGGGTTTTCATTTTAATTTCGGCGTCTTACGTTTGGCGATTAGGGTTTACTTTCATTTTAATTTCGGGGTCTTACGTTTGGCGATTAGGGTTTACCTTCATTTTATTTTCGGGGTCTTGCGTTTGGCGATTAGGATTTACTTTAAAATTGCATCACTGGTAGGCGGTATTTTTGACAGTCTTAGATTAGCATTCTCGTGTTCATTATTCTCATGGCAGAGTACCAAGCCATGTGATTCTGTCACCTAATTCAATTAGTTGTATCCAACTTTTAACTGTAAATTTCGGGTGATGGGTGGATTGGGGATGGGGTTTTCTAGGTAATTTATTCCTTAGGTTTATTAAGGCCCTCATGCAGTTATATATATTTTTGTTTACAGTCAAAACTTTACATTAATCTATTTTGGTTTATAGTCAAAAGTCATACCCAGTTGGATCTTTATTGATTTTTCTGGGATTATTTACTTTAAATTGCTTTATTATTTCATGGAACCTCACTTTCTTTGTTTGTTCAAGGAGTTTTATCGGCCTGTTCAGCAATCTAGGGCATTTTTTTCAGGTATTAGATTTAAGAGATACATGTAATTCGGTTTGGTTGCGGTTGGTCTGGGTTTTATATTTCATGGAAACTCACTTTGTTTGTTTGTTCAAGGAGTTTTATCGGCCTGTTCAGCAATCCAGGGCATTTTTTTCAGGTATTAGATTTAAGAGATACATGTAATTCGGTTTGGTTGCGGTTGGTCTGGGTTTTATATTTCATGGAACCTCACTTTGTTTGTTTGTTCAAGGAATTTTATCGGCCTGTTCAGCAATCCAGGGCATTTTTTTCAGGTATTAGATTTAAGAGATACATGTAATTCGGTTTGGTTGCGGTTGGTCTGGGTTTTATAAAAATTATTGACTTATTTTGGGCATTTATTTTTTGAGGGTTTAGATCTGAAGTGGTTTGTGTTTATCTAAAGTAATGATCAGGTGGTAGGGGTTTGGATCATGTTAGATAATTATGTGTAAATGCTTCAATGGGTCTTGTTATAGTCCTGATAACAGGATTGCTCCTCCGTATGCTTCTTGGTTTGCAGACGAAGATCCGTAGTTGTTTGTTTATATGGAGTAGATCTGAAGAGGGGACATAACAAGCTTGCAAGTCTCCCTCTCCCCTAGGAAGTATTATCTGAATTACCTAGTCTATTCAATTCCGttttttttATTTGGATCCTTTACTTGTCATTTAAAGGAAGGGAGTATGTGAGCGGAGGGTTTGTGATTAAGTATTTGTTGGGGCAGTTTCATTTATTGAGTCTTTTATTGGCATTGATGCCATTCTTATAACTATTGCCAATCTCAATTTTAGAGATGATTTATCCTTGGGCTGCAGGTTTATACTATGATTTGCATTTGTAATTGCATTGTAATCACAGGATGCAGAAAGTTATATTGCCACTCTTTCAACATGGATACAACCAGCAAAGTGTCGCAGGTGTATGTTTCTATGATTTGAACTTGTGTAATTTTTGCTGTTTCTGACTTATTTTTTAGCGAGTTGTCTGAATAGGAGACTTTTTGAcctttttgacctctgttttacctctgtttcgggcttgtttttttatcagttttttgtCATGAAAGTATTAAGTCCTCTAGTTAGACAGCTCCATTTTTAGTGGATTTGATACTTTTATTCAATTTTTTAGTTTTTCTGACAAAATTTTTAGCGGATTTGATAATTTTATTCATCTACTAGGCAGTTCGATGGGTACTTTTCCAGTCCAGTCTTGTATGGGTTCGATCCTACATAATTTGCAGCGGTACAATTTCTGATTGAAAGTTGCACACGGCATACTTGCATAATTGTTTTAAAGGGTTGTTTTGAAAGCAATATTCAGTGAGTTTGCTCATTTTTGGTTTTAAAACATCGTTCAATAACTTTATTATTCATATGTACCCTTGTGCTCCTGTCAAGAGTTGTATTTTTAGTTGAAGATTGTATGAATCCATACTTTATAAGCGGAAGAAGTTGAGGAGCAGGGGAGCAGTCATTCGGAGGGTTTGTGGTTATTTGTTGCTGTAGTTTATTGAGTCTTTAATTGGCATTGATGCCGTGCTTCTAACTGTTGCCGGATTGATCCTTGGGCTGCATGGTTTATATCTTTTATGTGTTCGATCCTCCACAATTTGCGGCTGTATTATTTCTGATTGAAAGTTGCACACAGCCTTGCATTTTTGTTTTAAAGGGTTGTTTTGAATGTAATATTCAGTAAGGTGGCTGATTTTCGGTGCCAAAACATTATTTAATAACTTTATTATTAAGCGTTTCTAAAGTTTTAAAAGTATACATATGTAGCCTTGTGCTCTTGTCCAGGGTTGTATTATTGGTTGAAGATTGTATGAATCCATACTGTAAGCTGAAGAATAAGTTGAGGAGCACGGGAGCTGTCATACCGACTGTTTATGGTTAAGCAGTTGTTGCCGCAGTTTCATTTATTGACTCTTTAATTTGCATTGATTTTGCGCTTCTAGCTATTATGCCAAGGTCGATTTGAGAGATGATTGATCCTTGGGCTGTAGTGTTTATACTCTGATTTGCATTTGCAATGCAATTGCAGGACGCAGAAATTTTTATTGCAACTCCTTCAACATTGTACAACCGTATGTTTGTATGTTTTTTATCTGTGCATTTTTTTCCTTTCATTAGTGGATTTGATATTATATTCACTATGCAGTTTTGCTGGGTACTCTTTCATTTGCATCCGTATGATTTCTGATTGGAAGTTTCAGAAAGCAGACTTGCGTAACTGCCTTTAAGGCTTCTTTTGAAAGCTGTATTCAGTGAGTTGGCTGATTTTCGGTGCCCAAACATCATTCAATAACTCTATATTAAGCATTTCCCAAGTTTTCAAAGTACAGATATGTAGCCCTCTGCCCCTGTCCATAGTTGTATTATTGGTTGAAGATTGCATGAATTCATACTTAAATCTATCTGAAGAACAAGTTGATGAACAGGGAAGGATACGCGAATCACTTTTGCTGTACTTTTACTGGAAATTTATGTTTTGCATTAAGCGTCTCTTCCATTTCTTTTCCCAAGTTTTTAAAGTACAGATATGCAGCCTTCTACTCCTGTCCAGAGTTGTATTATTTGTTGAGGATTCTATGAATCCATACTTTAAGCTGAAGAACAAGTTGATGAACAGGGAGGATACGTGAATCAGTCCTGCTGTACTTTTACAGGAAGATTATGTTTTGCATAATGTGTCTCTCCGATGTTATGGGTGGCAGTATACTCCTTGGAATTAAAAGATGACGTCTACTCTGCCTGCAGATAAGTTGAAGAGATGCATAACCATGCGTTGAGAATCTCTAGCTTTATAGAATCTTTTGGTTGAAAATTAACAACGTTTATTTAAATATGGTCAACAGGGAGACAACAGAAATCTGAACAAATTTCTTCAGGTAACCTAGGTTATAGTTTTTAGGTTTTCTCTGTCTTTTTAAGGTATCACCGTTCTGTGGTGTACAGAGTGTGTTTTGATACAAGCGACAACTTCACTAAATGAAAGAGGCTATTCTGTTGAGGTGAGTAGGTCATTTTGAAAATTAAGTAACTAAAGCTACTGGAAAATAGGTTCATTGATCTGTCAAATACCACTTAATGATCCATTTATAACGGTCTCATGGATCTGTCTGTGCTTGAGAGCCTGTTCGATTTGCTGCCTTTGCTTGTACATCCGCTGCATTGCCGTCATCATATGGTAATCACCCACGCCTTTCATAATCCTGGACAGGTACAATATACTTCATACAGAACTCTGTATTTGTTGGCGCTTTGTGGTGTAGAGGTATGTGTATCTGTACTTCGTGATATGGCACTATTGTTCAATATAAATCTCTCTCAACGTGTAGCATTATGAATTATTTTATTCAAGTCCTGCCTCGTAAAAAATTCTAGCTCGCCTCAATTGTCAATGCATCTTTATGTCGGGATGTAtttttttttAACTCCAAAGCTACAAAATGGATGTTGTAGTCTCAATTGAGTTGTCGCTGAAGTTTCTGACAATCAGTATCAACCGAGTCGTATCAATAGAGTTGAGTACCAAGCCATTTCCGGTTGTGGCGTTGGCGTTGTCCATTATTGGCATTGTGGTTGTGGCATTGTTTTCAACTTATCTGGAGAGTTGTTAGGTGTGTTTGGCTGAAAGGTATTGTTTGGACCTCTGGCTTACTGTTGTTCCTTGAGCACGGtttttatttttttACCATTGATATGGTCTTCAATCCTTCACAGTTGTTCTTAGCATCTAGCATGGTTTTTATTTACAAGATGGACTTTCTGCATTCCTTCAAGCGAGTGTGTGTTTGTCTTTCTTTTGGTCTATTTTTCAGGTGAGCCTGAGAATATGATATTGAAGGCAACATTATTATCAGATTATAGGATACTTTCACCAGGAAAAATGCCATCAACGTTACAAAATTAGAGAAGTGCTTCAACAATTTTTTCTTTTGAAGGCATCCCATATGTTAGCAGATATATCGAATTATATTCTTCACCCTATGTGTAATGAAATGAATGTGCTCCCATTGATTTTACCTCTGGCTTCGTTTGTGGCATTGATCATGGACTTCAATATATCTGGAGATAGTGTTCAATAAGAGGGTATTTTTTGTGTATAGCATGGTTTTCATATGCAAGATGGATTTAGTGTGTCCCATTTTGGCATTCCTTCAAGCGAGCCTGTTTGTTTCGAGAGATGGTGTTCGCTAAGAGTGGCCTTTTGCTGTATAGCATGGTTTTTATCCGCAAGATGGATTTTTGTGTAATTTGCCCCTTTTTGGTATTCTTTCAAGCGAGCGTGTTTGTTTATTATCTCGTCTATAGGTGAGCCTGAGAAGACGAATGGGAGGTGCATTACAATCAGATTGCATTTATGAAAAAAGGCATCGACACCTACAGACATGCTACATCTATCAAAAGCTTACCTATGTAATGAAATGGAGTTGTTTCCGCCTTTTAGCTTTTGTAGTTATTCACCATGGTCTTCAACACTTTAGAGCGGATCTGAGATGTATATGTATGTCGATGTTTTTATCTTCAAGACGGACTTTTGTGCAAAATGTGGCTCGTTTTGGTAGTTCTTCTGGCAAACAAAGCGTTTTTTCACTGGTCTTCTTTCAGGGAGCGTGTGTTTTTTTCTCCGGTCTTCCTTCTGGCGAAGGTGACGAGATGATGGGATGAACAGATGGTAGGGCATTTGTTGAGGAAAATAGCATCAATGCTACATAATTCTACTTCCTTGTATTTCTAATTTTCTATTAATCAAAGTTTACCGTGATGTTAGCAGATGTCTC
>transcript/8_3
GTATATTAAGAAGTGACGTCAACTTAAATAAGCTTCATGCCAACTTCACCTTCAAGCATGCAAGTGGTGTGAAGGAGGGGTGGACCCCTCTTCATAAGATTTTAAAGTTTTAAACCTTCATAAAATTAATGTGATATGATTTGCATATGGGAGATGCCCATGAGTTTTGGTAGCGATTATGTGGAGGTGGGGTGACGTCAAACTCTATTCCACACGCGTGAGGGGAGTAGCGATTGGAGAGTGGGGTGGACCCCTCTCCAACATAAGATTGGTTTAAACTTTGTTATTCGTTTTTGATGGCTAGCGCATATTAACTTGGGTGACTTCACCCCCACGCACTTCACGTCAACCATTGGAGGCTCACGCGTGAGGGAGAGGGAAGGCAAGTTGGTGGGTATGGTGTAAACCGATGATTGGATAGGTGAGTTAGGTGAGTGAGGTGTCATCCTTCTCTCCAGTTCTACTCCCCTTCCACTACACTTCAAGATCAGTTCAACTCAGTTACACTTTGGGTTTATCTTCAGTGTAGGTAGCCCCCCCTAGGGGCTTGCTCCAGCTATAAATAAAACAACCTTTCTCTCTTCCAAGCTAGTTAGAGTTGGATTGAAAATTGGTTTGTCGTTGTAATACGATAATTGTTTTTGTTGCTTAGAATAAAATAAAACTTGGTGTCATGTTATTTTGTATGGATGAGCATTGCGATGTTTCACTGAGGTAACTTGTATCTGTGTTCATAACTTGCTTAGTTTGATATTGTGGATCTAGTGCTAAAAAATTGATAATAAGTTTATTATGATCTGATAGGAAAGAATTTTCGTTAATAAGTTTATTGGCTACTTCATTTTCTTTTATGCATGCCTAGAGATCTAGATCTAACATGTTTTATAAGATTAAATGCATGTTGTTTTAATATCTTTGTTTATGTATTAACCGGATCTCACAAGCATCTTGGCAAGCCATTGGATTAGCTGTGGTTTCCTAGCTTGGAGAAGGCGTTGATCTAGTTTGCTTCTTCATTTTCTCCAAACTTTTTCAAAGGCATAGTCCCTCGACATTCCACCAGAAAGCTCCACGGTTGATCATTCGGGCACCAAGCCGCTTCTTTTACTCTTTCTCCTTTTTAATCAATACTTCCCTGGTTACTTGGCTCTTATATCTTAGATCTATTGTTTTAAAGATAGTATCTTTTCTAGATCTGAATATATAGGAGTTGTATGCATAGATTTAGTTTCATTTAAGAAAAGATCCAAGTCCTTTTCTTTTAAAAAACCTAAATGTGGCAGTAAAAAATCTTTCATTTTTTATAAGCGGTTTTAAGTTAAATCCAAAGCTTGTTTAAAGTGAATAATCTTTCTTTTTTAAAGTTAAGTCTTGCATGTAAGTGCACATTGCATTGGTTGCCCAAAAGGCAAGCCAAGATCCCAAGGAAAGCAAGCTTTCCTTGGttaatttaggcatttttttatagttttaacttagaaaaatttcaattttttttGTTGTTGTCCAAGAACACTTCCAAAGTGTTCTTGGGCACTTTGTTACTAATAAAGCTTGTTGGTTTTTAGCAGGTCCATCAAAAAGGAGAAGGAAACTCTATCCGAAAATACACGTTTTGGCCTCCGAAGTTTCCTAGGGGTGCCCCCAACCTTCGATTTTTCTTCTGTTAGATTTTTGTAAGCCTTTGGATCCTAGATAACAAGGACCAAAGTGCATTTCTTATAAAGCTGTAACCGATCATAATAAAAGATATCTCGAGTAGGCTCTTTCGAGCCCACTCCCCAACCCCCCAGGGGGATCCTCATCAGTGTCCctttttgcactttttctttttttcttttatttttgctttAGTTTAGTTTGCCTTATTCATCTGTGGGATAGTATACTTCGTTTAATATTGCAAATCTTATCATATCATTCCATATTTAAAGTAATACTATTGCTTACCCCACGACTTCCCAAGTCACCCGAAAGGGGAAAGAGAAGCGTGGTAGGACTAATTAGATAACTTGTTATATCATTGTTTCTTTCTAAGTTCATTTTACCATAATACGTAATAAAATCTATCCCTCCTTGCTTTCCCAATTGAGGTTCACTTGAACCGAAAGAGATTCTTGGAGGTCACTTTTTTCTTTTAAACAAACAAAACTAGTCATAAAATCCTTAAAATCCTTTAGGCTCTGTTGTGTATGCTCTACACCGCTGCGGTTCAACCGAACAGTTGGCTGCATCAGAAGCAAAATGGGTGATTAGATTAATTAGTTTACACCTCAATTAACCTCTCTAGGAAAAAATCTAACTCCTCGATTTGATCTGTTGTAGTGGCAAAATCCACAAAGGAAGCGGGAACAACTGGGTAGTGACCTCGAGACACTGTTAGGCTACACCCTTGTTGGTGTAGTGTTGAACACGTCTTCGAGACTCCAACCAGCCCACATATTCCTTGCGGGGAGCCGTATCGGATAATGGTTTTGGACATACTCCTCGTACCTTTGGGTATATCTGGAGTTCCCTTCCCCCCATAAGTTAATCAACTTATCTCCACATTAATTTAAAAGTGACCAAGAGCACTTGCAACACTTTTCTTTGAGCAATACAACAACACTTTTTATTTGTGGACTCCATTTTGGCATTGGTTCTTTACATTATACAATCATGCGTTTCTATGTGCTTTATATATGATGCATTTATCTCTATGTTGTTGTGTTAAATTTTGTTGCAATATCTTGTGTTAATATTTACTTTCATCAAACTCCTAGATAAGTCAATCATCACCATTACACTAAGCCTTAACAGCCTTAGCAACTAAATAGGGTCTAGCCCCCTTGGCTTTGTTAGGAGTTGGCCTAAATGGAGTTGTCAAGAACAATGTGACATCCTTGACTCGAGAGTCGAGACTTGCCTCCAAGGACACACCGAGTGGCTTGAATATTTCTACTGCTTCCTAATCCTGGAACATCTTTCTTATTTTTATTGATTGACTCTTCATTCTTGGGGTTATGATCAtttttttttGACAGAAAAATAATTCATTCTTCCTGACCTTCGAATTTCTTCTCTCGTCATAATTTCTAAACCAGAAATAGAGAGCAATCTCTCCTTTAATAGAATATCTTAAAGAAGATAAGAATGAATGGTAGATGGAGGAGCATGCAGGGGCGGAGCTACCTACATGCCTCAAAAGGTCTGGCTTAAATTTCTATCTGAGTATTCAGAGTCATTTTATTCCAGTGGCGTGGCCTTGAAAGGAAAATTCTTGAAAGAGGAAGCTTTGGAAAACAAGGAAATCCAGAATGCCAAGTGTTGTTCGCCAATTGCACACCAGCAGCAGAAATCAATTGAAAGTTGTCTCCTCACTTGAGAAAGTGGGAGAGGTGTGACCTTGGGGGCAAGCATAGAGCCAGGTACTGTCACCTACTCCTAGCTCCTCTGTTTAGGCTAACTCCTAACGGAGCCAAGGGGGGTAGTCCCTAACAAAGAGTTTTCTATGGCTCAATGTTTAAATTAAGTTTTAGATGTTTTGGATGCGGATGGGTGTTGTTTAGGAGTTATTATGATGAAATATGTATGTTTATTATGAATTCTAAACACAAGACAAAGCAATCCACGTTGCTATCACAAGAATCAAAAGATAGACAATAATTTGAGAACTCACGAAATGATAAAGCATTCATAGATATAACTTATAATCAAAACATCCAATGGACAAATGGTCCAGATTATCAATAGTGCGTAAAAAATAGAACCAGTGCCTATGGAGTCAACTTATCAGAGATGCTTCGAGTGTAAATATGATGTGAATCCAAAAATGATGCCAGTGAATGTTAGGTTTTGCAAGTGCTCTTGGTAGGTTTTAAAAGTTTTTTATTGGTGATCTTTGCTTACGGTAGCTGGATGTCCTAACCGGAAATACCTTCAGTGGCTCCATTCGAAGACATGACGGACTTGTCTGGGATCACAGGTAAGTGTTCAATAACTTAACTACCTGTGCCCAGATTGGGTAGCCCGACGCTCACACTTGAAATTTGCCCACATGCCTCGGTATTTAAACGAAGCAACGCTGGTGCGTGGTTATGGGGGAAAAGTTTTAATTAAGTTACTCTTGTAGGGTTTAAAGATCTAGTGCCGTTTCTGGGTATTCCGATCTGGGATTGGTCAGAGCATACTCTGGCAAGGAGGGGAAGGAGTTAATTAATTAAAAGATTTTATCAAGTTAATCAATTAGACTCTCTGATAGAGAGCGCTCTTGACCTTGTCTTATGACGAAGGTTCAAAAATCTTCTCTAATCTATATGAGACTAATGCAAGGATGATGCAATGCTAGAGATGCTCTTCGATAGAGAGTGCTCTTGACTTATGTTTCTGCAAGTTCAAGAGTCTTACTTAAGGATTAATTGATTAAACAAGCACAAGATGAAATTGGTTGATTAAACTCTCCGATAGAGAGCACTCTTGATCCACCTTATGGTGAGATTCAAGAGATTTAAGCAATTGATTCACTTAGAAAGATAAACAATTGGAACTTGAAGTAATCAACTCATTCAATGCATTAGGTGTGATAGATTATCAATTAAAATTCTAAGAAAAAGATGTAATTATAATGAGaaaaaaaaaaCATCTAACCTAAGAATGTAAAAAATGGACACAACACAATCGTCCCCAAATGGGAGAGGATGAGAGTGGGGACTTAAAAACCCCACTCAAACAAAAGATCTTTATTAAAATTTATACAATGTGCCTTAAGGATTTTAATCCTTGAAAGGACTTTTCATATGGAAGCAAAACAACTCTACTAATATTATAACTTGTAACAAATGAGAGTGCTTTTGACTTTTGCTCGAAGATCTTTCTGAAACCTATGAAAAGGGaagagagaagaagtttgaaagagagccaaaagaacaaaggaaaagagggctgaaacaaaagaagATGAGGGAGAGAAGGCAAGAAAATCAAGAGAAGGTCAAAACCAAAGAAAAGAAAGAATAGGGTAGCCAACTAAGAAGCTAAAGGATGGTAAAAATCGAAGAAAAAGGGGCAGCGAAAGAGAAAACAAATGGCTGTcataaaaaatacaaaacaagacagtgaacaaaaagtggccaaaaaggccaataaaagggttgaagaaggcccaaaaactagggcaaaaaGAGGCAAAAAAGGAAGGAAGACTAGGGCATACTAGGGCTGTCC
>transcript/79
ACTGAGATTCGGGATATTGATAAGCTCTGAGGTGTTTGCAGGGGTTTAAACATTCATAAGCTCCATTAATGGCGCATTCTGCTTTTGGAGAAAGCTGCATATTGTTTTTGGAGAGGTATCTGGAGAACTCCGTAGGTGGTGTGAGAGATTATGTTTCATTGGGTTTTGGGTTGATTAGTGTTTTCAGCTGGGCTGTCGCTGAAATTCCACAGATTTTTACCAACTTCATGTCTGGATCTACAGAGGGAGTCTCGCTTGCATTTCTTATGACATGGGTTGTCGGGTAAGCAGGTTTTTTGAGTTTTTCTGTCGTGCTTTTGAGCTATCAGGTTCTCGTCAGTTTTCTATTTCTTTTCATGGATTTCTGTCGTTTTGTTCTAGTTGTATCATTGCATTTGTTTTTTAAGAATATAAGTAGGATATGCTGTCTCGTTAGATTTGTTTGGTTGGCACGTTGGAGTTTATTTTCAGTTTAATTATGTTCTGCATGGTCTAAGAGATTGTGTAATTGTTGAAGGGATTTATTCAATCTTATTGGGTGTTTCCTGGAGCCAGCGACTGTAAGTTGTTCCTGAATCTGAGCGAGCATGGTAGTCATTTGTAATAAttttttttAAATAATGATCGTGTATAAATTGGATTTTTGAAATTGTCATATTCTCAAATATGTAATTTGGCCACTTCAATCTTACAACCTTGAGATAGTTAAAAGTGAAGGGTCCAAAATATCTGATAATATTACCCATCATAAATTTTTATTGTTTGAATGTGTACTACTTGTCACTTTGAGTGTGTACTGCAAATAAATTATTGTCATTTTGATGAAGGCTATATAGTTATATACTTTAATATCAATTGAAATAGATGGTTAAAAGTGAAAGGGTTATATACTTTAATGCCAATTGAAATAGATGGTTAAAAGTGAAAGGGTTATATACTTTAATGCCAATTGAAATAGATTCTTAAAAGTGAAATGGTCCAAAATATCTGGTAATATTACCGGTaaaaaaaaaTTATTGTTTGAATGTGTACTACTTGTCACTTTGAGTGTGCACTACAAATAAATTATTGTCACTTTGATGAACAGTTATTGTTGATCATACATGTTTGGGTTACTTTGAGTGTATAGTACGAGTGACTGATTGGGATGCTCTTTCTAAAAGATCAATATTCAGCTTGCTCTACTTCTTTAATGCAGCGGTTATATATTTATATATTTAATGTTAATTGAAATAAATAGTTAAAAGTGAATGGTTCAACATGTTTGATAATATTATTGTTGTGTATTACTTGTTACTTTGAGTGTGTACTATAAATAAAAGATGTAGCCGTTATATATTTATATACTTTAATGTTAATTGAAATAGATAGTTAAAAGTGAAAGGGTTTAACATATTTGATAATATTATCAATCATAAATTCTTATTGTTGTGTACTACTTGTTACTTGAGTGTGTAATATAAATAAATTATTGTCACTTTGATGAACTCTTGTTGTTAATAGTCTGAGTTTACAGTATAAGTATTCTACAGGTCATTTAATGCAACCCAATCAAGTTTAATACCCATTAAATCTCAACCTATTTGAAATCCAATGAATATCTAACCTGCTACAACTACATTAAATAACCTGCCGTAGGTTCTTCTGCCCTTTGCCTACTCTTCCCTTGCGTCAAACACAAGTACAGTCATGTCTGTCTTATGTTTTATCTGTTGCTAGCATTAAGTTGCAATCGAGGTCCACGTGTCCCCTCCATTACACGTATACTGATGTGTGTTTCTCTAGCTTAGATTTCCAATAGAGTTCTGTTTCTCAGACTTATTTGCAATGGAGTTCTTTGGTTGGGTTGTTATTTATGATCGATTTTTAGGTGCGCTACAACACCCTCATTATGAATTTGTGAATCGTGAATTTGAAATTCTCTTTAACTCTGAACATATTTTGCTTTGGTTTTAAATTGAGTTTTTAATGACAAAAAGGATTAGAACTTCTCAAATTTCATTTCGTGAAGTGACATATTAAAGGTATAAATTTTTATACTATTTGCTTACTGTGCTTAGTCTCAAAGAATCCAATTCCTATCAACGATAACACACTGTTGTTCAACAATTCCTTCATATAGTGCTGCCCGGCTGTACAATAACATACAACATTAACATTTCCTTTATATATTGTATTATTTAGCTGTACTATCACATAATAACATACAACATTTCCTTTATATATTGTATTATTTAGCTGTACTATCACATACTTGTCGTCCTATGCAGGTTTGCTTCTTGATCACTTCTACGCCAGTGTTATACAATCTGTGTAAAACTACGCCTACATTTACATGAAGTACGAAGATGAAAGTTGCAACGCCTTCTTGTTTATGCTACTAACAATCCATTCTTATCTGTTTGCAGCTCCCAACACAATTCTATACAGCACTGGTAAACAATTTTACGATCTCCAAGCTTTTCGATGTCTATTTGTATTGTTATAAGTTATGATATGTTTTATTTTCTTTATCTGTGTAAAGTCACTAACTCAATCTGTGCAGGTTTATACAATTACCACTCTGGTGCTAGTTTGGCAAACTGTATATTATGACCACCTCCGCAAGTGGTGGAAAGCAAGGAAAACGAATTCATTGCTCGAGGCATGAATGAATTTGACATTAGTGTAATTTATTTGTAGATATCTATCAAATTCAGGTTATGCTGCGGTATATGGTAGAAACTTTTAATAGATTTATAGCTGTATAATGCTGTATTTCTGTTGCTGAAAGAGCAGGACTGGGCAAGCAAAGATCGGTACGAGCATACCGAACCTGTGAAGATACCGGAGAGTAAAGACTATTCAGGAAATCTAGCGAAGACAAATGGTGCAGATCGTTTCAAGAAATTATCTAATGGGACTCCTGCTTCTAGTTTACCTATTCCTACCATTTCTCCAGCTTGCGATAGATACACTGGAAAAAACCTATACTACACGTAATTAGCAGAATCGCAATTTTATGAAATCCAACTAGCTTTTCCATGTTTTTCTAATGATTCTTCAACATCAACAAAGTCATATTATACCAATGGGCTTCGTTAATGTTAAATTTGTCAGGTCGGCGAGATCTCTAGCAAGCAGTCATACCCCTACTCCAGGCTCATATCTCGCTGCAGCATCCCGTGGTTCCGGTCGGAGTGGTCCGAGCGGTATATTGGACCAGTCTTCTGTAGACGATGAAGGATTGCTAGCTAATACTGAATATTTTACAAGTCCTAAGAAATCAAAAGCTATTCTACGCAGTGTAGGTTTTTTATACTGTGTTGATTAGTACCAAATCTAATTCTGATATGCACAGTACTCGGTGAAATCTTGTATTACAAAGTTTGTTTTCTATATCTTTAATCTCCAGGTAGCTGCAACAGCGCTCTTTGTTGGCGGGCTCAATTATTTCCATTTACAAGGCATTCCAGCCTTTGATTCTACTAAAATAGATTCAAGGGCATCAATTGTACTTACAGGGAGGAAAGTTTTGCAGGTAACTGTAATCGATAGGATCTATACATCTACATGGTTTAGTTTGTGGCTAGATCGAATTGTTAAGAGATCGAGATAGTTATGAAATAGAAGGCAATAATTTAGAATAATTCAAATAGCTAATTATTGAGTAATACTGTGCAATTTCAGGAATCAAGCAAAATTGCATTCAGGGACTCAGTGATAGTTAAAGAGTCTACCAGTCGACTAGGAACATGGTTGGGATGGATTATGGCTGCAATATATATGGGAGGACGGCTTCCACAAATCTGGAAAAATGTAATCTCGAAAACTGTTATTAAATGCTGGAGAGGGTCTTTTGGATTTATATAGTTCCTAACTCGTTTTTGAAAACTGGTGTAATATATCAGCTGCTGTTTACTCAGATCAAAACTTTTGGGTTTTTAAATTATACAAATAAAGTCCTTAATCGAACGCGCAGATTCCCATGTTTTTTGTCTTTCTGGTTTGAAATTATAACTAACAATGACCGTTGATGACCAATTGTTTTAATAGGTGAAGCGAGGAACCGTTGAGGTACACTTATGCTTACATCTCTGAATTCCTTCACAGATTGCAAGGAACGGTTAATTAAAACTGAATATTGTAATGCTAAATTGACGGGATATATAGTCAAAACGTTTTTATGTTATCAGGGTCTAAATCCATTGATGTTCTTCTTTGCGCTTGTCGGCAATGCAGCCTATGTAGGGAGGTATCCTATTATCTTCCTTTTCGTAACAGAATTGGATTATTTCTGCATTGCTGGAGTATTCTTCATATATTCTGAGAAATCTGCCTGTTGATGTATGCAGCATCATCGTAGAGACTTTGGAATGGAGAAAACTAAAGCCAAATATGCCATGGCTTGTGGACGCTGCAGTCTGTGTACTTTTAGACTTCTTTGTATCCTTTCTCAATGAAACGATACATAGTTGTGTGCAATTTAACAAATTACTAGGGTTATCAAATTTTACTGATTTAATTATATTTACTTCGGAAGTTGTTTGTATAttttttttGTTAATAAGGGAAGGGCAGTCCTTAACAAAGACTTTTCCAGATTCTTGGCCAGTTCATGTATTATTATTATAAGATCAAAAGAGCTGTTGATCATGAATATAACAATGGAGACTAGGAAAATCAAGCCGTACCAAACGCAATTACCTGGTATAGTAAGTTAGGCTGCTGTTGGATAGCTTGGTAATGTACTATATTCAACCTTCTGTCGAGTTTAGCGTAACAATAAGGTTAAATGCCGTTGATAATTGGAGGAGATGGAGGTGCAAGTAATATATCTAACTGCTAGTGAACTAGTGTGGAACAAATACTGCTGCGTAATGTAATTAATAGTATATTTAAATTAATTATGGTTTTTTTAC
>transcript/99
ACAAGAGGAGAAGGAGAAACATTGGGTGTAGATCCAGAAGAATTTGGCAGGCAGTAGGGCTTCTAATTTAGTGTCTTACTAACATCGAAGCATAGATCTATCAAGGGATTTATTTGATTAAGTGTTTTTGCTTCTGATGGCACTACACACTGCTGTTTCCACTCAAATTGGAGCTGCTCCACTGCCTAGACTGCCCACATGTTCTCTTTATGCTGATAAGCCAACAACTGCTTCTTCTGTTCAATTGAAAAAGTCTGTAGGGTGGTCTGGGCAGTCTCTGCAGCAGCAGAATTCCTCTGCAATATGCAAGCAATTCTTGGAGAACAAGCAGGCACAGTGGCAGTCTGGTTTCTTGGTCAGAGCAAGCGTGAGGACTGTTGAACTTGCTGTCGGAGAAGTGACTGAAGTGGACAAAGATAGCTTCTGGCCTGCTGTTGATGCGGCTGGCGACAAGGTTGTGGTGTTGGACATGTATACCCAATGGTAATCCTTCTGTATTCCTCCTGTCCTTTGTTTGCAAACTAGCTCAGAAGAGCCAAATGATAATTGAATAGATTGGTTACTCAAAACCTATACGAATGCTTATTTTATCTTAAGAACTATATCATGGATGCCAGTAATGAGGACTCCCTGTTACACTGGGGCTTTGACACTCTGTGTTAGTTGTCCAACTAACGTGAGTCTGACAAAATCAATTCTGAGAAAGAATTGACAAGCTTCCTTTAACTATTATTGAACGCCACCCTATCAACACCATGGCAGATTAGCTGATGGTGTGGCGGCCCATGAGGGGCAAACTTATCACACTGAGGGGGAATTAAACCCTGGTAGGGTGAATATCACGACCCCTGCTTTACCAACCCACCACTCTGTTGCCAACAAAATAAATTCTGTAGAAGAGATCAAGTTGATTTTGGTTTTGAGCTGATGAAGTTCAGGGATAAATCTAACTCCATGCTTCTTAGGCACCTGCGTTCTCACCATGGCTGATTTACATCAGCTGCTTACGAATTTTCAAGCATATCGGTATATCCACTTATGATTTGGTCATGGGCCTCCTAGTTTCCTGGGGCACTCTCCAAATCACCTCCCCTTCAAAAGGATCCAACAAAACCTGTTCAAGTTTATGTGCAGCAAGAGCAGATTGACTTACGAGTTATGGCTAGAAATAAATTAGTCTCCATTTATATGAATATTTCTGTGGTTATATCGGAACAATGGCATGTCTTTTTGGTAAATAAACTTAATTTTTGATAGCTTACAGCCGATGTTACAGAGCTAATAGTTGCAATGGAGATGGGGAAAATTTTCAAACTTGACCTGGGGTCCCATCTATGAATTTCAAAAATAGTTTGGGCTTTGCCAGTCCTAGTTTTTAACCATACTATAACCATGACAGATATAACAGAGAATTCAGAAAGGCTGTCTTTTAAGTCTTATGCTATCTTCTTCTTATCTAAGTTGCTACCATAAAACACAATCTTGCCTTCTGTTGATTTTTCATAGTCTTGGAACATTCAATATAATTGACTTAAAGCTAATTTATTCCAACTATCAGCATAATTATGAAAAATCAACATTAGCATAACATATTGCATATGTTTGTAACTATGTTACTTGGTATTGTGCTGGCTTTGGTACTCTGTATGGGCATGCATTTCAGGTTGATAACTTGTTTCCCCATTCCAAGCAAGCAATTAACCCTGTATTTGGTGAGGATGATTTCCGTCATTAGCTTGGTGTCTGCTATACCCACACTTGTAAGTTGTGTTGCCTCACTCTTTCCCTGACAGGTGAGGGCGCTGGGCTTTGTAAGCTGGTTTGTAGGCTTTGTTCTGTCCAGACTCCAGAGTAAAGGGATGGGGTCTATTTCCATCCACTCAACCCTCTCCATCCCCTGGGATAATTGCTCGTGGTCTGACTCGACCTCCCATGCCCCACCCTGCCCTGCTGTGGCTGAAGTTGGAATGCTCCTCGTTGGAAGAAACCCCCTTCCTCTAGCTGGATCTCTTCCTCCCTGTCGTCTACGTTCAGTTTTTGCAATGGTGGAATTTGGAGGATCTTCCTGAGACTTGGTGTCCAGCTCCGTATCAAGATCGCATACCCTCTGTGTGCTAACCGACATTGGTTGTGAGGTTTTGTCTGCTGTAGCAAATAAGTCCCAACGTACCATGATCCTTACGACAAGGGAGATGTCCACTGAGGTGTTGGTCCTCCAACTAGCCTGAGGGTTGGTTGTTTTTGGGATGAATATGTGTGCTTGCTTGGCCTCCTCTATGGGACATCATGTGTGGGTGCGTGTGTGAGTATATACACTGGAATAATGAATACGATAACAAGCAGTCAGTCACTCCATTATTGTCTTGAAAATTTGAAATAGTTTTTACGAATTTAAAATATCCTCTACTCTGCCCCAGTTCTCCACAAAGGCCAAATTTAGGTTCAGTCTCAGCCTGCCAACTAGTGAACTTTGTCTCTTTGAGGTTTGCTCCTCTCCAGCTTCCTTTTTGCAGAACCTTATTTTTTCCTTCCTATCAAGATGAAGCATTACAGTTATCTTCCAATAATGACTTCAGATAATTGCCTATCTTGGATAATCATGGTCTCCAGATATCCTGACGCCTCTCCCACGATGACTTCAGATAATCGCCTATCTTGGATAATCATGGTCTCCAGATCTCCTGACGCCTCTCCCACTCCAATATATTGTCTTAAAATTGCTGGGGGTGGCTGTCTCAATCTCTTCCCTCTACCTCGTTCCCCAGTGAGAGCAATGCTTAACCATCATTGCCATCATCTAATTGACCTGTGACATTAATGTCAGTCAGCTGCCCATGGTTCTGCTGATCTGTGAATACTGTGTCATCCATGCTGCCGGTATCTACTGATGCGTGTATGTTGTGCATCTGATCCCATTGAGCTTCCTCATGCTTACAACATAACACATAAATGGGTCTAGGTTGAGGGGGTTCTGTTGGTTCAGTCACTAAGGTGTTGGGCTAATGGCGTCCTGGTCTATCGGAGATTTTAGCTCTTGAAGTTGGCTTTCCCCTATTGCATTCATCTATAAGGTATGCAGCGGGGTAAGTCCCCGGTTGGCCTCAGCTCCAAATTGAATATTGATATGTTATTCATTCTGGATTAGTCTAATATATGGATTGAATGAATGAATTATTTTAAAATTCTTCAGAGTCCAGACCAATTGGACATTCAAATACAGGTTTCTGTAATTTAGGCTTTAAAGTTTTGGAAATGCCATGATGCAGGTTTGAGTATCTGTTAATGCATGGCTTAGCCTGGTCTAATCAAAGTTCTTTTTTTACTTTTATTAAATATTCTTCTTACCTGTTCCCCACATAATGTTTTGATATCATGGCTTCCTGAGATGATTTCATCAAGAATCCCAAGGAAAGACAATGTTTCAAGATCGTACTCTAGGAGTCTCTGGCAAGTTTTCTATCAAGAATCCTGTACCCAACTGTAGGTCTAACGATAGGGTTTTATTTTAGTTAGTTACGAATCCTTGAAGCGATCCATTTCTAGTATCTATCTTTCTCGAATACTGTCTATTATTCATGCTGTAGTCTTGATTTTAGTCATTGTCAGCGACATATGTCCAGTTGTTTGAACTTAGTAATATAATTGACAAATAAAGAATGTTACCTAAGGTAGATCAAGGAAAAGATTAAACCTTTTGATTGTCAATTCTATCTCTTACCCAATCACTCTATAGAGGATGCTTTTTTAATTTTTACATGAGTGGTGGTTGCTGAGAAAAATTGGGAACAACAGAGTTATGGAGGTATAGTCAATTCCATGGGTTCCCATTTTTCCTTTGCTTAATTAACAAAATTTGGTGGGAATGATGTAGAATGAATATCGTTCTAAAATTCTCCTAAGCTGTGACAGCTGAAGCCAGCCCCCTTTTCCTCAGAGAAGAAACATGCTACCAATCAGTAGAGCAAAGAATGTCCAGAATTAGATTTCCCATTTTTCCCTAGCAGCCCCTGATTCTCCCCCCTGAACCATTAGGTTAGTTTGATTAAAGTCACCATAATATATTTGATTTGTATATTTTCTAATTCTCTATTTGTATACTAGCTCGACTCCTAAACTATATGGAATCAGTGCAGAGTCCAGGCAGACATTCCAGGGCGTGATGCTTTTTAGTTTTCCCGTGTAGGTGTGGACATTTTCTGGACCAGAGGCAAAAATTATATTTGTTGTCTGTGTGCACACTGGGTTACTGTATAAATTGTATAAGTTTGTCCATTTTTTCATATTGTTCGGCAAAGATTGATGTCATGCTCCATTATGTGTAGGACTTTGGAATATGAGAAAAGCTGTCCAGAAAAAGGCCTCGATCCTTGTGGTTTGAAAGACTTTAAACATCACTAATATTAAATCTATTTTGGTAAGAAGCAGTTCCTTTTCTAACCTTGCATCCCTTCTGAATTCCTTTGAAGGTGTGGTCCATGCAAGATTATTGCTCCCAAACTGCAAGAACTATCACAGAAATACTCCGATGTTGTGTTTCTGAAGCTTGACTGCAACCAGGAGAACAAGCCTTTGGCAAAGGAGCTGGGAGTGAGGGTTGTGCCCACCTTCAAAGTATTGAAGGGTAAAAAGATTGTTAAAGAAGTGACAGGAGCGAAATTAAATGATTTGGTACAAGCTATCGAGACTGTAAAATCAAGTTCATAAGCTTACAAACCAGCTGGCTGCCTTCTTTTTCAGATTTTGTAAATTGATATTTTATCAATAAAGAGTTTTGTGTTTGAACT
>transcript/103
ACAATCCTGAGTCTTTCTCCAACCATCCCTTTATTGGGATGGCAGGGGAAATTGCGATGGAGGTTGATCCTACTCGTCTCAAGCGCGTCTCGAGCGCGAGAGAGAAGGGTAGGGGAAATTGCGATGGAGGTTGATCCTACTCGTCTCAAGCGCGAGAGAGAAGGGTTGGAGACTCTAGTTTGTCCATCGCTCCCTCTGTTTCGCATATCGGCCATCGAGTTTGTCCACGAAGATATAGTATTACACAGGTTTTTAGTTTTCATTTTAATTTCTGAGTCTTGCGTTAGTTTCCATGTCCATTGAAAGCGTTCCGTAATTAGGATTTGCTTACAATTCTGACTATTACTTTTTGGTGAGGTGTTGATTGGGAAGGGGGTTTCTTTGAAGCTATTTTTTAATTGCAATCATGTTTTCATGATCTCTCACCTTGTATGTCCAAGGGTTTTGGATTAGTAGACCTGTTCAGCATTTCGAGGGCAATTTTTTCAGGTATTTGCTCAAGAAATACCTGTTGTTAGGTTTCGGGTTGTTTGAGGATGGGCCGGGTTTGCATAAAAATTGTTGACATATTTTTGGCATTGAATGGCTTGGATTTCTTTCCAAGTTATTGACATGTTTATTGGCATTCAATTTTGGAGGGTTCAAAAAATTATGTTAGAATATGTAACTGGTCTTTGAACCTGATTTATTTATTCACCCTTCTTTAATCTTCAACAAAGTCATTCCAATAGATAAATCATTCAAATAGATTGGATTTTCTGAAGTAATTATCAGGTATTTGTCTTGATAACATGGCCGCCATTCCTTATTCTTCTTTGTTAGCAGAACTAGATTCGCATTCCTTGGCATATTTGGAGTATAGATCTGAAGAGGCGATGTGACAAGCTTGCAAGCCCCTTTGCAACGTTGGCTATCATTCTAGGAAGTGTTATTTGAATTTTTAGTCCCTTTTATTTTATTTAGATAGTTTACTTGTCGTTTACTGGCAGGGAGTATAAAAGCTCATCTATTACAGAAATAAAGAAGGGAGAAGTCATACAGGGGTGTTTGTGGTTACCTATCTGTTGCGGCAGTTTCAATTAGTGGCCCTTCTATAATCTTCAACCAAATAGATTAGTGGAAGCCTTACCTTCATCTGATTTGCATTTTTTCAAGTTGTTATCGGGTGTAAGGGATTTGGATTATGTTTTATGATTATATAAGCTTGTCTTTTTAATCGCGATAACAGGACAGGACAGGACGGCGCCTCCTTAAGCTTGAAAGAGGGAATTTGACAAGCTTGCAAGCCCCCCACACCAAAGTGGCTATTATCCTAGGAAGTATTATTTGAATCATGTAGCTGGTCAATATCGGTTTATATTATTTTTATTTGGGTGGTTATACTTGTCCTATATTGGCAGGGATTATGAGAGTCCATCCAATGCAGAAATCATACAGGCGTAAAGATGCATATCTGTTTGAGTCTTTGGGCTGTCCAGAATCTTTAGCCATATCGGCCGTCCACAACCTGCAACAGACTAGCATACTTTTGAAGCTTTGTTTTGGAAGCAATATTGTGCAAGGGGAGTAATTTTCGGTTCCAAAACATCATTCAAGTGATTTGTAGTTTAGGCTTTTTGTAAGTTTTCTAAAGTCACAGACACTACCCTTTTGCTCTTGTACACAGTTCAAGATTCTATAATTGTTCTGTAAACTTAGGAACAACAGGACGAAGAAGGGGACAATATCTATACATATGTTTCAATCTTGTAGTATTTTTATTGGAAGCTAATGCTTTGCATATTGTCTGTCCTAAGCTTGAGTAATGGGTTACAACAGCTACTGGAAACATAGTCTTTGGAATTAGGGTATGACATCTATTCTTTATCTCCAGATAAGTTGAAGATATATTAAGTTGATCATTGTCGACAGGTTATATGAATGCATGCTAATGTTGAGAGGAAACTGGAATCTTAGTTTTATGTAACATAGTCAACAGGGTCAGAATCGTAGGGTTATAAATGAATCTCATCAAATTTCTTTTTGTTATTTTAGGTTTCCTTTTATATTTTGAAGGTGTAATCTGTCTGTGGTATACAGAGTTGTGTTTTGATACACACAATATCTTCAATGTGAAAAAGGGTATGCTGTCGAGTCAAGTAGGACCGTTTTGTAGCAGCAAAGCACATAATCAACTGGAAAATAGGTTTTTGATCGGCGAACAATATTCATTTATTGCTCTGCTGCATGTAAAATATTTTTTGCCTTTTTGATCTGCCATATGCCATTTAATGGTCCATAAAGGTCTCACGGATCTATTAGTACTTGGAAGTTGGGAGCCTTTTGGATTTTCTTCCTTGTTATTTAATTGCATCATGACCGTCATCAGATGGTACACCCAGCTCTCAAATTCCTGTACCGGTATACTGTGGTTTACAATAGGCTTCCAACAGAAGATACTGTGTATGGGTATATGTTGGTACTTTGTGAAGTAGAGGTATGTGTATTGTACATTTTGATCGCATTTGTAACTATCATAGCATTTTTTAGATTTCCAATTCCCTATATAAATCCTTTGCTTCTAGCTCGCCTTAATTGTTGAGGTAGGCACGTTTATTTTGGGTTGTATTTGTGAAAGTCCAAATTTACAACAAAGGTTGCAGCATCAGATGAGTTGCCAATGAAATTGCAAACTATTTAACATTAATTGAGTAGGAGACAGAAGATACTGTGTATGGGTATATGTTGGTACTTTGTGAAGTAGAGGTATGTGTATTGTACATTTTGATCACATTTGTAACTATCATAGCATTTTTTAGATTTCCAATTCCCTATATAAATCCTTTGCTTCTAGCTCGCCTTAATTGTTGAGGTAGACACGTTTATTTTGGGTTGTATTTGTGAAAGTCCAAATTTACAACAAAGGTTGCAGCATCAGATGAGTTGCCAATGAAATTGCAAACTATTTAACATTAATTGAGTAGGAGGCGAGGTTGTCACATTGGCCATTGTTTGCAATTTCTTTGGACAGATGTCAAAGACTCAAAGTGGTCCTATGTATGATTTTTTGAAACTTAAGGGTGGCTCCTGGTCACCTCTGGCTTCAGCTTTTGCATTGATCGCGGTCTTCAAATCTTTGTACATGGTTTTCAATCCTTCAGAATGGCTCTTATTTAGCTGCATGGCAATATGTGCTCTGTTTTAATATTTCTTCAATGGAGCGTGTGTCTCTTTCTGGTTTTCCAGCAGGCGAGCGTGAGAAGACAGTGGGATAGGTGCATTAATATCAGATTGCAGAGTACTTCGATAAGGAAAATTAGAATGAATACAACTTCTTAACAAAGGCTTACTTTGTTAGTATATATATCAAAAAGTCTTCCTCACCCTGATGCAATGAATTAATTGAGTTGGCATTTAGTTTTACGTCTGGCTTCCTCTTGTGGTATGGTCTTTGGAAATGGACTGAGTGGCTTTTCTGAATATTTCTTGCTCACCGTGCTGCAATGAATTGGTATTTACTTTTAACTTGGGCTTCCTCTTGTGACGTTGTCTTTGGACATGGACTTTAATACTTCAGAGTAGCATTTCTGAATATTCTTGAGGCGAGCGTGAGAAGATTATACCAGAGGTGCATTACTATCAGATTTCTGAGCATTACGATGAGGAAAAAATAACATGAACACTGCAGGACTACTTCTTTCTTCTACTTGTTACCAAAATTACTGTGTTAGTAGATATATCAAATTGTCGTCCTCACCCTGCTGCATTGAATTGAATGAGTTGCCATTTTTTTGTACCTCTGGCTTTTTGTGGCGTGGAATATGGTCTTCAATTTCTCTGGACATGGTCTTCGAAACTTCAGAGTGGTTTTTCTGATCTTCCTTTGGGTGAGAGAGAAGAGATACCAGCGGTGCATTAAAGCTTATATGTGTATAGATTTATCAAAATGTCTTCCTCACCCTAGCTGCAATGAAATGGATGAATTGTCAATGCTTTTGCCTTTGCATTCTTTTCACCGAATGGCATGTTTCCTCTTTCTGTTCCGTGTCTCTCGACATGGTCATCAATACTTCAAAGTTCAGCGTGGTTCTTTCTCCAAAAGATTTTTGTGCAATTTGGTACGTTTTGGTATTCCTTAAAGCGAGTGTGCTTGTCTTGTATTTGGTTTTAGATGTATGGCAAGGTTTCCATTTAGATGGACTTTTGTGCCATATATGCGCCTTTTTGGTATTCTTCCTATTCAGCGCCTGGCATCTGTTAGGTCTTCCTGCAGTCGAGCGCGAGAAGGTGATGAGGGATGCTCCATGCTATTAAGATTGCGGGGAACTTTTATGAGGATTACTAGCATCAATTTCCAGAAATGCTTGTTCTTCAACTAACCAGAGCTTACCATGATATTAGCAGATATATCAAATTATCTCCCTCTTCCGCAGAGGGTTAAATTATGAAATCAGATCTGCTGTAGGCCTGTTAGTCATTATGGTGTTTTGATTTAGAACTCAATTTTAGAAATTGTAGAAAAGTTTCATCATGGGCCATTTCTGTGCAATATGGCTCATTTTTGTGGATCTTCTAATTTAGCGCAAGTCTTCTTAATGGGAGCATGTCTTTCTTCTCCATATTACTAGATATATGAGGTGCTGTAGCGGTTATAGCAGTTTTTCCATTTGTGCCCTGAGTGTAATATAATGAGTTGGGATATTCTTTTGTCCTTCCCAATGCGTAATGTGTGATAAATTGAGATTTCTTGACCTTTCAGATCGCT
>transcript/107
ATCACAATCACTCGTCTTTCCACCCTCCCTCTATCCCCTTCATTGGGATGGGAGGGCAAATTGCGATGGATGGTGATCCTTCTCCTCTCAAGCGAGGGAGAACATCTCCCCCTCTGGTTTGCTAATCGGCTATCAAGTTCGCCCAAGAAGATGTAGTATTACACAGGTTTCGAGTTTTCATTTTAATTTCTGCGTCTTACGTTTGTTTCCATGTTGATTGAAAGCGTTCAGCTATTAGGATTTGCTTACAATTCTGACTGTTAGATTTTGATGAGGTGTCGATTGGGAACGGGGTTTCTTTGAAGCTATTTTTTAATTGCGGTCATGTTTTCATGAAACCTCACCTTGTTTGTCTACGGGATTTGGATTAGTAGACCTGTTCAGCAATTCCAGGGCATTTTTTCAGGTGTTTGTTTAAGATATATCTGCGATTCTGTTTGTTTGAGGATGGGCTGGATATGTATAAAAATTGTTGGCATATTTTTGGCATTGAATGGCTTGGATTTGACATATTCTTGGCATTCAATTTTGGAGGGTTCAAAAAGTTAGGTGATTATTTCACTTTTCTTGAACCTGATTTCTTTATTCACCCTTATATAATCTTCAACAAACTAATTCAAATAGATTAGTAGCAACCTAACCTTAAATAACTTCCATCAGCAAGTGATTTGGATCTTCGAAAGTAATTAGTAGGTGTTAGTCCTGATAACAGGGCTGCCCTTCCTTATGCTTCTATGTTTGCAGAAGTAGAATCGCATTCGTTGGTTTATTTGGAGTATAGATCTGAAGAGCCTATGAGACAAGCTTGCAAGCCCACCTTGCAATATTGGTTATCATCCTAGGAAGTGTAATCTGAATCTTTAGTCTCTTCAGCACCGGTTGTTATTTGAATATTTATTCTCTTCAACACTGGTTTATTTTTTATTTAGATGGTTTACTTGTCCTATACTGGCAGGGAGTATGAAAGTTGTTACAGAAATATACGAGGGAGAAGTCATACATGGGGTTAGGTATCTTTGCGGTAGTTTCATTTAGTGGCCTCAACAAAATAGATCAGTGGAAGCCTTATTTTCATATCATTTTCTCAAATTATTGTCCGGCCGAAGGGATTCCGATTATGTTTTATAATTAGATAAGCTTGACTTTTTAATCCCTATAACAGGACAGGATCGCGTCTCCTCAAGCTTCTTGTGTTGCAGGAAAATATTGCATTTGTTGATTTATCTGGAGTAGTTCTGAAAGAGGGGATTTGACAAACTTGCAAGACCCCCTGCACCAAAGTGGCTACTGTCGTAGGAAGTATTATTTGAGTCATCTAGTCTCATCGATATCTGTTTATGttttttttttCAATATTTAGGTGGTTATACTTGTCCTATATTGGCAGGGATTTTGAGAGTCCATCCATTACAGATATTATACATGGGGTAAAGACTCTCTAAACAGCCTATGGGTTGTCCACAATCTGCAGCCCATATCGGCCGCCCACAATCTACAACAGACTAGCATACTTTTGAAGCGTTGTTTTTAAGCAATAATCCGCAAGTGGGGTAATTTTTTGTTCCAAAACATCATTCAAGTGGTTTGTTGGTAAGCGCTTTTTTATGTTTTCTAAAGTCACAGATACCACCCTTTTGCTCTTGTACACAGTTGTGTTTTATAGATGCAAGATTGTATGCTTAGGAACAAGAGGACGAACATGGGGGCAATATATGTATGTTTCAATCTTGTCCTGTTTTTACAGGAAGCTACTGATTTGCATTAATTGTCTCTCCCACGCTTGAGTAATGGATTACAACAGCTATTGCAAACATAGCCTTTGGAATTAGGGGATGACATCTACTATTTATCTGCAGATAAGTTGAAGTCATATGAAGAGGTGAGCATTGATATTGAAGCTAATGATTGAGAGGAAACAAAGCTTAGGGTTTATGTAATATAGAAACAGGGAGATAAACAGAATTTAGGGTTGTAAATGAATCTGATCAAATTTCCTTAAAGTACTTTCTAATCTGTATGTGATATACAGAGTGTATTTTGATACATCGGATATCTTCAATATGTGAAAAAGGGTTTGCTGTCGGGTTAAGTACCGACCATTCGGATATTTCTCTCCGCTAATTTGGAACTAAATCCACTGGAAAATAGGTTTTATGATCTCATATACCATGTAATGGTCCATAAAGGTCTCATGGATTATCAGTACATGGCAGCCTTTTGGATTTTCTTCTTGTCTTTTAATTGCTTCATCGCCGTCGCCGTCGTCAGATGGTAGACCCAGCTCTCAAAATCCTGTACCAGTGTCCCTTGGTTTACAACTTCAAGCAGAAGATACTCTGTATGTGTATATGTTGGTACTTTGTGAAGTGAGGTATGTGTATTGTACTCTTTTATTTGTTAGATTTCCAATTCCCTATATAGATCCTTGCTTCTAGCTCACCTTATTTGTTGAATAGGCATGCTTATTTTGGGTTGTATTTGTGAAAGTACAAATCTACAAAAGATGTTTCAGCATCAAATGAATTGTCAATGAAATTGCAGACTATTTAGCATTAATCGAGTGGGAGTTGAGGTGTTGTCACGTTGGCCATTGTTTGCAATTTCTTTGAACAGACTTATAAGTGGCCGCGGTCTTCCAAGTCTCTGTACATGGACTTCAATTTTTCAGAGCGGCTTTTACAATTTTACTTAGCTGCATGGCAATATGTGTCACGTTCTGGTATTTCTTCAAGTGAGCGCCTGTCTCTTTCTGGTTTTCCATCAGGGAGCGTGAGAAGATGGTGGTATGGGTGCATATGCTACCAGATTAGAGAGTACTTTGACGAAGAAAATTAGCATCAACATTACAGATCCGCTTCTACTTCTAAGTTCTAACCTAACCAACAGCTTACTTTGTCAGTATATATGTATCAAAAAGTCTTCCTCACTCTCCTCCAATGAATTGAATGAGTTGGCATTTATTTTTACCTCTGGCTTCCTCTTGTGTCATGGTCTTTGGACATGGATTTCTATACTTCAGGGTAGCTTTTCTGATCATTCTTCAGGCGAGCGTGAGAAGATGGTGCATTACTATCAGATTGCAGAGCATTACGATGaaaaaaaaaTATGAACACAGCAGGACTGCTTCTACTTCCTCCTACTTGTTACCAAAGCTTACTGTGTTAGTAGATATATTAAAATGTATTCGTAACCCTGCTGCAATTAATTGAATGCGTTGGCTTCTTGTGGCGTGGACTATGATTCTCTGGACAGGGTCTTCGAAACTTCAGAGTGGCTTTTATGGTCTTCCTTCAGGTGAGAGGGAATATGATACCAGAGGTACATTACTATCAGATTAAAAATTACATGACACTGCATAACTGCTTCTACTTCCTACTCCTATCCAAAGCTTATATGTGTCAAAATATTTTCCTCACCCTGGCTACAATGAAATGTATGAGTTGGCAATGTTTTTCAATTTGCATCCTCTTCACGAATGCCATGCTTCCTCTTCCTGTTCGGTGTCTCTCGACATGGTCATCAATACTTCAGCGTGGCTCTTCACTGAATGGCATGGTTTTAATTCCCAATGGATTTTTGTGCAATACTCTTCTGATCATTCTTCAGGCGAGCGTGAGAAGATGGTGCATTACTATCAGATTGCAGAGCATTACGATGAAAAAAATAATATGAACACTGCAGGACTGCTTCTACTTCCTCCTACTTGTTACCAAAGCTTACTGTGTTAGTAGATATATTAAAATGTATTCGTAACCCTGCTGCAATTAATTGAATGCGTTGGCTTCTTGTGGCGTGGACTATGATTCTCTGGACAGGGTCTTCGAAACTTCGGAGTGGCTTTTATGGTCTTCCTTCAGGTGAGAGGGAATATGATACCAGAGGTACATTACTATCAGATTAAAAATTACATGACACTGCATAACTGCTTGAATGCTTCTACTTCCTACTCCTATCCAAAGCTTATATGTGTCAAAATATTTTCCTCACCCTGGCTACAATGAAATGTATGAGTTGGCAATGTTTTTCAATTTGCATCCTCTTCACGAATGCCATGCTTCCTCTTCCTGTTCGGTGTCTCTCGACATGGTCATCAATACTCCAGCGTGGCTCTTCACTGAATGGCATGGTTTTAATTCCCAATGGATTTTTGTGCAATACGTGGTCCGTTTTGGTATTCTTTCAGGCAAGCGTCTGGTCTGGTCTTGGTATTCTGGTCTGGTTTTGGTATTCTGTCATCCGTCTGGTCTTCCTACAGGCGAGCGTCTGTCATCTGTCTGGTCTTCCTACAGGCGAGCGCGAGAAGGTGATAAGGGATGCAGAGTACTATCAAGATTGCGGGGCACTTTTAAGAGGAACAAGATCATCAATTTCCAGAAATGTTTGTACTTCAACTAATCAAAGCTTACTATGATGTGAGCAGATATATCAAATTCTCTCCCTCATTCTATAGGTGTAATGAAATGCTTTGAGATCTCCCTTTCTTAGGTTTAATTTCATGAATTCAGATTTGCTGTAGACCAGTTAGTCATTATGGTGTTTTGATTTAGAACTCAGTTGTAGAAACGTTTCATCATGGGCCATTTTTGTGCAATATGGCCCATCGTTGTGCTCCCTCCCAAGGCGTAATGTGATGAAATGGGATTTCTTAACCTTGCTGATCCTTGGAAAAAATGTTGGATTATGGTCCATTCTAAATAAAACATATTGACACTCGTGGGGTTCCTG
>transcript/103_2
ATTCATTCGTTTTTCTTCCATCATCCCTTAAGTGGGGTTGGTTGGATAATTGCGATGGATGTTCTCTTCCAAGTGGGAGAATGGTTGGAAAAAGTAGCAGTGCTAGGTCTAGTAGGTTAAATGCTTGGCTATTGAGGGTGCTCACGTAGATACCGTCTCGTAGAGGTTTTGGTTTTGAGGGAGTTTTCGTTTGATATTTCGCGTCTTATGTTGTTATAAACTCGACTAGGTGCGTTCAGAAAGATACCAGGATTTTTCATACATGTGCAACGCTTGCAGTTTGTGTGTTTCGCAGTTTCAAAGTTGGCTGTTTTCGACGTCTACTGCAGAGGCCATATGGGTCTATTATGTTGGTTCTCTCTTTCACCGATTTGATCTCTTATTAGTTTCTGCTCTCACTGAATATTGTGTTTTACTGTATTTATTTAGCTTTGTTTAACCCTAATCCTTAGGTTTGGGTAATTTGTGGACTGGGTACGAGTTTTTCTTTCAACAGATGCGGGATTTTGATCGGTATGATCATGGAGACCTTATATGAATCCTTACTTTCATGGAGGTCCACGTGCAGTCAGATGTTGCGATCATCtgtttcttttcttttcacctatttagtttttaaatggtttttcttttGATATCTTTATATTGCGATTAATTGTTCACAGAACCTGATTTTGTCTAGATATTTGTATTAATTGACCTGTTTTGCCATCTACTTCATTTATTTTCAGGTATTTTGCCTAAAATACTGATGATTTGGGGAGATCATTTGGTAGAACGGTCATCTGTACACGGTTTAAAATTTGTTTAGCACCAAGCATTTTGCGATATGTTACAGTTTCATCTAGTTGCTTTAAGGATATGAATGATTTGTTAGGTTGTTAACAGTACTGCTGGACCTTCATGTTTATTGGTTTGCAGAAGAAGATAAAGGATATTTCAAAGTTTCCAGGAACTTCATAAACTTGTCAATATCCCTAGGAAGTATTATTTATGTCATGCAATCTTCAGCAAGTATTACTTGTTTGTCTGGGGTAGTTGTCATTTATTGGTAATTAGTACATCAGGTTAAACATTTTTCGAGTCGTACAGGGGATTTGATGTTAATTGTTGTCTTTGTGGGTTAAAATCATTGAGGTCTGTAATTGCCATCAATGCTTTTTATCTGTCATGGCCGATTTGAGAGATTATTGATCCTGGGATTGCAGTGGGTTGATTGTAAAGTTATCATGAAGTGCGCATTCTTCTCCAGCATATCTTTCAGCACTTGTCGGTTATCATGACCGATTTGAGTGACTATTGCTCCTGGGGTTGCAGTGGGTTGATTGTAGTGTTAATGAGCTGTTTAGTCTTCTCCAGCAAATCTTTCAGCATGGGACGTCTCATGCTATGTGATTGTAGGGATGTATCTCTGTTTTAAGGATTTCTCATGTTTTGGGTAAGTTAAATGGATTTGTTGATTTATTATCTCTCGAGGATTTGTCTAAAGCTATTATTCAAATATGCATCTGTAAACCTTAGATTGTGAAATATGCATCTGTAAACCTTAGATTGTGAAGTTTGAGACATTTTGTTGATTTATTATCTCTTAGAGGATTTTGTTAGTGCTATTATTCAAATATGCATCTGTAACCTTAGATTGTGAAGTTTGAGACATCCGTGGGATCCTGGACCATCTCTCTCAGGTCTGTTAATGCAATGATCAGAAGCTTTACTTGTTCGACTGTCAAATGCATCTCTCAAGAGATATGTTAATGCAATGATCAGAAGCAGGGCCTATTTTTTATATTCAATCAGAAGCAGGGCCTATTTTTTATATTCAAATACGTCTTTCAAGAGCCCTGAAATTTTATGTTTGAAGTGTTGGTTCCGGTCCTCTAGAAGAGGTGTGTATTAATACTTCATGCTTATAATCATGGGTAAACTTGTGCTTCAACATTTATCAAAGGAGTGCAGGATACGTACAACTCAGAGATTTGTTATTTCTTTCCCTTGAGCCAGGTCTATGTTAGCTACAACGATGCTATTTGTTCAAAACCAACAACATAATTATATTGTCCGCCGTGGGAATGAACTGAAACTAATGACGTAGGTAATACAATCCTTTTTACTTGTGATTGTAGCTTCTTCTTTAGGTATTTTTTCTTTTTAACCTACAATCCTTTTTGCTTGTGATTTTAGCTGCTTCTTTAGGTATTTATTTTATTAAAGTTTGATCTCCATTTTGATTGTTATGTGTACACAGTATTTTTGGAATTGGCAGATCAAATTTATATCTCCAAAATAGTGGAAAATGAGTTAACTGTCATGCGAGTTAAAGATCAATCCTTTCGGAAGCCCTTTGAACTATCTTTCTGAATTGCTTCATTGCCGTTGGCAATTTTAATCACCGGCTTCTAAACTCCAGGATGGAATTCAACTGAAAAGAGTGCTTTGTATGTTTATATGTTAATGCTTTGTATAAAGCAGCCATGTTTATTTCTGTTCAAATCCAACCCGAGTACTTTATGGAATTCAACTGAAAAGAGTGCTTTGTATGTTTATATGTTAATGCTTTGTATAAAGCAGCCATGTTTATTTCTGTTCAAATCCAACCCGAGTACTTTGCGTTATGGAGTTGCTGCTCTATTTAGATCTCTCTTTTGCGGCAGGCATCTATTTCGTTGCGAATCCAAGCATACTCCAGATGCGATATGGAGTTGCTGCTCTATTTAGATCTCTCTTTTGCGGCAGGCATCTATTTCGTTGCGACTCCAAGCATACTCCAGATTCTGCAGTATCAAATTCGTACAGTGTTAAATAGTGTTGCAGAGTATCTCCTTAGACGGCCCTTGCAAGCCTTCAGATTGGCATTTCTATGTTTTCATGTATACCATCAGGATGTGAAATGGGCTATGGTCTTTATTAAAATTCTCTTGGATGGTACGTAACCAAGACCTACTTTTTCCCTATTCTTGTTCTCCAAGACTCTTCCTTTAGTGCAGTAGGAGAAATGATCTGATCAGGAATGCAGCGTACATATTCAGCTGCCGGACAGTTTGATGGTGGCAGTATTATAAATGATCTGATCAGGAATGCAGCATACATATTCATCTGCCGGACAATTTGATGGTGGAAATATTTTAGTATTGTTGATGTTAGTTTAACTATCATATACCTTACCCATGGCATGGTTACAACATCTCTGGACGTGATTCTTAGATCTTCAAGAGTTATTTTTCTTTGTTGTCTGGTCCCTATCCCCTAGGTGGACATTGATATTGATACATACTTCAAGCGACGGTGTTGGGGTTTTATTTCAGGGCTTCTTTCAAGCGAGCGGGTTATATCTCAGGGCTTCTTTCAAGTGAGCGTGTCAGAATTTTTCCTCGTTTTTAACTCTGACATGTTGATAATCCCAAACCTTCACACAGGCGTGCCTTTTCCGTTCTCACTCCAGGCGAGAGTTGTGAGCGTGCCTAGTTCTCTCTTCAAGCAAGAGTGTTTATGTTTTCTCTCCGGTCTTCATGCAGGCGAGCGTGTTATCGGGTCGTAATTTTCAGAGTTTCAATAGGCATTCTTTTTGTCTAGTCTCCATCTCCCTAGAAGGACATTGATATCAATACTTCCTTCAAGCGACCGTGTTAGGGTTTTATACCAGGGCTTCCTTCAAGCGAGCGTGGCAGGATTTTTCCTTGTCTCTTTCCAGGCGAGCGTGTTGATATTCCCAGATCTCATACAGGCGAGCGTTTTCTCTGTTCCGCCCTCAGGCGAGAGTTTCGAACATTTTCTCAGTTCTCCCTTCAAGCAAAGCATGTTTGTCTTTTCTCTCAGGTCTTCATGCAGGCGAGCGTGTTGTCGGGCTCTTCCTAACTACTAGACTGTATTTTGCTGAGAAAGTCGACCCACAACTCTAGAATTTGCTTTTGTGTTCTCTTTTTGTATCATGTGCCATATGCTTTCGACCCGCGATGTACATATCTACAATGTAGACTCTGTTGTATTCTATCTCCAATGAGTGACTCCTTCTCTGTTCTTTTATAAGCTAGCAGGTTTTAAGGTATTGTATTGAGGAAAAATGAGATGAAATCCTTTATCACCCCAAAACTTCTTTTTCCCTTTCATTTACCACCGAAAGCTCTTTAGCATTGCTGTTTCTCTCTCCACCTTTACAACATTGTTTTATTCAGCCTTAGCGATACTCTGTATTTTATCTCTACTGGAGTGACTCCTTCTCTGTTCCTTTATAAGCGAGCAGGTTCTAAGGCATTATACTGAGGAAAAGTGAGATGAAATCTCTTCCTATAACTTCTTTTTCCCTTTTATATACCACCCAAGCTCTTTAGCATTGATGTTTCTCTCTCCACATCTACCACATTGTTTTCTTCAGCCCTAGCGATTGGCTTTCTATTTTGATATTGTCATTATTTTAGATATGGTTCAGTGAAAATGTGCATTTGTACAAATGTGATCCCTGTCTGATTAGGCGAGTAGGGTACACATACCAAACCGTACTGTGTAGTAGATATCATATTCTTTTCTTTGACTATTTGATTCTTAACCTTGTAAATGTATTGAGGAGATCCAAGATCTTCTTACCCCTCTTATGGTTTGATGTTATCAATCATATGGTTGTACCAACCTAGGAACTGTTTTGAATTGTTGAAATGTATAATATGTTTTCGAAAGTTGTTCTTAGCAATTTGT
>transcript/142
ATCACAACCCTTCGTCTTTGCACCATCCGTTCATTGGGATGGGAGGGAAAATTGCGATGGATGGTGATCCTTCTCCTCTCAAGCGAGGGAGAACAACTCTCCCTCTCGTTTGCCAATCGGCTATCGAGTTTGCCCAAGAAGACATAGTATTACACAGGTTTAGAGTTTTCATTTTAATTTCTTCCTCTTAAGTTTGTTTCCATGTCATTAAAAGCGTTCAGCAATTAGAATTTGCTTACAATTCTGACTTGTTAGTTTTTGATGAGGTGTCGATTGGGAACGGGGTTTCTTTGAAGCTATTTTTTTAATTGCGGTCATGTTTTCATGAAACCTCACCTTGTTTGTCTAGGGGATTTGGATTAGTAGACCTGTTCAGCAATTCCAGGGCATCTTTTCAGGTATTTGTTTTAGAAATACCTGTGATTCTGTTTGTTTGAGGATGGGCCGGATTTGTATAAAAATTGTTGACATATTTTTGGCATTGAATGGCTTGGATTTGACATATTCTTGGCATTCAATTTTGGAGGGTTCGAAAAGTTAGGTTAGTTTATTTAACTGGTCTTTGAACCTGATTTCTTTATTCACCCTTATATAATCTTCAACAAAATAATTCAAATAGATTAGTAGCAACCTAACCTTAAAATAACTTCCATCTGCAAGTGATTTGGATTTTCGAAAGTAATTACTAGGTGTTAGTCCAGATAACAGAGCCGCCCTTCCTTATGCTTATTTGTTTGCAGAAGTATATTCGTTGGTTTATTTGGAGTATAGATCTGAAGAGGCGATGTGACAAGCTTGCCAGCCGCCCTTGCAATATTGGTTATCATTATAGGAAGTGTTATTTGAATCTTTAGTCTCTTCAGCACAGGATGTTATTTGAATCTTTAGTCTCTTCAGCACCGATTTATTTTTTGTTTAGATGGTTTACTTGTCCTTTACTGGCAGGGAGAATGAAAACTCATCTGTTAGAGAAATATACGAGGGAGAAGTCATACATGGAGTTTGTGGTTAGGTATCTTTGCGGCAGTTTCATTTAGTGGCCCTTCTTTAATCTTCAACAAAATAGATCAGTGGAAGCCTTGTTTTCATCTCATTTTCTCAAATTATTATCAGGCCGAAGAGATTCCGATTATGTTTTATAATTAGATAAGCTCGAATTTTTAATCCCGACAACAGCACAGAATCGCGGCTCGTCAAGCTTCTTGTCTTGCAGGAAAATATTGCATTTGTTGGTTTATCTGGAGTAGTTCTGAAAGAGGGGATTTGACAAACTTGCAAGCCTCCCACACCAAAGTGGCTACTGTCGTAGGAAGTATTATTTGAATCATCTGGTCTCATCAATATGtttttttttgtttttttttAATTAGTAATTTCTATATTTTCGAATTTGTCTCTTTAATTCTATTTTTATTTATAACTTAAATCCTTTGAAatatatatatatatatatatatatatatatatatatataGGTGGTTATTCTTGTCCTGTATTGGCAGGGATTTTGAGAGTCCATACATTACAGAAATCATAAAGGGGGTCAAGATCTCTCTGTTTGAGCCTTTGGACTGTCCACAATCTGCAGCCATTTCGGTCGTCCACAATCTGCGACAGACTAACATACTTTTGAAGCATTGTTTTGAAAACAATAATCTGCAAGTGGGGTAATTTTTGGTTCCAAAACATCATTCGAGTTGTTTGATGTTAAGCGTTCTTTAAGTTTTCTAAAGTCACAGATGCTACCTTTTCAATCCTGTAAGCTTTATAGGTGCAAGACTGAATCAATCCTGTAAGCTTAGGAACAAGAGGACGAACAGGGTAGGATTATATTTATATTTCAATCTTGTAGTTTTTTTACATGAAGCTACTGGTTTGCATTACTTGTCTCTCCCAGGCTTGAGTAACGGGTTACAACAGCTATTGCAAGCATAGCCTTTGACATTATTAGGGGATGGCATCTATTCTTTATTCGCAGATAAGTTGAAGATATATGAAGATGAGCAATGTCCATTAACTATAATATAGTTTAACTATAATTTAGGGTTTATGTAATATAATCAACCGGGAGAGAATCAGAATTTAGGGTTGTAAATAAATCTGAATCAAATTTCTTTAAGTAAGTTGTAATCTGTATGTGATACACAGAATGTGTTTTGATACATCGGATATCTTCAATATGTGAAAAAGGGTTTGCTGTCGACTAGGACTATTTTGAAGCGGCAAAGCAAATAAAGTTGTAATCTGTATGTGATATACAAAATGTGTTTTGATACATCGGATATCTTCAATATGTGAAAAATGGTTTGCTGTCGACTTAAGTAGGACTATTTTGAAGCGGCAAAGCAAATAATCTCTATGCGCTAATTTTGAACCAAATCCACTGGAAAATAGGTTTTTTGATCTGGTATACCATTTAATGGTCGGCAAAGGCCTCATGGATCTAGCAGTACATGGCAGCTTTTTGGATTTTCTTCATGTCTTTTAAGTGCTTCATAGCAGCCATCAGATGGTAGACCCAGTTCCCAAAATCCTGTACCGGTGTACGGTGGCTTACAATAGACTTCAAAGTTCAAACTGAAGATACTCTGTATGTGTATATGTTGGTACTTTGTGAAGTGAGGTATGCGTATTGTACATTATTATCACATTGTTAACTATCTTAGCATTTGTTAGATTTCCAATTCTCTATATGGATCCTTGCTTCTAGCTAGCCTTAATTGTTGAAGTAGTCATGCTGGGTTGTATTTGTGAAAGTCCAAATCTACAAAAGTTGTTGTAGCATCAAATGAGTTGTCAATGAAATTGCAGACTATTCAGCATTTATCGAGTGGGAGTTGATGTTGTCACGTTGGCAATTGTTTGCAATTTCTTTGAGCAGACTTCAAAGTGGCCCTATGTATGATTTTTTGAAACTGAAGGGCGGCTCCTAGTCACCTCTGGTTTCAGCTTTTGCATTTGCCGTGGTCTTCCCAGTCTCTGTACATGGTCTTCAACTCTTTAGAGCAGCTTTTACAATTTTACTTAGCTGCATGGCAATATGTGTCACGTTTTGGTATTTCTTCAAGTGAGCGGGTCTCTTTCTGGTCTTCCATCAGGCGAGCGTGAGAAGATGGTGGTATAGGTGCAATTGCAATCAGATTGGAGAGTATTTTCACGAAGAAAATTAGCCTGAATATTACAGATCTGCTTCTACTTCTAAGTTCTAACCTAACCAAAAGCTTACTTTGTTAGCatatatatatatatataCCAAAAAGTCTTCCTCACTCTGTTCCAATGAATTGAATGAGTTGGCAGTTATTTTTACCTCTGGCTTCCTCTTCTGTCATGGTCTTTGGACATGGATTTCAATACTTCAGAGTGGATTTTCTGATCATTCTTCCGGCGAGCGTGGGAAGATGGTGCATTACTTTCAGATTGCAGAGCATTATGATGAAGAAAAATAGTATGAACACTGCAGGACTGCTTCTACTTCCTTCTACTGGCTACCAAAGCTTCTTGTGTTAGTAGATATATTAAAATGTCTTCCTAACCCTGCTGCAATGAATTGAATGAGTTGGCATATTTTTTTCACCTATGGCTTCTTGTGGCGTGGACTATGATTCTCTGGACATGGTCTTCGATACTTCGTAGTGGCTATTCTGGTTTTCCTTCTGGTGAGAGAGAAAATGATACCAGAGGTACATTACTATCAGATAGCAGAGCATTTTGATGAGTAAAAATTTCATCGACACTGCAGAACTGCTTCTACTTTCTAATCCTATCCAAAGCTTATGTACCTAGATTTATGAAAATATTTTCCTCACCCTAGCTACAATGATATGGATGAGTTGGCAATGTTTTTGAATTTGCTTCCTCTTCACGGATGCTATGCTTCCTCTTCCGGTTCGGTGTCTCACGACATGGTCATCTTGTGCAATATGTGGTCAGTTTTGGTATTCTTTCAAGCGAGCGTCTGTCATCTGTCTGGTCTTCCTACAGGCGAGTGCGAGAAGGCTCTGAGGGATGCGCAATACTATCAAGATTGCGAAGCACTTTTAAGAGGAATAAGAGCATCAATTTCCAGAAATGTTTGTACTTCAACTAATCAAAGCTTACTATGATGTGAGCAGATATATCAAATTCTCTACCTCATTCTATAGGTGTAATGAAATGATTTGAGATCTCCCCTCTTCCTCACAGGGTTTAATTTTATGAATTCAGATTTGCTGTAGACCTGCTAGGCATTATGTGTTTTCATTCAGAACTCTGTTGTAGAAATGTTTTATCATGGGCCATTTTTGTGCAATATGGCCCATCTTTGTGTATCTCCCAATGTTGCCCTAGTCTTCAATGTTGTTGCTCCCCCATGTTACTAGATATATAGGTACAGTAACAGTTATAGCAGATTTTCCAACCGTGCCCAAAGTGTAATATAATGAGTTGAGATCTTTTTCTTACTCCAAAGACCAAAGGCCTAATGTGATGAAATGGGATTTCTTGACCTTGCTCATCCTTGGGAAAAGTACTGGATTATGTTTTAATTCTAAATAAAAACATATTGGCACTCGTTAGTTTTATTTGTTGAAGAGTT
>transcript/45_2
GGGGCCGGGGTTATGGTGCAGAGTGCATGCACCTGGTCTTGATTTATTCATGTCCCCCTACAATGTTTCCTCCTCCCTATGCAGATTTTCAACAAAATGTTCGTAGTACTCCGATGGGACATGCACAGATAGATAGATAGAATTGTGGTTGGAAATCCATGAACGCCTGCAAGCACCTGTTGTTGTTGTTGGAATCTCCGGAATGACGTGACATCACCGGGATCGAACCTGTGACCACTCACTAGCATTAATATGTCATTGATCTGCAAAGCCTGAGATATCAAGATCATCATCTGTGTAATTAGGGGACTTTGAAGTTGCTGCTGAAGGCGAGGCTCAGAGAGTAGCAGGTGTTTTTCCTTCCATCTCAATGAGTGTGTTTTATGAAATATATTTATTTTGCCTTAGAATGTTTTTATGGGTTTGTGATAATTTGGGGGGCTTATTGCTTTAAGCTCTGTGAAGGTATTTTGCAGAATGGGTTTAATTTGAGTTTTATAGCATAACCGGGTTTTAATGGGGTTTGGTTAAACACAACGACGCTAGTTTAATTCTGATCGGCATATGGTGTTCATAGACCTGGCAGCTTTCGTTTGAGTGTCTTTAGCGCTTTGATTTTCATGATCTAGGGCTTTCTTGGGAATACTGTGGATTTGAATTTGGGTTTTGCGTGATGGTGTTTACATGTTCAATTTCCCTGTCTTGCCTACATGATAGAGTTATAGAAAGAAATACCCATTTTGGTGTTAACACATCCAGTTGCCGTATGGTGTTAACATGTTCAATTTCCCTGTCTTTTCTATACGATAATAGAATTATAGAACGAAATACACATTTTGGTGTTGACATATTCAATTGCCTTATGGTTGATTACATGTTCAATTTCCCTCTCTTCTGATAGAATTATAAATGGAAATACCCATTTTGGTGTTAACATATTCAATTCCCCCATGCTGTCTAAAATATAACTATAGAAGTAAATTTCCATTTTGGTCTTCTAGAGCGTGATCTAGGTTAACGTTAAATTCAGTTGGAAATAATTAAGGGTTATACCAGATCCCTCATCAACAACAGGTTAGGAAATGGTTGTTAATTTTTAATGTTACCATATTTTGTGCTAATGTAATTCTGCTCCATGACCTCTCATAAAATCTTCCCTGATTCAATAAAACTATCAGTTACGAGTAGTCGATTTGTTATTTTAGCATTGCTGAAGTTAAGGGGCTCAAATGTAATTACATGCTTATTAGGCACCCACGTTCTCAACATGATATGGGAGCTCTGTCTTGCAGCTTGTCAGTTCTTTTGTTCTCATTTGTTATAAGCTGGACATTGGAGGTATCTGTGTTTCTCGTCTTCCACCTTCTTTTTATCGCCGAAGTTACATAAAGAGATTTTGTCCAGGAAATTGATACTTGAAAAGGAGAATATAATTAAGAACTGTTTTTGATTCTGGACTCTAGGGCCTGATAATTTTTCTGGGATTGAAGCCGATCCTTAATCTGTATTTGATACTCTTGCTCTTTTGTTCATTCTTTGTCATCATGGGATAATTCCGAGAATGGGTCTATACTGTTGGCTTTAGAGCGTGCACATACATCTGTTTATGTGGGATACTGCCAGCAAGGATAATATAAGCTTTTGTGATTTATTGTTAACTGCTTCATCCAATTTCTCTCTACGTTCAAGGACATCTAAAAGTTATTTTTAACAGTTACAACCCTATGAATCTTGATTGTAGCTGTTATAGCCCTGCAATTTTGTAGAAGCTGCTGCAAGCAAGTGTGAAGGTAGCCTCCATAGGACCACACAATTGTAAATGTGTTAGATTGTCGTTAGATCTGGCCAGTTGTTTGTGTTATGTAGTTCTTGAAAGGGATATTTTAATTCTAGGATTTCTTAAACAGTTTTGATGGGATCGTTATTAGCTTCCATTGTTGTTTTATTAGGTTGTACTTGTTGAGAGTGAACCTAACATACAAAGTTGTGCATAACTTGTGTGGCATAAAAGTACCAACATTGGGAGTTGTAAAGGTATTTCTCACTTGGAGAATCTATGTGTATGTGTGTGTCATGTTAGTGTGAATGGGAAATGTAACTAAGTATGTGGAGTTGTGTGAAGCCTATTAAACAACTTGGTGTGAACATGTGTGAGTGTGAGATGCCTAAAACTACATTTGGTTGTGGCTTCTTGTGCGTGGAAGCCAACAATGAATTTCATCTTTCTTGTGTTGCAATGTTTGGCAAATGAAACCCTAATCTACTACGTGAATGGTGATAAACACATGAAAACCACTGTGTATGCGGCTTGTGTGTGGAGAGTTGCATAGCTCCAAAACGAttttttttttttaatattttttATCTGTCGTAATTAACACCATGGAGGAAGAAATATTGTAGAGAGAAACCCTGTTGAATTGTGCACTTATCTTGTCTGAAGGAAACATTGAGTGTGATGCCATTATTTACTGAAAAAGTGTGTTTAAGGGCAACTGTATACAAGGGAACTCAAATTTGTAGTTGTGAAAATAAAAAAAGGCTAGCTCAAGATCATGGAGTTCTTATATTCTTGATGATCTATGGAGGTCTTGATGCTTGTGATGATGCAAGAGTGGAAGACTTAGGGTTTGAGGATTCAAACCCTAGGATGGACATGGAGATTGAAGGCTAGCACTAGAGTTGTCTTGGCATGTACTTGTGTGATGTAACATGGCTAGTGTTTGCAAAACCTAAGAAAGACAACGGTGCTAGTGTAGAGAGTTTGTGTGATACAATCTTGTTGTTGAAGCCAAAGAGGATTTGTCGGTGACAATGCTTGCTTGTTGAAGATCTTTGGTGGTGGCCAGGGTTTTCACGGTTTCCCAAACTAGGGCTTTGGAGAACTAGAGGATTGTACCAACTTTGTGATAAAGATGCGGTTCTAAATATTGGTCGTGTTGATTAGACATGTTTAGGGGCTGAAATATTAACTTTTTATAAACCAGATTTGATTGATATTTATCCACTGATTTTTATACCCAGTCTTAATTTAACACATAAAACTGATCATAAATAGCAATACACTGATTTACTAATGCATAGTGGAAATTCAACAGGAAATCATCAACATATTTGACACTTTGGATTTACCTTGGAAACACCAATCCCTCGGGAAAACCAACAAACAATTTGTCTTTTGATTGTAGATTTGTAACAACACTTACAGTTTCAGGTCTGTGACACATTGGATCTGAGTCAATACTGTTGAATTTTAGCATTAGCATGAATTCTTAAAATTTTGCAGACTGTAGCATAAATAACAATAACAAGTGCAGTAACACATACAAAACATCAAACACATTGAACACAAGAGTTTTTCACTGGGGCAAACCTTAAAGGACAAAACCCCAAAAGCATTAGTAATTCATTTCTTCAATGAGATGACTTGAGTTCTTCAATCTCAGAATTCTGAGATGAATGTTTTCTTCAATAATTCTTCCAGAACATCACTGATAAAAATTCACAAAAGATAATTTTTGCGAAAATATCAAATTAGGGCTTCCTGCCCTAAATTCTTTCTTCTGCCCGAAACCTCAGATCTGCCACCTGAGATAATTTTCTTACTGCCCAGAGCTGCCCAGACATTCCTGCTGCCTATCCTGATCTGCCCGGAGACTGCTGCTAGCTGCCTGTGTCTGTTTCTTCCTGCCCATATTCAGAAGAAAGCTGCCCGAATTAGTTTTTCCACAGCCCGGATTTATGGCTGCCTGCCCAGATTGGAATTGGCTGCCCAGCTGCCTGCTGCAGCCTGTCGGAATGCCTAACAGGCTGCCCGGATGCTTCTGCTGTTGCCCGGAGGTCTGTTCCAGGCTGCCCGAAGTTTGACAGCAGTTTTACTGCTGCCCGGGAGTAGGGCAGTCAGCCCTAGACTGAACAGAACCTGCCAGAGAGTGCTGGCAGACTGCCTGTGTCTGTTTACTCCTGCCCGGATCTGAAAAGAGGCAGCCCGTGACCAATGTTAAACTGCCTGTGACTGGGAGATGCCTTTGCTGCTGAAGATGATGCCCTAATTGTTTAGATACCCTAGCTGTAGGGTAATTGCTGCAGAAGTAATGAAGCCCTAGCTGCTAGGGTTTGCTGTAGCATAAGTGTAGAAGCTAGGGAATACACCAAAAACAAAACATTCTCTTCCTTCAAAACCAGCGAGACTTCACTTTTGGAGCAGCTGAGGATCATAATCAAGTGTGTGCAAATGAAATGAAGTTGATCTTTATTTATAAGGGATGTGGACCAAAACTCAGTTTGAACAAAATAATAATATTTTATTCTTTTACCTTTGACTTTTACCTTTAAGGCACGAAGTTCAGATCAGCCCTAGGGCTGAAGTTCACAAGGACAAGATCCAGGGAACTTCATTGTGAGGTGAAATTTCTGTTTTGCATAACTTTGGATAAATACATGTTATACTCTAACTAAACCACAATGGACATCCCTATTTCATATCCATTTCAATGCAAATAGATAATTAAATTTTTCTCTCATGTTCTCATTCAATGCATCAT
>transcript/281
ACAATCCATCCTCTTTCCACCATCCCAATTGATGGTGATCCTTCCTCCTCTCAAGCGAGGGAGAACATCCCCCCCTGGTTTGCCAATCGGCTATAGAGTTCGCCCAAGAAGATATAGTATGACACAGGTTTCGAATTTTCATTTTAATTTGGGTTTTACGTTTGTTTCCATGTCGATTGAAAGCGTTTAGCAATTAGGATTTGCTTACAATCTCGACTGTTAATTTTTTATCAGGTGTCGATTGGGAACAGGGTTTCTTTGAAGCTAATTTTTAATTCCGTTCATGCTTTAATGAAACCTCGCTTTGTTTGTCTCTTTGAAGCTAATTTTAAATTCCGTTTATGCTTTAATGAAACCTCGCTTTGTTTGTCTACGGGATTTGGATTAGTAGACCTGTTCAGCAATTCCAGGGCATTTTTTCAGGTATTTGTTTATGAAATATCCGTGATTCGGTTTGTTTGAGGATGGGCTGGATTTGTATAAAAGTAGTTGACATATTTTTTGGCATTGAATGTCTTGGATTTGACATATTTTGTCAGTCAATTTTAGAGGGTTCAAAACGTTAGGTTAGATTATTTAACTGATCATTGAACCTGATTTCTTTATTCACCCTTATATAATCTTCAACAAAATAATTCAATTAGATTAGTTGCAGCCTAACCTTAAAATAACTTCCATCAGCAAGCGATTTGGCTTCCATCGGCAAGTGATTTGGATTTTCGAAAGTAATTACTAGGTGTTTGTCCTGATAACAGGGCCGCCCTTCCTTATGCTTCTTTGTTTACAGAAGTAGATTCGCATTCGTTGCTTTATTTGGAGTATAGATCTGAAGAGGCGATGTGACAAGCTTGCAAGGCGCCCTTGCAATATTGGTTATCATCCTAGGAAGTGTTATTGAATCTTTAGTCTCTTCAGCACCGGTTGTTATTTGAATCTTTATTCTCTTCAACACTTTTTATTTTTTATTTAGATGGTTTACTTGTCCTATACTGGCAGGGAGTATGAAAGCTGTTACGGAAATACACTAGGGCGAAGTCATACATGGGGTTAGGTATCTTTGGGGCAGTTTCATTTAGTGGCCCTTCTGTCATCTTCAACAATATAGATCAGTGGAAGCCTTATTTTCATCTCATTTTTTCAAATTATTGTCAGGCCGAAGGGATTCCGATTATGTTTTATAATTAGACAAGTTTGACTTTTCAATCCCGATAACAGGACAGGATCGCGTCTCCTCAAGCTTCTTGTCTTGCAGGAAAATATTGCATTTGTTGGTTTATCTGGAGTAATTCTGAAAGGGGGGATTTGACAAACTTGCAAGTTCCCGGCTCCAAAGTGGCTACTGTCGTAGGAAGTATTTCTTGAATCGTCTAGTCTCATCGATATCTGTTTATGttttttttCATTTATATTTAGGTGGTTATACTTGTCCTATATTGGCAGGGATTTTGAGAGTCCATCCATTACAGAAATCATACATTGGGTAAAGATCTCTCTGTTTGAGCCTTTGGGCCGTCCACAATCTGCAGCCTTATGTCCACAATCTGCAACAGACTAACATTCTTTTGAAACGTTGTTTTTAAAGTAATAATCTGCAAGTGGGGTAATTTCTGGTTCCCAAACATTATTCAAGCGGTTTGTTGTTAAGCTCTTTTTTTAATATTTTCGAAAGTCACAGATACTACCATTTTGCTCTTGTACACAGTTGTGTTTTATAGAGGCAAGATTGTATGAATTAATCATGTAAGCTTTGGAACAAGAGGACGTACAGGGGGGGAATATATGTATGTTTCAATCTTTGTAGTGTTTTTACAGGAAGCTACTGATTTGCATTAATTGTCTCTCCCAAGCTTGAGTAATGGGTTACAACAGCTATTGGAAGCATAGCCTTTTGGAATTAGGGGATGACATCTATTCTTTATCTGCAGATAAGTTGAAGATATGATCATTGTCCATTCACTATATTGAAGCTAATGATTGAGAGGAAAGGGAATTTAGGGTTTATGTAATCTAGTCAGCACAGAGAATCAGAGTTTAGGGTTGTAAATAAATCGCATCAAATTTCTTTTAAGTAATTTGTAATCTGTATGTGATATACAGAATGTGTTTTGATACATAGGATATCTTCAATATGTGAAAAAGGATTTGCTGTTTAATTAGGACCAGTTTGAAGCCGCAAAGCAAATAATCTCTCTGCGCTAATTTGGAACTAAATCCACTGGAAAATAGGTTTTATGATCTCATATACCATTTAATGGTCCTTAAAGGTCTCCTGGATCTATCGGCACATGGCAGCCTTTTGGATTTTCTTCCTGTCTTTTAATTGCTTCATGGCCGTCATCAGATGGTAGACCCAGTTCTCAAAATCCTGTACCGTGGTTTACAATAGACTTCAAAGTTCAAACTGAAGATACTCTATGAATATATTTTGGTACTCTGTGAAGTGAGGTATTCTTATTGTACTATTTTCACCACGTTTTTAACTATCATAGCATTTGTTAGATTTCCAATTCCCTATATAGATCCTTGCTCCTAGCTTGCCTTAATTGTTGAAGTAGGCATGCTTATTTTGGGTTGTATTTGTGAAAGTCCAAATCTACAAAAGATGTTGCCGCATCAAATGAGTTGTCAATGGAATTGCCAACTATTCAGCATTAATCGAGTCGGAGTTGAGGTTGTCACGTTGGCCATTGTTTGCAATTTCTTTGAACAGACTTCAAAGTGGCCCTATGTATGATTTTTTGAAACTGAAGGGCGGCTCCTAGTCACTTCTGGCTTCAGCTTTTTCATTGGCCTCGTGGTCTTCCAAGTCTCTGTACATGGTCTTTAATTCTTCAGAGCGGCTTTTACAATTTTACTTAGCTGCATGGCAATATGTGTCACGTTTTGGTATTCTTCAAGTGAGCGTGTGTCTCTTTCTGGCCTTCCATCAGGCGAGCGTGAGAAGACGGTGGTGCATTTGCTATCAGATTTCAGAGTACTTTGATGACAAAAATTAGCATGAACACTACAGATCTGCTTCTACTTCTAAAGTGAGCGTGTGTCTCTTTCTGGCCTTCCATCAGGCGAGCGTGAGAAGACGGTGGTGCATTTGCTATCAGATTTCAGAGTACTTTGATGACAAAAATTAGCATGAACACTACAGATCTGCTTCTACTTCTAAAGTGAGCGTGTGTCTCTTTCTGGCCTTCCATCAGGCGAGCGTGAGAAGACGGTGGTGCATTTGCTATCAGATTTCAGAGTACTTTGATGACAAAAATTAGCATGAACACTACAGATCTGCTTCTACTTCTAAAGTGAGCGTGTGTCTCTTTCTGGCCTTCCATCAGGCGAGCGTGAGAAGACGGTGGTGCATTTGCTATCAGATTTCAGAGTACTTTGATGACAAAAATTAGCATGAACACTACAGATCTGCTTCTACTTCTAAGTTCTAACCTAACCAAAAGCTTACTTTGTTAGTAGATATATATCAAAAAGTCTTCCATACTCTGCTCCAATGAATTCAATACCCCTGGCTTCCTCTTGTGGCATGGTCTTTGGACATGGATTTCAATACTTCAGGGTGGCTTTTCTGATGATTCTTCATGCGAGCGTGAGAAGATGGTGCATTACTTTCAGATTGCAGAGCATTACGATGAAGAAAAATAATATGAACACTGCAGGACTGCTTCTACTTCCTTCTACTTGTTACCAAAGCTTACTGTGTTAGTAGATATAACAAAATGTCTTCCTAACCCTGCTGCAATGAATTGAATGAGATGGCATAttttttttACCTATGGCTTCTTGTGGCGTGGACTATGATTCTCTGGACATGGTCTTCGAAACTTCAGAGTGGCTTTACTGGTCTTCCTTCAGGTGAGAGAGAAAATGATACCAGTGGCACATTACGGTCAGATAGCAGAGAGCATTTCTCTCAGTAAAAATTACTTCGACAGTGCAGAACTGCTTCTACTTCCTACTCCTAACCAAAGCTTATGTGTCTAGATTTATGGAAATATTTTCCTCACCCTAGCTACAATGAAATGGATGAGTTGGCAATGTTTTTGAATTTGCATCCTCTTCACGAATGCCATGCTTCCTCTTACTTCAGCTTGGTGATTTGAGATCTCCCTTTCTCACAGGGTTTAATCTCATGAATGCAGATTTGCTGTAGACCTGCTAATCATTATGGTGTTTTGATTTAGAACTCAGTTGTAGAAATGAATTATCATGGGCCATTTTTGTGCAATATGGCCCATCTTTGTGGACCTTCC
>transcript/351
ATTCGTTCGTCTTTCTTCCATCGTCCCTTCATTGGGGTTGCTGGGATAATTGCGATGGATGTTCTCTTCCATGGGAGGGAGAAGCGTGGGAAAAAGTAGCAGTGCGAGGTTTAGTATGTTAAACGCTTGGCTATTGAGGGCGCTCGCGAAGATACCGTCTCGTACAGGTTTTGGTTTTGAGTTTTAGTTTTATATGTCGCGTCTTAGGGCTGTTTAAAACTCGATTAGGTGCGTTCAGAGGAGACTGGATTTTCTATATATGTGCAACACTTGGAGTTTGTGTTTTTCGCAGTTTCAAACTTGGCTGTTTTCGACGCCTACTGCCGAGGCCATACGGGTCTATTATGTTGGTTTTCTCTTTCACCGATTTGATCTCTTGTTAGTTTTTCTTCTCACTGAATATTTGTGTTTTCTACTGTATTTATTTATCTTTGTTTAACCCTAACCCTTAGGTTTGGGTAATTTGTAGATTGGGTATGAGTTTTTCTTTCAACAGATGTGGGATTTTGATCGATAGGTTCATGGAGACCCACGCGAATCGTTACGTTCATAAAGGCCTACGTGCAGTCAATCATCTGTGtcttttcttttcctctatttagattttaaatgatttttcttttgatttctATCTATTGCCATTAGTTACTCATGGAACCTGACTCTGTCCAGACATTTGTAATAATCGACCTGTTCCGCCATCTATTCCATTTATTTTCAGGTATTTTGCCTAAAAATACTGATCATTGGGGGAGATCATTTGGTACAACGTTCATCTGTACATGGTTTGAAATTTGTTCAGCACCAAGTATTTTGTGATATGTTACAATTTTATTTAACTGCCTTAAGAGTGAATGATATGTTAGTCCTGATAACAGTACTGCCGGACCTTTTATGTTTATTGGTTTGCAGAAGTGGATAAGGATACTTCAAGTTTGCAAGGATCTTCATAACATTGGCGATATTCCTAGGAAGTATTATTTATGTCACACAATCTCCAGCAAGTATTGCTTGTTTATCTGGGGTGGTTGTCATTTAATGGAAGTTAGTATAGCTAGTTATTGGTATAAGCCCTACAGGGGATTTGATGTTATTGGTAGTTTTTGTGGTGGCTAAAATCATTGAATTCCGTAGTTAGTATAGCAGCTTAAACATTGTATAAGCCCTACAGGGGATTTGATGTTATTGGTAGTTTTTATGGTGGTTAAAATCATAGAAGTCTTATCCGTCATAGCTTATTTGAGAGATTATTGATCCTGGCGTTGCAGTGGCTTGATTGTAAAGTGATCATGCGGTGCGCAACCCTTCTCCAGCATATCTTTCAGCACTTTCGGTTATCATGACCAATTTGAAAGACTATTGGTCCTGGGGTTGCAGTGGGTTTATTGTAAAGTGTTAATGTCAGTCTTCTCCTGCCAATCTTTCAGCATGTAACGCCTTTCTGTTTTAAGGATTTCTCATGTTTTGGGTAAGTTTAATGGATTTGATCATTTATTCATCTCCTACGGAGGTTATTAGTTCAAAGATTTGCAACCTTAGATTGTGAAGGTCGAGACATCCGTGGGATTCAGGATCACCTATTTATTTTATAACTGATCTGATATGCAACTACATTTTGCAAGTGATCTGTTAAACCAATGATCAGAAGCTGAGCCATCTTTTGAACATTCAAGCTCATCTCTCAGTAGGTTTGTTAATGCAATGATCAGAAGCTCTGATCTTGTTTAACTGTGAAATGCATCAAGAGGCCTGTTAATGCAATGATGAGATGCGGGGCCTATTTTTTATATTCAAATTTTTAAGAGCTCTGTTTTAGAAGTTTGTTATAAAGTTCTGAAATTTTAGGTTTGTAGTGTTGGTTCCGGTGGTCCTCTGGAAGAGTTGTGCATTAATACTTCATGCTTAGAATCATCAACAGAGGGAACGATATGTGAACTTACTTCAACATTGATGTGAACTAGCGCTTCAACATTGATCAACGGAGTGCAGGATACGTACAAGTTAGGGTTTATGAGTTGTGCATTAATACTTCATGCTTAGAATCATCAACAGAGGGAACGATATGTGAACTTACTTCAACATTGATGTGAACTAGCGCTTCGACATTGATCAACGGATTGCAGGATACGTACAAGTTAGGGTTTATGTTAGCTACAATGAACAACATTTTTATATCGTCCGCCGTGGGAGTGAATTGAAACTAATGACGTAGGTAATACAATCCTCTTTGCTTGTAATTTTAGCTTCTTTTTTAGATTTTTTAAAGTTTAAACTCCATTTTGTTTGTTATCTGTACACAGTATTTTGGAAGTGGCATATCAAATTTATACCCACAAAATAGGGGAAAATGACTAACTGTCTTGCCAGTTAATGTTCAATTCTTCCAGAATTCCTTTGGACTGGACTATCTTCCTGAAATGTTTCATTGCCGTTGGCGGTTTTAATCAGCGGCTTCTAAAATCCAGGATAGAATTCAAATGAAAAGAGTGTTTTGTATGTTTATATGTTAATGCTTTGTATACAGCAGGCATGTTTATTGCTGTCCATTTCAACCCGGTCACTTCTCGTTATGGAGCTGCTGTTCTATGTAGATCTCTCTTTTGCGGCATGCATCTATTTGGTTGCAAATCCAAGCATACTCCAGATGTTGCGGTATCAAATTCGTACAGTGACAGTAGTGTTGCAGAGTATGGCCCTTCTATGTTTTCAATGTATACCACCAGGATGTGGAATGGGCTATTATGGTGTTTATTAATACGCCTCCAAAACTACTTTTCCCTTATCCTCCAAGACCACTTTTCCCTTGTTCGTGTTCAATTTTCAGTTTTTGCACGCCATGAAATCAGACTCTTCCTGCAGTAGGAGAAGATGATCTGATCAGGAATACAGCATAAATATTGAGCTGCCGGACAGTTTGATGGGGGAAATATTTTAGTATTGTTGATCTTAGTTTAACCATCATAACCTTACCCGTGGCATGGTTACAGTATCTCTGGATGTGAATTTCAGAGCTTCAAGAGTTATTTTTCTTTGTTGTCTGGTCCTCATCCCCTAGGTGGACATTGATATCGATACATCCTTCAAGCGACCGTGTTGGTGTTATATTTCAGGGCTTTATTAAGTGAGCGGTTAATATCTCAGGGCTTCTTTCAAGCGAGCGTGTCAGGATTTTTCCTCGTATTTCGCAGGTCTTCACACAGGCGAGCCTTTTCAGTTCTCACTCCAGGCGAGCGTTTGTAGTTCTCTTTTCAAGCACGAGTGTTTAGGTTTTCTATCAGGTCTTCATGCAGGCGAGAGCGTGTTATCGGGTCGTGATTTTCAGAGTCAttttttttCTCGTCCCCATCGCCTTGATGGACATTTCAATACTTCCTTCAACCGACCGTGTTAGAGTTTTATCCCAGGGCTTCCTTCAAGCGAGCGTGGCAGAATTTTTCCTCCAGGCGAGCGTTTTCTCATTTCTCCCTCCAGGCGAGAGTTGCGAGCATGTTCTCAGTTCTCCCTTCAAGCAATCTTTTCTCTCAGGCATTCATGCAGGCGACCGTGTTCTCTGGGTCTTCCTTAAGGCGTGCACGAGAAGATGTTGTATATGCATTACTACCAGACTGTGTTTTGCTGAGAAAGTCGAGCCGCAACACCATAAAATTGGTTCTGCCTTCTCTTTATTTATCGTATGGCATGCCTTTTACGCGATGTACTTTCTACAAAGTAGATTCTGTTATCTACAATAGACTGTCTCCTTCTCTGTTCTTTTATAATCGAGCAGGTTCTGAGGCATTTATTGAGGAAAAATAAGATGACATCCTTTATCACTCCAAACTTCTTTTTCCTTTTCATTTACCACCCAAAGCCTTTTAGCATTGCTGTTTCTCTGTCCCTATTTACCAAATTCTTTTCTTCGGCCGTAGCAATTGGCTTTCTTTTCTGATATTGTCATTATTTTAGGTACGGTTCAGTGAAAATGGATATGTGTACAAATGTGGCTCGTTTCTTATTAGGCGAGGAGTGTGGATGGGCATACATACCAAACCGTACTGTGTTGTAAATATCAAATTCTTTTCTTCAACTATTTGATCCTTAAACCTTGTAAATGTATTGAGAGGATCTGAGATTTTCCTCCCCTTCTTTATGGTTTAATGTTCTCAAAAATATTGTTTGTATTAGACTGAGAACAGTTTTGAATTGGTGAAATGTAC
>transcript/349
CATGTTATAAATTTTTTTTCACttattattattattattattGAGCCTACATGTGCCACCTTAGCGATACAGACGGGACACATCTTACCCACCCATTTGAGCTGTAGAAAGCGCCTCTGGATGCAATTAATAGGTTTGGTTTGTTAGGGTAATGTTCTATTTTAAGATTATGAGTTATTTTTTGAAATGGGATCCTTAGTCACTGTCACAACAACACAACAACAGTGAACAACAGTTCCAGATTGCGGCTATCACAACCATCGACACAAGATTGTTTTATGTGTGTGCCAACTAttttttttattttttGGGAGTAAAATAGCATTTTGAGATTCATGGACATTATGATATGATTTTGGTGATTGTGATTTTGAAGACTTTACTGACGTGTTTGCTGAGGATTCGAGGTTTTATTGGAATCTGTTTGAACTCATTTGGGTTGTTGCTTCAGTTATTCAGAAGCTTATAAAGTCTAAGTCACCAATGCTAATATGAAGGTTGAGTAAGTGGGTTCTTCTCCTTCTGTGCATTAGCTAACTTCCGCTACTCTGTTGGGCTATGGATGAATTGAATACACTCACTAACGCTTAACTTTTTGCAAATATACACTATTTTATCACAATGCTTGTTGCAGTTGTGTGTTTCTTTGTAGATCCCCACATGCTGTAGAATCGTAAGTGCCCTTGACGGCGGAGACGAAAGGAAACGTCTGTGTACAGGCCAAGATAAAAGTTTGAATGCAGTGAGTTTTGAAATCTTCTGCAGGTTGGTGCAGAGAGGTTTTGATTGCAAAGCAGTTTGCAACTTTTGTTGCATAAAACCAAACGGAAGCCTTTATTTGAAGCAGTGGAGAAGATGAAAGTAGAGCTCGTGCTACTTGGCTTAGAATCTTTAATGTTGGACTGCCACATTAAACTCAATTTCTTCTAAAACTGGATCCATTGCTTCATGGAGGTTTTGATTGCATAGCTGTTTTGGAGCTTTAGTTGCGTAAAACCAAATGAAAGCCCATCTTTGAGTCACTGGAGAGGAAAGGAAACGTCTGTGTACAGGCCAAGATAAAAGTTTGAATGCAGTGAGTTTTGAAATTTTGTGCAGGCAGGTGCAGAGAGGTTTTGATTACAAAGCAGTTTGCAACTTTTGTTGCATAAAACCAAACGGAAGCCTTTATTTGAAGCAGTGGAGAAGATGAAAGTAGAGCTCGCGCTACTTGGCTTAGAATTTTTAATATTGGACTGCTACATTAAACTCAATTTCTTCTAAAACTGGATCCATTCCTTCATGGAGGTTTTGATTGCGCAGCTGTTTTGGAACTTTATGGCGTAACACCAAATGAAAGCCCGTCTTTGAGTCACTGGAGAAGATGAAAGCAAAGTGCAACTAGCAATACCTGCAAAATATGTCTCCGGCCTATTCAAGATGTCTGAAGCTGCAGTAGACGAAGACGAGGAACAGATGTACTCCTACTCTAACAAGCCTTTGAAAGCAATCAAGCTCCACATTTGGCACAGAACTATCAATAGATATTAGCGAGGAAAAGAAGTTCTAAGAACCAGCCCAAGGAAAACGTAACCAAGGACCTGCTGATGCTATCTCCAACAAACCCTTCGAAGATGACCGCTCCAACAAGCCTTTTGAAAGCGATGAAACTCCATATTTAGTGTAGAACTATGAATAAATATTTGTAAGGAACGAAAGCTTCAAGATCCAGCGAAAAGAACATGTAGCCAAGAACCTCCTCATGCTCTAACTAAAGCTATATTAATCCAAGCTGCAGAATCTTGTTATATTGGCCAATAAAGAGACTTCATTAACCAGTGTGGGGCAGCTGAGTTGTTGGAAAGCATTAATATGTATCGCTGACTTGTACAAATTGATCAGATTATAGTCCCAAGGGATAGCTCGGTTGGTTTGACACTTTCATTAAGGTACAATGCCCAAGAAAGTAGGTAATGGCATTGGCAAGGTACCAGCTTCGTCAAGCGTTGTAGGGTGAGAGGAATTATCTCCACGGAAAAAATTTGATCATATTATTGAGGCCGCTACAAAATGCGATGAAATAGGAGTTAATGAAGTCTTGGTGAAAAGAAGAGAGCAGGGATCAGTTCTGATGGGCACAATGCTCCTCCAATGATACAACATGACCATGATCAGGATAATACTTTTACTGCTGGATTTTGTGGCTAGATGCTGAATTTTATTGGATTGTCTTAAATTCGCAGCAGCATATTTATATGTTAGTTCATCCCAAGTATGCCTGATAGATCTCAGCAGTGTTGCAACTTATCCAGGATAAGACCTTTTAAACTTTTCCATCCCACAGTATTTCAGCTGAAATAAATTTGCAAGCCTTGCCGAAACATCTCTCCATCTCATGGCAGGGTGATGAGATTGACTCTTGTTACGCAAATGGAGGGAAATTATCTTGCAGTTTATGGATCTTGTCCGCAATAAATTTTCAAGCCTTGCGCACACATTTATCCATTTCATGGTATATGAACAACATTGACCCTTGTGGGGTTCACTTGAAGCATGCATGGAATTGGGAACACATAAATTCATCATAAGAGCTTACTAAGAGATGGTTTCGCTTTTACTTTTATGCAGCACAAAAAAGATGGATGCATCAGTGTTGATACCTTGGAATTGCTTCAATCACAAGATACCTATCTTGAAGTGCCATGTCTGGTGAAATAAATATTAAAGAATAAGTTATGACTGTCCTAGGGATAGAGATGGATAAAGAAGTTGGAAGGCCTGGAGATATGATATAGAAGAGGGCAGAGGCTAGCATGAGAGGGGAGGGTTTGGTTTCCTATTTTGTGTCGCGCAACTTAGTGCGTGTGTACCAAAATGATACGTTGGAATTGCTTCTACAATCATAAGATATCTATCTTGAAGGGCAACTAAATATGAAAGAATAAGTTATGACCTGTCCCAGGCATAGAGATGGATAAAGAAGTTGGAAGGCTCGCAGATTTTGAAGAGCACATAGGCTGGCATTGGAGGAGAGTTTGGTTTTCTGTTTTGTGTGGCACAGTTTAGTGGGTGTGTACCAAAATGATACCTTGGAATTGCTTCTACAATCATAAGATATTTATATTGAAGGGCAAATAAATATGAAAGAATTAGTTATGACCTGTCCCAGGAGTAGAGATGGATAAAGAAGTTAGAAGGCCCGGAGATTTTGAAGAATGGCAGAGGCTGGCATGGGAGGAGAGTTTGGTTTTCTGTTTTGTGTGGCGCAATTCAGTGGATATGTACATAGAGAGATGGATGCATCAGTGTTAACACTTTGGAATTGCTTCTACAATCATCAAATATCCTTCTTGAAGGGCTATGCATAGAAACAAATATGAAAGAATAAGTTAATGCCTGTCCCAGATGGATAAAGAAGTTGGAAGGCCTAGCAATATTGAAGAGGGCAGAGATTGGCGGCATGGGAGGGGAGGATCTGGTTTTCTGTTTTTTGTGGCTCGATTCAGTGGGTATGTACAAAAAGAGATGGATGGCATCAGTGTTGATACTTCATAATTGCTCCTACAATTGTAAGATATCTATCTTATACAATTGTAAAATATCTATCGTAAAGGGATATGAAAGATTAAGTTATCTCCTGTTCCAGGCATCGAGATGGATAGTGAAGTTGGAAGGCCTCGAGATACTGAGAAGGTCAGAGGATGCGGGGTTGATTTCATTCGCACTATAGTAATGATATATTTGCTAAGTTGTCAACGATGGGAAATACCTCGATATATTGAAGGGGAGGTTGCGTTCACACTAACAATTCAGAGAGAATTTGTTCACGTTTGCAAATTCAGAGAAAGAGTTTGAAGGGCTGGAGACATTGAAGGGGAAGAGGCTGCTCGGTTATTCCCATTCATGATAGTGATTTGTTTATCGTAGTTCAAAGAAGAAAGATTGGATTCTTGCTGGTCTCTTGCACCATGCATAGAGCAACAGAATCAAAAGAGTTTCTTTTAGAGATCCATAAAGAATCTTGGACGGCCTGAGAGTCATTGGAGAGGGAGAGCGTGCTCTTCGTATTGTGGAGTTGAAGACCGGAAACACGGTAAGCTCCTTTGTATTGAATTACATATGTGGCAAAGTCTTTGTAATAGGATAAACAAACAAAAACAATAAAAGATAAAACATTGATATTTGAC
>transcript/286
AGTTTAACACCCGCAGTGGACAGGTGCTTCACATAATCCTCCCACTCCATACGCCAGTCACTCCCACTCCATACTCCATATGACAGGTTCCAGGTCATCGGCAGCCAGTCAATAGGAACAATTAAAACCAGTTCAAATTTTTTACATTCCAACCCCTATGAGAGTAATGTCTGGATATAAGATCCCACTGTGCAAGATGTTTCATGTGATCAGAAATTTCTCCTCCCACAAGAAATTGGACATAATCTGCCTGATTGCCTTCAACGTCGAGCAAGGAATCTTATAGAGGGAGAACCAGTAAATTGGAATACCACTCAAAACAGACTTTAAGGAGAACAAGTCTACCACAAATTGTGTTTAGTTTCAAAATGTGCTATTTTCACTTAATGAAAGAGATGATGAATTGAACAGTTCCACAAATTGCGTTTTCTTTCAAAATGCGCATTTTTCTTTTAATGAATGAGATGATGGATTGAACGGTTCCACAAATTGTGTTTAGTTTTAAAATGCTTATTTTTCATTTATTGAAAGAGATGATAGATTGAACAGCTACACAAATTGTGTTTAGTTTTAAATGTACATTTTCATTTAATGAAAGAGATGATTGATCATTTGGTATAGTTTCGAAATGTACATTTCATGTACATCTTCATTTAATGAAAGAGATGATTGACGCTTCGAAATGTACATTTTCATTTAATGAAAGAGATGATTGATCATTTGGTATAGCTTCGAAATGTACATTTTCATTTAATGAAAGAGATGATTGAAAATTTTGTGTATAGTTTCGAAATGTACATTTTCATCTAATGAAAGAGATGATCATGTCATATTTCAAGTTGTAATACACCATTGATTGTGAGAGTCGTATATTTGTAAAGGTAACTTACAGGCTGCAGGACTAGAAGAAAGCTACTTATTGCGAGAGTTGTTCTATATTTGGAAAGGTAAATTTCAGGCTGCAGGACTAGAAGAAAGCTCCTCTGTGATTGATTGGAGCAGAAAAATATTTCACTTAAACAATCATGAAATACATGATACATTCTTCTACTTGTATGCCAAAATCTCATTCGTCTTCCAGTTACATCTTAAATTGTCTATCGCTGCTCATTAACCATCCACTGTTCATTTATTGACTTTTCAATTTCATATCTTCTTATGTACATGGTTTTCCTTGTGAATTTTATTTACGCCTTCTGTCCAAGGTAATTTGGACGGCAAGTGCATTATGCAGTATGTAGTCTTTACTGCATAAAAAGCTCCAATTTCATGTCTTTTTATATACATGGATTTCTTTTTGAATTGTATTTACGTCTTCTGTCCAAGGTAATTTGGACGCTAAGTGCATTATGTAGTTTTTACTGCATAAAAATGTCCAGGATTGGATACAACATTTAGGTGAAAGTCTTTTCATCAATCCCTGGAAAAGAAGACCAACGATAAAATCCAATCACCTCTCCAGGATTGGATACATTTAGGGTGAAAGTCTTTTCATCATTCCCTGGAAAAGAAGACCAACGATAAAATCCAATCGCCCCAATAACGTAGCAAGAAAGGGGAGATGGCCAAGACGACAATGACAGGCCCCAAATACGTAGCAAGAAAGGGAAGATGGCCAAGCTGGCAATGACAGGTGGGAAGATACAGAGATCTGATTGGACGGATATGAAAAAGAGCAATGCTGGCGGATCTAACCATAAAACCTGGACACCCGGCTGAAGTAACGAATAAGGAGATGAAGCAGGGCTCAAGGCTATTGATCATTGATCATAAAATCGACAAGCTATTGATCATAGAATCGACATAGCTTGTGTAGCATTGATTCATGGGCAATCAAAATGGTATATGGGGAGTAAATGTTGATCCACGCATGAGTTAAAAAAATCTCTCTTTGTGCGACATTCATTTCCTCTTAAACCATTTGTAGTAGAGAAGCTGAACTTGGGATCAGCAATTATATGATGTTGATTGCTCCATCTGTCATGTGATGCCttttaaatatttttttttttaaagttttttgggttcttgatatgattttttttATCGAAATTATGATCTTTTTAGTGGTGAAATTGTAATTTTGATTATAGAAATGTATTTATTATCATATAGTTATTCAATTATCTTTCACTCTTATTATGCAATTTCAACAATTTAAACTACAATATCAACAATATCAACTAAATTTAACTAAAAAATTATTCATTTATCCTTGAATTATCTATTATGCAATTTCAACAATTTAAATTACAATATCAACTAAATTTTGAATTTCGACTGGAATATCATTGAAACTTACAAATCCTTTCTTATTCTTTTTATTTCCCACAAGAGGCAAGTATCACTTAAACTTACAAATCCTTTCTTATTCTTTTGTTTTTCCACAACAGGCAAGTAGCCCTTTGTTTGGATTGGATTGTAACTCCATCTTGGATTGGACGTGTACTGGCCGGGTGTGAATATTTAATTTTTAAAGCATCGTATTGCTACTTTTATAGGCATTGTTTTAAAAATGGATTCTTCAGATGCCACAATACTCCCCTAAAACGCAAGCGTCAAGGTTTATGAGGTGCTCCCGTGAAAGGTCTTCAGCACACTAATGATTGGTTTCGACACTCCCCCCTCAACGCTCCATCCTCACTCAGGAGACTCTTCCCCATCAATAGTTCATCCCATATTGTTTGGGATTGGATGATATTAGAGCTGTTTTTGTTAACCAATAAGATCTTAATGACCATACAACACAATTGAATCGAGATTCATAAAACTCACCTAAACTTTGAGACTCTTCCTCATCAATACTTCATCCCATATTGTTTGGGATTGGATGATATTAGCGTTGTTTTTGTTAACCAATAAGATCTTAATGACCATACAACACAATTGTGTTATCAATCCAAATGGCACTTCTCCGTTCGAGTGTCGACATTCTTTATGTTGGTACACAAAAGGACATTAGGATTGAAGTTTGCCAAAACACTATAGATAGGCATGACTTGGGATGCATTTACCTTTAAACCAACTTGCTATATAATTTTTCTAAGTGTTGAGTTGCGTATGCGACTATCTCCATTGCAACTCGCGTACTCTACGCGACTATCTGCATTGCAACCTGCGTACATCAGCGTACGCGGGTTTCCTTGAGCAACTCGTGTGTCATATGCGGGATGCATATATCAATAGTCGCGTACACTTTAGTTTGACCTTAAAAAATATAAAACATGATTAATTGAGATTAGTTGGGCCCTAACCCTTAACTATCCCAACTGTTTCAACCACCCCAACCTTTGAAATCACTCTATTTCCCAAAGTATAAATAGAGGCCTTGGGGAGGGTATTAATCAATCAAGATTGGAGAGCAAAGTTATGCTAGTGGTATATCTTCAAAAGTCTTGGAGCAGCAGAACTCAGAGTCCTTTGGTTGCAAAGGAGTCATTTGTCTCAGAAGCTGGGTTGTATTCTTATCTCATTTACCGATCGTTAATAAAGATAATTCTTCTTCCAACATTGTGTTGAGTCTATTTCATGTATTGTGGTTAATGAATGTATTTGATTATATATTTGATATATTGTTTATCTAACCTCTTATATATACATGCTTGGGATATTACTTGGAGAATTTGCTCTTTATAGGTGAAAGAGGTGCATCCCTAGAAGCTTTGGAGAGAAGAGGAGCGATAGAAGATCAAGCTTGGATCAACCGTCGGTAATCGGATGAAAGAGGTGCATCTCTGGAAGCTTTGGAGAGAAGAGAAGCGGGAGAAGATCAAGCTTGGATCAACCGTCGGTAATCGGGTGGAGTCAGAAGGAGATTTCCAGTACAACCACTGCGTATCTTCAATCGAAAAGTGATGTTGTTGAGGAACATAGTCATCATATAGGTAAAGGCCCAATGGACTCATTACAATCTTGAAGGAGCAATGTGGGAGCTCGAGGATATAATGCGGGAGGCATACATGCAACGATTTTGAAGTTTTGATTAAGATTTTATAAATGTACATAGTGTCGATGATGCACTTATGATAGTGCATAAATTAAAGGGGATGAGAATATGATACCCCAATTTGGCCCCACAATGAAAAATTGTAAATATTGATGCAAAATGAGAAACGCTGGAAACAAATGGTTAGAATG
>transcript/372
ACAATCCTTCTTCTTTCTCCCCATCCCTTCATTGGGTTGGGGAAATTGCGATGGAAATTGTCTGTCGCTCCCTCTTCGCCGATCGGCCATCGAGTTTGGCCACGAAGAGATAGTATTACACAGGTTTCGAGTTTTCATTTTAATTTCTGCCTCTTACGGTTTGTTTCTATGGGGATTGAAAGCGTTCAGCAAATAGGATTTGCTTGCAATTCCGAGTGTTAATTTTCGATGAGGTGTCGATTGGGAATGGGGTTTCTGTGAAGCTATTTTTTAATTGCGATCGTGTTTTCATGAAACCTAACCTTGTTTGTTTAAGGGGTTTGGATTAGTAGACCTGTTCAGCTATTCTGGGGTATTTGTTTAAGAAATACCTGTATTTCGGTTTGTCTGAGGATGGGCCGGAGTGGTAACTGGTCCTTGAACCTGATTTATTTATTCACCCTTCTTCAAGAAAATAATTCAAATATATTAGTTGAAACATAATTTTCCATCTGTAAGTGATCTGGATTTTCTGAAGTAATTATCAGGTGCCATTCCTTATGCTTCTTTGTTTGCAGAAGTATAATCGCATTTGTTTCTTTATTTGGAGTATGGATCTGAAGAGACATGTGACAAGCTTGCAAGCCCTCCCTACAACATTGGCTATCATTCTAGGAAGTGTTATTTGAATCTTTAGTCTCTTCAACACCGGTTGTTATTTGAATCTTTAGTCTCCAGCACTGGTTTATTTTTTATTTACATGTTTTACTTGTCGTTTTATGGCAGTGAGTATGAAAGTTCATCCATTACGGAAATATACAAGGGAGAAGTCATACAGGGGGTTTCCGGTTAGGTATCTGTTGTGGCAGTTTCATTTAGTGGCCCTTCTATAATCTTCAGCAAAATAGATTAGTGGAAGCCATACCTTCATCTGATTTGCATTTTCTCAAGTTATTATCAGGCTTTTATATTTATATAAGCTTGACTTTTAAATCCCGATAACAGGACAGGACCGTGGCTCCTTAATCTTCTTGTCTTGCAGGAGAAGATTACATTTGTGGGTTTATCTGGAGCAGATTTGAGAGAGGGGATTTGACAAGCTTGCAAATTTGCAATCCCCCTACACCAAAGTGGCTGTTATCCTAGGAAGTATTATTTGAATCATGTAGTCTTATCAGCATCTGTTTATGTTTCCTTTATTTAGGTGGTTATGCTTGTCCTATATTGGCAGGGATTATGAGAACCCATCCGTTACAGAAATCGTACAGGGGGTAGAGATGTGATGTTTAAGCCTTTGGGTTGTCCTCAATCTGCAGCCATATCGGCCGTCCACAATCTGCAGCAGACTAACATACTTTGGAACGTTGTTTTGAAAGCAATATTCTGCAAAGTGGGGTAATTTTCGGTCCCAAACATCGTTCAAGCTTTTCATAAGTTTTCTTAAGTCACAGATACTACCCTTTTGCTCTTGTAGACAGTTGTGGTTTATGAGTTCAAGAATGTATGATTTTACTGTAAGCTTATTAGGAACAACACGACGAACAAGGGGACCatatatatatatatatatGCTTCAATCTTGTAGTATTTTTACAGGAAGCTAATGCTTTGCATTTAGTGTCTCTCCCATGCTTGACTAATGGGTTACAACATCTATTGGAAACATAGTCTTTGGAATTAGGGGATGCCATCAATTCTTTATCTGCAGATAAGTTAAAGATATATTAAGTTGAGCATTGTCGGTTTAGCTATATGGAAGCTAATGTTGAGAGGAAGCTGGAATTTAAGGTTTATGTAATATAGTCAACAGGGAGAAAATCGGAAAGTAGGGATATAAATGAATCTGATCCAACAAGTGTCTCGAGTCTCTCTATTTTGAAGCTGTAATCTGTATGTGATATACAGAGCTGTGTTTTGATTCACGCAATATCTTCAGTATGTGAAAAAGGGTATGCTGTCGAGTCACGTAGCTCCGTTTTGGAGCAGCAAAGCAAATAATCTCTCAATCAACTGGAAAATAGGTTCTATGATCTGCCATATACCATTTAATGGTCCATAAAGGTCTCATGGATCTATCAGTACTTATTACTTGGGAGCCTTTTTTGATTTTCTTCTTGATTTTTAACTGCTTCATGGCCGTCATCATATGGTACACTCAGCTCTCAAATTCCTGTACCGGTGTACAGTGGTTTACAATAGGCTTCAAACTGAAGATACTCTGTATGTGTATATGTTGGTACTTTGTGAAGTAGAGGTATGAGTATAGTACCTTCATTTGTTAGATTTCCAATTCCCTATATAGATCTTTGCTTCTAGCTCCCCTTAATTGTTGAGGTAAGCGTGTTTATTTTGGGTCTTATTTGTGAAAGTCCAAATCTACATATTGTCACGTTGGCCATTGTTTGCAATTTCTTTGGACAGATTTCAAAGTGGCCCTATGTTTGATATTTTGAAACTCAAGGGCCGCTCCTGGTTACCTCTGGCTTCCCCTTTTGCGTTGGCTTGGTCTTCCAAATCTTAAATCTTCAGAGCGGTTCTTTGTTAGCTGCATGGCAATATGTTTCCTGTTTTGATATTTCTTCAAGTGATCGTGTCTTTTTCTGGCTTTCCATCAGGCGAGCGTGAGAAGACTGTGGGATAGGTGCATTGCTATCAGATTACAGAGTACTTTGACCAGGGAAATTAGCATGAACTCTACTTCTAACCAAAAGCGTACTTTGTTAGTATATATATTAAAAAGTCTTACTCATCCTGCTGCAATGAATTGAATGAGTTGGCATTTATGTTTAGCTCTGGCATCCTGATTCCTCTTGTAGCATGGTCTTTGGACATGAACTTCAATACTTCAGAGTGGCTTTTCTTAATTTTTCTTCTTCACCTTGTTGCATTGAATTGAACGAGTTGGCATTTATTTTAACCTCTGGCTTCCTCTTGTGGCCATTGTCTTTGGACATGGGCTTCAATACTTCAGAGTGGCTTTTCTGAATATTCTTCAGGCGAGCGTGAGAAGATAAACCAGAGGTGCATAAATATCAGATCGCAGAGCATACGATGAGGAAAATTAACATGAACACTGCAGGACTACTTCTACTTCCTTCTACTTGTTAGCAAGGCTTACTGGTAGATATATCAAAATATCTTCCTTACCCTGCTGCAATGAATTCTTTTTCACCTTGTTGCATTGAATTGAACGAGTTGGCATTTATTTTAACCTCTGGCTTCCTCTTGTGGCCATTGTCTTTGGACATGGGCTTCAATACTTCAGAGTGGCTTTTCTGAATATTCTTCAGGCGAGCGTGAGAAGATAAACCAGAGGTGCATAAATATCAGATCGCAGAGCATACGATGAGGAAAAATAACATGAACACTGCAGGACTACTTCTACTACCTTCTACTTGTTAGCAAGGCTTACTGGTAGATATATCAAAATATCTTCCTTACCCTGCTGCAATGAATTGAGTGAGTTGGCATCTTTTTTACCTCTGGCTTCGTGTGGCGTGGACTATGGTCTTCATTTTCTCTGACATGGTCTTTAAAATTTCAGAGGATTTTTCTGGTCTTCCTTCAGATGAGAGAGAAGATGATACCAGAGGTGCATTACTATCAGATTGCAGAGCATATAGATGAGTAAATAACATCAACACTGCAGAACTCTTTAGTCCCTCCTTATCAGAATATCTTCTTCACCCTAGCTGCAATTAAATGGATGAGATGTCAAATATTTTTTTCTTAGCATCCTCTTCAAGGAATCGCATGCTTCCTCTTCCTGTTCGGTGTCTCTCGACATACTTTAGAACTCAGTTGTAGAAATGTTTCATAATGGGACATTTTTGTGCAATATGGCCCATTTTTATCGATATTCCAATCTAGCGCATGTCTTCTATCGGCGGTCGTGACTCTCTTCCCAATGTTACACGATATTTCAGTTATTGTAGCTGTTATAGCAGATTTTCCGCCCGTGCTCTTAGTGTACTATAATGAGTTGAGATCCTTTTCTCCCTCCCAACTTAAGTCCCAAGGCTTAATGTGATGAATTGGGAATCGGGATTTCTTGAACCTTGTTCTATGGTGTATCGATCTACAACTTTGTGGTACAATTGTATCAATACATGCCTCCATTTAAAAACTGTTTGG
>transcript/133_2
AGTGCATTCATAAGGGATTTGTGAGGGGGATACATAATATAACACAGCGGATTTATCTTTTTTCGTTCTCAATATCACAGATAACAGGCAGATCCGTGGATTCAAGTCTGTGCGAACTTCAATTATTCGTATTTATGGTTGCAGGCTGAAATTCTGCTCTTGGAAAAAGGATTCATTGTGTTTGCGAAGGTCTGAGATTTGTTTCTATTTAGCTTGGGGAAAAGGGAGGAAGTAGAAATTTCGTACTCGGAAGAAAGATGCCTCGGTCGTTGTCCCGATCGCCGTCATATAAGAGAAGGCGTTCTCCATCGCCTGTGAGCCACAGGCATATCAGGAGAAATAGGCGTGATAGAGATCGTTCTCCTTACTCACGTTCTCATAACAGGTGTGTGCCTCTCAGTGGCAACTTATGCCACACTCACAACCTTCACTCTTTAGGTTTTTCTATGCCTAATGTTGGCACATCAATTTCAGTCCCATTTCATATGTGCCATGTTGTTTTCAGCAAAGATTCAGTGATTTGAAATATCCCATGACTGGCCCTCTCCATTATTACAAAAATAGATGTGTTTGATGAAGAGTTGGTTGGTATAAATATTATATAGACATCGATGTGGGTATGGTGTAAATGAGAAATGCTTCTCCAAGTTTGGGTTTATTTATATCTGGTGCTGATTCATTGTTCCCTATTCTAAGAATTTAAAGATTGTTAGCTATCTCAAGAGCTGTTTACTGGGAAGAAGTTGAATATTGGAATATTATTGAAACCTAGATCTATGGGAATATTATCAAAGGTGATCACTGGAATCTATTCTGAATTTTGGTAAATTTTTAAATTAGACATGATTGAGAATATGAAGGAACATACTAAATTCAGACAACGGATGGATTGAAAACCATGTAATTAAACCTCTACAGAGATTTTTCAGATCTATCATTTACCTTAACACCAATTCTTATTAGATTTGACCTACTTCTCACCTGCTGGAGCTCACCATTTCAGCACAGCGATTTTTGATAATGAGAACTCATTTGCAATTTCTAGGAGTAAAATAGTATAAAACCTGAAGACTCCCATAGAAGGCTATGATATTAATTAGTTGCACATGTTGTGCCTCCTCTACCCAATTCCGTGACTTTGCTCTAGATATCAAGTTAGTTGTGCTGCGaaaaaaaaGATGTCAAGGCCAAAAGACTATTAAGTTATACAAAATATAAATGGGAGCAAAGTGAGCAGAAATTCAATATAGGTCAACAAATCTAAATATTCCACATCTATATGGGAAGGAGCGGGTGATGGGCGCAGATGAGTTGATCAAGAAAGGCCAGATATGACGTGATAAAGATGGAGCACACTGGGGTTAGCATAGCATCCAAAGTGGAGGTAACAAAATATGTTATCTTCAAAACTGATGTAATAATAGATGGACTGAAGATGAAATATATTGCTTGTTGTGTCGCCACTTATCCTTTTTCTTATATAGCTGATGTTTTTATCTTTGGCAGGCACAGAAGTCCTTCACCTCCTGCCAGACGACATAAAAGTCGTTCACCGTCCCCAAGGCGACACAAAAGACACAGAACTAGGAGTACTTCAAGGTCACCTATTCGTAAAGTCTAAAAGTTCAAGTATTGGATTATCTGAGCAGAAGAAAGCTCTGGATAAACTCCGGCATGAAGAAGAAGAAAAGAAAAGGTAGAATCTTTCTCTCTTAAAATGTGCTTTTTGCTTTCATGTTGCAGTCTACCACTCCCACTCTGACGTTCTTCTGTGTTTCTTAAATTTGTTTTATAAAGTTTGAAGATGCCCATGTAGCTATAGCATAAAGAGCTTACTTTTTTTATTCTTTTGCTGTTCACATTCTTGTACCCAGAATTTGCTTTATATGCTATTGTTGTTAGATCTACCCTGTAGTACAGATCTTTACATGTAAAAAGGTGCATTTTGCTTATCATAGACAAATTAATTTAGTTTCATTGAAATTAAGATTCAAGTGAGAACTGTTGCATCTTTTCTGTGATTTATTATGCTTCGATTGGAATGTGTGTAAATCTAGCTACTGCATTTGTTAATACTTTCCAAAGCCAGTAAAATAATGGCATATATGCTACTTTTTGATATTTACTCTGTCAATATTTATGAAGATGCGATGAACTCTGCATTTATGGTTAGGAAAGTTTGTTCCTCGTGCTTTAAAGTGGAGTCCTTATCATATAGTTGCTTTTCTATTCttttttttCCTTACATGTGCAGGCTCTTAGTGATTTTCATCTTTCACCTAACCTGAGATCTGTGTGCAGCATAAACATATTGACGCTGAATTGTGTTACCATGCTGCAGTCTGAACTTTCGGTGTGATACCTTGGATTTGTACAGAGCATTGTACACTTTTACCTTGGTCAAGTGATATATGTTATTTTGTGTTAGCTTAGAAGTTTTTCCTTGTGTGTGAAATTCTTCTGGGCTATCTCAGGGTTATCATCCTTGAACATTTTACTTTTTACCTGTTGCTATTGGCTTACGTCAAAGCAAACATCATTGCTGGTTTGGAATGGGATTTACTATTTAACACATTTTTACTCCAGTAGTTGAGAAAAATATTGTATCCATTATTTGGGTTGAAGTTGTTCAACAAGCTGCATTGCACTTCTGAGAGGCGAAAGCTATCATACAGAGTAGCAGTGCCAAAAAGACTCCAGCAAGTATCCGAAGCCAAAAGTGTCTTGCATTGTTAGAGAGTTTTTATTATCTTGCAGTAGAGGAGGGTCTGTGCAACAAATAATAGGTCTATTACTCGGGAAGCACGCTTGCTTGGCAGCGTTCAGTAAATGTTTGGGGTGTATAGATCTCAATTGGTGGCGTTGAATTCCATTCAGTTCTCTTATTTAGGATTATTTTGGACTTCAAAGTATGGTTTCCTGAAAATTGGGGAAGAGTGGGACTGATATGTATATTCCCTTTTATAACCTATGGTAGCCGGATTCTGTTTAATGTATCATATTTCATGTCAGAGCAGTCTGCATATGTCAGAATTCAAAATGTTTCATTCTTTACATCTAAATACCTCCGACAAGTTACTTGACATGCTTCTCCGCAGGCGTTTTTCTGAAGGAAGGTACTGCTTAAGTTCCAAGTTGTTATATTTGATGATCCAATTGCTGCCTCGTTTATCTACTGTTCACGAGTTTGAAAAACCATTTGTTTGGCTCAGGAATCTGTTAGAGGTATGCCTTAAAAGCATAAGCTTGTATTCAGATTACTGGGTGGAAAAGGTTAGGTTTTATGCTGACATTGGAACCAGATGTTTAAGATTGTGCATGGCTCGTCATATTTTATTATAAGAGTGTATGTTTTTGAAGGGCATGTAATCTTGCATATTATGGTCATATGCATCAATGAGTTGTTGCCTGTTTTAACATGCTATTTATTTTTACAGACGTCAACGTGAGGCAGAGTTGAAGCTTTTAGAAGAAGAAACAACCAAGAGGGTTGAAGAGGCGATTCGTAAGAGAGTTGAAGAAGCTCTTAATTCAGAAGATGTTAAATCTGAAATTCAAAGAAGAATAGAAGAAGGGCGGAAGAAATTGTTGGAAGAAGTTGCAGTTCAGCTtgagaaggagaaagaagaagttctttctgaagaaagaaagaaggaagagcaagcacgaaaagaaagagaagaactagatagaaTGCTAGAGGAGAACAGGCAGAAAATTGAAGAGGCTCAGAGGAGAGAAGCACTGGAGCAGCAGCGGAAGGAGGAAGAGCGTTATCGTGAACTAGAGGCTCTTCAACGCCAGAAGGAGGAGGCCCTGAGGCGTAAAAAACAGGAAGAAGAGCAAGAACGTGCAAAACAGATGCTACTTTTAGGGAAGAACAATTCTCGTCCAAAACTTTCTATATCATTTGGTTCAAAGTGATTGCTACTTATTTTTTTAGTAATCTCTTCCAATAACACGGAAAAGTTCATTTGAGTTAATAGCCTGTGTCATTGTTACTGAGATGCCAAATTGAAAGGCTATTGGCCGACTGCCCTGCTTTTGCTGCCTCAAATGTACAGTTATTTGAAAAATGAAAAAGTGATATCTTAAGCAACCCTGTTAATATT
>transcript/130_2
ATTCTCATTTCTTCATTAGATTGGGTTAGCTAATGTTAGTGAAGCTTTTCTGTCGATTAGGCTGCTCCTACCTCTACTGGATTACAACGCTGAAAGGGGCGTGGATCCACTATCGCTCACAGACATATAGACATAGATTCGCACAGGTTTAAGGTTCTAATTTTATTTTCTGTGTTTGTTTATATCCCTATATAATTATCCAGGGGTTAGGGTTTTCTTGACTCATTTCTTCAACTACCAGAGGTGTCTCACACAGATTTTAGGTTATAAATTATTTTATATGCCTGATAAGTTTGTTTATACGTCTGTGAAATCGCTCAAGAGTTAGCGCAAGCATGTTCTTGGCAGGTTCATTGTTGGCAGGAGTTTTTTAAATTATCAACTGAGATAATCTCACAAGGGTTTGAGGTTCTAATTTTGTTATGCTTAATCTTGCCCATATAAAATGGTTTAAGGGTTGAGGCTTTCTTGTTGAGGATAAAGCAAGCAGAAAACAGACTTGGATACTAAAACCTGTTTTTGATTGTGTGACTGGAAAATCGTTACAGGGTACGATTTCTTGCCAAGAGCATCTTACAGGAAGTTCCAAAACAATCGTTTCAGAGCTAATTGATATTATTTGAGGCCAAGGCTATGCGTTATAAAACTTTTTATTTTTTCCATATCTATTAAGTTGTACCTTGTGCACTTTCTTGTTGATTAGTTGTTTTGATCATATGTTTATTCAACTTGGGACTGCGGAAACTTGGGACTGCGGTTGGGGTCTATTTGCGGAGATGGCATTGTAGGAAATGTCTAATAGTATTTCCAGACACCAGATTCATGGAGACAGCTATGCTGTTGAGTTTTCTTACAACTGGTGATATCCACTTTATCTCAAgtttttgtttttggttggttttgaatactttggtttttgAATACTTATCAGCTGTTCATTGAGGATGCCCATCTCTATGGTTGAATTATTTTAATTATGGATATTTTAGAAGGGGCAGTTTAACTAAGATAGTTGTTTTAATTGGTCTTTCTCTTTCGATTGAATTATTTTAATTATGGATATTTTAGAAGGGGCAGTTTAACTAAGATAGTTGTTTTAATTGGTCTTTCGATTGGGGTAAAGTAGCATATTAGTTGAAGTCATCTGGCTCTGTTTCTCATTTGTAAATCAATTTCCATGAGATGGCATAGCATTGGATTTTGCTGAATTGGCTTTGGTTTAATGAGTAACCTATACCCTTAGTAAGACAATCGCAAATGTTTTATGATCTTTGGTTTGCTGAAGTTGGTGGTCGATTTAATACTGGGTATTATGTAGTGGTTTTGATAGGCCATCCTGTTCAAGCTTGTGAGCATCTTCAAACTGTCCATCAATATTGCAAGAAGTATAATTTGTAGTTGGTTACAGCAGAGCACGCCAACCGTTCTTACATGACTTGAGAGTTGTTTTAAGTTGAAGCCAGAATAGAGGTATTTTTCCTTGCGTCAGTTTCATAGAGTTGTATTCCTTAATGCGCAGTAACATTCCGCTTCCTGTTTTGAAATGCAACTGATCCCACACAGGATGGGGGACATTCTATTTTCAGTTTTATAGACATTTCTAATGGCAGAAACGAAAATGCCATCTTTATGGCAATTATTTCAATACGGATACGTCAAGCAAAGCAGCTAAATAGGTATTTTCAGTGGTCCTTATTTGTTTTTGCCAATGAAtttttttttATTGTTTTCTCGTAGCTTTATGGTTTAATGAGTTCAATGGTGGTATGCCTAATGATGCCCCTATAAAATCGTTGAAGGGCCGAGGCTTTCTTGTTGAGTATAAACGAGGCTTTCTTGTTGAGTATAACGCAAGCGTAAAATAGACTTTGAATCTAAAACCTGTTTTTGCCTGTGTGACTGTAAAATCTTTACAGGAAACGGTTTTCTTGGCAAGAGCATTCCATAGGAAGTTTCAAAACAATGATGTCAGAGCTAATTAATTCTATTTGAAGCAGCTATGGCTTTGTAAACACAGTTTGTCTTCGAAAGTACCCTGTGCACTTTCTTGTTTATTAGTCGGTTTGATAATATGTTTATTCAATTTGGTGGTGAACATTCAATGCTAATGTTGGATGAACTTGGGACTGCTGTTGGGATTTTTTGTGCAGATGCCCTTGTAGGAAATGTCTAATAATAATTACAGTTTCATTGAAACAGCTCTGCAGTTGAATTTTCTTACGACTGGTGATCTCCACTTTTATCTAAGttttttttttGTTTCTGGTTGGTTATCAGCAGTTAGTTCATTATCTCTCCATGGTTGAATTATTGTAATTATGAATATTTTAAAAGGGTCAGTTTAACTAGATAGTTGTTCATCTGATGGATCTTGACCAAAATAGAAAGTTTCTTTTAGAAAGTTTTCTGGTTCTCTTTCTCATTTATAAATCAATTTCCATGAGATTGTTTTGGTTTTGCTGAATTGGTTTTGGTTTACTGAGTAACCCATACGCTTAGTAAGACAACTGCAAATATCTTACCATCTCTGGTTTGCAGAAGTTGTTGTTGGATTTAATACTGGGTATTATGGAGTGGTTTTGATAAGCCATCCTGTTCAAAAGTGTGAGCATCTGCATCCTCCATACTGTTTTGATATTGCTGAATTTGCTGAATTGGCTTTGGTTTACTGAGTAACCCATACGCTTGGGAAGACAACTGAAAATATCTTACAATCTTTGGTTTGCACAAGTTATTGTTGGACTTAATACTAGGTATATTGGAGTGGTTTTGATAGGCCATCCTGTTCAAGATTGTGAGCATCTGCCTACTGTCTTGCAAGGAGTATTATTTGAATAATGTAGCCTCTTTTGTGCAAATTGATTTTGTTGATTTGAGTGGTTTAGGGCTTCAGTATCGCTCCCTCAATTGCTGGTAGTTTGTTACAGCTGAGCGCGCCAACCATTATGGCATGGCTTGAGAGTTGCTTGAAATTGAAGCGAGTAATAGAGGTTTTGTGGTTGGAAATTTCTAAAGCCAGTTTCATTGAGTTGTATTCCTTAAATGTGCACTAAAATTCTGCTTCCTTTTTTGAAATTCAACTGATTCATATGCCGTGGCTTTCTTGTTGATTGGTCGTTTCTGATAATATGTTATTCAACCAAGTGGTGAACATTCAATGCTAATTTTGGATGAACTTGGGACTGCTGTTGGGGTTCTTTGTGCAGATGCCCATGTAGTAAATGACTAATAATAATTCTAGACACCAGCTTCATGGAGAGGTTCATGGAGACAACTCTGCAGTTGAATTTTTTTACAACTGGTGATATCTACTTTATCTAAGGTTTTTGTTTCTTGTTTGTTTTGATTATTTATCAGCAGTTAGTTCATTGGTGATGCCCATCTCTGGTTGAATAATTTTAATTATGAATATTTTAGAAGGGGTAGTTCAACTCGGATGGTTGTTTTAATTGGTCTATTAGATTGGGTTCGTCTAATAAAACTTTACCAAAATAATTATGAATATTTTAGAAGGGGTAGTTCAACTCAGATGGTTGTTTTAATTGGTCTATTAGATTGGGTTCGTCTAATAAAACTTTACCAAAATAGAAAGAGTCTTTTGGAGAAAGAATTCTCAGTTGAAATCATCATGAAGTCATTCAGCTCCACTTCTCATTTGTAAATTAATTTTCATGAGATGGACTTCAATATCGCTCCCATAATTGCAGGTAGTTGGTTGCAGCAGAGCGCGCGTGAACCATTATGACATGGCTTGAGAGTGAAATCATCATGAAGTCATTCAGCTCCACTTCTCATTTGTAAATTAATTTTCATGAGATGGACTTCAATATCGCTCCCATAATTGCAGGTAGTTGGTTGCAGCAGAGCGCGCGTCAACCATTATGACATGGCTTGAGAGTTGCTTGAAATTGAAGAGTAATAGAGAGGGTTTGTGGTTAGAAATTTTTTGCGCCAGTTTCATTGAGTTGTATACCTTAATGTGAAGTAGCATTCTGCTCTTCCTGTTTTGAAATGCAACTGATCCATATGCTGCGGGACTTTCCTCttttcatttttaaaggcaattttttttAATGGCAGAAAACATGTCCATCTTTATGGCAATTATTT
>transcript/525
ACGCACCTATGTTTTGGTCAGCTCTTTTTATGTATCTCTGTCCCAATAGTTTGGGCATTACGCATTATAAATGGTATAGATACGAATAACGATGATGACTTTGAGTTCTCCTAAAGGATTGAGCACTCTTTTTCATCCAACCATAAAGGAGGTAAAGAATGGGTTCAGACCCAATAAGGGGATGAATCATTGGGAGGAGCAGAAGCAGAAGAAGGATGAATCGAGATATCTGAAACTACAAATTAGTCATTATTCACCATAGAGCAATAACCTGCATCTATTACGAAATGCACGAGCGATTCCATCATAAAAGAATATCATCCCCATGCATGATTCCGTAGGTTCTGTACCATTGTTTATAAAAAACATGAAATCGTTTCGATTCTAGTTTCGGATCGGAATGGATGGATTGGGACGTTGATAAGGTTGAGCTACCGGAAATATAGCATAATGGTAATGCTGAAGTTTATTCAGGATCCTTACAAAAAATGATGAACTAGAATCCTTTTCCAGTGGGAAGGAAGGCGGAATTTCGTTTATAGAGGAATGGTTTTTCTAAATTCCCCATTTCTCCAGATTGGCTGAAGGGAAGTACTGTAGTGGAACTAATTAATGACCGTGTCCCTTTCTACGACCACCCTTGGGAGTACCCGAATAAAATGATTTATTTCGCATCACCGTTCTCCAGGGTCCTGAAGGGTGGTGTCGTATATTCGCTCGTGTTGTGCTACAGATCATCCAAATCAATTGATGTCTTTGATTCGGATGATCCAGAGGAATCATCATTGGCTATGCAATAAAAACTTTTGGAATGACCGGTGGAGATAGACTTAGCTAAAGAAAAAGCTTTTATTGCGGCCCGATATGCTTTTCCCTTCCAAACATTTTTACGAATTTTTTTCTTGGATCTAGAAGTACGCTTTTTTGGAACTGCCATAAGGAACAATGGGTTTAATTAATATATTGTGATGTGAAAGACATCTTATGTATTTCATTTATTCATTTCTCTCGTAGAGAACTCCGCATATTCTTTATCGGAGTCTGCTGCAAATTGAATCAATCCATTCTCTCGACGAAAACGTAAAATAATAATGGAATCTACCAATTCAATTTCCAGGTAAATTTCCATGAGATATTATCATCCATTTTATAGAATATATTCATATAACGATCGATATCGAGGGAATATCTTTCTCATCCTTCTTCGAATGAGTTTCATTCGGTCCTTGATTTTCCACGATCATCTCATCCTTCTTGTTCCTATTCCTGTAATATCCTGAATTGACACTAATGGGATCGGAATGCTCTATGGATCGATTGTAAGATCTTTTCAATTGGAAAGACAGGAAAAGATGCGGAAATAGAAACCAATTTTTGGTAAAAGGTTTTAAATATTCTTCCGATTTTTCAGTTCTGAGTTCCATAAAGTTGATCTGTATAGGAAATAGTTTCATCAAAGAGAAATTTTTTCTCTCGATCATACTACTTTTATGATTGAAGTGATATGTGAGAACCAATAATGTAAGTACTACTACACCTTTTATCACAAAATATGGATTGCTTTTACGTAGATCGCGTAAAAGCAACGTACTGAACAAAAATTTGTTTGATGGAAGGGCTCACATACATTCAGAATTGTTTTTAGGCATAACTTGAACTTGTATTCATTCGCTTCGGCCCGGAGCTAACTTCCAGTATAGCCATCCATACCCTATCATGTAAATACCACGAGCCTCCCACGATACGAAAAGTCATaaaaaaaaaTAGATAGATAGAAGGGCTCACATTAGGTTTAGGGATAATCAGGCTCGAACTGATGACTTCCACCACGTCAAGGTGATACTCTACCGCTGAGTTATATCCCTTCCCTACCCTCATCTGAAAAGATAACTGACTGATGAATAATAACTTACCAAAGGGTCGAGAAACTCAACACCACTATCCCACTATTTTCTCTCGGACAACTTGAAGCCAAACCTTCCTTCTTTTCATACTACTACAAAAAGAAAGAATGAGAAAGAAAAGACTAGATACTAGTCTGAGTTAATTCTATCGAAAATAGTATTTCCTACTGATTTGAATCATAACATATGGTCCCGTAAAATCGGTAATATTTTACCTATCTTGATCAAGAAAGTTTGACATGAACATGAAAAATAATTTGTTCAGCATGTTTGATCCGATCTAGCACTAGTACGTGCGAAAAGGACTCAGGAAGGATCGAGTAAAGATTATACGGAGATGATACGGATCAAATTGTTCTTCTTGCACCAAGGATATTACTGTTTCCGAAAAATAAGATCTACTTTTATATATTTTTCCATTCAAAAGTTCCGATGTGTTTCCACTTCGAGACCTCAAAAATGACAAAAGTACTTTTCTCAGGAACACGTACGGGATCCATCATTACAGAACAGAAAAGAGAAGACCCAACCGTTAACTACTTAATATAAATACATTTACATTCTACCGGAACAGAATTTGTAGCTAGCATCGCTATCCTCTTGCCTAGCGGGCAAATATTGACTTCCCTGGATGGAAATACTTCTTAATCTGGATCGATGTGAGAGTACAACTACATTTCCAAAATCCATGTTGTTTCTTCGGAACAGGTTGACCCCTTCGCTCTCTCGTGGTACAATCCTCCCTTACTTTACTTTTCCACCGATCCAGATATAGGACTGATGCAGTTCATCAGTTAATGGAGAAAGGACTCACCGAGCCAGATCATTGACTAATCAGATCAAAAAGAACTTTCTTTTCCGTATACTTTCTCTGGCCATATCAATTGCTATTTGCGGGCCTTACGCAGTCGATCATATCTCATATAGATATGGATCTCTTCAACATAGGTCATCGAAATGATCTTGGACAACCCCAACCAAAGCACGAAAGCCAAGCttttttttGCATTAAATTGATTCCTGTTCGAATTCGAACAGTGTATAACCACATGGATAAGCTCACATTAACCCGTCAATTCCGAATCCAATTTGTAATTTGGAGGAATGATATATCGAGATATCAAGAAGGAATTAGCATGTAATACAAAAGAGTATTTATTCAGATCCTATACTTATAGGATGGGAATAGAGAAGGAAGAGGAAATTCCGAAGATTTTGCATAATCtttttttttCTAAAAAAAGATTATGATTCATTAGTGTTTGGTTAGAACACGAAAACGTGTTTTACTTAATTGGTTCCAGTTACTCTTTGAGACATAATGCATGAAGGAAGGGAATATGTTCTCGAACAACGAAAAAAATCCAATTTATCCTACTTCGAAAGAATCGAACGAGAAGCCGTATGAGGTGCAAATCTCATGTACGGTTTTGTAGAGTGACAGTGAAGACAACTTATCTGTCAACTTTTCCACTATCACCCCCAAAAAACCAAACTCTGCCTTACGTAAAGTTGCCAGAGTACGATTAACCTCTGGATTTGAAATCACTGCTTATATACCTGGTATTGACCATAATTTACAAGAACATTCGGTAGTATTAGTAAGAGGAGGAAGGGTTAAAGATTTACCCGGTGTGAGATATCACATTGTTCGAGGAACCCTAGATGCTGCCGAAGTAAAAGATCGTCAACAAGGGCGTTCTAGTGCGTTGTATATTCTTACTTATCTAAGACTTGTATCATTTCATGATGATACCATGTGAATTGCTAGGAACATGTGAAGTATGTGGCTAACCTAAGAACGAACGTTTTGTAAGGGGACTAGAGCAGGCTACCGTAAAACAAACGATCTTCCTTTTTTTAGGAGATTTGGAACTATTATATGTCTAAGGTTTAATATCAAAATCATTTGAAAAGTTTTCCCTGATTGTTTCAACAGAAAATTCAAAATACCTTGACCTTTTTAGAACAGGTTCGAGTAAAATAGCAATGATTTGAAACACTTTTTTATACACTATTTTCTAAACCTAAGGACTTGATCGTATAGATATGTAAAATACAGGATTTCCAATCATAGC
>transcript/659
CACACTTATGGAAGTACGTATTCAATTGGACGAGATTGCAGTTGGGAGATCAGACTATCTGGCATGCGGGGTATGAAAGCAACACTAACAGAAGCTTTGAGTAGCGTGGAAGGCAACAAACAGTAATGGCATCCATTCATTGCCTGTGGCCGCAGTCTTACGTAATCCATCATCCATCACGAAAGGGCATGTCAACTTCTCTACGGCTCAAATCCAGAGTCCAATGTGCCATGACAGGTATGCTCCCACAGACCCATTTGCTCAAACACCAAGTTTGGAAGTTTACGGGCTTCGAACTTGTGACCTGTGGTCACATGAAACCTCACTTCAGTTAGGAGATTTTTGTTTGTTTTTAGGGTTGGCACCACATTGATCTTTGATTATGGATGGCAAATTGTTGAATTTTCTATGTATATATTGTCAAATTATATCTGCCACTAGCTGCATTTGTTACTTCTAATTAGAGAAATCTGTCCGGAGGGGCCGCACTGCATGGAGCAGATTTCATTCGACTTAGTTGCCAGGTCTGACAGATAGCTATGCCACTAAAATCGCCGGGACTTGGACCTGGCCTTATTCCTTTGGATCTCGCAGATATTTTAATACTCCTCCGACCTCACCTGTGTACCAGTGTTACCAATGCCCTGTTGGAATCTTCCCCTGAATTTGAAAGCAAAAACAATAAAAGTACTCAAAATTAGAACAAATACCACAAAATTAGAAAGCGTTATACCAGAGCCTGAAAAAATGTTGCCAAAGGAAGTGGTTAAGTAATGAAGGCAGGGGCGTCTTAAGCCGTCTACCCAGGTTTGATTCGCCAGGAGGCACGAGTCTGCAGTTTGCGTCAAGTTTAAGTCTTTGGGGTGATTTTTATGGAAGAGTACCTCCGGTCGCAATAGCTTAGCCAGTGATCAATGGCTTGCCCTTCGATGGCTGTCTCGCTCGTGAAAATGAGCCACTTGTGTCGCCTAAGGTATTTGGATCAATTGTGTTACCAGTTTAAAGGGAATACATTAAGAAAAGTACCAAGAAAAACATACTTGCCTGCAAGTCTGATAAGCATGTTCAAGGCAGTTCAATTACAAGATGCAAGAATCTCAATATACTACAACAGAGCAAATCTAGTAACATTGATATGTGTCGCATCGGGCTTGTACACAAGATATTGAAATATAGGGTTCGGTTCACTGTTGGAAGTGTTTTCCAAAGCATAATTGTGGATCAGAATTTTCTCATTTACTGCTAGAGTTCTGGGCAAAGGAAATTTTGGTAGATATACGCAATCTGCTAGGTGATTATACAAGCTCACCAGACATTACAATGGCCAGGAAAAAGATACACAAATCTCCACATATAACTGGAAACTACTAGAATGCTTGGGGAGTAAAGGCATCGATACCATATATATAGGACTAAAGCAATCGACGATGACTCCTCTCCTCACCTTCACTGGACTTATCGATCCCAACGCTATTGGATGTGTTGTATCCTTTATAGGTAGACTCAATCACATCCTATTATGTGTTGGATGTAGAATGAGTTAGATTCATCTCAGCTTTGTACAAATATGTGATTTATTATAATCAATAAAGTGTGTGCATTCTTTCATGTTCCTGGTTCAAGTATTCAACAAATAGATACCCAAAAATCTGACGTCACTGTGCTTATGTAGCTACCTGAAAACTTCAAGTGTTGCTGGTTACATTGATACCTCAGATCCAATGTTGCATGGATTTCAAGGTTTGGGATGATATGAACAAAAGTGGAAGAGCAAGATGAGAAGCATAATGAAGTGACAGGCTTCTGATTGTGCTAAGAACATAATCTATTCAGAAGAATTTTCTGTCGTCTCATTTTGTCATTTGTTCCTGTCAAATACGGCTGCAAACCATTAGCTACTCTTTTGTACCTGTTGCCGCCTAAAACACACTTGATCGTGGGAAAGTCTTCCAACCACTAGGTGTGTTCCTGAGGGCAACTATGAGTTTAGAACCCAATGTCACCTCGATTCCTAACTCCTCTGTTTAGACCCAACTCCTAAAAAGGTCAAGGGGGTAGTCCCTATTTACTATGTTTCAAAGGTTGTGTTTTAGGAGTTAAAAGATCATTAGATTAATTTAAACTTTATGGCAATCAACCATGCAAAAATGCAATAATTTTATATGACAGACAAATCTTTCTTTTTTGTAAACCAAATATAATTGCAAGAGAAATATAGTATTACTAAATCAGTGATTGCCTAAATTGGGCTATGGAGTCACAAGCAAAGGTTACAATGAAATTGCCAAAATGCACATATTGTTGTAAATCATTTGTTCTCCACAATAATCAAAATACCACATTCATCAAATGTAAAATACTTTAAGCAAATGAACTAAAGTGTACGAGATGAGCTTGAAGTAGAACTGAATCAAATAAACAGACCACAATAGTAAATAAAATGAAAGATCGTGATGTTGTGCAAGCGGTCCAATAGATTTTAATTTATTTTAAGGTCTTTCTGTAAATTTTCCTTTAATATTCAACTAGGGCTAAACAGTGCATGCGAAATATCAATTGATAACCACACATGAATATCTTTTACAGTATGCAGCGGAATATAAAACTGAGAAATAAATCACAACATCGCATCACAATATTAACACTATTATTTTGGGTATGGAAACCCCCGAAAAAACCCAAGATGGGAAAACCGGTGCATCAGTCAGTTATAGATTTTATTATGAGAAAATATGGAACTTTTACAATTACTGCAAATTCACCCAAACCTGGCGAATGCAGTACCCGACAGAATCACTGGGTAAATCCCAGCTAAACCTGAACACCCTCGTGTGTGAGTGTACGGCCCAGCTGTACGAAGCTTGATGATCCTGCTGCTCAATCCTCCGTCTTCTCAGCTAAATCCTCTGTCTGACTTTCTCTCCTTGTTTGTATCTTGTCTCTATTGGAATACAAGTGTGTGTGTTCTCTCCACCAATTGATCTCTCTTTTATAACTTTAGGTAAAGCGAAAACCCTAATTTCACTTTCACTTTAACTAGTGGTAAAGCAAAAACCCTAATTTTACTGTCACTTTAACTAGTGGTTTACTAAAGTTAATTTAGATCACTTTAATTTATTTTCCAAAGTAAACTTAGGAAAAGTAAATTAAATACAACTGGTTTCCTAATTTGAGTCTTCTGCATGCAAGACCACATGTATGTAGGAAGACCTTCCTTGTTGCTACTAGTTTAACACTTTCTTCAACTTGGGGGATTTATGTGTTTGCATGAGAAAATAAACGAACTAACTAATGTGTCTACCTCCAACCCTTATCCCTCAACTGACAGAAACTGTTGGGTGCTCAATAAGAGAGCACAAGGCTGCCTCCTAGCTCCATAAGTCGGTCCCAAGAACTAGCCGGTTGCTCAACAGGAGGACACAGAGTGCCACGAGGCCCCCAACGACCTCCACCCCTCTAGCTCCACACACCAATCCTCTTTTCTCAATCTTGCAAGAATAGATTGAAATGCCTATTATTCTAGCCAACTCGAATTTTCTCCCTTTCATGTCACCCAGGGGCGGACTAACCGGCAAGGGGAGTGAATACGGGGCGAAGATTGGGGAAAGGTTGATTTTGCTTGAAACAACGAATAAACAATTATTAACAATGCAAGGCAGCACGATATTGCAAGGGTGGCATAGCCAACTCACTTGCAAGGTGTGGGCATTTGAAAATAACAAAAAATGAATGCTTAGCCAGCATGATTTTGCAAGGATGGCATAGCCAAATCACTTGCAAGGTGTGGGCAAAATGAGATTGAAATAAAATAGAATACTAGCTGACGCGATTTTGCAAGGATGGCATAGCCAAATCACTTGCAAGGTGTGGGCAAAGT
>transcript/689
ACATCTCTCGGGCTCTTCTCTTCGGGTTGCAGAGAGTTGCATCGGATTAAATTCGGGTTAGTCTGTTTTACATCGTCGTTTCTTTTACCAAGGTTGTGCTTAGGGTTTGGCCTCTTCACCATCAGGGTTGCAAGTGAGAGCAAGAATGGCGGGGGCAGCTAACTACGCATCTGTAGCTCTCTTAGTCGCTGCGATGATAATGGTAGGAGCGGAAGCAGCAGAGATTAATGCGGCACCATCTCCCAGTCCGACAATGGATGCGGGTGCTGCTGCTTCTATTTCCTTTCTTCCCTCCGTATTCGCCGCCCTGATGGCCGCATCATTCATCCCGTTTTTGGCCTCTCGGCTTTACTGAGATGTTGCCTCGCCTTTTATGATCCACTAGGAAATGCGATTACTATTTTCTTCTGAAATGTATTGTGACATTGTGGCTATGGATTTGTTTTGGAGGTTATTCTTTTCTGCACGAGTAGCGCAGCATTTCTATCCTGCACACGGATTTCTTCCTTCATTGTTTAGTCATTTAGGGAATAAAGGTTCTCCTCACGTTCCTGTTTAATGGATTTTCTTTGAAGAAATaaaaaaaaaTCATAATCTTGGAATTCGCTTAATTGGGGAGTATTTGTGAATATCTTAGTTTAAGCAGAATGTGCGGTAGGGGTAACCTTTGTAGTCATTTAATTCAGTTTCTTTTTTCCCAAATTAATTAGCTCAAAATGTCATGGTATATATTATTTTTCATTAAAATGTCTTCCATAGAATGGAATTTAAATTCCTGAATCTTGGTCATATAAACTGCTCCACTCTGCTCTGAATAAGTATTTTCCATCAAAATAAAACAAGGCTACCTCACAACCTTCAAATATACTGTTaaaaaaaaCCTTATAAATGTAAGAATTACAATAGTTGAATTGATATTTTTATTCAATATAATGTCAAGCTATTAAATAAATTTAATTTTAGGCCGTTCTGAAATCTATTTATTGTATATTTTTTATTTATTGTTTTAAGAAGGATAATATAAAACTTTTAATCCTTGTTTCTGAGGTTATGCTTATATTTATTAATTATTTTTAAATAAATTTGAATATTCAAAAATAGGGACTAAGCTTTCTGctatataatctatagttatatattactattatttaatattaataaaattttaataagaattaaCTTGTTATCTTAATACTCAATGATAATAAAATTTTAATATAGTAAGATGCTATCTTTTTATTTTAATATAGTAAGATGTTattttttttaaatagtttttttatttAAAACTTTGGTATAATCTAAAAATTCAATGATTTAGGTTGGAATAGGATGATTTTTTCACCCTGATAATTGAATTTTTAGACATCATCCAAAATTTCTTTTATAATTTTATTTTAGTCTTATCATAATTTTACTATATCCCTCTCTTCTTCCATCAACAAGTTCTTTATTGAAATTTATAATAAAAAGAAATAGAAGAATCAAACCTTGGTTAAGTATGCATGTTGACAAATTAAATGAAGATATTCTCAAGTCCTTGAAGGTACACAAGATAAATAAGTACAAATCCCTAATTAAAAGTAAAAAGACCACCTATATAAATAAAGATaaaaaaaaaaaaTTTACACTTATTTAAGAACACATTTTAAGAAATTTTGGAAGCAAATTCTAACTTGTAGAACTAAAAGAAATAATAAAATTTCCGTGAAAGAGTTGAGCACCTATATTAAAAATATTTAAGAATCCTCTCATATCATGAATAACATCTTAAATGAAAttttttttttACATATATAAACCATAAAATACTCATGACTACATGACTACCTTACTGGAGATAAAAGGATCTAAATCCCGAGCTTTCGAGTTCCAATGATTAGTTTTCGTTTCCAGCAACTGAGTTCTACTTGGATTTCTAGTTGTTATTGCAATTAAACCAGGTGATTAACTTGTGGTTTATTTAGCCTATGCTAATCAttttttttCATGTCAACACTATTCTAGTAGTTGGACCCACATGGCAAAGACAAATGTAAAAGGTCCGGACTATGCAAAAACACAACTCTAAAGTTATTAACCCTAGTAAGGGTTATAAACTCGGGTAAAGTTCGTTCAAACCAAGGTAAATACATAATGGAATACACCTAGCCCTTGAAAGGACTTTTTACTCTAACTAGGGTTTAACCAAGTGTTTTTATCTTTTTACCTCTATTCGGGCTGTGGCGAGCTGGACTGATGTCCGGTCTTAAGCAATGTTGGACTGACAAGGAGAGTCTAGCAGTAAGATATACCGTATAGAATCCCACTATTCCACTTTTTTCAGCATATATCCGCTTAGTAAAATCCCCGTTCTGTTTCAGCTCTGCTTCGTCGCCAGAGGAAGATCCAGTTCAGGTCTAAAATAGCACGAAGAGGATAATCAGCATACAGGTCTCGGCTCAAAGGATCTCGATTGGAATTTCTTTGGCGTAAAAACAAGGAAGTCTAGGTTTATCAGTCAGTCTTATTAGCAAAAGATGGGTGAGAGTTTTCGGTGGTTTACATTTGCAGACAATGCTGAAAATAAGCAAGTTTTGTTCTTCGTCCACACTGGGATTCGATAGCTGGATTAGTTTCTTTTAATTCCAAGAAAAGGTTAAAATTTGGATTATACTGTGTGTGTTTGCAGGATTGAGTGACCAGCCATCCCCACCACGGATCAAGAGATCCCCTCGTGAGCAAGTATCTTGTGATAAAGTATAAATTTAATTTCAATTTTGATGGCTTAGATTTGTATAGTTATATTTTTTATGCACTAATACACGATGCCATGAATATGTATGCATGTCCCACCACATAGGCATGTCAGTGTCACTATCTCTCCATCGACTTCTTTTTTCCCACCATATATGCCAGGTGTAGCCCCTGGCATACATGTCCATTTCTTTGCATCCCTCCTCACCCCTTTCCATCCATCCCTTGCCTCCCACCCATCACCACACTTCCATCCATCTCTCTGCCCCGCAACACCCATCCATCCTCTCCCTTGTAGTTTTTTCATGTTTTTACCCTCCCCTCTCTGACCACATTAcaccatccatccacattcacccatccctccaccccatcccagacctcatccccctcctccaTATTCCCCCACCACCCTCATTTCCTCTTCTAGGGTGGCCCGTTCCATTCTACATCATGTTGGCGTTTATTGCCGTACATCACCACTTCTCCCACTCCAGTCCATGCCCTCTCCCATCGTGCCCCCTAGTGCTATAGCCAACATCGATATGGCTACATCCTCTGCTATGCCATCCACCCTAGCATCAGAGCAGGTTGTACAACCCACTGCTCCACCACCCACCCCTGGGAGCAGTCGATTGCTCCATCTGCCAGCTCCCAGGACCAGCGTGTTGTGTTCACAATGAGATTGATTAGTTTATGAAAATATTGTTCAATATTAACAAAAATTAACATAGCAATAAATTGTATGAGTTATCTTAGTGTTTAAATGTTGCAGGGTGGCATTGCTGAGAGACTTGGATCACGGAGGAGGGTGTCCCGCTCACCACTTACGGTCTCGTCTCAGAGACCAAGGGGAGGTGGTCGAAGTAGCCGGGAGAATCGAGATTCTTCTAGTTCAAAGAAGAGGAAGATCAATTTTGGAGTTGGACTTGGGAGCTCCGAGGGTGGGCACGAGGATTGAGAGAGCCTCTTATGTACACTAGCCATGATGTGGCATTTTGGCACGAGTTGCCATATTTTGGATATTTTTGTATATTAATATATCATTTTGTACTTCTTTACAT
>transcript/807
ACCTTCAACGCCATGGCCGCCACAGCCGCCACAGGCAGCTCTGCGCTTATTCTTGCTCTCTTTCTTTTGCAGTTGCTACATTTAGCCCAGTTTGGAGTAGCGCTCACAGTGCCTGGATATGTGGAGGCTCTCAAAGCCATCAAGGATTCAGTGGATGCGAATTCTATCAAGGCCGGATCGTGTCTCAGCTCCTGGAATTCCTTTGGAGAGCGTTTCAAAACCTTCACCTGTAATCAATACGAACTATTTGCAGTTGCTCCTATATTCGCCGCGCGAATTCCCCTCAGATCGACTTAGCTTGTCCTGGGCTTTCTTTTGATCTCTGTTTTGCCGTACTCTGCAGTCTTTGGCCCAGAATAGGGAATTTGTTTTCTTTCGACGGAAGCTTGGAGTTCAAATTTGTTATACTCAGAGGCCCCTGTTCTGTTATTTCAACGCTGAATTGAATTTGATCTGTTCGAGGTTATTTGATTCTCTTGTTTATGAAAAATGGCCACTTCTACAAGCTTGGATTTTGTGGGTATTGGCGGCGACAGCCCTGTTGCGGGGATTGCCTTCGAAGTAGACGTGGCGGACTCTAATGGGTCGCCCCAAAGCGTGCCAAAGAGGGTCATAAGAGGGTCAGACGTTGCCTCTTGGAGACACCTGAGAATAATCCCAGGACGTCATCCAGTCTTGAAGAAATTGAAGCTAAGCTCAAAGAAGCCGACCTCAGGCACCAGCAATTTCATGAGTGGTTGGAAAACAAGGCTCGGCCAAAGCCTCGAAGTCCAACTCGGTCCGCAAACTCTAAATACTTGGCACAACATCTCGAAACCAAGCTTTATGCTGCTGAGCAAAAGAGAGAGCTGATTTCTGGAGGGAAGCTTACATGCTTGCACAACTCCATCATCCAAATGTTGTTGCTTTCTATGGCATTGTACCAATGGGCCAGGGGGAACCTTGGCGACAGTAACAGAATACATGGTGAATGGCTCACTCAAACAGGTCTTGCAGAAGAAGGATAGATATAGGCCATTTGATCATCGGAAGCGTTTGATAATTTCAATGGATGTTGATTTTGGGATGGAATACTTACACTTGAAATGTGAGAATCTATTGGTAAACATGAGAGATCCCCAACGTCCTATTTGCAAGCAATTTCATGAGTGGTTGGCAAACAAGGCTCGGCCAAAGCCTCGAAGTCCAACTCGGTCCGCAAACTCTGAAGACTTGGCACAACGTCTCGAAGCCAAGCTTTATGCTGCTGAGCAAAAGAGGTATGATTATGCTCAAATAGTCCTCATGGGTTTCGCTATGTTTGCTGATTTTGAATTTTAGCAATTTTGTAGAAATATACGGGTTGCATATTTTTGTTTAATTGATGGATAGACAGTCCCATATATTTTATCTGTTCCATCAGCCATCTAAGTGTGTTTATAGTTTGGATTTCATGAGTGACTGCATATTGTATTTGTTACATATTAAGACAAGTTTCATCTAAATCCATAAATTTAATACCAGTCTCTTTAGCGATGACATTATGTTGAGTGCTTTGCAGCAGCATAGCATAAGTAAGTTGTAATTGCCTAAGAGCATACAATACAGTTTCTTTGTCTTCTTTGGGCCAGTTTGCTCGGACGTTAGTTGTGTATAGAATAAAGAGAACAGTATCCTGAATATAGATTACAATAGAAACCTGTAAAATTTGTAAAAAGATCACCAACAACTTAAAGAAAAACAAAAGGAAACCATAAATTTAATCATATATTAGCCGTCTTAACCGAATTACTTGTCAAGAATCTCCCATGAGGTAGCCCATATCTTAGATAAAAAATTTCTTCATCGTGACAATATAACCCTTTATTTGTAAGCTTGAACACCAAAGGAATGGATTGGATGGAATTTAAGTTTGGTTAACTGCAGTCAATCAGGTGCAGTAAATTGAAATCATTAGATAGAGGTCATATTATAAGCTTCATTAGTTATGCTTAACAATAAGCATGTACATATGTATGGGTAAAGTTAACTTCGTGCAGTTTTTAATATATTAATTTTTTTCAATTATAGTTAGCACATTTTATGGTAGAAACTCTGCATATTTAATTGATTGCTTACAAGGGAGTTCAAAGAAGGGGCTATTAAAGAATTTCCCATGAAGAAGCTCGTATAAAACAAATTACACTCAATTAAGACAAGCTTAATAAAACAAATTACACTCCATTTTAAAACCAAATAGAGACGGAAGAGAGGGCGCTCTACAGGAGGACAAATTCAAACTTTATGGGAAAGCCATCTGAGCAAGAGCGTTTGGTGAGAGCCTAACTCCTTTCTCGATTGCTCCTTAGCAGTTGTGTTAGTGGCATGATATCAATGTCTATGTTCAATTCTGTTTAGATACTGAGCATATTTAAATAAACTTTGCTATAATTCTCAGAGAGCTGATTTCTGGAGGGAAGCTTACATGCTTGCACAACTCCATCATCCAAATGTTGTTGCTTTCTATGGCATTGTACCAGATGGGCCAGGGGGAACCTTGGCGACAGTAACATAATACATGGTGAATGGCTCACTCAAACAGGTCTTGCAGAAGAAGGATAGATATAGGCCATTTGATCATCGGAAGCGTTTGATAATTTCAATGGATGCTGATTTTGGGATGGAATACTTACACTTGAAATGTGAGAATCTATTGGTAAACATGAGAGATCCCCAACGTCCTATTTGCAAGGTAAAAATGCTGGTCTTTTTAGGAGTTAGCTACTGTGGTTTTGTGATGTCTGTTGGCTACAGTAGGTTTTAACCTGTGATATATGGGTAGAAATGAGTGCTCAGGTTATCCACTACAATTAATTTGTTCATAATTTACAGAACCATATTTGTTCTTCCTCAACCTCACAGCATTAAATATGGCTTTAACCACAGTATAAAAAACACTAATTCCAACAGCCTGCCTGTCAACAAAGGATCCCCGGCCAGCCCAGAATATGATTATAGAAAAACCAATGAGATGGGAAGGCATTCCAAAGGCTGCTGCATACGAGACATTGGCCCTCAACAATGGCGAAAGGAGCATTGAGAGGAAGGCATACTTACAGTTATATCGGTGAAAttttttttCTATCCATATCCATAAGAATTTAAGACTGGCCATCAATTGCAAAATTAAAACAAACTAAGAAAGTTCCTAAACTAAACATATTTTTCGAAGGTCAGGGATTGCACACTTACAGCTCTTTCTCATCCGCAACAACTTTCTCTGCATAACCATCCTGCTCTATCATTGCACAGACTCTATCCCCGACTTTAATCCTGGTGACTCCATTCCCCACAGCTTCCACAACACCAGAGAAATCAGAGCCCAGGACAAAGGGAAGGGAGGGTTTCTCTTAGTATTTTCCCATGATCTAGAAAGCATTTGCAAAGTTTACACTGATGGCCTTAACTCTGATCCGCACCGAGGTGGCTGAAGTCAATTGAGGAACATGGTGATGAAAGGAGAGGAAAATGGGGGAGCTTTCTGAGATGAGAGCAGTAGGGTCTCCTAATTTTCTGACGACTAATGTTTGCAAATAGGAGTGGGGTCAACAAATTTTATTCTAATCAAATTGGGCTTTACTGGCCAAGAATGTCAGAGGCTATATGGTTGTGTTTTATGTTAAATACTATTTTATTTTAACAAAGGCAGAGTAGATTTTTCACCAAACAGACATATTTATTTTTTGATTACGAGGTTTACTATGATCAAACATACATATTCAttttttttATTACGAGGTATACTATGATCAAACATATGTTTCTGCG
>transcript/784_2
CATTTTCATTCATTCTTGTGGAAGGAGTTCATTCATTCTTGTGGAAGGAGTTCTGCTAGGGGGAAAGAACGGGCAGTGTCGAAACCGAGACCCCTTCGTTCTTTCATTTTCAGTACGGGATTTGATCCTTTATTCCTGGTATGCAATCGATCTACTTTTATCTTTATTTGATTTAATAACATCTCTCTGAGTGAGCAGCGAAGGTTCGACTCCATTTCTTGCTGTTTTATAGTATCTGGGCTCAATTGAGGGAtttttttttCTCAAAATATTAGGGCTTCAAGGATTTATTTGATTATATCAAGATATTAGGGCTTCAAGGGTTTTATGATTTCGTGAGTTCTTTGTATTGTAATTGTCTCCATGCGTTTTCTTTTTGCGGCGACGGACTTTATTTGAATTGCGGCACAATCAATGAGGATTTGCTCGTTTTTTGATATTACTATCATATTTGTTGTAAAATACCCTTTCGTGCCAGGCCTTTGTGGGATGAAAACCATTGCCTTATGGATTGTGCACGAAGAGTGTCTATTCTGCCGAAATTGCAGAGGCCTTGCATCCGGGCTTGCCTGCTTCCCTACTTGATATACTGGCTTTGATGAGTTAGCCTGGAGGTATTACAAGATCGCCCAATAAATTTGACGATTTAGCATGTTATTGAGAAACTGAATCGGTATCACGTCAAATAAAGCGCACATAATGTGGCCCTTAAACAGTAACCCGCAAAACATTTAAACTCTAATTTACGGGGACACATTGACCCTTTCTGTCAAAGAGATGTGGCGGCACGCGTTTACCATGTAATTGGGTTCCCCTGAATGTGTGGCATGTGTGCACCCAGCATTTCTTTTTCACGCCCGTGGCAGTCCTCAGCATATAGGGGATGTTTGGGAGATGCGTGGATGTCGTTTGACCCTGGTAGAGGGATAATAAAAATAAGATTTGGCATCTCCTGCATCTGGGGAAAGCCAGGTGCTCTTCCAGCTTCGGGTGGACGAGGTGTGTTAGTAATAACATATCCTACTAAAATGGATAAAAATATGTTTTCCCATCTATtaattaaaaaataattaattaattaccttacctaaatagataattaggcgcataactaaataaaTAACATAGAAAATTATGTACATAACTAGATAGTTAGATACCTAACTAAATAAATAAATAACATAGATAATTAGGTACATAACTAAATAATTAGATACAACTAAATAATTAACATAGATAATTAGGTACATAACTAGATAATTAGGCACATAACTATCTAAATAAATAACATAGATCATTAGGTACATAACTAGAGAATTAGGTGTGTTATTGGCTGGTTAGAAATTTCATAATTTTTAACTAGAATTTTTTTAGCTTATTTTATTGTTTAGTGACACATAATTTCGGATGTGCCTTAATTAGTTCAGCTTCTGCTATCTTTGAAGTGTAGACCATGTGAAAACAGCAACACATTCTATGTATGCTTGTTAGATAATGATCGTGGACACAAAATGGCCAAGTATTTATAATGCATGGACAGGTATATTTTAACTTTATACAATGCTGTTTGTTTTGAAATTATATATATATTCTAATCGTTTTATGCACTTTGCAGACACCTCTGGATTCTTATGGAAAACAATACGCAAACAATTACGAGGCTGATGTCAAACAGTGCGGCGTCTTGCTTGCTTGGGCAGCCTAGGATGTCATGATGTCCAACCTCTCGGACATTGCAAACTGTCATCAGTTTATGAGGGTGATATCTTCATTGTGACAAAAGCATGTCATATTTTCTGGGAGCATCTCTTTTAGGCAAAAATTAAAATGCCTTTTAGAAATCATGCCACTTATGTTTATTGGCAAATGTTGTTGGGATTTGTCTGGCATCAAACAAGATAAGTGCTGTATAAAAGTCAAGATGATGTCGTCTTGGGACAGAGTATATGTGTTACTAGTCTGTACCCTGTGtttttttttGCAGGCTCTTGCCTATTTGCTTTTGTAATTTACTAAGTGATGTAGCTATCAAGGATCTTACTCCGTTGGGTGCGCTCGCGGGGTCGGTCCACAAATAATAAAATGATAtttttttggtttttGGTGGGGGGCTTTACCCCTGCCTCTGTGTGTGTTGTGGTTTCTTGTTTGACGGTGTGATTGTGTGATGTTTTTGCTACAGATGATACTGATGGGGAAGATAACTCTATGTCTGTTGTTCATGTCATCAAATTAAGTTGCTATTGCCATGATTTTTGTTACCAACTTGGTTGCATATACAGCAAGGAATTAATTCTTCACACAGCATCCATTTATGATGAAGCTATTTGTGGGAGTTGTATTGGATTTGATCATTATTGGTATGAACAGAGACTTAGTCTTATCGATGCTGCTTGAAGCATTATATTTTCTCATCACTGTAAGGAGCACTACATTGTCAAAGAGCAGTCTGGCCAGTTAATATCTACAAAAACTTAGCAGCGAACATGACTGTTTCTTTCCAACCAATATTACAGCTGGAGGATTAACATCTCTGTCAGTAAATCCAGGTGGGTGGTAGTTCTCAATTGCTTTGAACATTATTTTATAGTTATAAGTAACTCAGCACAGAAATAAAGCAGAAAATGGTAATGGTTATGCTAGGTAAACGATAGGTAATGGCTATTGTGGTTAGTGTGATCAATGTGGCTAAAGGTTAATAATATTGATTGACATTTTAGAGGCTAACATTTCCTATTTGCGCCTAAAGTGGTTATTTAATTTATAATTGAGATTTGCCCAAGTTTGGACAGAGATGAGATGTTTTTTTATTATTTGATAAGAGGAGAGTTGCTCTTTTATCAGGAAAACATACACGAACATAAGAAGAGTTGCTCTTTTATAATTGATGTCACCAGTTAAAAAACGATATTAAAAATACAGTCTTCAGTGTTTATCAGTGTTGGGCCTCATCAGAGTGCTACCTGTATTTTTCGGCTATCCAAAATTAGATCTTCGTAGGACAAAAGTGATTTTTTCTTACAATATATCTTTTACATCAATGATCTAAATTTCACAAAAATCAGACAAAGGAATATCCAAAGGAGGAATCGTGGTTCCTTCTTGAAGTTCTTCCAGACGAAGAGCCCCAGGATGCAATAGCAGGCCTTGCTTTGATAAGGAATCCACCTCCGGGTTAAAGGCCCGATAGGATGTGCTTGAAGTGAATTAACTGGAAGGAGGACCGAATCTGTTTTAGCTTATCCACCATGTAGCAGAGGCCAATATTGTTTCTGATGACCTATCCCTGCATAACATTAATTACCAATAGAGTCTCCAAATACCTGTATCCTGTTAATACCACATATTACCACATACCTGTATCATGTTAATATCACATCTGTATGCTTGGCCCAGCAGAAAGAACAGTCCTTTGAATCCAGCCCAATTGTTAGTGATCGGACCTAGATAACCTTTCCCAAAAAAGAAGTGATTTTTTGAAAGGTACAAGGAAAAACCAAAACTACTAGAAGAATTTCTGTTCTGGCTGGCTCCATCGAAAAAAGCCTGAGGCCAGTTTTCCTAAGCCCAAttttttatttttattttttATCATTGGGTAGCAGAAAATGCCTAGACTAAGAAACATTTGAAACATTTGAAGGTTTATCGCAATGAGAGTAGCGAGGTGCTCTACAGTCCAGTATGGGAAGATGTTCTCACATAATGTAATTaaaaaataaaaataaaaaGTAATAAGAAATTTCACTTAT
>transcript/318
CATGGCTCTTGGCAGTCGGCTCACGAACACCAAGGAATGGCCCATGTGAAGGTTGTTAAGTCTACAACAGGTCAGAGCAAATGATTTGAGAGCTCGTTCAAGCTGCCACTATGAACTCCTTTAACCCTGCATGTATTTTTGTTGTCTAGTTTTAGGCGTTTTTGTTCGCATTTATTCTACTAAAGGCATTGGAAATTTCAGTAGATATAGTAGCAGACTCAGAAAACTAGAAATCAGCCCAAATGATTCTGTAACCTGGTGTTCTTCAGCACTCTTGGCTGGTATCAGACTTTACCATTTTTGTAAGCTTGGCTAGCTTAAGCATTTTATTCAATACAATACTTTCACGGCTTTTGTTaaaaaaaaTGATGTCTAATATGGTACTTGACTTACCTTTAATTTCTTCCACTAAAGGTGTTTGTGAAGGTTGTGTTCTTGGTAAACATCATAAGCAAATATTTGATAAATGTAAAGCTTGGCGTGTTTATAAATAACCATTGCAACTAATTCATAGTGATATTTGTGGTCCTCTTGAAACTCCTTCTTTGTCTCATGCAGTCTACTTTCTTACTTTTATTGATAACTTTTTAGTCATAAATCTTGGGTTTATTTTTTGAAGCATAAAAGTGAAACCTTTGGTATATTTCAAGATTTTAAATCCATGGTTGAAAAAGAATATGGTAAACGTATTAAGACTTTGAGAACTGATAATGGAGGGGAATTCACTAAAAAATAATTTAATTCATATTTATCTAATCATGGTATTCAACATCAAAAGGTTGTTCCTTATACACCTCAACAAAACGTGGTCGTTGAAAGAAATAATAGAACTTTGGTTAAAACGGCTCGATGTATGCTTTATTCTAAAGGATTACATAAGCATTTTTGGGGTTGAAGCTATTTGTTGTGCTACCTATATCTTGAATCAAGTCCCTACTAAAGTTGTTTGTAAAGTTACTCCCGAAGAAAAATGGAATGGAAGGAAACCTAATATTAATAACTTTAAGGTATTTGATTGTGAATGTTGGCTCATATCCTAGATGaaaaatggaaaaaaaaGTTAGAATTCAAGTCTCATAAATGTATTTTAATTGCTTATTGTAAGGATTCCAAAGTAGACAAGTTGTTTGATCCATCTACCTGAGGTGTCATCATTAGGTGGGGTGTTCAATTCAATGAAGTATctcctcctctctcctcctcctGAGTCTGTTGAACCTCATCTTACCTTGAATATACATTCATATTTTTCAATATTTTCTACCCCTTCCGCTCCTTATGTGCCTACCCTTGATCCTAGTTCACTTTCTTCTTCAAGTGACCTTCTTGAATGTCCCAAAGATACTAGTGTGGTTCCTACCACTAATCCTCGTCTTGTTTGGGACCGAAAAACTCTTGAATCCACAGGTTTTGAGATTGGTTTTCCTTTTGAGACTCATTGAACTAGATTTGAAAATTGCCTTTCTTGATTTCTCTTAGGCTTTGAGAAGTTACCTTTACCCGTTGAGGTATTCCATATAACCAATTACCATCCAAGACCATATACACACAATTGTGAATCATGGGTGACTTTCCTCATAAATTTACACAAAATTGAGTTTGTTTTGACCTCAACCTCTAATTCAAACTCATAATCCTACATTCTTTTGTTTCTACGAGTTAATTCGACCATGATTGGTAATTCAAACTCCTCCAATCAACAATTTGGGCATTTTTACTAAATTTTGAACCACCATTGTCTACCAAAGATGATCCGATAGTATGGATCAAAACGTCGAGATTGAAATCCTCTAAACGTAGTTTCCGGTCTAAATTATTGGTCCTTTATTTTTTCCCATTCCTAATGCTATAACCTTTATCTAATACCACTTTGTAATGTATTTGACCCCCCTCACATTAATGTCAAAGGGATGGGGTACTCCAAAAACCACCAACTCCGCTACTCATGCACTATAATGCATAATTAATGGAAAGAATAGAGCATCAATAATCAATCACATATAATAAAATGCAATGCCCATGAACTACACATATAATTCATGTCACAATAACTTCAACTATTTTTGGGAAATAATACAATGGCACGAACAATAATAATATGTTCAATGCACACAACCTGTGAAGTCCATTAATGCATTTCATAAGTGAATTGTAAGTAAATTGATCTTTCCCAATTACTCATTGCCATCAAATGTCTCAAAATAAAAACAAATAACATAAAGGAATAACAAGGAAAATAAACACTCATATTTTTTGTAAATATCCACCAACTGGGTGCGAGTAAACATTTTTCCACCCAATTATAGGAACTTTATTACAGAGGCCACCCTTGAGTTGGGTCAATGAATCCACAAGGGTGAAATCATAATGGTTGGCCTTGATATCTGTCACTTAGCATAACTTTTAAGCTCTCAAGCACAACAATCTTATTTCAATCAACCACACTCACCCCCCTCAATCTTCAAAATACAATGAACATAtttttttttCCACACAATCCCTTGGGTAGTTCCCTTTCCCTTAATTGttttttttAGACAAAGACGGTTAGAGTTGTATTAATCACTTTTTGGTTAACTAGAATCTGCAGCGTACAAACTTGAAGAGGGTTGATGACCTCTAATAGTGTTGTCAACCTTCTTATGAGTTATGACTATCTTGGAAGATAAATCCCACTTGCTTCTAGAGCTTTTTCGAGAGAAAGACAAAATTTGCTTACAAGAGTAAACTCTCACAAACTTTGAGTAGAGAAGAATGCAGAAGCAAACCATTAATTAGTAGGGGAGGAAGAGTGCCCCTTAATAAAAGAGTCTAACCGCTTTTGAGATCCCAAAAAAATGTTTGAGGATGCTTCCTTTTCCCTACATTCTTTGTTGGACTTTCGCCCTCTGGTGAGGGGGGAGGAGGGGGCTGAGAAGTCTTTAGGGTCGGAGCTTCCTTCTGACCCAACGGAAGAAACTAAGGAAGTTAGTCCTGCTTGAACTGAGGTCTCTTGATCTAACGCCCGGGCATCTCTCTTGGAGCCTGAGGGAAGGCTTGGAGAAGCTTCTTTCGCGGATGGGGCAACGATAGCTGTTGTCGAGGGGGCGGAAGAGCCTAGGGGGGTCTCGCCCCGCACCGAATCATCTGCTACTTCACACTCTTATGCTTCTACTTCCTTCAAAACTTCAAATATGTTTTTTGCTTTCCAGCGGAGGAGAGAATGTTGTGGAAGGATCTTGAAGAGGATCCTTTTGTTGCTGAGGCTCCTTTCGCCGAGGGGGACGGCATCGATTAGTGACCTTCTAGAACTCTGCTTCTTTAGTTTCCTGGGGAGCATTTGATTTCTGAGGTTCGGAAAGCTTGGGGCAGCTTTTGGCAAAGTGACCATAGACATGGCAAAATTTGCATTTGAATGGGATTTGCTCATAATCCAGCCCTTGGATGTGGCTCCATTCTCCTAGTGTAAGCTTAAGGGCCTCCGGGAGCCCTTTTTCGAGATTTACCTCCACGCAAATGCGAGCACATGTAAGTTGGCTCCCTTTTGGATCTGCACTATCTAGATAGCGCCCTAGCTTATTACCAATATCTGTAAGAGAGCTTTTCCCCCAAAGATGAAGTGGGAGATGAGGCAGTCTTACCCAGACTCGAGCGGCTGTGATCTCTGCTTCTGGGTTAAAACCCAGAGTCCACGGGGCTAACAACAACCCTCTCGAGCCCATGAAGAATGTACCCGATCAAAAAACAAGATCACGCTCTTCTTTATTCAC
>transcript/891_2
ACAATCCCTCGTCTTTCCACCCTCCCTCCATCCCCTTCATTGGGATGGGAGGGCAAATTGCGATGGATGGTGACCCTTCTCCTCTCAAGCGAGGGAGAACATCTTCCCCTCTGGTTTGCTAATCGGCTATCAAGTTCGCCCAAGAAGATGTAGTATTACACAGGTTTCGAGTTTTCATTTTAATTTCTGCGTCTTACGTTTGTTTCCATGTTGATTGAAAGCGTTCAGCTATTAGGATTTGCTTACAATTCTGACTGTTAGATTTTGATGAGGTGTCGATTGGGAACGGGGTTTCTTTGAAGCTATTTTTTAATTGCGGTCATGTTTTCATGAAACCTCACCTTGTTTGTCTACGGGATTTGGATTAGTAGACCTGTTCAGCAATTCCAGGGCATTTTTTCAGGTGTTTGTTTAAGATATATCTGCGATTCTGTTTGTTTGAGGATGGGCTGGATATGTATAAAAATTGTTGGCATATTTTTGGCATTGAATGGCTTGGATTTGACATATTCTTGGCATTCAATTTTGGAGGGTTCAAAAAGTTAGGTGATTATTTCACTTTTCTTGAACCTGATTTCTTTATTCACCCTTATATAATCTTCAACAAACTAATTCAAATAGATTAGTAGCAACCTAACCTTAAATAACTTCCATCAGCAAGTGATTTGGATCTTCGAAAGTAATTAGTAGGTGTTAGTCCTGATAACAGGGCTGCCCTTCCTTATGCTTCTATGTTTGCAGAAGTAGAATCGCATTCGTTGGTTTATTTGGAGTATAGATCTGAAGAGCCTATGAGACAAGCTTGCAAGCCCACCTTGCAATATTGGTTATCATCCTAGGAAGTGTTATTTGAATCTTTAGTCTCTTCAGCACCGGTTGTTATTTGAATCTTTATTCTCTTCAACACTGGTTTATTTTTTATTTAGATGGTTTACTTGTCCTATACTGGCAGGGAGTATGAAAGCTGTTACAGAAATATACGAGGGAGCAGTCATACATGGGGTTAGGTATCTTTGCGGTAGTTTCATTTAGTGGCCTCAACAAAATAGATCAGTGGCAGCCTTATTTTCATATCATTTTCTCAAATTATTGTCCGGCCGAAGGGATTCCGATTATGTTTATAATTAGATAAGCTTGACTTTTTAATCCCTATAACAGGACAGGATCGCGTCTCCTCAAGCTTCTTGTGTTGCAGGAAAATATTGCATTTGTTGATTTATCTGGAGTAGTTCTGAAAGAGGGGATTTGACAAACTTGCAAGACCCCCTGCACCAAAGTGGCTACTGTCGTAGGAAGTATTATTTGAGTCATCTAGTCTCATCGATATCTGTTTATGttttttttttCAATATTTAGGTGGTTATACTTGTCCTATATTGGCAGGGATTTTGAGAGTCCATCCATTACAGATATCATACATGGGGTAAAGACTCTCTAAACAGCCTTTGGGTTGTCCACAATCTGCAGCCCATATCGGCCGCCCACAATCTACAACAGACTAGCATACTTTTGAAGCGTTGTTTTTAAGCAATAATCCGCAAGTGGGGTAATTTTTTGTTCCAAAACATCATTCAAGTGGTTTGTTGGAAGCTACTGATTTGCATTAATTGTCTCTCCCACGCTTGAGTAATGGATTACAACAGCTATTGCAAACATAGCCTTTGGAATTAGGGGATGACATCTACTATTTATCTGCAGATAAGTTGAAGACATATGAAGAGTGTATTTTGATACATCGGATATCTTCAATATGTGAAAAAGGGTTTGCTGTCGGGTTAAGTACCGACCATTCGGATAATTCTCTCCGCTAATTTGGAACTAAATCCACTGGAAAATAGGTTTTATGATCTCATATACCATGTAATGGTCCATAAAGGTCTCATGGATTATCAGTACATGGCAGCCTTTTGGATTTTCTTCCTGTCTTTTAATTGCTTCATCGCCGTCGCCGTCGTCAGATGGTAGACCCAGCTCTCAAAATCCTGTACCAGTGTCCCTTGGTTTACAACTTCAAGCAGAAGATACTCTGTATGTGTATATGTTGGTACTTTGTGAAGTGAGGCATGCTTATTTTGGGAGTTGAGGTGTTGTCACGTTGGCCATTGTTTGCAATTTCTTTGAACAGACTTATAAGTGGCCGTGGTCTTCCAAGTCTCTGTACATGGACTTCAATTTTTCAGAGCGGCTTTTACAATTTTACTTAGCTGCATGGCAATATGTGTCACGTTCTGGTATTTCTTCAAGTGAGCGCCTGTCTCTTTCTGGTTTTCCATCAGGGAGCGTGAGAAGATGGTGGTATGGGTGCATATGCTACCAGATTAGAGAGTACTTTGACGAAGAAAATTAGCATCAACATTACAGATCCGCTTCTACTTCTAAGTTCTAACCTAACCAACAGCTTACTTTGTCAGTATATATGTATCAAAAAGTCTTCCCCACTCTCCTCCAATGAATTGAATGAGTTGGCATTTATTTTTACCTCTGGCTTCCTCTTGTGTCATGGTCTTTGGACATGGATTTCTATACTTCAGGGTAGCTTTTCTGATCATTCTTCAGGCGAGCGTGAGAAGATGGTGCATTACTATCAGATTGCAGAGCATTACGATGaaaaaaaaaTATGAACACAGCAGGACTGCTTCTACTTCCTCCTACTTGTTACCAAAGCTTACTGTGTTAGTAGATATATTAAAATGTATTCGTAATCCTGCTGCAATTAATTGAATGCGTTGGCTTCTTGTGGCGTGGACTATGATTCTCTGGACAGGGTCTTCGAAACTTCAGAGTGGCTTTTATGGTCTTCCTTCAGGTGAGAGGGAATATGATACCAGAGATACATTACTATCAGATTAAAAATTACATGACACTGCATAACTGCTTCTACTTCCTACTCCTATCCAAAGCTTATATGTGTCAAAATATTTTCCTCACCCTGGCTACATACAATGAAATGTATGAGTTGGCAATGTTTTTCAATTTGCATCCTCTTCACGAATGCCATGCTTCCTCTTCCTGTTCGGTGTCTCTCGACATGGTCATCAATACTTCAGCGTGGCTCTTCACTGAATGGCATGGTTTTAATTCCCAATGGATTTTTGTGCAATACGTGGTCCGTTTTGGTATTCTTTCAGGCAAGCGTCTGGTCTGGTCTTGGTATTCTGGTCTGGTTTTGGTATTCTGTCATCCGTCTGGTCTTCCTACAGGCGAGCGCGAGAAGGTGATAAGGGATGCAGAGTACTATCAAGATTGCGGGGCACTTTTAAGAGGAACAAGATCATCAATTTCCAGAAATGTTTGTACTTCAACTAATCAAAGCTTACTATGATGTGAGCAGATATATCAAATTCTCTCCCTCATTCTATAGGTGTAATGAAATGCTTTGAGATCTCCCTTTCTTTACAGGTTTAATTTCATGAATTCAGATTTGCTGTAGACCAGTTAGTCATTATGGTGTTTTGATTTAAAACTCAGTTGTAGAAACGTTTCATCATGGGCCATTTTTGTGCAATATGGCCCATCGTTGTGGACCTTCCAATCTTGTACTTTCTTCCCCATGTTACTAGATATATCAAGTATATCAAGTACAGTAACGGTTATAGCAGACTTTCCACCCGTGCCCAAAGTGTAATATAATAAATTGGGACCTTTTTTCTCCCTCCC
>transcript/1153
ATTCATTCGTTTTTCTTCCATCATCCCTTAAGTGGGGTTGGTGGGATAATTGCGATGGATGTTCTCTTCCAAGTGGGAGAATGGTTGGAAAAAGTAGCAGTGCTAGGTCTAGTAGGTTAAATGCTTGGCTATTGAGGGTGCTCACGTAGATACCGTCTCGTAGAGGTTTTGGTTTTGAGGGAGTTTTCGTTTGATATTTCGCGTCTTATGTTGTTATAAACTCGACTAGGTGCGTTCAGAAAGATACCAGGATTTTTCATACATGTGCAACGCTTGCAGTTTGTGTGTTTCGCAGTTTCAAAGTTGGCTGTTTTCGACGTCTACTGCAGAGGCCATATGGGTCTATTATGTTGGTTCTCTCTTTCACCGATTTGTTCTCTTATTAGTTTCTGCTCTCACTGAATATTGTGTTTTCTACTGTATTTATTTGGCTTTGTTTAACCCTAACCCTTAGGTTTGGGTAATTTGTGGATTGGGTACAAGTTTTTCTTTCAACAGATGCGGGATTTTGATCGGTATGATCATGGAGACCTTATATGAATCCTTACTTTCATGGAGGTCCACGTGCAGTCAGATGTTGCGATCATCtgtttcttttcttttcacctatttagtttttaaatggtttttcttttGATATCTTTATATTGCGATTAATTGTTCACAGAACCTGATTTTGTCTAGATATTTGTATTAATTGACCTGTTTTGCCATCTACTTCATTTATTTTCAGGTATTTTGCCTAAAATACTGATGATGTGGGGAGATCATTTGGTAGAACGGTCATCTGTACACGGTTTAAAATTTGTTTAGCACCAAGCATTTTGCGATATGTTACAGTTTCATCTAGTTGCTTTAAGGATACGAATGATTTGTTAGGTTGTTAACAGTACTGCCGGACCTTCATGTTTATTGGTTTGCAGAAGAAGATAAAGGATATTTCAAAGTTTCCAGGAAGTTCATAAACTTGTCAATATCCCTAGGAAGTATTATTTATGTCATGCAATCTTCAGCAAGTATTACTTGTTTGTCTGGGGTAGTTGTCATTTATTGGTAATTAGTACATCAGGTTAAACATTATTCGAGTCGTACAGGGGATTTGATGTTAATTGTTGTTTTTGTGGGTTAAAATCATTGAGGTCTGTAATTGGCATCAATGCTTTTTATCTGTCATGGCCGATTTGAGAGATTATTGATCCTGGGATTGCAGTGGGTTGATTGTAAAGTTATCATGAAGTGCGCAACCTTCTCCAGCATATTTTTCAGCACTTGTCGGTTATCATGACCGATTTGAGTGACTATTGCTCCTGGGGTTGCAGTGGGTTGATTGTAGTGTTAATGAGTTGTTCAGTCTTCTCAAGCAAATCTTTCAGCATGGGACGTCTCATGCTATGTGATTGTAGGGATGCATCTCTGTTTTAAGGATTTCTCATGTTTTGGGTCTGTTAATGCAATGATCAGAAGCTGAACTTGTTCGACTGTCAAATGCATCTCTCAAGAGATATGTTAATGCAATGATCAGAAGCAGGGCCTATTTTTTATATTCAAATACATCTTTCGAGAGCTCTGAAATTTTAGGTTTGAAGTATTGGTTCCGGTCCTCTAGAAGAGGTCTATGTTAGCTACAACGATGCTATTTGTTCAAAACCAACAACATAGTTATATTGTCCGCCGTGGGAATGAACTGAAACTAATGACGCATCTATTCGTTGCGAATCCAAGCATACGCCAGATGCGATATGGAGTTGCTGCTCTATTTAGATCTCTCTTTTGCGGCAGGCATCTATTTCGTTGCGAATACAAGCATACTCCAGATTCTGCAGTATCAAATTCGTACAGTGTTAAATAGTGTTGCAGAGTATCTCCTTAGACGGCCCTTGCAAGCCTTCAGATTGGCACTTCTATGTTTTCATGTATACCATCAGGATGTGGAATGGGCTATGGTCTTTATTAAAATTCTCTTGGATGGTACCGTAACCAAGACCTACTTTTTCCCTATTCTTGTTCTCCAAGACTCTTCCTTTAGTGCAGTAGGAGAAATGATCTGATCAGGAATGCAGCGTACATATTCAGCTGCCGGACAGTTTGATGGTGGCAGTATGATAAATGATCTGATCAGGAATGCAGCACACATATTCATCTGCCGGACAATTTGATGGTGGAAATATTTTAGTATTGTTGATGTTAGTTTAACTATCATATACCTTACCCATGGCATGGTTACAAGTACAACATCTCTGGACGTGATTCTTAGATCTTCAAGAGTTATTTTTCTTTGTTGTCTGGTCCCTATCCCCTAGGTGGACATTGATATCGATACATACTTCAAGTGACGGTGTTGGGGTTTTATTTCAGGGCTTCTTTCAAGCGAGCGGGTTATATCTCAGGGCTTTTTTCAAGTGAGCGTGTCAGAATTTTTCCTCGTTTTTAACTCTGACATGTTGATAATCCCAAACCTTCACACAGGCGAGCCTTTTCCGTTCTCACTCCAGGCGAGAGTTGTGAGCGTGCCTAGTTCTCTCTTCAAGCAAGAGTGTTTATGTTTTCTCTCCGGTCTTCATGCAGGCGAGCGTGTTATCGGGTCGTAATTTTCAGAGTTTCAAGAGGCATTCTTTTTGTCTAGTCTCCATCTCCCTAGAAGGACATTGATATCAATACTTCCTTCAAGCGACCGTGTTAGGGTTTTATGCCAGGGCTTCCTTCAAGCGAGCGTGGCAGGATTTTTTCTGTCTTTTTCCAGGCGAGCGTGTTGATATTCCCAGATCTCATACAGGCGAGCGTTTTCTCTGTTCCGCCCTCAGGCGAGAGTTTCGAACGTTTTCTCAGTTCTCCCTTCAAGCAAAGCATGTTTGTCTTTTCTCTCAGGTCTTCATGCAGGCGAGCGTGTTGTCGAGCTCTTCCTAACTACTAGACTGTATTTTGCTGAGCTAGTCGAGCCACAACACTAGAATTTGCTTTTCTGTTCTCTTTTTGTATCGTGTGCCATATGCTTTCGACCCGCGATGTACTTATCTACAATGTAGACTCTGTTGTATTCTATCTCCAATGGAGTGACTCCTCCTCTGTTCTTTTATAAGTTAGCAGGTTTTAAGGTATTGTATTGAGGAAAAATGAGATGAAATCCTTTATCACCCCAAAACTTCTTTTTCCCTTTCATTTACCACCGAAAGCTCTTTAGCATTGCTGTTTCTCTCTCCACCTTTACAACATTGTTTTATTCAGCCTTAGCGATACTCTGTATTTTATCTCTACTGGAGTGACTCCTTTTCTGTTCTTTTATAAGCGAGCAGGTTCTAAGGCATTATATTGAGGAAAAGTGAGATGAAATCTCTTCCTATAACTTCTTTTTCCCTCTCATTTACCACCCAAGCTCTTTAGCATTGATGTTTCTCTCTCCACATCTACCACATTGTTTTCTTCAGCCCTAGCGATTGGCTTTCTATTTTGATATTGTCATTATTTTAGATATGGTTCAGTGAAAATGTGCATTTGTACAAATGTGGTCCCTGTCTGATTAGGCGAGTAGGGTACACATACCAAACCGTACTGTGTAGTAGATATCATATTCTTTTCTTTGACTATTTGATTCTTAACCTGTAAATGTATTGAGC
>transcript/1163
AGACATCGAGGTCTTGTGGTTAGATAGAGGGAAGCGCGGGGAGTCCATATTGTCGAAGAAAATCCCAATTTGTTTCTCCATTCTGAGATCGTTGATTTACGGTTTCTCGAAGTTGTTTTCCTGCAATGAAAGCGAAATTGTTCGTCTTCTGCAATTTGGTGCGGTTCTTGCATTGGACACGGTATGTGTACATCACGACCGTGTTTTTTTATTTCTTTGTTCTCTTTAGCATGTTTAAAGTACGTTTAAGAAAAACAAAAAATGTTGATTATCCCATTTGTCGTGGAAAGAGAAATTATCCCATTTGGATTTCACATGAAATATTCTATCAAATTTTCGAttttttttCCCAAATATCTGTAATTAAACACCAATTTAAGGCTCCTCGACTTCATCTTTGCAATCCAAGCTTGAAATCAGTATGATATTCATCTAACTTGGTGCAAAATTCGCGTCACTTGGTGCAAAATTCGCCTCTCTGCAACCCTAAGTCGTTTCACTCCATGAAACCCCACTCGCCCTCAAATTTCTTTACGAAATCCCAttttttttAATCCGCAGAGGGTTTCTTCGAATTCGGAAAGTAATAACCGGCTGACCCAATAGCAGATTCCGCAGCTGCTCGTAAATAAATTGTGTCTTTCGAGGAGACGAGACCCTTCAGATCGATAATTGGGGCATTTATCCCTCTTGGTTTTGTCTTCTTCCCTTCAACGCACCTGTACAGTATGTGGCTAAAAGGGGCATAAAGCACTTTAGTACTATCATCGTTTAAACAAGAGTACCAGGAAGACGTTCTATTGCACCAGGTAGCTGCCATGTTTCTCGCTTATCCGTCAGACCGTCGCTGGTATCCGGACACTGCAGCTTCCAATCATGTATCCAATAGCCCTGAGCAGTTTCAGAACTTTGTTCCATTAAAGGTAATTGCAAGGTGTATACAGGTGATGGTTCACCCCTTCCTATTACTCATGTCGGCACTGTCTCTCTATCATCACCACTATAAAAAATAAGTCCAATTTCATTACCTCCATTATCAGACGTAATGATTTGGGTCCCAAAGGAAACCCTTCAAGAAAATATCGTTGACAACCATTGACATTGTTTTGATCAGTCCTTAAAACATTTCTGGTACTAATCGAGCTTTAGAGGTTCTGTTTGATTAAGAGCCCACCCACTTTAATAAAACCCTTATAATATATTTAATATGAATGTATCCATGTATTTTTTGCACCATATATGACTTGAGCATGCTTTAAGATGCTTCAGGGTTTATGCATTAAGATAAGATTTGGGGTCTATGTTTCTTTCTTTATATGTTTTCTGCATGTAGGTTCAATGAATTAGCCCTGCTGTGGCTGTAAATTTTGCAATAAATCTGTGGAATTGTTAAACTTGGCTCAAATCTATGCTCGCCAAATCGATTAATCTGTAAACTCTGAAAGTGAATAATTGGATCAGTTTTGAAACAGAAATAAACATAGTGAGTCTAATGGTTTGTACCTGATCAAATTATCCCTTAAGTCTAGTCATTTTTTGGTGATGTAAAGGTCATTGGCAATTGCTTTACGGTCAAATTTTCTCTTGGTGCTTGTCAAATTTAGTGATAGGCAAAAGGATATTTGGCCATATGAATATGTCGGCAATTAGAAGTAGCTATTTGCGTGCGAGTAAATGTATTGTTTTCATAGGATAAATTTGACTCATAATATGTCGAATAACCTATGAACGAGTGCATTAACGCCCTTTTGGACTGAGTTGGTCTATCTGGCTAGAGGCACACTAGCACGCAATGCTTTCCCTTTTGGAAATGGATCTTGATGGTGTTTTCCAAGAACTTAACTTGGACAAACTCCATATATGCATGAAACTGTAGGAAGCCCAAGAACAAGTTTTTTGGAAATTCATTTTCCGCAACTAGCACGCAATTCTTTCCCTTGTGGAAATGGATCTTGATGGTGTTTTCCAAGAACACAACTTGGAAAAACTCCATATGTGTATGAAACTTTAGGAAGCCCAAGAACAAGTTTTTTGGAAATTCAATTTCCGCAAATACATGTAATTAAGGTGTCAAAATCTTACATGCTAAAGCCTACTTAATGAATAAGCATGAGCAATAAAAGATTTACCAGAAGAAGGCTAGAAACCAGCACATCTGTATAAGCAAGAGCCATGATCAACCTGTCTAGATGAAACAATAGTTTCTCGATCGTGTAGTTCTTGAATGACCACATCATTGGGAGAAAACTCAATTCTTTTCCCATCACCAGTATGACAGATATGATAAATGGAGAGAAAATTGGTAGAGATTCCAGGTACAAGAAAAACATTGTAGATCAACCATCATCTAACTACACAGTGCCTGATCCTCGAACATCAAGTTGAGAAGAATTGCCCACTCCAATCTGTTAAATGCTACAATTGTATGGAGATGGCCACAACTCACTGGAATGAGGGATATGATGAGATTGTCTTGAGCCAAATATCTAGCCATGTGCAAGCCCTTTACTAGATGAAGAGGGTTTGGTCACTGAAATATTATGCTTCTTCACAGCTTCATTCAATGCTTAAAGTTTCTAGAAGCACTTGGAATCTGAATGCCCTTCTCTTGCACAAAAGATGCAGGTTTCATTTGACCTCTTCTTCGATGTTTTGGAGGAAGACCCGTTGCACTTGGAAGTAGGTGGAGAATATTTTGTTTTCTACTAAGGCTTGGAGGTATTCTCACGGGATTGAGCAGAATTCTTCTTCTTTTTAGAACCAGCTTTCGGTTTACCTTTCGAGGTATGTGCCACAAGTGCCTCAGAGCTAGAAAGTGCATCTAGTTGCATAAGCTTGGATTGTTCTCTTGTAAGACGCTCACAAAATTATTAAAAGAGGGCATTTTAAACTAGACACCAAGTGCATCCATTGTGGAATAAAAAGAAGAAAATATCTGATACGCGCCCTTCAGCTTGGATAAAATCAGGAAGATGCACTCATTGTCTGATTTAGTATTTCTACGTTCTTTCAGCTGTGAGACTAATGACCTGAACTTGGAAAGATAATCTTCAATGGAAGCATGCTTATCAGGTACAAGGGATGATAACTCCGTCTCTAATTGCAAAGCAAAAAATTCATTTACTTTGCGAAACAGGGAGGCCAGCTTCTCCCAGCTGACTTTCGAAGTTGTACATTCAGCAATGTGGAATAGGAGACTATCAGAAATGTGAAGCCCCATCAATCTCATTTAATCATCGAGCTTATTTCGATAAGCATATTTCTCAATTTCCTTGGTGAACGTTGGTTTCCTCTGCCAACATCTGCCATAGCCATTTTGATTGTAAAAATTGTAGCATCTTCAATTTCTCGGTGTGATAATTATGGGGAGTGAGGAGATCATCATCCCTTCACTCTACCATTATATCAATCACACAAAAAAATAATAGATATGATTGCAGGAATTAAAAAATGGAATTCCTAAAACAACACACCCAGAAAAATACATGAATGGAACTATAGATCTGAGAGAACAGAAAATGAATGATCTTCACTGGATCTGGAGAAAATACTGCAGGTGGCTGAAAACTTCGAGTCACAGCTGCTTCAACGAGCCTCG
>transcript/1279
ACAACCCTTCGTCTTTGCACCATCCGTTCATTGGGATGGGAGGGAAAATTGCGATGGATGGTGATCCTTCTCCTCTCAAGCGAGGGATAACATCTCTCCATCTCGTTTGCCAATAGGCTATCGAGTTTGCCCAAGAAGACATAGTATTACACAGGGGATTTGGATTAGTAGACCTGTTCAGCAATTCCAGGGCATTTTTTTCAGAAGTAGATTCGTTGGTTTAATTTGGAGTATAGATCTGAAGAGGCGATGTGACAAGCTTGCCAGCCTCCCTTGCAATATTGGTTATCATTATAGGAAGTGTTGTTTGAATCTTTAGTCTCTTCAGCACCGGATGTTATTTGAATCTTTAGTCTCTTCAGCACCGGTTTATTTTTTGTTTAGATGGTTACTTCTCCTTTACTGGCAGGGAGAATGAAAGCTCATCTGTTACAGAAATATACGAGGGAGAAGTCATACATGGAGTTTGTGGTTAGGTATCTTTGCGGGCAGTTTCATTTAGAGGCCCTTCTTTAATCTTCAACAAAATAGATCAATGGAAGCCTTGTTTTCCTCTCATTTTCTCAAATTATTATCAGGCCGAAGAGATTCCGATTATGTTTTATAATTAGATAAGCTCGAAATTTTTAATACCCGACAACAACACAGAATCGCGGCTCCTCAAGCTTTTTGTCTTGCAGGAAAATATTGCATTTGTTGGTTTATCTGGAGTAGTTCTGAAAGAGGGGATTTGACAAACTTGCAACCCTCCCACGCCAAAGTGGCTACTGTCGTAGGAAGTATTATTTGAATCATCTAGTCTCATCAATATGGGTTTATGGttttttttttAATATTTAGGTGGTTATTCTTGTCCTGTATTGGCAGGAATTTTGAGAGTCCATACATTACAGAAATCATAAAGGGGGTCAAGATCTCTCTGTTTGAGCCTTTGGGCTGTCTACAAACTGCAGCCATTTCGGCCGTCCACAATCTGCAACAGAAGTAACATACTTTTGAAGCGTTGTTGTTTTTAAAACAATAATCGGCAAGTGGGGTAATTTTTGGTTCCAAAACATCATTCGAGTTGTTTGATGTTATAAGCGCTTTTTAAAGTTTTCTAAAGTCCACAGATGTTACCCTTTCAATCCTGTAAGCTTTATAGGTGCAAGACTGAATCAATCCTGTAAGCTTAGGAACAAGAGGACGCACAGGGTACGGTTATATTTATATTTCAATCTTGTAGTGTTTTTACATGAAGCTACTGGTTTGCATTACTTGTCTCTCCCAGGCTTGAGTAACGGGTTACAACAGCTATTGCAAGCATAGCCTTTGGCATTATTAGGGGATGGCATCTATTCTTTATCCGCAGATAAGTTGAAGAATATATGAAGATGAACAATGTCCATTAACTATAATATAGTTTAACTATAATTTAGGGTATATGTAATATAGTCAACCCGGAGAGCAATCAGAATTTAGGGTTGTAAATGAATCTGAATCAAATTTCTTTAAGTAAGTTGTAATCTGTATGTGATACACAGAATGTGTTTGGATACATCGGATATCTTCAATATGTGAAAAAGGGTTTGCTGTCGACTTAAGTAGGACTATTTTGAAGCGGCCAAAGCAAATAATCTCTCTGCGCTAATTTTGAACCAAATCCACTGGAAAATAGGTTTTTTGATCTGGTATACCATTAATGGTCGGCAAAGGCCTCATGGATCTAGCAGTACATGGCAGCCTCTTGGATTTTCTTCATGTCTTTTAAGTGCTTCACGGCGGTCATCAGATGGTAGACCCAGTTCTCAAAATCCTGTACCGGTGTACGGTGGTTTACAATAGACTTCAAAGTTCAAACTGAAGATACTCTGTATGTGTATATGTTGGTACTTTGTGAAGTGAGACTATTCAGCGTTTATCGAGTCGGAGTTGACGTTGTCACGTTGGCAATTGTTTGCAATTTCTTTGAGCAGACTTCAAAGTGGCCCTATGTATGGCCCTATGTATGATTTTTGAAACTGAAGGCGGCTCCTAGTCACCTCTGGTTTCGGCTTTTGCATTTGCCGTGGTCTTCCAAGTCTCTGTTCTTCAACTCTTAAGAGCGACTTTTACAATTTTACTTAGCTGCATGGCAATATATGTCACGTTTTGGTATTTCTTCAAGTGAGCGGGTCTCTTTCTGGTCTTCCATCAGGCGAGCGTGAGAAGATGGTGGTATAGGTGCAATTGCAATCAGGTTTGGAGAGTATTTTCACGAAGAAAATTAGCCTGAATACTACAGATCTGCTTCTACTTCTAAGTTCTAACCTAACCAAAAGCTTACTTTGTTAGtatatatatatatatatatatatatatatatatatCAAGAAGTCTTCCTCACTCTGTTCAAATGAATTGAATGAGTTGGCAGTTATTTTTACCTCCGGCTTCCTCTTCTGTCATGGTCTTTGGACATGGATTTCAATACTTCAGAGTGGATTTTCTGATCATTCTTCCGGCGAGCGTGGGAAGATGGTGCATTACTTTCAGATTGCAGAGCATTATGATGAAGAAAAATAGTATGAACACTGCAGGGACTGCTTCTGCTTCCTTCTACTGGCTACCAAAGCTTCTTGTGTTAGTAGATATATTAAAATGTCTTCCTAACCCTGCTGCAATGAATTGAATGAGTTGGCATATTATTTTCACCTATGGCTTCTTGTGGCGTGGACTATGATTCTCTGGACATGGTCTTCGAAACTTCGAAGTGGCTTTTCTGGTTTGTCTTCTGGTGAGAGAGAAAATGATACCAGAGGTACATTACTATCAGATAGCAGAGCATTTTGATGAGTAAAAATTTCATCGACACTGCAGAACTGCTTCTACTTTCTAATCCTATCCAAAGCTTATGTACCTAGATTTATGAAAATATTTTCCTCACCCTAGCTACAATGATATGGATGAGTTGGCAATGTTTTTTGAATTTGCATCCTCTTCACGGATGCCATGCTTCCTCTTCCTGTTCGGTGTCTCACGACATGGTCATCTTGTGCAATATGTGGTCAGTTTTGTTTTTCTTTCAAGCGAGCGTCTGTCATCTGTCTGGTCTTCCTACAGGCGAGTGCGAGAAGGTTCTGAGGGATGCGCAATACTATCAAGATTGCGAGGCACTTTTAAGAGGGAATAAGAGCATCAATTTCCAGAAATGTTTGTACTTCAAACTAATCAAAGCTTACTACGATGTGAGCAGATATATCAAATTCTCTACCTCATTCTATAGGTGTAATGAAATGATCTCCCCTCTTCCTCACAGGGTTTAATTTTATGGATTCAGATTTGCTGTAGACCTGCTAGTCATTATGTGTTTTCATTCAGAACTCGGTTGTAGAAATGTTTCATCATGGATCATTTTTGTGCAATATGGCCCATCTTTGTGTATCTTCCAATGTTGCCCTAGTCTTCATCAGGGGAGCGTGACTTGCTTCCCCATGTTACTAGATATATAGGTACTGTAACGGTTATAGCAGATTTTCCAACCGTGCCCAAAGTGTAATATAATGAGTTGAGATCTTTTCTCTTAC
>transcript/472_2
GTTCTTCACGTGCCTTCTGTAACATCCCCTAATTGCCCTCTGGATAAATTATTATCTCAATGCTCAATTCAGTCTCTTCAATGCTCCGTTTTCTTCATTTTATTGACCCAGCCCTCTTTTAGCGCAGTCCATTGATCGAATCCTTGGACCCAAAAACCCCTACCTTGCAGAAACCAACATCGTGTGTTCGATTCTCAGCAAGTCCTCGTCTCCTCCCTACAGGTTTGCGTGCTCCTTTATCATGCAGGTGAATTGTGTAGCAGGCTGCGCCCAATGGCGACCAGTGTCTATCATGAACATTCAAGATGAACGGAGCGCAGCCTGCTGCGTAAGTCGCTTCTGTTTGGCTGGTCATGTGTTCGAACCCTTGGCCGGCTGGAGATACCACAGGTTGGAAAACAGCGGTTAAGATGTGTTGAATCCATGAACAGACTTGTTGTATGGGGCCCGGGCTACTATTTTTAGGTTCTTGTAATCTTTAGAACGAGCCCTTATGGTTGAAGTAACTGAAAGATTGAGATTTTAAAATTATGATACGCCTGCATTCAATGTCTAGATGAACAGGGGTTCTACAGTATTTCCTTAACTCAGGTTAAATAAATTTGGAAGCTACTTCCATTAAGGTGAGTGAAATCAGAGACGGCAGCCTACTTTTAGACGGGTTGTATTTTAAGAGCCAAAAAAGTATTCATGTTCTATGCAATGCATAGGAGTAAATCCCAGTCTTCCCAAGGTCTTGGAAGTAATTCAGGTTTGCTTTCTTAATATTCAAGTTTCGTGATTGTTGTTGGGTTTTCACTTTCCTTGTCTATGTCCCAAACTTCCAAAGAAACTGAAATGAAAAAAGGAAAATTTGTATAACAAAGGGAAATTTTCAGAAACGGTACATATACTCACAGATTTACATGTGAAAGATCAGGAATACTTCTGATATTTATCTGATTCACAGTTGTTAGTAGATGCAAATCGGAAGAACGATATCAATATTTGCAAATGAAGTTCTTTTCCGGATGTTCTTATCATTTACAGACAATAAGATGGTCAGCTTTTGAGAGCAAGCGCTGATGGCTGAATCTTTAGTAATTCCTTTGGCAAATATAACATCACATCATCGGCCGACGCAATCAATCCAAAAGGAAATTACTAATCTGGAGTCACTTCGAAAGGTAATAAGAGTGGGGTCTTTGGCAGTACCTGCTATCATTAGCTTTTCATTCCAATGATTTGTTAATATACTTGCTACAGCGTTGGGTTGCCATGGTGGGGTTGGAACTTAAAGCTTCTTACACAGAGATATGGATCTTTCACCAAAAGACCAAACTGGGATTCAAAATGACCTGATCCTAAGTGTAAAGGCTTGACCTTGTGGCTAATTCTCGTTCCATCAATCTTCAGAGTCTGCTCTATGAGGATCCAGGCATTCAGAAACCTGCCATGAGGTTAACTTTCTGTCCAATTAGAGAGAAGCAGAATAACTGATATCTCTATTATGGTTGTGGGAAAAGAAGAAGGAAAGATATGCCATTTGGGGTAAttttttttAGGATTAATCATGTAAGGACAGATGTCATAGACCAGTTATTAGTTGGGATAAAGGGAAATTTAGGGGACATGCAAATGTCCTCCTGGATTCAGTGATTTTACAAATTAGGGAGAATCACAAGTTAGGATTTCCTTTTGACTACTCTTACCGGGCACCATACTCAACCATGTTATGTTCAAGGTGTGCAGTTTCTAATTCCTATTTATTGTCTCTGGGTTCATATCTAATTTCAAGCAATTACATCAAATTCTGGTTCCATAGCCTCGTGAGTCATAACTGATGAAACTCATTATGCTGGGATTGTGTTTCCAGAAAATGTGAACCAAAGTGGCTACTTATAGTCCATAATCCATAAAGAATGCTTTTGCTGGACTTGCTGCTTCTGCCTGAACCTCTGGTTTAAAGAACCACCCATGATACCGTTAGCTGTCTGGTTTGGCATGCCCCTCGGTGCTTTAGTCTGGATTTGCTTCAATTACATGTGTTGCTGAATTATTCTCCTGTGCCTCACCTCTTCAATACGCCTCCATCTCAGGTACATCCTATTAATTTGCGAATTGCAACTGAAGATAAGGAAGGGGATGACTCAGCATATTTAGATATTGTCCATTCGCTAGTACATGACTACCAAATCCTCCATTTTGAACCATGTTTGGAAGGATGCCAAACTTTCTGTGAAGTTAGACAGTGGCAAAATCAATATAAGCTGGTCCTTTTTGTTCTTTCATTTAAAATTCTCTTGGCAATCCAGATGATTAAATGCAGAATATAGCTCAAATGCTATTATATGTTGTTAGTTGAGAAAAGAGATCTCCAAATCTAGTGCGTACTTTCATCTCCATAGCAACGTTAAGATTTCAAATTATTGAACTAACCTTTACAATACATAAGTAAGAGTCAGAAAAATAGGAGAAGAGTTGTGCCTGCATTCGTTGTGCAATCGGAAAAAGTAGAAGACAAGGCATATGCAATGCTCAACTATCCAAAATATGAGCAGATGAGAGCAAAGCACTCAATAAAGCGAGATGTGAAGACTATACACAGTTTGCTTTGCCGGCCTGACAAGCAAGTGGGCAGCTACATTAAAGATGTCTTCGAATATCAGAGAATGTGTTTAGATAGTTTAGACATGGCATAAATACAGTGCAACTGGATATATTTTTAGATCCTTTATAGTTTGGAGTTAAAGTGGAGAGAAATTCTTTGTAACATCGTAATTGTTTTCTTAGTCATGTAGATGCGCTGAGCCCTTTCGTGGATGCTAATAAAAGTTTATTTCAGATAAATGCCCACCTTACTGCACGTCTCCTTTCAAGCAAAGAAGGTCTGGATCCAGTCGGCTAAATTGACTTGCTGAAATCATAATAAAGTTATAAACCTAATACCAGCCACCAGTTCCTTTATGGGCAAACAACCTTTCAGATAGCTAGGCCTTAAGCAGAAACACTCCTCTTGACTCTTGATCGACTAGGATGTCCTAGGCCTGGAGGATTATCAGCAGAAAAATAGTCAAGAAGTGCCAAACTGTCACGAGTTTAGCAATTTATATACTCACAATTTGTTTCCCTAAAGGACTCTCTCTATACCCTACATTGATAGTTCAATGGCTTATCCATTTTTTTATCTAATGCTTTGTGTATTTGATGTAGTGAATTGATTTGAGTTTAAAAATGTTTTATCTGAACCTCAATGAAGGAAGAAGCTACACCTCCCTTTCTTTTGTTTCTAGAACTAGAAGCTTTGTTAAGAAAGATGACTTCAGTAAATGACCCTTCAAGGGCTTGATCTAATCTGCCTGCCTTTTTGTCTGTGCAGAATAGCAAAAATAGAATCTTGGGCATTCGACTACTTTATTACAAAGACAATATAGCTGTTAAATAGACAGTTGCAAACTTGCAGCGTCAGTGGCAAAAGGATGGACTGAACAGGATCGAAGGCACATCGATGATATCTTTGATTCCTATATTTTGTTTTCAAGTTCTGAACAGGCTGTACC
>transcript/1280
AAGTTGAAGACTTTATTCAACAAGATTGATGAATGCTACATTGTTAGACTATGTAGATTGAGAAAGATTTAATTTCTCTGAATCCTCTCTCCTTTGATGGGATTGGAAATTATTTGGCTTGTGTGAAGGAGCTATAGTTGAAAATGGGTGAATGTGGAAAGGATTTTCCAAAGAAAGATGGTCAACTTGTAGAATTGATATTGATGAGTTTGAAAATACCCTATGATGTATTCTGCTAGACATTTTGTGTTGGTTGGGCTTCCGGAAAAAAATATTGGTAAGGACTATTCCTTTGATTCTTTATGTAGTTTGATAATTAGGGCACAAGGAAAGTTGCTTGATGAAGTCAAACTTGAGATTAAGCAACAAGCCCATCTCCTTAAGTGAAAGTTTTGATAGAACTATATAGAAAGAGGTTGAGAATACAATCAAGGGCAAGATTATGGAGGAAACTATGATAAGGATTGTATCAATCAAATCGACTAGATGAAGGATGGTAATCAACCATCAACTAAGGAAGGTAAGAGGAAGAAGACTTGTTGCTATTGTGGAAATACAAGGCATGTCGAGAAGACTTGTTGATATTGTGGAAATACAAGGCATGTCGAGAAGACTTGTTGGAAATTTTAGCTTTCAAGGTTACTTCGAAAGTGTTTACACCATGGTTGGTGGTGCTTCACGTGATGTGGGGTGCATGGATGATCCCTTGGCTATTTAGTGATGGACATACACATGTGGAGGTGGTTTACTCTTGGATTGCTAAACCTTGCTTAATGCTTATGCAACATTCTTCCTTAAAGCATTGGAGACCTTTAGAGAGCTTCTTGATTTCTTCATGATGGGCACATGGAGGTTGAGTTGCTTGCTCAGAGGACGTCTTACTTTGGAGGAGTAGTTTTTGGTGGAGGGTGTTGAGCCCTAGATGGCATGGAGACACTTGGATCACTTGCATGGAAGCATGTACTTGACTTCTGCTAGCGTGGGTTGAGGGAGTGAGAGGTGGTGGTTCGATGCATCTAGAGGAGCACATAGTTTTGGAGGAGTGTTGGAGCCTTTGGAGGAGAATCCTTAAGCCTTGCTTGAGGAGCACTTATACCTTGGAGCATTGCTTGTTTATGAGATCACTTTGGAGCTTGACATGTGTCATTTTGGAGTGGAACATTTCACATGTGTGGACCTTCTTGTTATAGAAAGGTTGCTTGTAAGGGCTGAGGCGCACTTTATATTGTTGGCCTCCCTTAGCTCTCATATAAATAGTGGTAGGAGAGAGACCTTCCATAATTCATTTTTTCATAATCTTGTGTTAGAGATGTAAAGAGTGGAGCGTACCTCTCTCTCTCTTGATACTCTTCTATATTGCAGCGTGTCTCTTTGTTTTGAATACTAGGGTTTTAGGAGAATCCAAGGGAAATTCTAGGGATAGGGTTTTCACTTGAAAGAGGCAAAATAGATTAGGGTTTGGTAAAACCCTACGGGAGAAGAAAGCATTGTTGAGGAGAAGAGAAGGAGATGCCTTGTACTTGTGGGAGACAAGTGTTGAAGCCAAGGAGGACTTGCTTGTGCTAATGCTTGCTTGTTGATCTTTGGTGGTGGTTAGGAATTTCTTGCTTTTCTGTACCTAGGGTCTTTGGATAGTTAGAAGGATTGTAAGCTTTGTGATAAAGCTGTGGTATGTACATGTACATCATTCACATATATGTATGAATTTTCCAGCTGTCTAATACATGTGTAATTACAGATTTGATTTTTGGCTGTCATTGTCTTCTTGATTAAGTAATTTCCAGTACCTATTGTTCATGTTAATTTGACTCATTTAAAGGCTGAAATTGTTAAGGGATTTAACTTATAAATGGAAGATAATGGAGCAGATTTATTTCTGTAAATTGGCTGTAATAAAGTGATTTTCAGATTTGGTTTATGCTTGGAAAAGTGCATCCTAAGGGCTAAAACTTATTTGCATATGTTTAGTAGCTTTTCTCTTGATATGCCTAGTGTGTTGGGCTAAAGTGAGATGAAATATTGACTGCAGTTTGCTAATGTAAATTAATGTTTCAGATTAGTCCCAAGGCTGAAGTTCACAGGGACTAGATCTGGGAAACCTCCTTGGGAGGTGAAATTTCTGTTTTGTATTAAAAGTCAAAGAACACAAAAATTTCACATGTTATTAGAGCGATCTTGCTGAAATCGGTCTTTTGGTGAAGAGGGAGTTTGTATTTCAAGTTTCAACTACATTGTACCTGGGAGTGGTGCTTCACCTTGTTGAGTTTGTTTAGGTGAGAAACCTTGGTCGCTTGGGAGAAATGCTTGAACCCTTGAAAGGTTGTTCTACTTATTTGTTGTTGACTTTTGCTTTAAGGTTGCTTCAAATTGAAAGAATCATCCAATCTATCACACTCTCTGTTGCCGCCTTTCACACACCTGGGGGGACGTGGCAGAAATCTTCAAGCCACTCGGTGTGTCCTTGGGGGCAAGTCTCGAGTCAAGGCTGTCACCTTGTTCTTGACTCCTCCGTTTAGGCTCAACTCCTAACGAAGCTAAGGGGGGTAGACCCTATTAAGTATTTAAGGCTAATTACTTTAGTATGATGGTCTTAAATTGAATAAGTTGCTTAGGAGTTTGAAATTAACAATTGAGAACCACAGATAACAAGATGAAAAATAAACACAAGTAAGCATAATGCTGACACACAATATATATATCGAAAGAAGTAAACAAATAACCAGTGCCTTAAAATGGAGTCGCAAAATGATTAAATGTGCTTGCATGTGCTTGGAGTGAATGTTTTGCAATTTTCTCTTGGTATGTTTTAAGTTAATATGAAAAATGAGTGGATTAAATTAGGCGAGGGGGGACTCCAGACATACCCGAGGGGTACTTGGAGTGTCCAAAAATAAAACCTTCACCACTACCCGCAAGGTGTTTGTGGGCTGGATGGAGTCTTGAAGACTGTGTTCATAATACACCCGTTAGGGTGTAACAGAGATCGGCGCCTCGAGGTCACTTTCCAGTTGTTCCCACTCCTTTGGGTATTTTGCCACCGCTTACGGTTTGTTCGAGGCGTTGGATTTTCACCTGATGGTGGTTAATTGGGGAAAGTGAAACCTAATTAATCTAGTCACTCACGTTGCTTTTGATGCAACTTGACTGATCGGACGAACCGCAGCCAAAACGCAGAGCATACACACCGGAGTCTTTGTAATTTTTAGTAAATTTTAATCGATGTGTTTTTATTATTAGAAAGAAAACCCTCCAGGAACCTCTTTTGGTCCAAGTGGACCTCAATTGGGGAATCAAGGAGGGGGTTGATTTTAATTGATTGCTTGCAAAAATTAATAGTGAATAACGAAGCAACAAAAATAAAATAAACCACAGGTTCTCTATTTAAATCTACCATGATCCTTTCTCACCTTTCGGTTCAATCGAGATTTGTGAGGTAAGTATTAAAGTTACTTTGACTTTATAATATGGAAGATATGATGAAAGTAATCAAATTACACTATTTTGCATAAATAAAACTAATCTAGAGC
>transcript/1331
AATGGTTCCTCTCTGAACACAATCTCTCAAGAAGTGGTATCTGATGTTTATGTGTTTGCTTCCGTCATGGAACACTGGATTCTCAGATAGCCTGATGCCGCTCTGATTGTCACAGTGAACTATTGTAGCCTCTAGCTCACACTCGAACAACCATGCAAGTAACTTCCTCAACCACATACCGTCACAAGCAGCCATGCTGTTTGCCATGTACTCGGCCTCAACCAAGCTTAATGCTACTGACTTCTACTTCCTGATGAACTAAGAGAACAACCCCTGACCCAATGCTAAAACAACAACCTGAAGTACTCTTTTGGTCCTCTACACATCCTGCCTAGTCAGTATCTATGAAACCTGCTAACTGTACACTCCCCTTATGCTCATAAACCAATCCATACTCCACTATACCTCTGATGTAACGAAGTATGTGCTTTGCAGCCGTCCAATGCACTCTTCGAGGGTCCACCATGAACTGACTCAAAGAGTTGACTGCAAAGCTGATGTTTGGTCGAGTGTTGACCGGATACATAAGCGATCCGATAAGCTGACGATACAAGGTAGGATCAAATCCGTCTAACCTTGATGCATCAATCTTCCTCCAGTTGGAAATTAGAGGTATGGCCATAGGCTTGTAGTCTTCCGTCTTGAATCTCTTCAGGATCTCTACCGCATACTTCCCCTGCCCAATGAAGAAGCATCCATTTCTTTGCCAAACCTCCAAGCCCAGAAAGTAATGCATTAGCCCAAGGTCTTTCATCTCAAACTCTACTACAATGTTGGACCTGCAGTCTCCAATCAGCCTCTCATCTCTTGTCAAAAAGAGATCATCCACATGTAAGACCAGTATGAGAGGCACCTCACCTGCCAAGAAGTATAGGTTGTGGTCAACCTCACTCCGCTGAAATCCCATCTCCTGTAGATAGTTGTCAATCCTCGAGTACCATGCTCGAGGTGCATGCTTGAGCCCATAAAGAGCTGGATGCAGTCTGCATACATGTGTTTCCCTGTTCTCCACATCAAACCCCTCTGGCTGCTGAATATACACCTCCTCCTCTATCACTTCGTTGAGGAAGGCAGTCTTGACGTTCATTTGATGGACACGCCAACCCATCTCAGCTGCTAGCGAGATAATGGTCCGAATGAAAGAATATCTGGCAACAAGGGCGAAGGTCTCCTCATAGTCAATGCGAAGTGCTGAAAGAACAACAATGAAAGGAACAACGCTGCTTGAACGGAACAACAATGAGGTGTATTTAGTTACTTGAATTCAAATTTCAGATATTAGTGAGTGAAGGTGATTGTGTTGATTAAACACGTTAAATAACCCAAATCTGAAAATTGCATTATGTAAAACTGTTAAGAGTGCTAAATATAAGTTCAAAGGAAACAACTCTAAACAGTTAAAGATTTTAAGAGTTAGCTCAAGTTTAAAGGTTGATGTCGTGAATAAATTAGAGCTAAACAAAAtctctctttctctctctctctctctctctcACACACACACATAAACTAGGGTTTCTTGATCTTGTTGGAGCATGTTGAAGTCTAAGGTGAGGGTTTCATCCCTTGGAGATTTGGGCTTTGTGATGAAACCCTACGTTTTGTTTGGAAAAGTGAAGAAGTAGAGGAGACATCTTGCATTTGTGTGAGTCAGTCATGCTTGTTGGATCTCTTTGGTTGAGCTAGGGTTTTCTTGGTTTACCCTAGCTAGTGTGTTGGAGAGCTAGTGGATTGTACTAGTCTTGTGATAAGACTATGGTATGTACATGAACTTCAGCTTATGCATCTTAATGAAGTTTTCAGCGATCTAGTACTTGTGTAAATTGCAGATCTGTATTTCAGCCATCTATGTTCTTCATGGTTTGTTTTGTGATTTGACATAAGTTAAGCCCCAAGGGTGATTACTGATTATGTTAATTGATTTTACATTCTAATTGAAGAAGATAAGGGCTGTTGTGCTGCTGTATTTACAGCTGTAGAAAAGTGTTTACAAAACCGGTTTATGCATGAAAAGAATGCGCTTGAGGGCTGAAACTTATAGGAACAATTTGGTAACTTTTCTCGTGGATTGCTTAGACGTTTTTGGTTGTTAAGGATTGGAATATGGTCTGCTGCCACTGCTGTTTAAATTTTTTTCTCAACAGCCCTAAGGTCGAAAATTCACAATGTTAAGATCTGGGAATCTTCTTGGATAGAGATGAAATTTCCTTTTTGCATTTATTGCTGTTTGTTTAGAAATTTCGGCAGAATACACTTCACCTGCAAAGATGGATATTAGGATTTTCATTTGATAATTAAAGGTGTGTCTTGAGAGTTTTGGCTGCTGACGAGTTTGGATGGGTGATACCTCTCTTTCCCCAAGGATTTACTTAAATTACTTTCTTGAATTCTTCTCTTCCTTGTCAGAGATTTTAGGCTGGTGGATCTTCATTTGAAGGTTAAAGGTGGGTTTTGAGAGTTCTGTGGCATTGACAAGTTCGGATGGGTGATCGCTGATACCTTATTGTTCTATTAGGATTTGTTTTCTGCTTGTCCTTGTCAGAGGTTTTGGGGTTGTTGATTGAGGTATTTGTCTTACTGCCTCATTTCTTTTGCAGACTTCTTAAAGTTTTCATCCAATACTTCATTAGTTGCATATTTGAATTTGCCGCTTTGCATTTGTTTGAAACCAACTTGCTGTGTTCTTGTATCCCAAATAAAGCTATTACTACAACCATTGATCTAACTGAAGGAGCGAGTTGTGTTCCTTGAAATTGTACCTTGAATACCTCTGATTATGTGGCTTATGATCTACTCCCTGttatatgcaaaatataacataatacaatatatataaatataaatagtaataataataataacaacaacaaacaataataatataataatataataataatTAGTGAAAAGGTGCAACTCTTATGAAGAGTTGCGTTAGAGCCTAAAGGCCCTTTAAATGATTAATATACAGGCAATTTTATCCTGTAAAATATCATATCATATCTTATCTCATATTCATACATTTTACTCGTGGCTTATTCGATATTCCAAATATTTTGGTAATCTTTGTGTGAGTGAACTTTTGttataataacaacaacaacaaacaataataatataataatataataataatTAGTGAAAATGTGTAACTCTTATGAAGAGTTGCATTAGAGCCTAGAGGTCCTTTAAATGATTAATATACGGGCAATTTTATCATGTAAAATATCATATCATATCTTATCTCAGATTCATATATTTTACTCATGGCTTATTTGATATTCCAAATATTTTGGTAATCTTTGTGTGAGCGAACTTTTGTTTAACCCATTTGGTATTAGAGCCTATTGTCTGATCTGGCCTTTGGCCATTATTTATACTTTGTCTAATTTGGCTTTTGGCCATTACTTATACTTTGTCGAATTTGGCTTTTGGCCATTAATTCGTATTAATTAATTATTTTGTACAAATAAGAAGTTGGGAAAGAAAAAAAGGGT
>transcript/1538
CTAGTCCATTCGGCGTTTAGGCAGCCGTCTTCTTGGTTCGATTCTTGGGGTTTGCCAATGTTCAGTAGTTAATTTGTTCTTTTAGAGCGCGGGACTGAGTTTTCTGGTTCATTTTGTTCCCGTCTTTATGTTGTTATTATTTCCATCTTTCATAAATGCCTTATGCTGGAAAATTGGGGATTTGGAACTGGCAATCAGACTGCAGGGGTCAGATCCGGTTCTGTATGAGGTCCTTTTCCATACTATTACGGTTTATCACGAGATAATCTAAAAATGAAGGTATGCCAGATACTTGCGGTATTTTGAAGCGGTTTATCTATTGGAGGCGTCAGATTGATATCCCTTTCGAACCCGGTGAAAAGGATGAAATTATTGGACAGTTATGGAGGATTAAAATGATGAAATATTTTGTCCAGTAGGAGATCTAGCGGGGATTTGATTCAATGTTGTGTTCTCGTTCTTGAAGGGATTTTTATGTTTAGAAGTGAAAGGTAATGGATGATTGTAAAACCTAACAGCCATGAAACTTTGTTAGGGTCTGATATGGTGTTGCCTTTGCGGGTGCGCTTGCAGGCGGGCCATCCTATTAATGAAATAAttttttttttGTGTATTTGGGGAAGGGATAACCTTCCCCGTCATCCGAGCCTAATTAGGCCGGAGGTCTCTGTCGCTTCGTTTTTTCTGTGCGTTTGTTTTGGAGTTTTGATTGATGGTTTGACATAACTGACTGTTACACGATTTAGAAAACCCCTGTCACGGCACGCAGGCGCAATTCTATCAGGTATGGGCAATCCTACAGCACACTAAGGGAAGTTTATCAGGTATGCAGTCGAAACAAATTGACTTGTGCATTTATTTGACGTTTTTGATTAACCTGATGCGAAAAGTGGTCAAAGGAGAGCTTTCGGATTAGTCATTTGATGGCCTCAAAGATTAAGTCTGTTCAATCTGTGCTTTAATTATAAATTTATTATTAGTGGACAGGTCTTATCAGCTAATCCCAGGGTTAACTTCTAGTAAATTGTTGAACTTTAATCAAAGTAGTTGGCCAAAGTAGCTGAAGAATCAAGATACATTCGAGATATATGTGACCAACGACTTATTTTATTTTATGACAGCTATTTCATTTAATTTATTGAAATAGAGCTTACATTTTATAACATAGAGCTTACATAGCTCTTACATAGAGCTTACATTGTTTACAGCCGTTTAACTTATGATGATTTGATTGAGTTTGCAAGCTGGAAATTTTTTTAGCTTGATTGCATTCAATATCGCAATAATCACTGACCAGCTAGAACATTTTGCTATGAAATCAATGATCGTTATCTGAACTACATTGATCCTTGTTGGCATCAAATGCCTAATCTACCATGTCTATGTCTGGAAATACGTCATACCTTTAATAATACACGGATAAATGTATTCACGGTCTAAATGATGATGGTATAAATCATACCTTTAATGATACACTGGTAAATGTATTCACGGTTTAAACGATAATGGTTTAAGTCAGTTGGCGAGGTAGAAATTGTTAAATTTAAAGGCTAATTGTATGGATGTTGATAAAATTTGCAGAGTCATATTTGGAATACACTTTTTTTAGTTGTCAGTGTTAATGTTGAACTATATCATGTGAGTTATTACAGTCTAGTTCACAATAATCATTTATCAGCCAGAGCATTTGCTTTGTCGTGGACATGTAAGTTGTGTACAGAATGTGCACTTTGTATGGTCTTGTGCTTTTGGATGTAAACTGATGTATGCGAATTACTTTATCAAATTGGCTGTGGACTGCTTCTAGTAGACCCTTCTGGTGGGCTGCAGCAAGAGGAAAACTTCGGGGGCATGATGTTGCACAATTTTTAAGTATCAGATAATTGGTACATGTTGCTGAGGATTCAGACACGTTGGAGGAAACTTCGTGGGCATGAGGTTGCACAATTTTCAAGTATCAGATGATTGGCATAGGTTGCTGAGGAGTCAGACAGTTATTGAGGTTGCACAATTTTCAAGTTTGAGATAATTGCTACAGGTTGCTGAGAAGTCGGACAGTTTTGGCAATTTTGAGAGAAGCAAAAATGGCAATTTTGGCAATTTTGAGAGAAGCAAAAATGGCTCATGAAAGGAGTGAGAGGCCTAGAAGATGAAGTTCCTTCACAAATTTGCTCACAAGACATGTTGGGGGAGGCCATAGGTCAAAGGCTTCAGAAAAGAGGGGAGATTTCATAAACCATTTAGCAATAGCATATTTTGTTTGTCGAGATCATATTCCCTTTCTATCCAAATCCAAAATCCAAATATTCCAGGGAAGAGAAAATGAAGCAAAGCAATTTTTTTCAAAGGCCAAAGCTACTGTTTACTACTTGGCACAAGCAAGTGACGCCGTTCTATGTTCTCATCCAATGGACCTGCCGCACTCGCCTAGGGAGAACTACCACTGGAGATTAAGTTTAGCCCATATCTGTATAACATATGTACGTAGACAGTTTATAACATATGTACGTAGACAGTTTTTGAGGGAAGCAAAAACAGCGCTAGACAGTTTTTGAGTAAGCAACAACAGCTCAAAAGGGGAATGCGACAGAGGAGAACGAGACGCTGACTGCCACTTGGTCCACGAAAGGGGAATGCGACAGAGGAGAACGAGACGCCGACTGCCACCTGGTGCAGGATGAACGGGACAGACAATATAATAAACTGTTTGTTCTTTATTTTGTAGGTAGACACACAATGTCAGATTCTGAAGGTGAGAAAATTCTTCAAGCATATTTGCTTTTGTGAAATAAGATCGTGATTTGACATTGTGTATCTTGGTTCTCTGACGTTGGATTAGTTTCTGTGTTTCTTACATTTCCATTGCTGCTGGCAAAAGAAGCAGTGGAAAAGTTGGTCCCCATGGTCTCTGACTGACGTTGTGTACACTGTACTTGGTCATATCAAAAGTTAGCAGTGACATTGTATGGTCGTTAAATAAGTTTGTTATCTTATGCACATGAAATGAGCGATAATAGTAACAATGTGATCAAATGTGCCCAAGGTTTTATGATTGAGTTGAGTCATTATGCGATTAGATATGCTTGAGATAATAGCTAATAGCCTAATACCTGTTATGGTCATTGTCTATTTTGTGGCTGTTCTGTTAATTTGAAAAATTTGTTGTGTGAAACAATATCTTACGTTTCTCTGTACTCAGGATTCAGGAAGTTGACGGTCCTCCAAGGTTATGTGGACCAGTCTCATTGTGACATCTGTTGTCCAAGAAAATTACTCAGTCAGTTGATTGCAACTCTACAAGTTGGGTAGCAACCAGCGTCATCCTCGAGAAGTTGATGCCTCTATGTTTCTCTGTCCTCGGGAAGTTGATGGGCCTCCCTCGTTTGTTGTAGGCCTTCCACATTTTTAGGATCTCCGTCATTGATGGGATTTTGTCCAAAAATTATTCAGTAACCTGATTGGGCTTTAC
>transcript/854
GTGTTAGGTATAGCTCAATTGGCAAGAGATATCTTTTCTATTTGAGGCATCAAGCCAGCAAGCAAGCAACCAAAACAACATGGTGGTGGAGTTGTTTGTATTGGGCTGCACAGGAGTGGTGGTGTTTCTTCATGGAGCCAATTTCTTCTTCCATGTCATCTGCAAGCATGTTGCAGTTCGTGCCTTAAGGTAACTCTAAGCCTCCCACATACGGTTCAGTTATTAACATTAATTTCTGAGCTTACGTAGAGCATCATCAGATCAATCACCATTTCATCTTTCTCTCTGCCAAGGACAGTCTGATTTATACCTGAGACATAAACGTCTCAGAGATTTGTTGGCCCTTTCATTGAATCGCGTATTTCATATTGGCATTGTTGGGACTGACTATTGTTTAGTTGCAGGGTATTTTGATGGTAGCTACACGTGATTTTTGTAGCTTTTAGTTATTTTATATTTGAATCCTGTTATGTGAATGGCCTATTTTAGAACTGTTTTTGGAGATACAGTGAAAGCCTGTGAGGCCCACTTCTATCTTGCTCTCTCTCATTTGGATGTGCTTaaaaaaaaTGCCCTTTGGGGCAGACTCCCTTTGGCTTAGATATCAGGTTAAAGGGTAGCCAAAATCACCCAGACTTGCATCCAGAATTACCCATTTACCCACATTATCCTTTTGAAACTCATATCATGTGGGTGAGAAATTCATATCATATGGGTGAACATTAATTTCTGAGCTTACGTAGAGCATCATCAGATCAATCACCATTTCATCTTTCTCTCTGCCAAGGACAGTCTGATTTATACCTGAGACATAAACGTCTCAGAGATTTGTTGGCCCTTTCATTGAATCGCGTATTTCATATTGGCATTGTTGGGACTGACTATTGTTTAGTTGCAGGGTATTTTGATGGTAGCTACACGTGATTTTTGTAGCTTTTAGTTATTTTATATTTGAATCCTGTTATGTGAATGGCCTATTTTAGAACTGTTTTTGGAGATACAGTGAAAGCCAGTGAGGCCCACTTCTATCTTGCTCTCTCTCATTTGGATGTGCTTaaaaaaaaTGCCCTTTGGGGCAGACTCCCTTTGGCTTAGATATCAGGTTAAAGGGTAGCCAAAATCACCCAGACTTGCATCCAGAATCATCCATTTACCCATATTATCCTTTTGAAACTCATATCATGTGGGTGAGAAATTCATATCATATGGGTGAGGCAACCTAGAGGAAGAATGGAACTCTGCTGGATCAATGGATGGATACTCCGCGGACCTTACCAGAGAAATAACACCACATTGGCCTGTGAGGTTCACTTTGAAAATGGGAAAGGATTTCCTGTTTCATGGTGTCTGGGCATTTGTGCAAGTTGTTTGTGGAAGGTTTGTGGGATTTGTGATAATTGGCACTCCCCTATCAGGGAAGTTGTCGGTTCACTTGAACCAAAGAACATTGTGGAAGGTTGTTAGGTTTGCGATATTTGACACTCCTTGGCTACAGTGAACCGACACCTTTCCTGATAGGGATGCCTTGACCTGCCCATTGTCATTCAACTGCCTTTCACGACAGTTATATCAAATATAATAATTTTGGAATTGAAATGGTACTTCTTTGAATTTTGCATTTCAACTTAGTTTGCTTGTTATCTTGGGGTTAGTTATATCTTGTGGACCGTGGTGTATATGTGTTGTGGAAGTGTGTTGGGTTTGTGATAATTGACACTCGGCATGACTATCTTTGGGGTTAGTTCTATTGTGTATTTTGTAGTGTATATGTACTAGCGTATATACATTCCATTTGAACTCCTGGTCAATTAAGCATTTAGATGGAAAAGGATAAATTAAATTTCTGGGTGCtttttttgtttttGGCACCTTTGTATATTTATTATTATCTAATATACTCCAAACACTCTAAGCACTGAGGTTTCTAATAAACACTAAACATTGAGGTTTTTTCCTTACCTATATCTAATATAATAGATCCAAAGTTAAAATAAATTTATGGTTGGTTGTTTATAGTTGCTTTTACAATATATGATCTAATAAACTCTAAGCACTGAGGTTTCTAGTAAAACAGTAAACACTGAGGTTTTTTCCTTACCTTTCCTTACCTATATTATATAATAAATCCAAGGTTAAAATAAATTTATGGTTGGTTGTTTATAGTTGCTCTTGAAATATTGTAAGACaaaaaaaaaGATATTCACTTTTATATGTTTATTGAGGTGATATTAGTTAAAAAAAACTAATAAGACTTTACTTTCCTTTTTGCTTTATTTTATTAGCATTATTCACACAAACGCCCCTCACTGGGGTCACAGAGCACCTGCTTCTATCAGTACAAATATTTTCTTCTGAGGGTTGTATTCTCTGGTTCCAAAATAAATAACTTTTTAGTTCGATGATGTGAAAATTCAGGCTTATGCACATCAGCCTATTGTGTCGGGTCCTATTTGTTATTCTTCAACTATTTTTGTGAGGTAGTGAATATGTAAAGCCCTGAAGGGTTTTCTCTCCTGAAGCTAAGGGTCTATGCTTTTTATGATTCCATATGAAAGAATCTCTTGGCCATTAGTGAGTGTCAGCTTATTGACCCAATTAGGCCAGCTGCTACATTGTGGACAACCATAACTTACTTTGTTGATCCAACGTTCTTTGAGTTTGACCTTCACATTGATGAAGAGAATCAAGGCCTAGTTTAGTGGGCATGTTTGGTTTTTAGTATTACATGTTTCCTACACAAGTTACACTCAGAACTGTGTAGCAAATTATTTGTCTATCGGTTCTTTGACTAACATCTGAAGATAGGGCTCCTTAAGTGAAACAGACTTGGGGCTAGTCGGCTTTGTTCTTATTGtttttttttACTTGATATGACAACATTTCAGTACCATATTGCCTTGCCTTTACCATGTTTGGTGATATACATCATTTGAATTTTATAGATATTTGGAAATAACAGCATCTTCACATTTTCATTCAGGCATTATAACATAATGTAGTATTATTTATGCAATGCGACCGTTGAATTGAATTGTCCTGGAAGTTTATTATAGTCACAACTTGTTTACGGTTTGTGGTTTTTGTGTTCCAGTTTTCTTAGCCACATTGGGTAAGAAGACAGTTATCATGGATTACCTTGAGGTAAGTTGTAAAGGAAAGGGATATTCCATAGGTTTCTTAGACCAGTTGGGAATGAACATTCATGCCAACAATCTGAAGATTCATAGCCAGCATGACTGACATGAAGTAAAAGCAGGCCTTTGTTTTGGTCAGATAAAGATTCATTGGGACGCTAACTTTCTCAAGGGCTTCCTGAGAGCCTTTAGCGGTGGAtttttttttCATGGGAGACCGATACTTGTATAAATATGTATAGAAAAATAATTATTGTAAAAAACCTTTTGGAAGGCATAGAAATTGATTCTGGGATCATCGTTAAACCCCTGACT
>transcript/1444
GGAAGGAGTTAAGTGCTGCCGAGTGTTGCCAGAGCGTGGAAGCGAAGCGGGTGCGCGGAAGCATGTTTTTCAAAAAATGGCCGGAAGCGAAGCGTGGTCGGAAGCGTTtatatatatatatatatatatatatatatatatatatatatatatatatTCAAAAGATAACATGTAGAATGTCAAACTAGATGCAAAATTTATGAAACATGTATGTTTGTGATACTTCCAATATATGAAATGCCATCTGGATTCCATATTATCCATCATTCCATCCATACTACGTAGTAAATTAATGAATAATCATTCAAGCATCAACCATCTAGCTGCTAACAATTACAAAATACAAAGTAACAAATTGAAATACATTTTACAAATACAAATAGAAACCATATAGATTCTAGCAATTACAAACATAAAAACTTTAGAACCATATAATAGGGAAATACATCATTAACTTATGGAATGAAAAAGGTTATCCACCAATTGTCAACATGAGCCATGGCCAAATAGTTTTGTTTACAAAAATTGGCTATTTGCATAAGTACTACAATGATAATTAAACTGAAATCTAGTAGACTAGTAAACTGAAAAACAATCTATTTCTCCTACTCCTATCTCCTCGAAGTCCTTCCACTTCCACCACCGCGATTGCCTCGTGGGGGTACGCGAGGTGGTAGTGACTGTGAAGATGAAGCAGCTAATTGTGAAGGTCCTTCTAATGCAGGTACTGGTACAATTGTACTCAAGGGGGGCCCTCCACGGGGCCTCGCAGTCGCACTAGGTGGTGGCATCTCAGCACGTTCATCCTCCTCCAAAAGAGAATTCTCCAACTCCTCCAAAACCAATGCTCCATCCTCCAAATTGTCCTCCTCTGGATTGTAGTCCCACATCTTATTTGTTGGTTCTATGGTTGGACCATTGCAGTAATGGGACAACAGTCGCAAGTTGTAATGCACATATACCAAGCTCTCTACTCGCTGTACATTCAACCTGTTCCTTTTGACGCTGTGGATGAAACTGTATGTGCTCCAACACCTCTCTGCTGAAGAAGTGTTCACCACCTGTGAAAGAACCCGCATTGCCATAGCACATAACTCTGGTGTATTAGCGCCATGCATGTCCCACGATTGAAGAGAAGGCAAATTCGCTCTATCTCTATATGCAGAGTTGCTCCCAAAGGCACCAGTGCAACTGATGTACTGGCTCAACTGTCGCCGAATCTTATCACACTCCTCACTATCTGGGTACATTTTTTCTAATGCTTGCATATAACCAGTTTGAACCTCTGAATCTTGGTGTGGTTTTTTCTTATCCCCACCCCCTGCTGCTGGGGTTGAAAGCCATGATATATGATAGTATTTTGGAGTAAGCACATATGCTAAGCAATGTAGTGGAATATTTAGCTTCTCCCACCGTTTTTCCACCGTTTTTCTGATAAAATCATACAATTGCGGATCTCTAGGATGAACAATGTCCTTCATTAGTCCTAGCATAGTATCCATTTGCTCATACACCTCCCCAATGACCGGTTGATTAGAATCTGCAAACCGAATCATGTTGTAAATTGGCTTGGTGAACTGTAAACAATACCTGACCTGTGTCCAAAAAGAGCTATCAAGGACAGTGTCCTTTGCTGCATCCATGCCTTCTCTATCAGTGCTAATCTCATCCCACTCATCACTCATCACCATAGCACCCAAAGCCTGTCTTACCCTCAATAAGCGCCTGAAGGTAAGGAAATAGCTTCCAAATCTAGTCTTTGCAAGCTTAAGCAACTTCAATTTAGAGTAAGTGCCATAAAATGCATTAACCCTTGTATGCCCAGTGATAAATTTAATGAGCTTCTTCCCTCGCTTGTACAAAACATTCATCCATGTGCATTCTTTATGCTTGATGATATCATGCATTAAAAGGTTCAATGTCTGCACCAAACAACTAGACCAAAAGATGTGAGGATATTTCTCCTCAATGATTTTCCCTGCTGCTTTACAATTTGTTGCATTATCAGTGATTACTTGAATCACATTAATAGGACCAACCTCATCAATAGTTTTCAATAAGATGTCTGCTATGTTCTGAGAAGTTGCCGAGATTGATGAGGAGTCATGCGCTCCAAGAAACACTGCACCAGTAGAGGAAACACCAAGGATATTTATCAAATGTTGGTTTCTAACATTTGTCCAACCATCAGATACAATGGATACCCCAGAATCTGTCCACCCATCTGTAAACCATGTAAGAGCTCTTTTGACTTTTGATTTTTCCTTCTCAAGTAACACCGTTCTAGCCTTTTCATACCCAGTGCTCCTGTATCCAGCGGGGGCTTTATTGATGGCTTTAACCATGGCATGCCAATAAGGGGAGTGGAGAACATTGAATGGCACACCACATGCATAAAGAAACCTTGCCACTTTTGCATCCACTTCCTCCCTGCTAGTAACATCAAATAAATCTTCTAAGGTTCTCTTACTTCCACTTCCACTTCCACTGGGTGAAGACCTTCCACCAACTGAAGAAGATGCAGGATAGGGAGAAGGTGCATCAGCTTGAAGTTTTTGTCTTTTGCTCAATCTTATTGCAGCTTCCTCTATCTTGATGTAGTTTTCTTTCTCTGTTTGTGTCATCGTAGTGCAAACTTTAACACCAAGGCCCCCttttttttCATCACTGTCTAATACCCCACAAAGATGCCTCCTCACACGGGTGTATGAACCGGTATAAGGGTTTGAACGACATCCATGTGGGCATATCCATTTAGCGGTTCCACCACCTCTACCATCCTGAACTTTTGTGACATACTTCCACAAGGGGGTTAATGCCTCTTTGCCACTACCAACTTCCTCATCATCCCCTTCATCATCATTACCACCCTCCTCTCCTTCACTCATTGGGTAGTCCGAGTCACTATGAGATTGACCACTATCAGATTCCTCATTTTGATGCACATGCCTACTCCCAACCAACACCATGAGAACCAAAAATGGAAGCAAACACCAAAAGAAAAACATTCTCTTCAAGTTTTAGATGAAGTTTGAAACTTTGAAGTTTGAACAACTTGCAATAGAATGAGGAGGAAGAGGGAATGGGAAAATGTAGGAGAAAACAAAAATACAATAATAAACAAGACATTTTTGTGAACAATATTCAAGTTTTCAACAAAAATACATATTGGGCACACCTATTTTGAATCTTGATCTCCAATGATTTGCAAGTAGATGTAGCCCTTTGTTGTCTCCTCCAAGCTCTCACAAATCCTCTTCAAGCTCTCCAAGTTCCAACTTTGCTCCAACACCAAGCTCTCCAAGCTCTCACCAATCCTCTTCAAGCTCTCCACTCCAACTCAAAGATGAAACAATGAGGAAGAAGAGGGAGAGATTGGGCTTTATCTCCCCTCTCTAACCCTAAGAAAGCCCTAGGGCCCACCCACAAAGCCAAATTAGG
>transcript/615
AGAAAAAATCAGCACTAATAAGTGCGCTAAGGCTGAACCAAAAGTGCGCTAGAGAGAAAAGGATGCCCAAGCATGAGTGCACTACACATGAGATGCACAAATGCACATAAATGTGAAAATATGCGAACCACAAGAGTGCCAAAGATGTAGTGCCAGTAGGTTGAGACACTTGTATTAGAGAGCCTTAGCTCAGTGATAAAAAATATTAATTAGGGTTTTTTAGTTGTGTATTTATGCACAACTCAAGTATGAAGGCCTCCCAAGATGGGTTATGGGTCCACATAAATAAGACTCTCCCCAAGAGGTTTATTGAGTCTACATATCAAAGTTGACTAGGTCGGCCTTAACCATAACCTAGTGATACATTAAAAGAACAAAGTGCACTACACATGAGATGCATAAATGCACATAAAAGGGAAAATAGATGAACCACAAGAGAATGCCAAAGATGTAGTGGCAGTAGATTTAAACACTTCTATTCGAGAGCCTTAGCTCAATGATCAAAATTATGATTTACAAATGAGGTTTGAGTTGTGTATTTATACACAACTCAAGTAGGGAGGCCTCCCAAGAGGCGTTATGGGCCCATATATGTAAGGCACACTCTGTAAGAGGGTTATTGAGCCTACATATCAAGCCTTACTAGGTTAGCCTTAACCGTAACCTAGTAACACAATAAAATAATCAAGTATGTCCTTAACCTAATTACATTTACATTAATGATACATATGAATTGGTTGTGGCAACATGTATATATTACACCAAGAATTTCACTAACCCCCTTTATATGAATAGGGGTTGTAATATCCCAAGGTTACTCCCTACGTTCATTTTGATAAAATTTTGAGCAAGTGCATTACTCTGATATTATATTAAACTATTTGAACATTAGATACCATGGACAATAAGTGGTGTGCATATGAATCTGATTTGTTTATTTTATGTTATTTCTAACATGCCAAATGAGAACCGAAAGAAAAGTGGAGCCAAAGTCTTGATAGGAGGGAAAGCTAATTTAGGGAATGAATTTGAAAATTATTTTAATAAAATTAATTAAAAAGGATAATTTCTTTCAAAACCCTAACTACTGTTGTGAGGTGTCTGACTCACATTCTACCTAAAGAAATTACTAAAAATAGTACTCTCATTACAAAAGAGCAAAATTGTTGAGAAAAGACATTGATTTTCCCCTAAGAAAGAACAGCCTAAGAAAAGAAGACCTACTAACAGCTCTAACAAAGGAAGAAGAATTGAATATCTCAAGAGAGTGTGAAAGAGACATTCATGGGTATTTGCAGGATGCAAATGACCTGATTTCAGTCCCAAGTTCAGTCAGGTTCAGATTGAAAAACTCTGTGGCCATAGAGTGAAACACTGTATGTTTTGGTAGGCATGAATGCCTGTGGTGTTGGCAAAGGTTTGTCTGTTTCTGGAACCTAAGCAAGATTGTTAAAAGATTTTCTTGGACTGAGTTTGTGACAGAGACCATAACCCCTTTTAAGGCTTTCATTGCTTTGAGCGCTGAAAAATGTGTTAGGTGAACAGCTAAGGGTGTGTCTTCTGATCACTTGGATTGAATTAGTCCTTTGCAGAAAAGTGGAATGGATTTCATGATTGGTAAAGAAAAACCGGAGTAGCTTGACCTCTAGCAGGCTTTGGCTTGGATCGGGGGTGATTAGAAAGGTTGAAAGGCAAAGAACTCTTACTAATCTATGGATCGGTGGTTCGGGACTGCTCATTCGGCATGTTGGAAACTCTCAAGTTGAACAGATAAGGAGACAATGGGCATTATGTACTTCTTTAATCTTGTTAATTATTTATGTTAGACATTGCAATGCCTATTCTTCATTGGCATTGATGGACATGATCTGTTGATTATATGTTATTATGAACGTAAAAGTTATGTGTTTGTTTAAATACTTAATCCTAATATGGAATTAGATGTATATGGTTATTGTTAATACAAGTTAGTGGATATCTATTCTTTTAAAAGAATGGAAGGATTAAACCCTAAGAGGCATTTATTGGGTCGGACCATCTGTAAAGCCTTGAACTCTATCCTATAAACATTTATAACTGTTATGATCGACTTAGGAATGGTCTTAAGAGTTTAATCAAAGAGCGTATTAAAATAACTATACCTTATTGTTGAGCAACAGATCAAAGACGGTATTAATATTCTTGTAACTTATTATTGAACATCATGAACAAGCTTAGGGATGACTAAATCCATAAACCTTGAAAAAAATGTGTTTAAACAAATTTGTTTAATAGATCATTGTAAAATTATTATCTTAGTAACTTGGGTAGACTCTTTATATAAATGATTTGAAAAAGGTAAAATCTATAttttttttCCAAGAAAAAAGTATTTTCACTCGTTGCTGTTAAAAATACAATCCACATTGCTTAGCAGCAGTTTACTGCCTCAAGAGAAACCACTAATGAGTTTAAAAGTGTTGAAAGTTTTCTGAAGAACAACTTCTTAATACAACATTGATATTTATGTCAATACATATACATTTAGTCAAATTCAAAAATTAAGCCAGGTCACAAAAAGTTTGTTAATGAGCATTCTACAGGGGGCAGCAGAGCGCCCCCTTGAAATTCCTCCAATCTAAGAGCCCTTGCATGAAAATTCATCCCCAGCTTAGATAGCGAGTATGCCTCCTCATTAAACTCACAATAGATATGCTTGAACTCCAACTTATGGATGGCATACCTGATCTCTTTGAGTTGATCCACTAACGGAAGAAGTCCAATGCTATTTATCTCAGATAAACCCTGCATACTTTTAATTACTAACAACGAGTTGCCGAAAACATGCAGCTGATTCACTCCACACTTGGACGCTTGTCTTAGAAGAAAAGCAGGCCTTTGAACTCTGCCATATTGTTGTTACCTGGACCAATGCAACCTTTACCCTATAAATAGTGGTCTTTTGAGATGTATAGAATAAACCAAAATCCACTTTTAGAGTTCCTCTCGTGGATGGTTCCATaaaaaaaaTGCCAAGGCCAACCCTCATCAATCAGAAGAGGCACCCACAGCCGATCAGGGCGAGCAACAGTCAAAACCTTATAGAACTGGAAGAGAGAGAAGGATTGGGACACTACCTGAAAGGTCGACCTAGCCCATTCATTCAAGATTAGGTCATTCTGAGTCAACCAAACTCCCCATGAGATGATCAAAGGGAGAGAATGAAGAGAACTGCGTTTCGACAACTGAAAAAAACCGTTTGAAGCATCCCTCCATCGAGCACCCAGACCAAATATTAGATAAGATAGATAAGATAATTTTATTAATGTCCACTAATGACCACAAATAGGTCAACGGGACTGCCGGTTACAATGATGTATTATGCATGTGGGGGGATCAACCGATCTCTCGTGAAGAAAATATAATATAGGCAATACAAGT
>transcript/643_3
AAATTTCCAAGGTCTTATGAATTTTCAATTTTCTCTTTTTTAATTTCTGTTGAATTTTCGCCGTTTTAATGTATCGGCCGGCTGCAAATGAATGCTTCAGTTCTCCTGAAGCTCTGATCACTTTTTTCTGTGACGATCCGTGGAAAATATACTGGCAGAGGACACTAAATCTGGAGGTTACAGCGTTTCAGAACTAGATCTAGCACATAGGCGCTTCTTTGGCGGAGGATTTATCTGGATTCCCGGATTATGAATAGGTTCATCCGTTAATCTGCCTTAAATACGAAATTTATATAGATATAAGTTTGCTTTTTGATTTCACCTATAAGAGTCTTGGCACAAATAGAAAGGCTCAAGTCTATTGCGTCGGGCTGTCAAgttttctgtttttttgtttttCTAGATGTTAATTTCTGTATTATCTGTGAAAATCTAGTAAATTCTTATGTAACTTGTTTTCGTTAGATTTTCATTTGTTAGAAGTAAAAAAAGAACTTTGTCGGAAATCAAGTGCTTCACCTGCTAAAGTAAATAAGAAGCttttttttttttaaatgtcttaatttttttttGGCAAATATGCTAATTTGTTTGAGGTTAAATGTGTTTGCTGTTACATTTGATTTCTCTCCGGAGATTAAGCCTTCACATGTTAGGTCTAGATTGGTCAGGAAGCTGAATTCTTTGTCTGTAAATATTTTTTGTTGTAGTAGTTTGATTCTTCAAAATTTTGTTGAATTTTTAGCTTTTTAGAGGAGCTTCCATTGACGTTGGAAGCTTATGTTTAAAAGCCAGGATTGAATGAGCAGGAGGCAAGCATTATCATTCATTCAGCGTAGGTTTTGACTGTGACAGGTTAGTTGTTTTGTTATTGTAGCTTAATTCTTCAAAATTTGTAAAATTTTTGGCTTTTTAGAGATTACAGAGACGTGGGAAAGCCAAGATTAAAATCAGCAGCGGGCAAGCATTTATCATTCATTTAGCTTAGGCTACTGTAAACTTTAGGTGCAAGAGATTGGAATTGAAAATATAACTTCAGTCTTGCTGGCAGGTATCACTGTCAAAACCCCGACCATTTTTAACTGCAAACTTAGGGCTAATGCCTCAACTGAACAAATTGCTTTGGTTTTATTCAATAATCAAAGATTGTTAAATAACAATGAGGGAAAGTTATTAATTCTGATTTCTTCCGACAGAAGAAAAAATGAATTGTTATGATAGTACTTTTGATGACTTCGTGAAATGATTGAATCGGTGAGAATGTTTAGTAGCCCTGAAGTAGTCTTAAAGGTGAGCCAGTTTTAACAATTCTTTATAACAGAGATCAAATTCAAAGCTTGAGTTTATATCTAGTTGCCTGTGCAATGTCTACTATTATCTAGAGTAAGGAAGTTTATCCTTACTTTCATCTTCACAGCAACAAATACCAAATCAAAATTTTAGATTATTAAATTGCCTGTGCAATTTCTACTAATCAAAATTTTAAATTATTATTTAGGCCTCAAAATTCGCAACTCTTTTCTGATATTTTCAATAGCATAACTTTGCCGTACTCATTGTATTGACTTGTTCATGTATAACAAATTAACAATCAGTTGAAGGTTTGAATGACTGGCCTCCGAATTTACAAGTTGGATTCGCAACTCTTTTCTGATATTTTCAATAGCATAACTTTGCCGTACTCATTGTATTGACTTGTTCATGTATAACAATCAGTTGAAGGTTTGAATGACTGGCCTCCGAATTTACAAGTTGGTATCTGTTAACCGTTTTCAGGTTTCTTGATTAGTAGACAGATTACTGAATGTTACTACCGACCTCGGTTGTGTGCTACCTACAATTTGTGTACTTATCTTCAATAATAGGCCAACCATTTACAGTTTTCTTCATAAAAAAGAATAAGTAAAGGTCTGAAGTCTATAATGTGCCATCTGTTGTTGCCTTACACACACCTGGGAAAGCGCAGTGGAAATCTTCAAGCTGCTTGGTGTGTCCTAGCCAGTTGGGGCAAGTCTCGAGCCAAATGTTGTCACCTAATCCTGATTGCTCCATTTAGGCCACTCCTAATGGAGCCAAGAGACGTAGTCCCTAAAAAAGAGTTGCTAAGGCTCTTAATTATTTATTAGTTGTGGATGAATTGTTTTGTTAGGAGTTTGAAATTATTTACTGACAAGATATTATGAAGTAGAAATTAGATCAGCAGCATAAAGATACAACATTCATACATCGAGATGGCTTTAAGCAAATGATAGTAGTATAAGTTGTGTCAGTGCCAAATGGAGTCATAACATATTGAAGTGTTGCCGAAAAAGTAAAATGTTTTCCAGTGTCTTGGTCAGTTTTAACTTATTATGGTGATGAGTGGATTACGAGAAGGGGATTCCCGATATACCAAAAGGTACTTGGGAATATGTCGGGATGTCAACAAAAGTGGTTTCACACAAGCACGCGTGGGCTAGATGGAGTCACGGGGGGATGTCCAACACTACAATCGAGGGTGTAGCCTGACGGGGCCTCGTGGTCACATTCTAGTTGTTCCCATTTTCTTTGTAAAATTTGCCCACCAATATTGAAGTTTGATAATGCCGGATTTTTGTTGTGTTTCAAGGGGAGGTTAATTTTATTAATGTGGTTTTTAGTTAGATGTGGATAATTACAAAGTGCACACTTCTTCTTTTGGATATCCCCAAGCTTGGGAAAGCTTGTGAGGGGTAGAGCATACACGGAATAGGCTAATGTTTATTCCGATTAAGTTTGTaaaagcaaagtacaaataaaaaagaaaaagaaaaTGTGAGACTAATTACTACAACAAAGAGTATATTTTTCCCAATCGAGCAAGCTCTCTTGGGTAATTTGATAGAGCAATGTCGGGTTAGTGTTTGTTACTTTGCAAAAGTAAATGAAACTTTGAAAGAAACTTTAAATTAGCTGAAAGTAAAAGCAACTAAACTAACTTCTTAAAATTAGCAGCGAAAAATTAAAGCATAAACCACTAAGAAGGTGATATGAATCCCCCCATGGGGGATAGAGTGCAACCCTTGGAAATCCCTCCTCTTTTATAAATATTTATTAGAATGTTTTTTACGAAAAATAAATAAATACCTTTTGACCCTTGAAAATGGATAAAAAAGGCTTACAAACGCCTCGGGAAGAAGATGAATGGAGGGGGAAGAATGATGGACTTTGGGTGCTCAAGATGGCCAGAAACTCAAAATTTCGGCACAACATTTATTACAATATCCCCAAGGGGTATGAACATGTAATTATTAAAAAAGGGCCCAAAAATAGCCCTAATGAACCATGGAACTTTTGAGCACTGATAATGAACAAGGTACTTATTCATAACTTCGGCGACTCACTGGAAAGCCACTAAATGCAATTTTAGTGAATAACACCATCTAC
>transcript/1558
GAATTGGGTCGATGCCCGTCTCTGCTGCGGTTGCAGCTTCTTCATTTTCAGAGGCCGCCTCTTCTTCTTCCGATTTGGGTCGATGATGTCTGGAGCGTTTCGATCTCTTTCCGTTTCTTTTGTTCTGCTGTGGATTCGAATCATTGGGAGACCCATAGGCAGATGAACAGAACCGCGGCTGCCGAGCTCACCGGGATTGCTGCTATGCTGCCAATACTCAGGTAATTACTAGATTCCCAAATCCTGTTTCGAGTCAGTGTATTGAGGACCTTGATATAGGCCTTGTATGTCTGGTTTGCATCAATTTCAAGCTCCATAAGAAGTCCGTTTTGGCGTTTTACCTTAGCGAATATAGAAAGAGAAGGAAAGCAAGAAGGAAGCAGAGTGTGGAACCCCTACTGCTGTCTAGCCGTTAAAAGGCAGACCAACCTAACCGAGTCCCAAACCTTTTGAACAGTGTGTTCTCCTGGGAAGCTCAAAATCTAATGGCCATACTTAAAAACGATGATGCAGAAGGAATGACACATAACGACATATTATCACAAAAGCATTCCAAACTTACTTCGTTAAAGTGTCCTAATTGATCTCTTGCTGAGCCACAAAATCGCTGCCATTCAACACTGGACATGTTCAAATACCTTGTAAAACCGCTACTGAGATATTACCATGCCATATCCACAAAAATCTCAAGAGCGAGTTTTCAAGGCATTAAAATATGTCCTTATTTATATCGCGCGGTGTTAACAGATGTGAACAGAGCAGATTCCTCATTCGTTCCTCCCCTCGTTTGACGCATCGATTTGTATTTGGAGGACACTAACACCAAAATACCTCCACATTCGCCTGCATTTCGAGGTGACCCAAAGTCAGATCTGTGTTGATCAAATAAGCCTTTGTGGGAGCCATGGGGGATTACAGATCTCGTACATATGGGGGGTCGGATTACAGTATGGACTTAGTGCCCTCCAAGGTCTATAATGGGGGAGGGCAGATTCAAGTTCAGCCTCAACCTCCTCAGGCTTCTCAGTTACCCTATGCATATGGCAGCGGCCATCAGCAGCCCCCTGTGTACATGGACGGGGCTTATAATTACAGTGCGTGAACTGTGTAAAACGTGACAGAGTAAAAAGGAACGCGTCGTTTACACATGCAGGTAAAGAAACAAGTTCGTGCTATATATAAGGGACAATTGTCCAATTTGCaaaaaaaaaaGAGGTTAAATCACTAAAATAACCTCCAAAGTGCTCAAGACGATACAGAATAAGTGAAAGGATAGCGCTATACAAATAGATATCAATGGCGGACAGGAAATTGTTACAGAGTACATTACCTTATTATATTGTTTGTAGGTAATTGGTTCTGTTCTGTTTTTATGTAAGGACTCCCGTCTGTGTTTATTGTTCCAGCCCAAGGTTCCCTGTACGATATTCTTTGTTTGCAGCATATGGCTCCTTCTCATGTCCCTGCCCCAGCTGATTCTGCGTTTCTCAGTCACATGAACTATGGGTCCTGAATTTTGCCCGCTGAGCAACTCTCTGATCTCCTCCTTAGAGACCTGCCAAAGCCCGGTTTCACGTGAAAAAGCATATCAACATGCCTTCATTGAATTTGTGTGCATGATCTAAAAATTGTCATATTCTTGTATCTTAACTGTGTGATGAAACTGAGGTATAACTTCAGAGAAACAAAACTATATACACAACCTTGAAAGCTGTTCTGAGAATTGTTTCATCACAGGCTATGCAGAAACTACATTGTGTCTTGGACAGGTGCGAGCGAAAATTTGATAAGAAAAAATAGGAAGGTTCGGGACTCACTCATTCGTTGTAGAGCCCGCCTTTTTGGGCTGAAGTCCTTTCTTCAATATTGCCACCACCCTTTTTCATCAGCAAAAGACTTGAACCAGTGGCGGTTTGGAATGTCGGTGCTGGGCTTTTGGCCCCCAATGTCAGAACCTGCTGCCTCCCAGCTTGATAATATGTTAAGATCAGAACAATTAAAACATTCTGAAAGTGGTGATGACTTTCCATGTAGGCTTTGAAAGCCCGCAAAATATTCATCTGTAGAAATTACATACACAGATCCATGCTTATCAGTGACAGCAATCAATAATGCATTTGCATTCACCAGCAATCCTTTGAAGCCATGTACAGGTGTAGTCTTCCTACTCATTTGCATATTCTGCAATTTCTCAACCCCTTTAGAAGTAGATTCTTTTTTTACTCTGCTGGTTACAGTGCATTCAATTTCATCCTCTTGCAATCTCTTTGGTTGCTCAATCCGCTCTTCCTTAAAGGCATGCAGGTCCAATTCTAATCCGCAGTGATATAAGACATCAATGCATCCCATTAATTTTCCAGTCAACGCACCCCACATGAAGATAATTCCAGACTCTTTAAGGCCAAAAAGAATTTCATCAGTTAACTGAAATTCTACCCAGCTATTCCCTGGCATTTGTCTGGAAGCCAAATTCTGAAGATCCACAGTGCTTACCCAACTTATTCTCGATACATGCAACCTTGCAACCAAAACAAAAATTTCAAGTCCACTTTTGGAAAGCTCTTCTTCAGCTGCTTCAGAGACGCAAAAAACTATAAGCAGACTTAGACGCAGAACGAGGGATTGAAGGAATCTTTCGTCTGTAGGTTAAAGGTGTGAAATTTTTTTGCTCAATTGAATTCTGTATGTTGTCATTAGGAGAAGCAGGCTGCGATGGAGATAAACACGTATCAGATAATACCTGTTCTGAAGAATCGGCTGCTAAAGGAAGGAGCTACGACCTTGTCGCTGCATGTATGCCAACACATGGAGTGCATGCAGGTTGAGATCACCAGGGCCCACATTGGTTAGGTAGAAACGTGGCAGAGGAAAGGCGAAGGTGCATCTGAACGAGTGAGGGTAAGCGCAGAAGGTAATCTATATGACCAATCAACCGGGATATATATTCGGCAGGATAATTAATATTCTTAGTCAGCACATATAGCACGAGGTTATGCAAAATAAGGGTTGGGAACCATAAGGGCTTATTGGACGTGTCCCAGGATTTGCCATATACAGGCGTCGTAATGTATAAAATAAATACATTTGGCTACTTACCCGAACATAGTTAGAGAACGGGATAACCTCAGCTGATCCAAGATTTTACTGATGTGGGCAGGACTTTTCCTATCCAACGTTATTTCCCCGAAGGCTGAGTCAATTATATATCTATATAGTCCCGGTTCACTCTTTATATTATTGAATGGACTGCAAATGCCATGGCCAGAAGCGGATCCCCCTTGATATCGTGAACATCTTTTTTCGTTAAAATTTGATATTTCACTGTCATCATGCATTACATTCAATTCACAGAATTAAATATGTTCAAATATTGCTCTTT
>transcript/1753
GATGGGTTCCGGTTTACATTGATTAGGTTAATGTTTCCGATGCCATGGAACATCATTATGTTATTTCAACGATATGGATTCTCCTGTAGTAGTAACTTAAGTTTTGGATTATAAGCATATGATAGGTGACAAAATGAATATTTCTTGGTACAAGCGATCTTCGTTTTCTTATCACGCTATTCTCGGAGTTCTCGATAGATCTTTAATCTGTGCATGGGTTTCTTTATGATAACTCGATTTTAATATCCCTGTTACGATCGTTCTTCGTTTTTTAGCTTACGCTTTTCACGTAAATGTCGATGGATCCTTAATAATCTGTTCATGGTTTCTTTATGATTACTATTTCTTCTTCTTTTTGTAAATGTTGTTGAAGTGAACAAGGATACGTGGGGAAGTTAATGAAAGATGGTACGAATAATGCGATTCTAATAATATATTTCGCTTAAATATCGATAGAAATTAACTGCGAATGGATTTGTTGGTATCCGCGATATACACAATTTAGTTCTATTGTTGGAGGTCTTCTTTTGTCTGATTATCGGTATTCGGTGATTATCGGTTAGGTTTTATTTTATTTAAACGTGTTCTCATGCTGGAGTGAGTTAAGTCTGCACAATATTCGAACTGAACCTAGATTCTCATCCCAAAATAGTTTGGCGGCATTTGTTTACAGGCATTCTCAATGCAAGATTTGCGTTGCAGCAGTAATTCTCAGGTTACTCTTCGTTTCCTATCTGGGATATTTAAACCTACCCTTAGGCTGTGTAAATCGTATTTTGGTAGTATTTTCGATGATTTTGGGCCCAATATAGAACATGGTTATGCTCAGAAGGTATAAATCGTTTTTGGCCTGCCTATCATACTTGAAGATTGGTTAGGTTTAGCTTGTTTTTAATTATCGTTGAAAGGACCGATATGAGAAGAATGTTTAGGATTCCTTATGCATAGTTATGACGTTTAGGTGGATTTCCTGCCTGATATAGTGGTCAACCTGTATATGTCATCATTACATGTGTATGTTGACTTCAGAGCAGGTCGCGGATGCGCTTGCTATCTTTTGTTATCTTCTCCTTGTCGTAATGTGGCATTTTTCATTCATTCCTGCACTGGGAAAATGCGCGTATAACCTTCCTGGCGAAACTATCCATAGCATTCATACCCCTTGTACCTCGGCAACCTTTTTAACCCGGTCATTCAAACGAATAACGTAGGCTCCTTATTGTCTGGTATGGAGCTAATATCTCGAGCTAATATCTCGATATTGAATGTTTTATCCAAAATCTGATCGGGTTGTATGTTTTGTCATATATACCCCTTTCCATTATGTATTTCTCGGTGTAACGAGACCTTTACATATATGTAATAGTTTGCTCATGGTATCATCAAAATATGGGAGGATCGGAAGGGTGCAAATGAAGCTTTTCTAGTTAAGAATATTCAAAACTGTAGCTATTTTTTACTTCCATTTCATAGAAATGTGATTTATATTTTTTGGTTAATCATATGCTGTCCAAATGTATATATTGAAACATTTTGCTTCATGTTGCAATGGAATTGGAGTTTTACTATGGTTAGTTTTGTGGTTTTCTGTATTTTCATATCGACTAGGTTCTCTTTTACTTCTGCTCAATGTTTCAAGTACAACACGGGGTAGAATATACAGTCTTCTTTGGTGACAGCATCACAGGTTTCTCTATTTTAGCAGAGGTGCTGATGATTGAATGCAGCAAATTTACACTATAAATGTGCTTTTTAAATGGAACAAGACAGTAGTAGACTAGGCTATTATCTTGACGAATCTGAATGGAGCAAAATTTACTCTAGCACAGGCTCTAATAACGCGttttttttAGAAATGGAACAAAACACTGGTAGATGAAATTATTTGTAAACATCTAAACGTTATTTGTGAGATTCTTTTCATTTCTGTTTTGGAAGATTGTTTAAACGCCAGTGATAGTACTGACTGGTAATCCGAGGGAGACTATGATTTTATACTTGAAAATGAACATACGATATATTGTGAAATTAAACCTATAACATGGAGAATAACACTGAATTTTTCAAATCATTGGATTTTTTTATTTGAATGGAATAGTTCAAATGTCAACCACAATAACGTCTGTATGTATACTGTAGTTTGATCTTATGGGGATCTATTTTAAGCCCACAACTTTTGAAGCTAAAATATCATTAACATATTTCCACAAGCTGTAAAATCTTCCAACACAATCCATATTCCCAATAATCTAGAATTTGCTGGTAGCTCTTAAAGCACTATTCCATATTTATGATAACTTAGTATTATGTGATAGTGACTTTGTAAATTTATTATTACGGGGTCTCTATACGCATTTCTAATAGTATTTGTTATTCAGCCAATATGTCCGATGAGAACTTCATAACATTTATCGGTTGCGGTAACATTGCAGTATTCCTTTCTAATAAATTTTCTTTACGAAGTTGGATATCTACATGGTTCTTAGAATTCTATGACCGACTGTTTTGGGAAATGTAAATGTTACATGGCTCTCGGAATTCTGTGACTGACTGTTTTGGAAGTGGATATGTTACATTGGCTCTTAGAATTCTATGACTGACTTGGAAATGGATATGTCGAATGTCTCGTGCAACTTTGATACATTTTCTTTGTAATAGGGGAAACGCCTTAACAGATCTCCTAGTTAGAAAATTAAAATTGAGAATCTTGGAATTCTATGATGGTTTAGGAAATCGATGTGTAATCTTTTTGTTAGTTTGAAACAATTTCCCTGCAATAGGGGAAAACACCTTAAACTGATATCACCTAGTTAGAAAATAAAATTTGAGGAACGCTCAATTATATATCTGTTTCAAGATCAAGAAATATGTTGCTAGATCTCCTCGAGAATATTTGCACGGAGGGTGATCCAGTTGTCAGCAGCTACAAAAGTCTCGGTGAGATTCAAGCAGACTGAAATCTATGGCAGACTACGATTTCAAAGAGATTAGAGTGTCGAAAGCAAGTTAACGGGTTTCTATGCTGCCCGTATGTGTTAAAGGTGACAACAAATTCAGAATCAACAAACTCATCAAAGGATCAACCACGAAGGTTTCAAACTGTTTTCCATCTGAACATTTCATCAAAACGTTCGAAGTTGCTGCTAGATCATATCTACGTTCATTACACCTTACCTCCATACAGTATTTAGACCGATGGATTTGCAAGTGCAGTCGTTAACATTTTAGTATATAGCATTCACTAGCTTTTAATCATAGCAAAGCACATCACAATTATATGCTTTGCTAACACATGACAAATAGTGTAGAAACAATAATAATATAGAATCGATCGACTGGATATTTCGTATTT
>transcript/1707
AATCGGGTCCAAACAAACCCACCCATAGAAATATCTCATCCAGGAGAAGCAGAGTCTGGGCAGTATTCTCCTCGTTTACAGTGTTTAATCAGATCTCAATTTGGTGGTGGCAGCCATCTTCAAACGTATGGTGGATTGCAGTTTAAAACCCAGGTCGACTTCTGCTTCAAGGTGTATTACAGAGTATGGATGCTTCGTGCCAAATGAAGCCACTAAACAGCCATGGGACCATGGATGAATCTGATTCATTTTCTTATTCTATATCGTCGTCTGCCTCTTTTGAAGACATAGAGGATTCTGTTTCCTCAGcttcttcggattcttcttcttcttctctATCATCATCATCTGAAGGTGATGGGCCTTTGTATGAAGTCAATTCTCTCAGGGCCAACCTGCCTTTCAAGTAAGCTTTGTCTTCAATTCCTCTTTAAAAATAGAACTGAAGAAATAGTCATTGGAATTTAGGAAAACATTACTCTTAACACTCGTGCTTTATAATCCACAGCATTTTAGCTTATTGTTGGTTTACTTGTATTCTGGTTAGCCTGTTCTTGAAATGGGTGTTTTTGTCCAATTCATATAACAATATTGGGTCGCTTTGAGTTTCATTTGGAAACCTGATCATTTGTTTTTAAGGGCCTCTCTGAAGCTGAGGTTGAGGTTAACTTATTGTTCATTTTTGGCTGTTATCGGGTACTGGCTTGTGTTTAGTTCAAATTGCTGTTGATATTGGTTTTTTCCTTTAACTTGCAGTTGGTGCTAGGTTTTGCTTAATCTACAGAGATCAAATAAGTTGGTTCTTTAttttttgttttttttGTTTCAGTAATGCACCTTGAGGGATTGCAGCACATAGACCAGATTTCGATTGAATTAGGTGTCAGGACTGAGGGGTAGCTCAGCCACCGCTGAGGGGTAGTTTGTGGGGGATTCCTTATAACCTTTGTTAGAAGTGTTGGCCTTGAAAGGTATTACCCGAGATCTGCAAAGGGAAGGAAGCTTTATCCCAATCCTTCTAACAAAGGCATCTAGAAAATTCTGTGAACATCACCCGGGACTTGGAAGATGGTCTCGTTCCTTTGAAATTCAAGCCATTCAAGTTGGGCAGACCATATCAAGATTGGAACCCTGGTGAACTGATTGCTACTTAACCAGCATAGATCCATTTAAAAGGGATCTACCAAGCTACCAAGcagggagagggagagggagagggagagggaCCAAATCTCTTAAGCTGCAAATCCTTTTTGAGACTGAAAATGTGTAATCTAAATTTTATGGGTTTAGTTTATCTAATTTATGTTGTTTTATATATATGTATGCCATTCTAAATAATTTGTAGTTAAAaatattattatttttaataatattttttttattttattttaTAAAGTATACCCATCAACTTTAAGATGAACACGGAAGGAGTTACAGATCATACTGGATGGACTGGACTGTAGAATCCACTTCTTAGGTGCAATTAATTTTAACAGTCAATAGATGTCGAGGTTGCATATCTTGGTACTTTTTGAATGTAGAGTTTGGTATTGGCTTTTCCCTTTAACGTGAAATTGATATGGCAATGCTGTTTAATCTAGAATTTGGAATGGAGCTTCTCTTTCAACCTCAGGATATTATTTGATATAGAATTAGGTAATTGGGTTTTGTTTATGATTAATCTACACCTTATTGTTGTGTTTCTCTTTTAAACTGCAACCGGTATTGGtttttttttAATCTAGAACCTACATTTTATTTTCCTTTTATTCTGCAATTGCTATTAATATTTCGTTTAATATGCTGTTTGGTATGCCATGTTTCCCTTTTATGAACTATCATATTGCTCTTCTATGTTTTGGTAGTTTTTTTCCATTCATTTTTCCAAAAGCTAGATTTTGGTGGAGCTCAAGTAAAATGCTGTGATTTGTAATTACAGGAGAGGGCTGTCGAAGTTTTTTGGAGGCAAATCTCAGTCTTTTACATCTTTAGCAGATGTCAAATGCTTAGATGACCTAGCAAAGCCGGATAATCCATACAGGAAAAAGATGAAGAGCTCACATAGCTATGGTGCTCATATTGGTGTCCCTAGGTCATATCCACCCCAAAGTTCATCTGGCCCCATCCCTAAAAATCCTCACAAAGGCAACTTTGCGTCCCTTAAAAAAGGCATTTTTCTTCCTAACAGGCCTCCAGTTTCTTCTCTCAAGAACTGATAATGAGGAAAAAGGTGAGCATCTATCAGCCGGGAAAATGAAGGAAAAATTAGAGATGGTAGATCTTTTCAGTTTGAACAGGGTCTCACTAGTTTTCTTAAATTTGTAGATGTTAAACAATAGTTGTTTATCTTTGACAATGAATGACTTTCTCAGCGTTTTTTTATTAGGTTTGGAGACAAAGCTTCAAGGCCATTTTGCTAAGATCTGTGTAAAGATGTTCAAAACAGATTTACAACATTCAATGATATGTTACTCCTATCATACTGTCACAAAATTGTATGTCAGATTACTTACTTATAACAGTAGTCTTTTATTTTAAAGAAAAAAAGTTTTTGATTAGATAGATGTTGATCTGTATGCATGGACTCCTTGGGTTTTATTATACTGCAAGATTTTATTTTGAATGAATGAAACCAATGAACCCTGAATTTCAACGTTCCACTTGGGGGATTGTAGAAGGATTGGTTTCTGTACGATGCTGCAAGCATAGAATTTCGGGACATTTTGGTTGAGGTGGCGTTGTTGTAAGGTGGTTACTGTGTCAGTGATAGTATAGTTCGTCTCCATGATGAGAATATATATGTACCTGGGATTTAAAGGAGAGTCTCATGGCTTATCCGTACTGACTTCCTCATGTGAAAACAAAACTACCAGCAGATGGAAGGGTTGGAGAAAGCCAGATTTAGAGGAGAATAAGACTGTAGAAACTCCTGCTGCCTGCACACATTTCGTTTCAGAGCAGTAGTCAAAGCAGAAAAAAATGTGGAGTCATATGAAAGCTCTATGGACAACATACTGCTTAGTTTTATATGATAACTACAAAGAAAGGATGCACATGTTTAAGATGGATCAGTGAAGCTTATGACAGATGCTGAGCCTACCAAGGATCTAATGGCAAAAGAAACATGCTGCCAATATTAGATTAATTTTTGCATCTGATGGACCTTCTCACTTGAAGCCTATTCTTATGACAGGAAAAGCTTTTCCAGTATCGCCACTGAGGCTGTTGATTGACTTCATGTCTGTTGAAAGCGTGCTGGTTTCCAATGTTTCAGTTTCAGATGTTACAACTGTAAATAAATAAACAAGTTACTGATCTAATTGCCATATTATTTGATTTTGGGTAAG
>transcript/740
AAGAGGGGGGCGAATTACCTCATAAAGCCAATTTTTACAACATGATAGATCATTATTTTTGCAAGTTTGACACTTAGGGGACATGAGGGGGTCATTAGGccccccccATACATATTTCTAAAGATACAACTTGATTTGCACACTTTTATTTTGGCCATTTTGTCCAATTTCACCCTATGGGGAACGTCCTCTGTAAGAGAGACATGAAAAAAATCCGGAACATCAAACTAACTGAAACTGATGCAAATATGTACAGAGAGCCATAATAAATCATCTAGAGAAATTCCCTTGCCATTTCCTTGACCACACAAGCCAAATTGATTTCTTCAGTGATTTCCTAGTTCATTTTTAGTGGTACATCCTCTGAAAATAATAATAATCATCATAACTTCGTTCAGTATGAGAACTAGGGAAAATTGACTGCATAAAAGTGTTTGGAGACATAGTAGAATGGTACAAGTGACTAATCATACCCCTTGGAACACTGCAATGGTCTAGGAGAACCAAAAAGTTTGCAATCTGTAATAAAAGTTGATCATTTGGCCAATAATAAAGTGATAATAATCATTGATCATGAGATCCAGGGCCAAACTCTGAAAACTGGGACCGCAGTATTGGTTCTGGGCATGTCTGGAGAAAATATAGGCATTGTTGttttttttGAGTCACTGCCTTGGGAACCGTGTTTGACTTGGTCAATTGGGTTGACCAGGTCAAAGTACCCAAACTGCAGGTGAGATACTGTACCAATATGATCCTACATGTATCCAGATTCCAAGGTAATAAATGCTCTAGTGGTGTATATCAAAACCTAACTTAAATCATGTTATTCAGAACCATGGTGACAACAATAATAGTAATAAGTAAGATATCCCTGTGCTTTTGAAAGGTCTTAGAACCTTCTGGAGGTCTCTTGTGCATTCCATGCTTACAAAGTTTAAACAGTGTGCTAGTGCTGGGTGAGGGTGGAAAACAATGCTAAGGTAAAGGGAGATGACTTATAGCTGACTTTGACCATATGATCTCTCAGAATGATGACGATTACACCGGACCACAGTGACATATACATGATAGATGAACAATAGGGGATGGTGGTGTGTCATAAGTGGATGAGCTGATCTGAAAAGAGCCCATTGAACTTTAACAACATGTCTACGGCTCACATCCAAGCTAAGAAACAAGCTCTGTGAGGATCTTTACTAGGATCCTTGCATTGAGTACACAAGAAACTGTAGTGAAGAGATCCTAGGGGACACTATGAATTAGTGGTCCCTTGCCCCATCTCACATCAAAACTTGTAGGTTCTGTGAGGAATTAATCATTACATTTCAGTAGTGGCCAACAATCTTTAGATTTAGCATTTATTTATCCATTGCTTTTAGGCCTTTCACAATTTCACTTTATAGCTCTTTTTGAGTTGTGCCTAAAGACATAGTTTGCATTTATTTGAGGGATTTACATTTCAACAAATAGAACTTATAGCACATAATGCATGCAATGATGGTAGACATATTGCTTCGAGTTTTAGTTGACACTCTTTGGGAAACTAGGGGGGAATATCCATAGCCAGGACCAAACATCGGGGACAACCAACCAGAGAGGTTAAGGCTTCAAAATCCAACTCGCCTAAGCTCAGGAACCAACACTAGCTGGTTCTCTTGGCCCAGAAGGATCAAGGTGTCGACAAGTTTTGTTTCACAACTCAGAGTCGAGACACAAAGCAACATGGGATCCATCATGCATAGGGGTCAAAGTGGGGAAAGTGATCTTCAATCTCATAGGTTTCAATCAAGCCAAAGTCATGGGATGAGAATAAATCATGGATGAATTGGATGGACGGGGACAAATGACACATAGAACCAACATAGCACTAAGGTTTAACATTTGTATAAAGCATGGCTTGAGCAATAGTCTTCAACATTGAGTCCTTTGATTAGTCTTAGCACAAGTTCAAGCATTAGTATATGTATAAGCATAGGTCACCATGATCATCCTAACGAGACAAGCCTATGTGTTTAATATACACCATAGAGCAAAAACAAACCAAGGAAACATATACCTGAAGAAGACCGAGCAGTTGCAGATAGGAGAGGTTGATCAGAGTAGGGAGGATGGCTTCCATATGGCAAGCCAAGTGTAAGGTCTCTCAAAGACCTTAGCACATCTTGAGTTCATAAGGCTGGAGGATGAACTCAAAGGAGAAAGGATGACTACTCCAGGCGTACAGATAGGTCCTAGGATCGTGTATATTGACAAGGGGAGCTGTGAGCAGGGAGCAATGATCAATGATCAGTGATTTCAGATACAGGTATGTGGTCACCCTTTGCCATTGATGCCAAAAGGGGAGAGATGAAGACAAAAGAGGGGAGCACGCTCACAGGGGGAGCATGAGTTGTTGTCATCAATGACTAAGGGGGAGATTGTTGATGAAATTGTCATTGATGCCAACATGGACTTGCAGTGGCTCCACAGGTTGTCATTGATGCCACCAAGTCCCACTTGTAGTGCCTTGGACCCCTTACGAAGTGGGTTTGTGCCTTGAAGCACCTTGTACCTAGTTGACAAGGTCCTTGTACCCACAAGGTTAGATCCTGGAGCCACCACCTCGTAGACGATGCTGAACACCTTGCTGATAGTGCTAAAGACCCTAGAGATGGTGTTGAAGCTCTTTTGGATGATGAAGAAGCCCTAGATGGGTTGGAGAAGCATTAATGACCTATTCTGTGGTCTTTCATGCTTTGATGGTGTCATGGCACCCTAGAAGAAGGCCTAGCAATCCCACAGGTGATGTCATGATGGATCTTGACCCTTAGAGGTCTCCTGGTGTGGTTGAGGTGGTTGAAGAAGGTCATGAAGCCTCTTGCTTGATGAAGAAGCCCTTGGACCCACACTTGGATCTTGGCTTAATGGTTCATGTACCATGAGGATGATGACACTCTCAACATAATGTTGATGTGTGGTGAAAAGGTGGAGCATACCCTAAGACTTAGAAGATGACTTGTAAACAAAGATAAGGTTGACCTTTGAAGAATATGTGACAAAATGAAAATACAATGCTTACATGGCAAGGAAGTGAAGAAGATTAAGATGTGTAATATAATAATAATAACATTCAAATTAAAATTAAATAAAACTTCATCTTACCATACTTACCTTAAAGTCTGCCCTAATTCAAGAATATGGATATTGGATGACAAGATATGGCGGGGAGGACATGGCATTGAAGCCAACACATGAAAGATAttttttttAGTCAACACACAAATGAATGACGGCTGCAAATAAATTCATGATAAATAAAATGTGACATGACAAGTCGGTTCCACAAATTAATCTT
>transcript/2095
ATTTTCATTCATTCTTGTGGAAGGAGTTCATTCATTCTTGTGGAAGGAGTTCTGCTAGGGGGAAAGAACGGGCAGTGTCGAAACCGAGACCCCTTCGTTCTTTCATTTTCAGTACGGGATTTGATCCTTTATTCCTGACACCTCTGGATTCTTATGGAAAACAATACGCAAACAATTACGAGGCTGATGTCAAACAGTGCGGCGTCTTGCTTGCTTGGGCAGCCTAGGATGTCATGATGTCCAACCTCTCGGACATTGCAAACTGTCATCAGTTTATGAGGGTGATATCTTCATTGTGACAAAAGCATGTCATATTTTCTGGGAGCATCTCTTTTAGGCAAAAATTAAAATGCCTTTTAGAAATCATGCCACTTATGTTTATTGGCAAATGTTGTTGGGATTTGTCTGGCATCAAACAAGATAAGTGCTGTATAAAAGTCAAGATGATGTCGTCTTGGGACAGAGTATATGTGTTACTAGTCTGTACCCTGTGtttttttttGCAGGCTCTTGCCTATTTGCTTTTGTAATTTACTAAGTGATGTAGCTATCAAGGATCTTACTCCGTTGGGTGCGCTCGCGGGGTCGGTCCACAAATAATAAAATGATAtttttttggtttttGGTGGGGGGCTTTACCCCTGCCTCTGTGTGTGTTGTGGTTTCTTGTTTGACGGTGTGATTGTGTGATGTTTTTGCTACAGATGATACTGATGGGGAAGATAACTCTATGTCTGTTGTTCATGTCATCAAATTAAGTTGCTATTGCCATGATTTTTGTTACCAACTTGGTTGCATATACAGCAAGGAATTAATTCTTCACACAGCATCCATTTATGATGAAGCTATTTGTGGGAGTTGTATTGGATTTGATCATTATTGGTATGAACAGAGACTTAGTCTTATCGATGCTGCTTGAAGCATTATATTTTCTCATCACTGTAAGGAGCACTACATTGTCAAAGAGCAGTCTGGCCAGTTAATATCTACAAAAACTTAGCAGCGAACATGACTGTTTCTTTCCAACCAATATTACAGCTGGAGGATTAACATCTCTGTCAGTAAATCCAGGATCAAGCAGTCAAAGGTGTCTGCACCTATCAATTAATAAATTATTTACATAGATGTATCTTATGCGGGATCAAGAAGAAAGGTTTGCAAGATGTTTGCAGAATTCCCTTAGCTTTGGCTTTATTCTTATTTTTGCTTTAGCTTTATATCGAGATATGTTTGCGAATTTCTAGTCTTCAAGGTAGATGCAGATTCAGTTATTACTCGGCTGGTTAGAAATTTCGTAATTTCTGAAGTAGAACTTATTTTTAGTTGATTCTAGTTATTTATAAATTAGGATGtttttttttATTTGTTCAGCTTGTTATTTTTGAAGTGCAGAACTTCTGTTAATGACCATGTGAAACAGCAACTCATACTGTGTAATGCTTCATAGATAATGATCATGGACACAACATGGCCAAGGCTTTATTATCCGTGGGCAGGCATCTTTTAAATTTATATATTTCAGTTTGTTTTGAAATAATTTATAACATAAATATAACTCAACGAGGAAGCCTATTTGAAGTGTTTAATGTGCTGCTAGGTGTTTTCTCATCGTTTTATACACTGTGCAGATTCCTTTGGATTTTTATGGAAAACTATATGCATGTAATTCTCGAGGCTTATGGCAAGCAGTTTGGCGTCTTAATGATTGCTTGGGTAGCCTAGGATGTCATGATGTCCAACCTCTCAGAGATTTAAAACTGTCATCAGTTTAGGAGAGTGCTTTCTTCATTGTGACAAAAGATTCTCATATTTTCTGGGAGCCTCTCATTTAGGCCAAATGCCATTTCGAATTTATGCCACTGTGATGTTTATTGGCAAATGTAGTTGGGAATCGGGATTTGTCTGGCATCAAACAAGATAAGTGCTACATAAAAGATGTTTTCTTGAGACGGATCTGTCCCCTGTGGTTTTTATGAAGGCTCTTGCCTGTTTGCTTCTGTAATTTTCAAATTGATGTAGCTACAAAGGATCTTACTCCGTTGGGTGCGCTCACGGGGTCGGTCTACAAATAATAAAATGAttttttttGGTTTTGGCAGGGGGCTTCACCCCTGCctgtgtgtgtgtgttgtgatttcttgttgacggtgtgattgtgATGTTTTTGTTACAGACGACACTGATGGGGGAGATAACTCTTTGTCTGTTGTTTATGTCATCAAATTAAGCTGCTATTGGCATGATTTTTGTTACCAACTTGGTTGCACTAGAGCAAGGAATTAATTCTTCAAACAGTATCCATTATTGGAATGAACAGAGACTTATTGACGCTGCTTGAAGCATTATATTTTCTCATTACTATAAGGAGCATTTAGCTTTCTTTCCAACCAACATTACTGCTGGCGGATTTCCATCTCTCGAGTACTGAGGAATTGATCAGATTCAATGTAAAAAGAGGTACTAGGCAATGGAGGATGACTACCAATCAATGATCACTGTTTCATGCAATCTGATGAAAATAATTAATAGCCTTTTTGTAAAGGCAACAAGCTGAAAAGGAATAATTGAGCAGTCTAGACTTTGACAAGGACTCTTAATGATGGCCAAGCTAGCAGGTACTAGGCAAAGGAGGATGACTACCAATCAATGATCACTGTTTCATGCAATCTGATGAAAGTAATTAATAGCCTTTTTGTAAAGGCAACAAGCTGAAAAGGAATAATTTAGCAGTCTAGACTCTGACAAGGACTCTTAAGGTCTGCTTGAGAAATTATGTAATGGCTTATTGCTGCATTGAAATGAAGAGATACTGAAGTTGAAGTAGCGGGACAGTTAATGCCATTGGCCATTACTGATGAAGGTTGAAGTGTAAGTGCGACATTCTTGAAAACCGGTTTCTGTACGACTTATATTTCTGAACAGGTAGGGCAGTTGAAGAACTGGGACAGTTACAGCCTTTCCCGATGAGAGTTGGATGTGTAAGTACAACTTTATAAATACAGCCTTTCCCGATGAGAGTTGGATGTGATTTTTTCAGAGAACATGGTTGCACTGTGGCACTCAGTGATTGTTATTTAATTATGGTATAAAATATCTGGAATGTGGAGCATTGTTCAGAACTGTTTCAGACCATTTTCTACTGCAGATCCCAGATATTTTCTGCATTAATTTGCCTGTATGGATCACATGTACTTTCAAGAAGTTTATTTTTGCAGCAATTTAGAGGATGATACAACGGGTTTTTAATTTGATCACAAGGCAGAAAATGTGTAGCTGGCATAGAGTTGTTTCAATTTCCATAATGTTTAAAATGCATTGGCCTATATTTTGGTGT
>transcript/2085
GGAGATGACAAGTGGATAGAGGATACGCAGGATAGATGGGTTGTGTGATTACCCTTTAACAGAAAATTAAAGATTACTGAACTTGAAAGAAAAAAACAACTAGCTAAACAATGCCTAACCGCACAGCAATCTCTGTGACAGAGATGGTGGTCTGTCACAGAGATTGTGGGTAACAGAAATAAAAATTATGCTTAAGCTAACCTCACAACAATCTCTGTTACAGAGATGGTGGTCTGTAACAGAGATAGGTGGGTAACAGAAAAAATAAACTGAGTACACTAACCTCACTTCAATCTCTGTGACAGAGATGGTGGTCTGTCACAAAGATAGGTGGGTGAACAGAAAAATTGCATAAACAGAAATCTAAGCAACTAGTATTCTACTTCCTACTCTACTTCCTAATCTATTTACATATAGATTACAAATGCTTATTAACTTTTGTAGAATACCCCAAGAGAACTTCTCGTTGGGGCTTACAAATATCAGAAAAAGATGAGAGAAAGGTGAGGGTTTGAACCCCTTTTGGAACCGGTTGAAGGTTGAGGTAATTCTGGGCCAATTTGGGCAGCACCTCCCCTTCACCTGTGTAAAACCTGTCACAAACCAGCAAGCTTTGTTCGCTGGAAATCACAGTAAACACTAAAGAAATTATCAGAAAAATTAGTACCAAAAATCACTAATTTACAGTAAAAATCTGTGTAAAAATAACAGAAATATAATGTTTAGAGGGCTGAAAACTGAGTTTCCAGCCACCTAAATGATGCTAAAACAGTGGATCTAAAGTATTTAACTAATATACTAAGGGTTGGGGCTTTAAAACCAAGGTTTTTATCACTATACAGTGATAAAAACTGAGTTCTAAAACCCTTGTGAACAAAAGTGCCAAAATGAAAAACAAAGTTTTAATCAATGGAGAAAGTGCTCCTTTGTTCTAGATCCCTGCAAATACACTTATAAGAGCTGCAAAATGTAAGCAAAGAGGTGAGCACATAAATAAACCCTACAAAATACTTTGTAGAATCTTACTAATCTACTCACAAATGCAGATAGAAATACTTCTACCTACAAGTCTCTCCACAGAATACTTTGTGGAGAGCTATCTAAGCTAATACAAATGCAACTAAAACAAATACAAAGCAGGTTACCTTACAAAGAAGCATGCAATGTAGAAAAGAGCCACCAAAAATTCCTCCAAAGATTACTTGCATTAAGCCCAACTAGGGCAAGAACATTACAATAGCCAAAGGAATATGAGAAAAGAGTGGGGAAATATTCCGGCAGCATAACAATAGCATGAGAGATCATGTCAAATGAGGGAGTGAGACCCTCATTATATAGTTGAGGAAGACTCCAACGGCCGAGATTAGATCTAGATCTAGATTAAGTCTCCACCACTAGATCTAGGTATTTGACTTTACATTCTTCTCAATCAATCTACACCCTTAGATTAATTTTCAATCTATGGCCTGAGTGCTTGATCCATGTCTCAAGTATTCTCCACCCTTAGATCTAGGGTTTTAACCAAGAGTTACCCTTAGATCTTGCTTTTAGGGTTTAAGATGGGCCCATAGGCTAGGCGCCCCCTCTAAATTTGGCATCCTTCCTCCAAACGTGGCGGCTTCCTTCAAACTAGCACTCCTCCAAATCTCATGTGACACCCCTCTATAATGGGTAGCGCCTCCCTAAACTTGGTAGCGCCCTCCTTAAACTTATGACGCCTCCTTATTTGGTAGTGCATCCTCTAAATATGGTTGCGCCCCATCTTAATATGGTGGAGACTCTTCATTATATGTGGTAGCGCCTCACTTAAATGGGGATTTCATACATTAGCGCCCCTCTAAATTAGCCCCTTTTTACCTTGACGCCCCACTTTAGTGAGGGTTCTAACTTGGCTCCTCTAGAATTAGCTTTGACTTTAGCCAATGCTCCAAGATAAAAATTTAACCTTTAGACTTAGGCTAAAAATAAAAATTCACCTTAGATTTAATTTTTAAATTTTCCAATTTTGACTTAGGAAAAATTAAAAATAAGCTTGAAAAATTATATCCTGGCCATGGGGGGGTGGAAAATTTTGAAATAAATTTTCCTAGGCTTAACAACCCCCAAACAAAATTACCATGGCATTATATGAttttttttttCAAAATCAAATAATATGAATTTTTGACTTAGGGAAATTAATTAATTCCCTAGGGGAGATAGACCCCTCCTGACCAAAATTGGTCTATCTCTTCAACCACCTGTCTGAATGACATGGGACTCGAAGCAATGGTTTAGGGGGTTTCATAGCAATTTACCTTGCATTCATAGCCCCTATTACAAAATTCCAGTGCTTGAGCAATTACATTATTACATCAAAACTGAGTTAATTAACCACCAAGGGGTGAAGTTAATTAACTAGAAAAATTATATAAAAATACAACAACATAACGAAACTCCGCAAGACTCCATACAAATGTCTAGCATGGTCACGAATATCATTTTGATCCCTTAGCCACCTCATGGACTTGACTGTTAGAACGCCCGTCACCGCTTTGGAGGATTTTGAGTGAAAAACCAAACCAATTAAAGTCGTTTACTCAACAAGATTAATTGGAAAGGGAAAAAACACTCAATGAGGGGACTTCCCTAACAACCATTTCCATGGTGTGGCATCCATATCATATGACCCACACTAGCACATATAATTACATTAACTTTCCCACGCAGGGGAGCGGACATTTCGTTTTACAAAGGGGCAATTGCCCTGCAGAAGTGAAAAAATCCTCAGATTTTTCCAAGGTACAATTTGTACAACTATGTACATCTTCACGTACATGGAGTTGCCACCTAGCCGAAATAGGTGGGCAACATCTGGCTCCAACTAGGGGACATGTGTTCGATCATCAGAGAGCATATGAGAACTCCAGAATCCTGCAACCACAAATTTCTCACCAATAACCAACATAAGACCTCCAGCAAAACCAATATATAAACAATAAACAATATAAATAAATGAAATTGCTATACATATATGCATAAACAATAAACGAATGAAATCACTACTACATTTCGATCCAAAATCCGACGGTTACTTCCTACGGCGCGTGGATTTTTTCTTTTAAACCTACCAAAAATCACAAAGTTAAAtttttttttttAAATTGTGGTCATAAGCGTCGCTTAAGCGACGGATAGGCTCATAAGCGTCGCTTAAGCGACGGCTCCTTGAGTGAACaaaatcttaaaataaaaaaaattaagtaaaaTGGTACACGTTCACACAACAAATTTTGTTGAAATCCTATAACAAATAGTAGGCGTCGCTTAAGCGACGGCGCCTTTAGATT
>transcript/1832
ATTCTTTTAGGGTTTACTTGAATGCCCTAATCTTTATATATATATGGTTATTCATTTAGGGTTTACTTGAATGCCCTGGTCTATATATGTGTGTGAGGGTTTACAAAGGGTTGAAGCTGCAAGAGCCGAAATCCAAGAGGTCGAGGAGTCGCCGGAATTCCAATTCAACCCTGTGGACAGTGTTGGTCTTTTTTCTCCACACGCAAGGGAGATTCGTAAATGGCAGAAAAGATGAAATAGAGTTAATTTTCGCCAAAAGAGCCAAAAGAAAGGGAATCTGCATGATATATGCTTCAGAAATCATGGAGCAAAATTTATCTGGAGCCGCAGTGTTTTTAGCTTCACTCATCCAACCCTGTTTTAGCAGGATATGTCAACGTACGAAGGTGCAATGAAACGCCCACCGTCCAAATTGTAGTTTATGCAGTGGGCTGGTTTGGAGATCCTAATTGGGTTACCTTCTTCATTCTTATTGACAATCGTTTCCATGAATGGTTTGCTGCGCTTGCCATACTCTTGAGGTAAAGATAAAATGCAAGTTTTCTAACATTGGAAAGCCGCCTGTCCTTCCTCAACTCCTTGTCCTAACTCGGTTTATTCAGGGAGCTCTACTTCGACATGGTTTACATTTCCAACATGGTGGGTTATGTGATTGATGTAGTGATTTGGGTAGCTGTTATTTAATTTTAATTCGTTGTTTTGTCTCTAAGGTAGAAGGTCTGTACAGCAATATTATAAACAGTCCTACAGGTTGCTCTCTCAGGAGTCTGGCCTGTAGATACCAAAACAATAATAGGATTTGTCTCATGATAAGTCTCTTCCCTCATGGGGATATACCAAAGTCTGAACTGACCCTGTCCTCCAGTCGTCGTGACCCTCTTTTTATGCTTGTATGTCATCCTCTGCTACCCCGGCTTCTCACTACCAGCGTTTGACCCCCATTGGCATGAATAATATTCTCATATTTCTGGTTTAACTGGTCAAGTTTCTTGAGAATTTGATTGTGGTGAGAACCCCTTTTCTTCTATGACAAATGCAATTAGAGTTTTGGGATGCTAATATAAGTCCACATTTTTCGGGTATTTTGTGGCACTACTCGTGGAAAAACCTGTATATGTTATCAAGGGGCTCATCTCATTTCAATTCTGTTGCTGGTGATCTGCCATCTCTTCTCACGAACTCTTTTTTCCAGATATTCTACCTCCTGCTTCGCTGCTTCAGGGAAACTGCTGTAATATGCATTGTGGATGCTACCATTGGTGTCCGGGCCTGCAGATTGCCTATTTCCTTGCACCTGCAAGCCTACCTCTCACCCTGATTGGCTCAAGAATCTTCCCTACCTGGCCAATGATCCTTCTGGTCTGCCATTGTGGTTGGCCAAACTACCGACTCGAGTGCTGGTGGCTTCAAACCAAGTATTAGATTCCAGACCTGTACCGGAATACCTTGAATTCCCATCTTCCAACACTGAGTAGCATCAAGGCCTGGTAACAAGTCCCATCTTTTCCTCTTAATGTCCCTCAAGCTGCGCTGCTACGAAAGAGTGTTTTAATACCTGTGTATCTTCACCTATACCCGTCATATGTCTCAGAGTTAATGGCATTACTGTGATCGGATGTAATGTCATGGGAGTTATTGTAAGGCGCCATCTTAGGATTCCATTTCCTAGTTTTATGTCCTAAATGAACTCTTGCTTCCATCATCTCTTCCAAATCAATGTTCCAATATCTTTTGCTCATTCTCGTTCGCTTCAAACTGAAAGAACCAAGGTACTTTGCCGTACTACCGACTCGAGTGCTGGTGGCTTCAAACCAAGTATTAGATTCCAGACCTGTACCGGAATACCTTGAATTCCCATCTTCCAACACTGAGTAGCATCAAGGCCTGGTAACAAGTCCCATCTTTTCCTCTTAATGTCCCTCAAGCTGCGCTGCTACGAAAGAGTGTTTTAATACCTGTGTATCTTCACCTATACCCGTCATATGTCTCAGAGTTAATGGCATTACTGTGATCGGATGTAATGTCATGAGAGTTATTGTAAGGCGCCATCTTAGGATTCCATTTCCTAGTTTTATGTCCTAAATGAACTCTTGCTTCCATCATCTCTTCCAAATCAATGTTCCAATATCTTTTGCTCATTCTCGTTCGCTTCAAACTGAAAGAACCAAGGTACTTTGCCGTCTCAAATAGGTCCGCCTATACCGAAGTATTCCCCTTTAGAGAGCGTTTGAGCTATGAGAGCTCATGAACGAACCGTACATGCCCACTTCTTTCATCGGGTGATGTGGTTGTACTGCACCTTGCCCCCCTATCAACTCATGCAGGTATAATTGGCTTTATTGTTGAGACTATGTTGGACTTCTACCATTATCTGCTGGGATGGAAAACTTAATGTGGATAAATAGGTAGGAATATGCCTCGGGGAAGGTTTGGTTAGCATCAGACATGCACACATTGAGCTTAAGTCCATTGAATAGCTCGTCTATCTGCTGTTAGTCAACCCTTTCGCCCCCATTAATTTTGTTATACTAGGTTAAAATCAGGCAAACTATGTGATAGGTATCTTCGTGAAGGCTGTAGGTGGCAAACACAGTATCAACACTTTCCATCCGTGTGAGAAATTATTCCCAGAAATTGCAGTGGCTGCAAAGAAAAAAACGACCCCCCTTATCTGTAGAGAGGGATTGCATTTTCAAGGGGTGCCCATTCCCACCTTTTATCATTCCCACTTGGGATGCCTTGTTCTTTCAGATCAAAATGTATGCAATATACAATATCAGACAACATTAATCTCACCAACAAAACATTGCGAGTCCAAAATTTAAATTTTTGGGAAAATCCCAAGCAACCGTCCAAATTATTACATCAATCACATCATTGGTCATGTTGGAAATATAATATATGAAGAAGCTTTAGAGATTTCCTCTTAGTCATTGCGGGGTACTGCTGCCCAAGGTCAATCGCATTTGTGAGTTTCAACCTCTGGAGATTTTAGCTGGCTCAACTGTCACCAACTAAGGAGATTGCTGCGTATGGAGTTTGGAAGTGCAGGTAGTTTTCCATGTTAGAGAGGTATTTACAACTTGCTCATGTTAGTATGACAAGGGCATCATCAAACGTTGCCAAAGGACATGGAGAAACCAACGAACTTGAGAGTGATATATTGCTTGAAAGAACTGTGCAAATGAATATTTGGGAGGATGATTATTGATAAAAATGAAAACATGCTTTGAAAAGTTACAGTACATGATTATTACATAGGACATATTTGAACATTTAAAATTTTGACAGCCGTAATATTAAAAGAAATTTGT
>transcript/1886
ACTGAGCCGAATTTGCCTCGCAGAAATAACAGAGAGCGGAGAGGTGAAGAGAATTGTGTTTGCTAAGAGAAGAAGAGAAGTGAAGAAATAGCAGAGAGCCGAGAGGAAAGGTAATAAACCCCTACTCCTGTGGATTTTTCCGTCTTGTGATAGTTGTGACAGGCACGACTTGCAGAATCTACAGCGAACTCATATGAAGCCACGGCAACAGATCCAGGTACTCTAGTACCGCTGTTAAATATATAAATTTACACCATTGATTTTGGTAATATATTGTGGGGATGGAAGTGATATAGAGCCAAAAAAATTTATTGTTCCTTCATCAGATTCAAACCTAATATGAACTAATTATACTGATAATTATCCGTGCGCTTGGATTTATACCTGCTATCATAAATGTTGAATGCAGCGTTGCTATAATCAGAATAGCAGGTGCAGAAGCTGTGTTTGTTGGCAAGTTCCCATATGGGATTCATCTTGTGACCCCCAACCCCTGCTACCCACCCTGCACCACCCTCCACCGTAAGGCCACCAAATTCATGCTTCATGAGCCTCCCACCGGTTCGATCTGCCTCTAGAATGAAAAAGTCTCCAACTCCACTGTCAGCCAAAATCTTAGCAGCCATAATCCCTAGCCAAAATCTTAGCAGCCATAATCCCTATAGCCCAAGTTATACATGACAAGAATAAGCAAACATAAAAGATACATTAAAGAAACAATCCAATTCTAGGCTCAAACTAATAAGTAAATACATTTTCCATTGCTTCCTACAATCCAAAATTTCATTTTGTTACCTGAAATGCCTGCACCGACAACAATTACAGTACATGAAGTTGAAGAATCCATGCGGATGGGGCGAGTACAGGCTATACAAATAGATATCAATGGCGGACAGGAAATTGTTACAGAGTACATTACCTTATTATATTGTTTGTAGGTAATTGGTTCTGTTCTGTTTTTATGTAAGGACTCCCGTCTGTGTTTATTGTTCCAGCCCAAGGTTCCCTGTACGATATTCTTTGTTTGCATCATATGGCTCCTTCTCATGTCCCTGCCCCAGCTGATTCTATGTTTCTCAGTCACATGAACTATGGGTCCTGAATTTTGCCCGCTGAGCAACTCTCTGATCTCCTTTTTGGGCCAATTCGGTTGAGGAGCAGCGTTGGGAATCTGATAAGACGGAATCCATCCAGATaaaaaaaaGAGGTCCATAGGAATTAAGAGTTGCTCCCAACACAAAAGCTCATCCGGGATCCGTGAAGATGGTGCCTATCCCCATGACCTCAGGGCACACTCGCGGGATACATATCATCCCATGATCTCTCGTGGGTAGTGCATGATAGTGCTATAGAATTTCTCCCATTTAAACCGATGTTTATCCAGTTCAAGTGCCTGAGCCTGATAGTTAACTTTCTGTTCTTCCAGCTGCATGGTGCGATTACTCATCCATCTCTGCCTTTCGTAGTCATTGAAGACTGCAAACAATGCTCATTCCTCGTGGTCAGTTCAGACTAGGAAGGAGGACCAGTGGAAAACTTAACATACACCAACAAACACAAAATATATATGCAAAACCTAGCATAAGGGAATGGATTGGCCAGACATGATGATATCGTTCTTTCCACTGTTaaaaaaaaTCATTGGCTTCAGTCATAGTGTTAACATGATAGGTTGTCATTGTATTACCATTTTCTGGCACCACATGCAATACGCACCAGTTGGCCTCAGGGGATGATGAAAAATCCATATCCTGAACGCCACCTGCAAACAAAAATTCATATCGTGAACGCCATGTCTCCCTACTGGGACTTGAACTGTTAACAATGTTACTTAAACCTCCTCTACTCTGCTGCATTATTGCTCCACCATTGGTTGAAGGAATGACGACAGGCCAGAAATCTTGCAAAAAATGGGACTAACACTATGAATCTGGTGATAGAAGCAGACATTAAACTAAATGATATAATTGCCATGCTGGGTAAAACGTAGGTTGGGAGAATCAATCATTGCAGACTGACAATCAAAGTGTGAAGGAATGGGCTTTCTCAAAGTTGTGTCCTCTTCTAGGCTACGATCCTCATTGCATGGTTTTGTATGCCCAGGTGGTTTCCATGCAACAACTTTTGGTGACTCATGGATGGTTGAACAACTCACATCGGCTACGATCCTCATTGCATGGTTTTGTATGCCCGGGTGGTTTCCATGGTGACTCGTGGATGGCTGAATAAGTAACATCCGCTTGCTCTTTATTTTGTAAGTGGCATTAAAAAAAGGCATAATAGGCATAATACAATATTATAAAGGACACATCCGCTTGCTCTTTATTCTGTTGAACGGAATACCTGCAAAACGAAACCCAAAACTCCACGACATTATTATTTTCTGAGTGGTAAAAATAGTATTTTAATGAACAGTGGGGTAGACGTGGTAGATTTCTTTTGTAGGGTCGTGTTTTAGCGGCCATCTCTTTTTGTTTACCCTGTTTTCCATTGTTTGATTGTTTGTCTTATTGGGCAGTTTCATGTTTCTTTTGAAGAGAACGGAGTGGGAATTGAAAAGGATTAAGCCCTCCAATGAAGGATAAATTGGTATTCTGTTATCGATTGATTTTACATTTCAACTACTGAATCTGCACTGCAATCCTCTGTGGAGCAGCAATATCATGTTGGAGGGGAAGGAGGTCGTTGAAAGCTCAGACATGCCAGAGAAGATGCAGATACATGCCATGCACTGTGCATCGCAAGCTTTGGATTTGTATGAGGCCTCTGACTATACAAACATGGCTTGCCATATTAAAAAGAGCAATGATTGCTGATTCTGTGGCAGAGAGCAGCCACAGCAATGATTGCGGACCCAATGCAACCAATGAGCCTGACAATAATCATTGCCTTGCCTCAGATGATTAATTTTGGCTAAAATATATAGATCAAAATATATATAGATGCATGAGTCCGAAAAGTTGGTGCAGAGCTAGAGTTATGTTGTAACATCTTCTGTTTAGAAGGCTGTATTTGGATTTTATAATTGAAAACAGAGTTCAGATCTATGAAGTGTATGAGCGATTCAGAACCTTAGGTATATTATCTATGTATATTTTTATTCTTATACCCAACTTCTCTCTACCCAATCATCAAATTGCAGTAAGTTGTCAACTGCTATGAGTAAATCTGTAGTAGAGCATATCAAAGTTATATATCACAGGCACCTCTTGGCATCAATATAACAAAAAGCCCTGGGAACCAATTTGGTGGAAATGTAAGAAATTTAAAATTTATACTGAGAAAATTAT
>transcript/2357
ACAATCCTGAGTCTTTCTCCAACCATCCCTTTATTGGGATGGCTGGGGAAACTGCGATGGAGGATGATCCTACTCGTCTCAAGCGCAAGAGAGAAGGGTAGGGGAAATTGCGATGGAGGTTGATCATACTCGTCTCAAGCGCGCGAGAGAGAAGGGGCCGCCATTCCTTATTCTTCTTTGTTAGCAGAACTAGATTCGCATTCCTTGGCTTATTTGGAGTATATATCTGAAGAGGCAATGTGACAAGCTTGCAAGCCCCCCTGCAACGGAGTATAAAAGCTCATCTATTACAGAAATTGCGATGGAGGATGATCCTACTCGTCTCAAGCTCGAGAGAGAGAAGGGTAGGGGAAATTGCGATGGAGGTTGATCATACTCGTCTCAAGCGCGCGAGAGAGAAGGGTTGGAAACTCTAGTTTGTCCATCGCTCCCTCTGTTTCGCCGATCGGCCATTGAGTTTGCCCGCGAACATATAGTATTACACAGGGCCGCCATTCCTTATTGTTAGCAGAACTAGATTCGCATTCCTTGGCTTATTTGGAGTATAGATCTGAAGAGGCAATGTGACAAGCTTGCAAGCCCCCCTGCAACGGAGTATTAAAGCTCATCTATTACAGAAATAAAGAAGGGAGAAGTCATACAGGGGTGTTTGTGGTTACCTATCTGTTGCGGCAGTTTCAATTAGTGGCCCTAATCTTCAACCAAATAGATTAGTGGAAGCCTTACCTTCATCTGATTTGCATTTTTTCAAGTTGTTATCAGGTGTAAGGGATTTGGATTATGTTTTATGATTATATAAGCTTGTCTTTTTAATCGCGATATCAGGACAGGACAGGACGGCGCCTCCTCAAGCTTGAAAGAAGGGATTTGACAAGCTTGCAAGCCCCCCACACCAAAGTGGCTATTATCCTAGGAAGTATTATTTGAATCATGTAGCTGGTCAATATCGGTTTATATTATTTTTATTTGGGTGGTTATACTTGTCCTATATTGGCAGGGATTATAAGAGTCGATCCAATGCAGAACTCATACAGGGGTAAAGATGCATATCTGTTTTAGTCTTTGGGGTGTCCAGAATCTTTAGCCATATCGGCCGTCCACAACCTGCAACAGACTAGCATACTTTTGAAGCTTTGTTTTGGAAGCAATATTGTGCAAGGGGAGTAATTTTCGGTTCCAAAACATCATTCAAGTGATTTGTAGTTGAGCTTTTTATAAGTTTTCTAAAGTCACAGACACTACCCTTTTGCTCTTGTACACAGTTCAAGATTCTATGATTTTTCTGTAAACTTAGGAACAACAGGACGAAGAAGGGGACAATATCTATACATATGTTTCAATCTTGTAGTATTTTTATTGGAAGCTAATGCTTTGCATATAGTCTGTCCTAGGCTTGAGTAATGGGTTACAACAGCTACTGGAAACAGAGTCTTTGGAATTAGGAGTTGTGTTTTGATACACGCAATATCTTCAATGTGAAAAAGGGTATGCTGTCGAGTCAAGTAGTACCGTTTTGTAGCAGCAAAGCACATAATCAACTGGAAAATGGGTTTTTGATCTGCCATATGCCATTTAATGGTCCATAAAGGTCTCACGGATCCATCAGTACTTCATGACCGTCATCAGATGGTACACCCAGCTCTCAAATTCCTGTACCGGTATACCGTGGTTTACAATAGGCTTCCAACAGAAGATACTGTGTATGGGTATATGTTGGTACTTTGTGAAGTAGAGATGTCAAAGTGGTCCTATGTATGTTTTTTGAAACTTAAGGGTGGCCCCTGGTCACCTCTGGCTTCAGCTTTTGCATTGATCGCGGTCTTGAAATCTTTGTACATGGTTTTCAATCCTTCAGAACGGCTCTTATTTAGCTGCATGGCAATATGTGCCCTGTTTTGATATTTCTTCAATGGAGCGTGTCTCTTTCTGGTTTTCCAGCAGGCGAGCGTAAGAAGACGGTGGGATAGGTGCATTAATATCAGATTGCAGAGTACTTCGATAAGGAAAATTAGAATGAATACAACTTCTTAACAAAGGCTTACTTTGTTAGTATATATATCAAAAGGTCTTCCTCACCCTGATGCAATGAATTAATTGAGTTGGCATTTAGTTTTACGTCTGGCTTCCTCTTGTGGTATGGTCTTTGGAAATGGACTGAGTGGCTTTTCTGAATATTTCTTGCTCACCGTGCTGCAATGAATTGGTATTTACTTTTACCTTGGGCTTCCTCTTGTGACGTTGTCTTTGGACATGGACTTTAATACTTCAGAGTAGCATTTCTGAATATTCTTGAGGCGAGCGTGAGAAGATTATACCAGAGGTGCATTACTATCAGATTTCTGAGCATTACGATGAGGAAAAAATAACATGAACACTGCAGGACTACTTCTTTCTTCTACTTGTTACCAAAATTACTGTGTTAGTAGATATATCAAATTGTCGTCCTCACCCGGCTGCATTGAATTGAATGAGTTGCCATTTTTTTGTACCTCTGGCTTCTTGTGGCGTGGAATATGGTCTTCAATTTCTCTGGACATGGTCTTCGAAACTTCAGAGTGGTTTTTCTGGTCTTCCTTCGGGTGAGAGAGAAGAGATAGCAGCAGTGCATTAAAGCTTATATGTGTATAGATTTATCAAAATGTCTTCCTCGCCCTAGCTGCAATGAAATGGATGAATTGTCGATGCTTTTGCCTTTGCATTCTTTTCACCGAATGGCATGTTTCCTCTTTCTGTTCCGTGTCTCTCGACATGGTCATCAATACTTCAAAGTTCAGCGTGGTTCTTTCTCCAAAAGATTTTTGTGCAATTTGGTACGTTTTGGTATTCCTTAAAGCTAGTGTGCTTGTCTTGTATTTGGTTTTAGATGTATGGCAAGGTTTTCCATTTAGATGGACTTTTGTGCCATATATGCGCCTTTTTGGTATTCTTCCTATTCAGCGCCTGGCATCTGTTAGGTCTTCCTGCAGTCGAGCGCGAGAAGGTGACGAGGGATGCTCCATGCTATTAAGATTGCGGGGAACTTTTATGAGGATTACTAGCATCAATTTCCAGAAATGCTTGTTCTTCAACTAACCAGAGTTTACCATGATATTAGCAGATATATCAAATTATCTCCCTCTTCCGCAGAGGGTTTAATTTTATGAAATCAGATCTGCTGTAGGCCTGTTAGTCATTATGGTGTTTTGATTTAGAACTCAATTTTAGAAGTTGTAGAAAAGTTTCATCATGGGCCATTTCTGTGCAATATGGCTCATTTTTGTGGATCTTCTAATTTAGCGCAAGTCTTCTT
>transcript/2470
AGCGACAGAGCGGAAGGAAGCCGAAGTTTGTCGAAGGAGGTTTGCGTAGTCTTAGTTCAATATTCTTCTGCCTGTAATTTTCCCTGCTGAACACGTTCGACGAATCTGATGGATCTAGTTCCGATTTGAAGGACCTATGGAGGAAGTGAGATCTGATTTGCTTTCGGTCAAGTTTGCCTTCATAAATTAATCTAGAACTTTTGGCTGTATTTTGAATGCTCTGATCGTTTTAATGTTCCGAGCCTGCTGCCCCATGGTCACACATTTCATGATATTTCTTTCTTCTTTAAATGTTATGATATTGGTATATATGGGATTCAGATAAGGATTATGGCCCTACTGTTGTGTTTCGAATCTGCTCTCCATGAATTTTAACAACTCTGAATAatttttttaattgtttttaaggttttttattttttatattttttggttaaattttttgtgtagggtgtttgtttttttCGAAAGTTCCCAGTCTGTTTTGAACCTGCTCTCTATGAATTTTTAACgatttggtttttgggttgagttcttttattttaaatttttgtgtttgtgttttatttttCGAAGGTCCAGCGGAGTTGCGGACTCTGTAATTCTGCAATTCTTACTTTTTATTAACCTTCGTAAAATGAGGTGTATAAGCCAGGCATAAATGTTGTGTGGGCGGCTTTTTTGCCACTCCACCTATGACAGTGCCTACATAAAAACCTATAAAATACAGATGAATCCATGTATGTCCATAAGAAATAATCGCCAGAGTTCTCATGAACATGAAATAGAGTCTTACTAATGCTTTTGTTTCTGCTCCTCAATATATTTCTTCCATACCTTTTCAGCCACGGATTGAAATGTTCACTGAAAATTTCTTGACGCCAAAATCTTTCATGCTGGAAGAACAAGTAGCATTGATAATCATTTTGAACTATTAAAGGCGATACAAGTAAACATGTGTTAAATGATTTACATCTGGCATACTTTGAAATGGTCATCTGCTAGAGGAATTTGTAACATCCATTGTAAATTTATTTTGTTATTCTGAATTTTAATGTGTTTTCAAGGGATATCAGAAAGCATGATCTAGACAGTTAGGGTTATTCAATGTGAAGTCAGTCTTTTATTGCTAGCAAATTGTAGGGCATTTAAGCTTTTTGAATGTGAAATTATTATGCTGGCAAATTCTAGGGCATTTAAGCTTTTTCAATGTGAAATTATTCTCTTGTTGCTAGCAAAATATTGGGCATTTAGGGATATTAAATGTGAGATCATTCTCTATTCAAATTTAAATTGTCATTAGCCAGCAAATGGTAGGGCATGTGCATTTGATGTGGAAttttttttACCTTCCAAATGCTACATTCTTTGAAGTATATCACATTCTTAACATGTGAAATACATCTGAACCTAAAGGTTTAATTTGGAGACCATTTCGTTAAAATGGTATGCGATCGTTATGATTATTTCCGATTTAATGATTCCTCTAGGACACGCTAGAATTGCATTTCGATGTTTGAATCAAGTATATTTAATGGTGGCTACATTTTTTTAATCGCCTAAAAGATTTCATTCATTCCTTGATTGTTTTGAAAGATTTCAGTCATTCCGTGTTGAAAACTACGAGGTTTAAATTAAATGCCACGATCCATCTTGGACACGATAGAGTTGCATTTCGATGCTCGTATCAAATATATTTAACGGTGTCTACGATTTTTTATAATCGCCTGAAAGATTTCCTTCATTCTTTGATTGCTTTGAAAGATTTTATTTGTAATTAATTGATCCCTCTTTGATAGGCCAGAATTGCATTTTGATGTTTAAATTAATTACTATTATCTTGAATGTTAATTGCGGTCTTATTGATTCGACCGAAAGATTTCAGGTATTCCATAATTTTTTGAAAGATTCAGTCATTTCTCATTGGCAACAGCTACAGTTGCATCTGTGGCAATTTTTATTAACTCGTTGGAACTCACACTCTTGTGGCAATTTTTACAATGGCGTTAGAACTCACACTTTGTATCCCTGATTGCCGAAATTTGTCATGAAAACTTAAATTCTTGTCATAAGTGAGTAATCTTTGGCAGTGAGGAATAGTTGCAGTCTTCTTTACTTGATTGAAAGATATGAGTATCCTATGACAGTGAGGAATAGTTGCAGTCTTCTTTACTTGTTTGGAAGATATCAGTGACTCCTTGATTGTTCTATGGAGTGACTGAAATTTCAGTTACACCTTCATAATTTGTAAGTTCTATGTAGTATGGAGTGATTGAAATCTTTTAATCAAGTAAAGACTGCAAACTATTCcttttacaacactcttttgcatttttgattttatttaaatcctaccaagaatttttttGTTCTTACCTCTACGCTTTTACAAGGATGTCATTAAAAAGGCATCATTACCACTTTTATTTAATCAGTGAGAAAATCAGACAATTATAAAACCTTTTTATCCATTTCCCACACTTTTTCCATTGCGTCCTATTTAATTGGTCATTTTGTTCTTACCTTTATCTTTTTCCAAGGATGTAAATTAATTATTTCGGCAACCAAGGTTAAATTTGCAGTATAAAATGCTGTAGCTTGATCTATTGAGCTTGAAAGAGGTTCTCAATTTCTGTTCAAAACTATTAACTCAAGCTTCCAAGGCGAGATGTTAAAATTTACAAACAAGATTTTGCCTGCAACTACAAAATCCCTCAACCTATAATTGTGGATATATAATAGGCTAATAAAAGTTTGCACCTACAAAACATAAAGCATCAAAAAAGATAACAGTGCAGAAACAAGAATTATTTGCTCCCAGCATGCAGGAGTCCACGTCAATAGAGTGGTTGACAAATAATCTTCCTATTGGGCTCAAGCAATTGTAAAGTAATTAATTTGTTAGTTGCTTTCTTGAGCAAGGTTTACGAGTTTGGCCATATCTTTGATTTTCTTAATTTTTTTGCCCTGCAATTGGATATGGTCCTCGACATCATCCAGATTAGTGTGTCCACTAGAGAAAGTCCAAGAAAGGAGACAAACCTATGGGTCTCTTTGAATCTGTGGGGAGTACGGGTCTGGGGGCATACTTTCATTCCATTGTATGACAGATTAAAGGAAGCCTCTTCTGTTTCCCCCAATGAATTACAGGCCACAGGTTTAGTTTATAAATGATTCTTGGAGCTCTATGTTATTTGTGTGGGGGGCTCATTCAAATTCATGCTCTGAAGCGGATGTTTGATCTTATTTGACGATAATACAAGAGGAATGTGATCATCTCTGTAT
>transcript/853_3
GGGCGCCTTGCCTGGGTGGAGGCCTCCCCTCACTCCCAGTTCTCCAGTTTAGGTCTGGGCTCTTTGTTAGGTGGCTAAGCTGGTTAGGCTTGGTTTCTTGGTTTTAGGGTTTTAGCACTCTCTCATTTGTTAAATAGAGGCTCTTTCAGCTCTATTTGGATGGACTTTTGTAGCAGAGTTACTCTGAGAAATTGTATCAAGCATTTGCTTTAATTTGTTAATAAAGATCAGACTTTGGAGGTCCATGAGCTCTTGGATGTGGTAGTTTTTTGCAATTGGTTGAGGTGATATTGTCTCTAACCCCTATTTCTTTAATGCTTATGTGAGATTAAATTGTTTATTTGTTAGCTCAAGAGGGCCATTGTTGGCACAGTAGAGCAATCATTTGTAGTTCAACTTGATTGTTTATGCGAAGTAGATTAGTATTTTGATGGACATGAGTAATCAGTATATACGTAATGTTGATCATGATTCAATTTTCTTAGCATACTAGCATGTATTTTGATCTCACGTTTTGTGTTGAGTTGTAGTGTGTTTTCAGGCTTCACAGGTTGAAGAAGGGTGTGAGCTCAGCTGCTTCTATCCCAGGCTTCAAGCAACCTTTTTAATCTAACACTTTCATTGCAGGACCTACAAAGATCTTCTTCTTCAAAATACAAAAAGAAAGCTGGGAGTATAGCTCTCTCTCTTGGGTTCCATCAATCATTTCAAATACTTTCTTGGTTACCGAGCTTCCCTCTTCTGGTTCTCTCTTTGCTCCTTGATCCCcttgtttttcttgcttgctagcctttttcttccatcttgtttttggacttttcttcccctttttgttcgctgtcccatttttttatttttATGACAGCCATCTTCCTTCTTCATTGCTGCCCCATTTTTATTCTTTTTACCACTCCTTTTTCTCATTTTGGACAGCCCTAGCATGCCCTAGTTTTCCTTCATTTTTGCCCCTTTTTCGCCCTAGTTTTTGGGCCCTCTTCAACCTTGTTTGTGGCCCTTTTGTCCACTTTTTGTTCGCTGTCCTGTTTTTCATTTTTTATGACAGCCATTTGTTTTCTCTTTCGCTGTCCCGTTTTCTTAAATTTTTGTCTTCCTTTAGCTTCATAGTTGGCTGCCCCTTTTTCCCCTTCTTTGGTTTTGATCCTCCTTTCGCTTTCTTGCCTTCTTTCCCTCATCTTCCTTTGTTTCAGAGCTCTTTTCACTTTGCTCTTTCTCTCTCTTTCAAACTTCCTCTTccccccccccttttttttttAAAAAATAGTTTTGAGAAAATTTAAAAGTAAAAGTAAAAGTACTCTCCTTTTTTACACAAGTCCTGATATTAAGTAGAGAGATTTTGCTTTCATTTTAAAAGTCCTTTCAAGGATTAAAATCCTTAAGGCACTTTGTATAAAGTTTAATAAAAAATATTGTGTTTGAGTGGGGTTTTTAAGTCCCCACTCTCATCCTCCCCCATTTGGGGAGGCTTGTGTTGTGTGTATGCTTAGATTAGTGCTTATTTTCATCATTGATTATATCTCATGCTTAGATCACTAGTTGTTAATTCATCGCTTCTAGATCATTAATTAAGTTGATTACTCTGTTTTAAATTGTATACCATTATAAGTAAATCAACTGTGCAAATCTCTTGAATCATACCATAAGGTAGATCAAGAGTGCTCTCTATCGGAGAGTTGTCTTTTCATTGTTTAATAAGTTAACCAATTAATATTGAAAGTCTCTTGAACTTGCCGTAACACAAGTCAAGAGCACTCTCTATCGGAGAGCATCCTAGGTTTGCATAATCCCTGCATTAGTTTCATCTAGATTAGCTAAGTCTCTTGAACCGTTGTCATAAGACAAGGTCAAGAGCGCTCTCTGTCGGAGAGTTTTAATTAATTAACTTAATAAAATTCGCAACTCACATCCCTTTAATTAATTAACCCCCTTTCCCCTTTGCCGGAGTATGCTCTGACCAATCTTCGATCGGAATACCCAGAAACGGCACTGGATCTCTAAACCCCACAAGAGGAACTTAACTAAAACTTTTCCCCATAACCAACGCACCGGCGTTGTTCGATAAATACCGAGGCATGTGGGAAAATTCCAAGTGTGGGCGCCGGGCTACCTAATCTGGGCACTGGTAGTTAAGTTATTGAACACTTACCTTTGACCCCAGACAGGTCCGTCATGTCTTCGAACGGAGCCACTGAAGGTATTACCGGTTAGGACATCCAGCCACCATAAGCAAAGATCACAAGCAAAAAACTCTTAAAATACACCAAGAGCACTCGCATCACCTAACATTCACTAGCTTGATTTCTAGACTTGTGTTTAATTCTCTAGCGCATTTCAGCTTCATTGACTCCATAAGGCACTGGTCCTTTTTAATTTTCATAATCATATTATTTGATCAATGGTCTATGGGTTATCGTAATTTCTTTCTCTGAATGCACCATTAAAGTCTAGAATTTTTGCTTATCTTTGTAATCTCTTGTTAGCAACGTGGATTGCTTTTGATTTAGTGTCATATTCATAATAAACAAACACTTCAAATCGTAATAACTCCTAAACAACACCCATCCACATCCGCAACTAATCAAAACACTTTAACAACTTAAGAGCCATAGAAACTATTTTGTAGGGACTACCCCCCTTGGCTTCGTTAGGAGTTAGCCTAAACGGAGGAGCTAGGAGTAGGTGACAGTACCTAGCTCTGTGCTTGCCCCCAAGGTCACACCTCTCCCACTTTCTCAAGTGAGGAGACAGCTTTCGGAAGATTTATGCTGCTGGTGTGCAATCGGCGGACAACATAGAGTCTTGCGGAGTTTCGTTGTATTGTTGTATTTTTATTTATTTTTCTAGTTAATTAATTTCACCCTTTGGTGGTTAATTAATTAAATTTTGATGTAATAATGTAATTGCTCAAGCACTGACATTTTGTAATAGGGGTTATGCGCAAGGTAAATTGCTATGAAACCCCTTAAGCCACTGCTTCGAGTCTCATGTCATTCTGATAAGGGGTTGAGGAGATAGACTATTTTTGGCTAAGCAAGGTCTATTTTTCCTTGGGAATTAATTAATTTCCCTAAGTCAAAAATTCATATTATTTGATTTTGAAGGAAAAAATCAAATAATGCCATGGTAATTTTGTTTGGGGGTTGCCAAGCCTAGGAAAATTTATTTCAAATTTTTTCGcccccccccATGGTCAAAATATGTCTAAAGATCTCCTAAGTGGGGCCTCCCTTCTTGTCTT
>transcript/872_2
TGATAAATTTTATTTGAGATTTTTTCTCAAACAGGCATGCCGGTTATCCACCTATCTACAATGGCCTACTTCTAGTTTTGCAGTATATTGAGAGGCGTTCTCACACATTTTGGTAATTACTATTTTTCTTATTCATCCTTGCATTGTCACTTTCAAACTCGGCATATGCTATTTATCAACTAATAGCTTCTGAAGTTTAGTTAATTGACTTTGATCCTTTCAGAAAAGTGTGATTGCAGGTTTTTATTTCCTGTGTCATGCACTCAATCTTTTCTCTTTATACTCCTATATTTCCCTATTCCAATTGTTTTTTCAAGCGTTTTCTCGAGAAGATATTATTCTATCCCAGTTTCATACGATGCGATCAATTTTAAGCAACTATGACTACTTGACTACTTCCGGCTTTTGTTCAATTGTTTTGGGATACTTAGCAttttttttttCTGTGAATTGTGGGCAGCTTGGTCCCTTCCAGGCAGGTTTAGATGTCTGAAATGCACATTAGCAACAGTGCATTGTTAGGGGGCTTGGTGCTTGAATACTTTAGAAATAGAATTTGCAGCTAGTCGCTAAAGGCAAACATTAACTAAGCTTTAGAAATTTAATATACATATTTACAAAAAGCAAATAGAATTTGCACGGGGACTCACCGCCCAAGGTCGGGAGCTCGCCCTCCTCGGTCCCCACGCCCTGGGGCTTGGGGCTCCTTCCGAAACGTTTCTTCACGTCCTCAATTTAGCGAAACTTGAGGAAACGCAAGGGGAAATTCGTCCCCCTGTTTTGAAGCGCGCACCGGTGAAGTGGGGGGTTACTAGGCGCTCCGGTAGTAATGGTAATGTTAAATTCTTAAAGTAAAAGTGGTATTTTCCTGATCTTTCATTCAGCATGGTTGAGAGTGGTTCCAACCTCATCGAAGTTCATATGCAAAAAGTAGAATTTTAGATCCCAGTCATAATTCAACAGACTTAACCGTTTTTCAGGATTGCAACATTTCCACTGGATTTTATCATGTATGAGGTTAAAGGATTGTCATTTAATCAAGCACATCAACCTCTCTATGTACCTTGATGTTGGTGGTGCTAATTGTTAAACTCCTCTAATCTAAATGTACCCTTTAGTCAAGCAAAATCTTATTAAGCATGAttttttttCTTCTAATTCTACCTTATTTTAATGCTTGGTCTATGAAGTTTCATCAAAATTGTAGGGTGTTGAGTAATGTCCTTCGAGGATCAACTTCAAAATTCAAGGTAGAGGGAAGGGCTAAGAACCTAGAGGAGGCGGGCACATGCTGCTATTGATGAATAGGTTCCCAATACAGGATTAATAGTTCACTCTTGTATAATTGTATGTTGGACTTGAAATCCTCAAATAATGTGATGCCCTCTGGAATCATGATGAAATAGAGTCCGCTGGTCACATTTCCCCATTACAACATCTATGCCATGGATTTACACAATGTTGAAGTGTGTTGAATCATTGAAGAATTAGACTGTATTTACAAGGAGCAGCTTAAACTATATTTATACAGGATGAATTGTTATTGCTGAGATTTATAATATTATTATATTTTTTATAAGATTAATGACCTCTACGCTCCTCCGTTCCTCTGAATTTCCCTAAAATTTGGGGGTGGTCTCCACACATCCTCAACGTGCGTTTCCTGGTCTCCAACGTGGGTTTCCCCGATCCCAACTTGCGTTTCCCTGCTCCCACGCTCCCGTGTTCCAGAAACTTGGGAGAACATTGGCTATTTTGATATATGGAGGTGAAGGTCGCTCGTGTGGAGGCCTGTCAAAACAATGATGGCATGGAAAATATGGTAGAGACACATACTGTTTTAGTTATTTTGATATGCAGATGAAGGTCGTGTGTAAGGCTTGTCAAAATAATGATGACATGGTAGACACATACTGTGTAGATATTTATGTTTGTATATTATATTTAAATATTAAATTTAAAGAGTTTTAAATAAATAGATTAGTAAAACTAATTTATGTCGGTGTATAAGGCTTGTCAAAATAATGATGACATGGAAAATAGGGTAGACACATACTGTTTAgttatttatattggtatattatatttaaaaatttaaatattatatttaaaggatattaaataaaTAGATTAGTAAAACCAATATATTTCTCATTGATATAAATATAAATATATCAGTATAGATTTATTATTTAAAAAGAATTAGGTATAAATACAGATTAGGAGAAGCCTTACGTAAAAATACAAATTAATCTATAAttttttttATTATTTAAAAAGAATTAGATATAAATTCAGATTAGGAGAAGCCTTACGTAAAAATACAAATTAAGAGAGTTTTGAAGGataacaatatttttattaaattctatattataataatttaatttttgtataaatttagttttcaattttaattttatttttctattgcaataattttattttatttttttgtataaatttagttttaattatatatatatatattattttCAATGGATGGGTAAAATTATTTCCAAAACTTGGAGATTTTTATGATCGTTTGTATCAATGTTTTAAAACTCGGACTTAGACTTAGAATCGGTGGTCAACTCGGACTCAGAATTGGTATTGATATCAATGTTTTAAAACTCGGACTTAGACTTAGAATCGGTGGTCAACTCGGACTCAGAATTGGTATTGAATCGCGGTAGATTTGAATTTAATGACTCGGATTACTCAAAAAATACATAAAATATTAAATTTTAAATATTTTAATCCATGCTTGCAAAGCATTAGAGACAAAATATCCAACGTCTACTCATGCATATACCATATAAGTGTGAATATATCAAAATGGCATCCAGTGTACTGTGCAATACATATCTAGAACAAAAAACATAATCAATGAGGCCTAAATGGCTTGTAGAGTCCAAAAAACAACATGCTATGATGCCACTGCATCATATGTCAATGATCATACATCTCTTTTTGTTTAGCCTTCTCCTCTTCAAATCCATCAAACTGTTGTTGCAATTCCAACATAATCTCACCAATAAACTCTAAATCAGCTTCCCATGGGGCAATATTTTCTCTAACAATAGCCAACTGTTGTTTAAATCTATTAATGCCCCCTTCTTTAATCCATGTCTTGCAACACTTGCAATACATTTTCCCTTCAATGACATCAACATGGATCCATGCCTGATCTTTTCATTTTGGGGCCAATCTAGAATCTAAATGCAAAGCAAATCTAAACATGC
>transcript/867
CAATATTTTTGGCATTACTGTCGCTCATGTAGAGAGGAATTCATTAAGTCAATTTCTATATGCGAGATTGCTTGAACTTTCTTCCTGCGCTTTATATGTTACCGAATATTATTCAATGCTTCTCTTTCCTTAACCAGGATAAGGATGTTGTCACCAGTCTCTCCAACTCTCCAATTTCCGTGCAGATATTCTAATCAGTAGAATTTATGTAACAAGGTTGTTTGATTTCCCTAAAATAGTTAATATAAAAAGCTGAATAATGTATCAGTTTGCATCTTCAGCCAATATTAACTTGTATATTCCCAGGGTGCAGTAATATTGCCTGCCATCTGCATGTATGTTGCAAGAGAAATTGTCTATGACGATCTCCCAATGGAAAGGTTTTATTAGAAGAAATATATTTGAATGTCTCTAGCTTCAAAAAAACATTTTTCCATTTCTGCTTTGCTTGCAAAGTTATTTGTAACCATAGTTGCTATGTAATATTGAGGCTTCAAATGGCATCTTTATCTTCATAGGTACAATCTCCTAATGAAATAAGGGTACTTTGAGGGAATAGCGTAGGAGGTAATCTATTGGTGAAAGCTTCCTAGAAGTACTATATAATCAGACTATATAATAATTTGACTGCCTGCCTTAAAGCACAATATCAGCTTAGACAGTGGTTTATTCTCTAGAAAAAGGCTGTTGTCGGTAATCTTATTGATGAGACAACGTAATGGCAGAACCCTGCACCAAACACAGTTTGACTAGTGTCCCCCTAATTTACTTGCCACACAGACATGAGGACTGGGATATCCAATACAGCATACATAAACCCCATGCAAAGGGACAATATCTATCTATGTATCAATACATCTGGAAATAAATCCCTTGGAAACTTCTGGGTACTTCCCTCCATTCTGAGGATGGTACCTAGAGTAAAGTGGGTGTGTAGATTTAGTATGCTCAATCCCATGGGAATTTAACTGGGGGGCTGCATTGGCAACATCCAGGCCGCAGTGACATGGACCAAAACCCTCAGGGATATATGTCCCATGCATACAAAAACTAAAGTGCATCTCCTGTACGTGTGTGACATGTGGGTTGCACTTGTCCTGTGTGTCCATGGCATCTGACACATGCTTACAAGTGCGCTGTTTCTTAGGCACTTGTTTCAATAAAACGGTTTCAGTATTAATGCGCTTCATTAATGTTGTAATCTTTGGTTTCTTAGCAAAGTCACATGACTTTGAATTGGCAATAACTCAAACAAAAAATGGATAGTCAATTAGGAAATGGCCTGGCAAAACTTAGCAATAACTCAAAAATCATCTTGGCCACAATTTCACAAAATTTGAGAATAAATCAGAAGATGAATGGGCTTTAACTAAGCAATAATTTGTTGAGTTTCCTTATACTTGACAAGTACTCAGCTGTCATGTTGAGCTCGTCAAAACTAACCAAGCCATAATCAACACCTAGTCTTGAACTTGTCTTATAAGTCTTAGTGCATCTTAACTTGGTTGGATCTAGGCCGAATAAATTTGACTTGTCAATTTTTATAGACTATGGTGTTTGTTTTAACTATGTATATTTATTGCATCTTATGCATGTTCACTCTGTACTTGTATGGACTCTATCTCTCTATTGATAGGAAAGATGATGCTGATGTTTGTGGTGTTCTTAAATGTTTACTCCTGTTGGGTAGGGTTTTTTTAACATTTATGATTGTTTGTTTGTGTGTATCAGAAGTTTTTTTGAATTCAGAATCTGACAGCCCTTTTCATTTTGGCAACTGTCACGATATGGTCCAttttttttttCAATACATTGTGATATCCTTGTCCCAAGAAGCTGCATATAGGATTCTCTTAAAACAATATACTCACTCAGCTGCTTACCATTATGTGAACATTTTTGTTTTAACACAAGGAAACATGAGAAAGCTTCCTTTGACTCTATTAATTGTCAAATATGCACCACTTATCAAGAGGCTGGACATCATTTAAACAACCATTTGGTGTGTGACCACCTGGTCCGATTTCATGGCCATGATAGCTTAACTGCTCATCTGTTGCTCCCTTGTTGGAGTGTGCTGGCCGTTTTTGTTTTGGCAACTGTCACGATATGGTTCATATTTTTTTCACATTGTGGTATCCTTGTCCCAAGAAGCTGCATATAGGATTCTCTTAAAACAATACACTCGCTCAGCTGCTTACCATTATGTGACCATTTTCGTTTTGACACAAGGAAATATGAGAAATCTTCATTTGACTCTATTAATTGTCAAGTATACACCACTTATCAATAGGCTGGACATCATTTAAACTGTTTGGTGTGTGAACACCTGGCTTAACTTAATGGCCATGACGGCTTAACTGCTTATCAATTGCTCCCTTGCAGGAGTGTGCTGGCGATTTCTTTGAGGAATTGAACCCTGTTGGTGGCCATAGCACTATCCTGCTTTAACTGACCAGGTTGTTTCCTCGTGGCTTTCCTTTTGAACAGAAACAAGAAAAAATACAGGTTGGCTCTAGGATATTACACTGGGGGCAGGGAATTTTATGAAATAATAGAGAAAATTTAAAACATCTGTCAATTTGGTTTTCTTCATAATTCTGAGCTGTGTCAATACGCATTGGCATAAGAAGACCTTTTTGAATGGCGTCTTTTGATAACAAAAAGCGTGAACTTAATATTCAGAACAAAGTTTCTTAGTAAGTCCTTTTAGTAACTGAAATCATAGTAGAGATATGAGATTTGTATTTTAGAGTTACAGGCTTGTATGAGACCACAGGAAAGCTGTAACAAGCTTTGTTTTTATCTTCCAGCTCTTCTTCTGTGGTGTTGCTGGTTTTATGCAACCTTTCTACGAGCCGTAGGGCTTCTGTTCCAGTCCTTAAAATGTTCAAAATTAGCCCAATTATTTCCATATCTTTTTCCATGGAGGCCATGATTTCCTTGAGCAATGCTTATTTATCCTCACAGAGTCTATGGTCCTTCTGAATCCGGTAAATGTCTGACCTTGTTAATTGCACCGAGAGTAAGGAGGTGCTCTACAGCACAGTATTGGGGGGATGTTTCACGTAACGTTATGTAACGTGACATATtttaataataataaaaaaatcagtattaaaattaaaattttaaaaaatgaaaacatgtcggcttaaaaaatttacatatgttttaacgaaaaTTAACAGCCCAGTATGAGGGAGATGTTGTCACATAACATTATGTAATGTGACATATTTT
>transcript/915_2
ATAGAAGAGGAATAAGAATGGTCTGTGCAAATTCTTATAAGAATAAGAAAGATTATTTATGCTGAATATGTTGAATCTGACGGTCGATCACTACACCCGTAAGAGAGTTGAATCGCAGAGAGAGGATTAGAGGAAGGTGTGGGCGTGGAAGAAGGGGTCCGTCCGATCATGGCCGACGTAGCAGCATCGATCACCGAGCCCCTTCTCAGGCCTTACCATTATCCTTCTACCGAAGGTCATCTGGCGGAATGGGCGCAGGACCAATACGTGGGCTCTGCGCCCAGGCAGCCTGCGAGTGTTGAAGTGGATGCGATGGTGACAGGGCAGGAGATTCGAACCGCTGCGTCCTCGGATCCTTACCCAGCCTCTATCCATGGCCCTCTTCTCACAGCAGCAGAGTCTTCTCCACAAGGTAATTCCAATTCTTGAACACAGGAAGGAATTTTCAGGTATAAAATGTGCCTGTTTTTGTCGGGTTTGTCAGTTCGATTCTGAGTCGTCACAGTTTTAGTTTTGAAAAGTTTGGCCCCTTAAATAGAATGACTTGTGAATTAAGTTTCTAGTGTGGGGGGACTGGTGGGCTCCACTTTTTGAAATCAGTGTGGAGGGGGAAGTGCATATACTTCAGCCATTGAATTTTATACATATGACTAAAAAAAGAATAATAACAAAGAATTGAAACTTATGTGAATCAGaaaaaaaaaTTCAAACGTGAAATATAATCCGATGCGAAATTGGAATGAAGATCTGTAAATCTGAATACAGAGAAACCTGAAAATCTGTAAATTGACACTCTAAACTGAGGAATTTTGCTTTTAAATATCCACTGCTGACCACCACTATCAAATTGCTGCAAGGAACAGACTCTTAGACTAAATTCTTGGCTAAATTCATGTAATAGATCATAGGGCATGGAAAATGCAAGTCAGACTGTAAATCGTATTGTATGTTCATTGAATCTTAGACAACAAACTATAATTGTTGAAGGCGTTATATTCAACCCTTTGAAAGTAAGGATATGAATGGTCTAGATCGGCTTCAAGGTCAACCCTTTTCAAATAAGGTCCTGCACCAACCTTCTTTGTGATTCTGCGTCATCATCATTATCTTTTTTGGCTAGCATTGCATACAAAGTAGCTACCATTAGGTTAATGTTCAAGTTCCTTCATGCTGAGAGGCATAACTGTAGTGAGGTGGTTGGGCTTGTATTGATGTGGAGAGCCAGGTTCAACCCCCCCTTGAGGAATAAAGCTTGGACATGAACTTCCACAGAGGTTCAATGTGAATGTGCTGAAAGTGGTTTGAGATAATTCTATTTTGTAATTCACTTTAGGAAAAAGTGAAAAGTCTTATATTTAGCTTTTGAGTCTAATAAAGTGTATTTACTACATTAATGATTTGGACTCAGATTAATCTCATTTATACATCTCATGGAGAGATTAGGGTTTTAGCAGATAGAGAGTTTAGACATAGTTTTTGTTGGACAGTTGAGCAGGTTAGGCGACTGGAGGAGACAGATCTGCACAATCAGTAACATTACACATAATGAATTAATGTTATGTACCaaaaataaaaaaaagtaattaattaaatatttttctttttaatgtgaaaaccaaataaaatGTCATTAAAAAATTAACTCCTCAAGAAACTGGATGCCTCTCGGTGCTTGATAGATCTGCATTTAGGATGGATCTATGCTGGTTGTACATCAGGCCATACAGCTACTGTTAATATGTTTTGTGCAGGCCATACCTTCTCAGTAGTTCTTACAGCTCAATTCTAGGGTGATTTGTTTACTGTGTTGCTGCTGGTTTTAAGCAGATTGCGGAGGTTACTCTGCAAGCTTTGATTTATTGAATGATAAGCTGATTTAAAGGAGAAATTCCCTGTATATGTGTGTAATTGTTTTATGCTTCTGCTATTTGCTTTCCATGTGATTGTTGCTATGTGAAGAAGTTATATTTCTGCAATTAAATAATAGGCTTGTTTAGTTGAGAACATAAAGGACTTCAGTGACCTAGGCTAGGAAAATTTACAGTCCCCGAGTGGGTGCAGATGAGGTCAGGAGCAAGTCCCGAGTGACTTTGATGGCATAGACACGCCCCTCAAAGCACAACAACTTAGCCAAAGAGACTCTGAGACTTATCTCCCTTAACAAAAAGGCATAGCTGTCTCTATAGTGGTTGCTTGTGTAAGTGATAGCTGAGCTTCTAATTGTCTTGTCATTTAGTGGTGTTGAGGTCCTATGCCTGGTAGTGTAGGGAGGTTAGTAGCCTAAAACCTAGTTGTACTTGTGGTTGTTGCTGGTTTGAAACCACTCCAGTTGGCATTGATATCACAGGGGGTTTGTTGGGACTGTATAATAAAGCTTTTTATCTCTACATTTTGTTGGGTTTTACTTTGAGGCTTCAATATCCCTCACACATTTCTTTAGATCATTGTGTCTGTCTTTATAATAGTAACCTCTGAGCTTGTTACACATGATAAACTAAAAATAGAGAAGGGCAGATATAGAAGGCAAGCATTCTATACCATGTTGAAACATACATGTAAAGAAATGTTCAAAGGCCATATGAGATCATGTCGGGGAAAGTTTTTGGGAAGGTGATAGAGTGCATCAGAGATATCTAGAAAGATCCCCCTCGATTTCAAGCGATGACAGGGGGACAATACCCCAAGAAATATACACAAACAGATATATAGCAAATTCAGAAGTTCTAGAGAAATCTAAGAAAGCTCTCCTAGATTTCAAGTGACAATGGAGGACAGCACCCCGTAAAACATACACATAAATATTTAACAATTCATAAAACTTAGAGGAAACAATCAGTTGATTACAAATATATGCATTGCCACATCCAACTATACCGTTGCATTCTAATAATGAATATTTCAAACTGGAAACTCTATACAATAGGGATCATATATGAAATGTAAAATTATGTGaaaaaaaaGGAGCATCTTGCTTGTTGAAAGTTGAATGGTTTAACTTTTTTATGAAATGGCTCAAAATCTCCTTCTACCATGATGCCCTATTATAGTCATTATTGTTATCAAACAGGCTGAACTGGACCAGAACTGGCTGGTTCAGACATGTTTGGAGGGTTTCTGGTTGGAACCGGTCACCCAACTGTACAGAGCCGGTCAAATTATCTGAAGTTGCATGTTTCATACTAGCATGCCATCCACACACAACACCCCCTACCCTCCGCCCCCCACCG
>transcript/2634
ACAATCACTCGTCTTTCCACCCTCCCTCTATCCCCTTCATTGGGATGGGAGGGCAAATTGCGATGGATGGTGATCCTTCTCCTCTCAAGCGAGGGAGAACATCACCCCCTCTGGTTTGCTAATCGGCTATCAAGTTCGCCCAAGAAGATGTAGTATTACACAGAAGTAGAATCGCATTCGTTGGTTTATTTGGAGTATAGATCTGAAGAGCCTATGAGACAAGCTTGCAAGCCCACCTTGCAATATTGGTTATCATCCTAGGAAGTGGAGTATGAAAGTTGTTACAGAAATATACGAGGGAGAAGTCATACATGGGGTTAGGAAAATATTGCATTTGTTGATTTATCTGGAGTAGTTCTGAAAGAGGGGATTTGACAAACTTGCAAGACCCCCTGCACCAAAGTGGCTACTGTCGTAGGAAGGATTTTGAGAGTCCATCCATTACAGATATTATACATGGGGTAAAGACTCTCTAAACAGCCTATGGGTTGTCCACAATCTGCAGCCCATATCGGCCGCCCACAATCTACAACAGACTAGCATACTTTTGAAGCGTTGTTTTTAAGCAATAATCCGCAAGTGGGGTAATTTTTTGTTCCAAAACATCATTCAAGTGGTTTGTTGGAAGCTACTGATTTGCATTAATTGTCTCTCCCACGCTTGAGTAATGGATTACAACAGCTATTGCAAACATAGCCTTTGGAATTAGGGGATGACATCTACTATTTATCTGCAGATAAGTTGAAGTCATATGAAGAGTGTATTTTGATACATCGGATATCTTCAATATGTGAAAAAGGGTTTGCTGTCGGGTTAAGTACCGACCATTCGGATATTTCTCTCCGCTAATTTGGAACTAAATCCACTGGAAAATAGGTTTTATGATCTCATATACCATGTAATGGTCCATAAAGGTCTCATGGATTATCAGTACATGGCAGCCTTTTGGATTTTCTTCTTGTCTTTTAATTGCTTCATCGCCGTCGCCGTCGTCAGATGGTAGACCCAGCTCTCAAAATCCTGTACCAGTGTCCCTTGGTTTACAACTTCAAGCAGAAGATACTCTGTATGTGTATATGTTGGTACTTTGTGAAGTGAGACTATTTAGCATTAATCGAGTGGGAGTTGAGGTGTTGTCACGTTGGCCATTGTTTGCAATTTCTTTGAACAGACTTATAAGTGGCCGCGGTCTTCCAAGTCTCTGTACATGGACTTCAATTTTTCAGAGCGGCTTTTACAATTTTACTTAGCTGCATGGCAATATGTGTCACGTTCTGGTATTTCTTCAAGTGAGCGCCTGTCTCTTTCTGGTTTTCCATCAGGGAGCGTGAGAAGATGGTGGTATGGGTGCATATGCTACCAGATTAGAGAGTACTTTGACGAAGAAAATTAGCATCAACATTACAGATCCGCTTCTACTTCTAAGTTCTAACCTAACCAACAGCTTACTTTGTCAGTATATATGTATCAAAAAGTCTTCCTCACTCTCCTCCAATGAATTGAATGAGTTGGCATTTATTTTTACCTCTGGCTTCCTCTTGTGTCATGGTCTTTGGACATGGATTTCTATACTTCAGGGTAGCTTTTCTGATCATTCTTCAGGCGAGCGTGAGAAGATGGTGCATTACTATCAGATTGCAGAGCATTACGATGaaaaaaaaaTATGAACACAGCAGGACTGCTTCTACTTCCTCCTACTTGTTACCAAAGCTTACTGTGTTAGTAGATATATTAAAATGTATTCGTAACCCTGCTGCAATTAATTGAATGCGTTGGCTTCTTGTGGCGTGGACTATGATTCTCTGGACAGGGTCTTCGAAACTTCAGAGTGGCTTTTATGGTCTTCCTTCAGGTGAGAGGGAATATGATACCAGAGGTACATTACTATCAGATTAAAAATTACATGACACTGCATAACTGCTTCTACTTCCTACTCCTATCCAAAGCTTATATGTGTCAAAATATTTTCCTCACCCTGGCTACAATGAAATGTATGAGTTGGCAATGTTTTTCAATTTGCATCCTCTTCACGAATGCCATGCTTCCTCTTCCTGTTCGGTGTCTCTCGACATGGTCATCAATACTTCAGCGTGGCTCTTCACTGAATGGCATGGTTTTAATTCCCAATGGATTTTTGTGCAATACTCTTCTGATCATTCTTCAGGCGAGCGTGAGAAGATGGTGCATTACTATCAGATTGCAGAGCATTACGATGAAAAAAATAATATGAACACTGCAGGACTGCTTCTACTTCCTCCTACTTGTTACCAAAGCTTACTGTGTTAGTAGATATATTAAAATGTATTCGTAACCCTGCTGCAATTAATTGAATGCGTTGGCTTCTTGTGGCGTGGACTATGATTCTCTGGACAGGGTCTTCGAAACTTCGGAGTGGCTTTTATGGTCTTCCTTCAGGTGAGAGGGAATATGATACCAGAGGTACATTACTATCAGATTAAAAATTACATGACACTGCATAACTGCTTGAATGCTTCTACTTCCTACTCCTATCCAAAGCTTATATGTGTCAAAATATTTTCCTCACCCTGGCTACAATGAAATGTATGAGTTGGCAATGTTTTTCAATTTGCATCCTCTTCACGAATGCCATGCTTCCTCTTCCTGTTCGGTGTCTCTCGACATGGTCATCAATACTCCAGCGTGGCTCTTCACTGAATGGCATGGTTTTAATTCCCAATGGATTTTTGTGCAATACGTGGTCCGTTTTGGTATTCTTTCAGGCAAGCGTCTGGTCTGGTCTTGGTATTCTGGTCTGGTTTTGGTATTCTGTCATCCGTCTGGTCTTCCTACAGGCGAGCGTCTGTCATCTGTCTGGTCTTCCTACAGGCGAGCGCGAGAAGGTGATAAGGGATGCAGAGTACTATCAAGATTGCGGGGCACTTTTAAGAGGAACAAGATCATCAATTTCCAGAAATGTTTGTACTTCAACTAATCAAAGCTTACTATGATGTGAGCAGATATATCAAATTCTCTCCCTCATTCTATAGGTGTAATGAAATGCTTTGAGATCTCCCTTTCTTAGGTTTAATTTCATGAATTCAGATTTGCTGTAGACCAGTTAGTCATTATGGTGTTTTGATTTAGAACTCAGTTGTAGAAACGTTTCATCATGGGCCATTTTTGTGCAATATGGCCCATCGTTGTGCTCCCTCCCAAGGCGTAATGTGATGAAATGGGATTTCTTAACCTTGCTGATCCTTGG
>transcript/2228
AGCATTCCTAAATGTTGAGTTGAGTGTTAGGGTTGAGCAATGCATAGTCGATCTGGGGATCGGATTTAAGAGGGATTTTAAGGCCGGCGAGAAAGTTACGTATTATATTTGAAGGCCATGATCACCAATGCACTGTTCGCCATGGAAGGAACCATTTAGTTCTTCTCGCAGAGATCTGAGAAGTACCAGTCTTTTGGTCGGCGGAGGAGTGACTGAAAGAGGGAAACGATGTTTGAAATGGTTGCCTCAATTATACTAGCCCACACCACTTCGTCAAGCTTTCTGTAATTTTAGGGAGCGTCTTACAAAGGGAATGAAGATTGCTTCAAGCTACATTTGATTTGACATTAAAGGAGTTGAGATATTTGAGCTACAAACCATTCACACCTTAAGGATTTGAATCTATTTAAGGCAAGCTTACTTCAAATAttttattttttgtttctctttgtttttttAATATCGAAATCTATTTAAAACATTGTTTTATTCAGTCTTAAGTTGCTTGATTATGTTGTTAATATTCAAATTGTGTTTACAAATGCCCTCAAACTTGAAGCACATAGAATTGGATCCAAAGGTTCAGAGGTTTCCACGCCCTTGGTCGACCCACAATTCTCTATGGTTAAGAGGTTTCCATGCCTTCTATATCTATCGATCCAAAGGTTCCTTAGAGATGATCATACCATAAAAGCACCCCGTAAAAGCCCTTTTATCAGAGAGCCATAAACCCCTCGTCAGTGGTTATGACTTATCCTAGCACTAGCTTAACCTTTTCTGGTTGTACTCATGTGTTTTTTCTTTTTGTTTGCAACCCTAGCTTTTGTTTGAGATACGTTTCTCTCTTTTTGACCCTCTAGTTAATTACAGTGATAGGTGTTTATATTTTGGAATTTGGGTGGATTAGTGCCTATGCTTTTTTAGATTGCATGAGGATGAAACAAGTGTACTGCCCAAATTGATTTTATGGCAATTATAAATTTGAAATAAACAATTACAATAAAAGAATATAAAAAATAACTCGTATCTATGCATGGATAACTAGTAACTGATGCATCAATAACTCATATTTGATGCATGGATAACCGGCAACTAGTGGAAAACTACGCATCGAGAACAAGTAACTTGTTCATGACACTTAACTTGTGGCCTATCGGTGTTCACCGGCCACAAGTGGCTTTGCTACTAGTTCCTTGGAAGTTGGGACCAACAGAGCTAAAAACGATTCCCCTTCGACAATTCTTCTCATCCATCCTTTGTCGCAAGATCAAAAATAGGTTTGGAAAACTTATCTCATTTTCCTTTGTTTGCGGTATGGATGTTTTGTGATGCCCATTGAGGTTGAGATTGAGGTTGCTTATCCTCATTCTTTAGAAAGTTGCATCTAGACTCACCCACACCCACAAGCCTTTTAATTTTCTCTACCTCGTTCTATGAGGACATCGAAGCCTTTGCCATCATGCTTGGGATATATCCCCCATAAGGATATGCAACAGCCTAATTACAAATGTCATTGAAACTGCCTAATCTCGTAAATTTGGAAGAGTCAATTTGAGAACGTATGATGGATGAGTGGAATAGATTTTGGCCAAATATGTACAACTTGAAGAAGACATTTTTGTTGAGGGAAGAAATGGAGGATTTACTGGAAGAAGCTGCACAGTTGATAGTTGATCACTCCATCATACATTGTTCTTAAGTTGACGACTCCAAATTTTCGAGGTGAGTAGTCACTACTTCATCCTTGACATTCTTTAAAGTGTAAATATGTGCCAGAAAACATTTATAGTCGCGACTCATCCTCTAAATACGTGGAATAGGGTGCCAAAATTGAAAGATTAATGCATACaattttttatatttttaaatttttATAAGCACAGGCCCAATTTCAAATACAAAACATCAATAATAGTGGTAAAACATGAGATAATGACCATGCAGTATCCATATTTACAATTCCATTGTATCCAACAAAGTGTGCATGAGAGCAATGAATTATATGTTAGGATTGTAGACCCATTGTAAGATGTTAATCAACTTTCTGGAATAGAAAGTGAAAGGAATGCAAGTCATTTTGTTGCATGGTTTGAGTGGAGTCTGTAAGACCACCTTTGTATATGCTGCATTTTTTCGACTTTTTGTGAAAGGGAGTAGATGTTTGAGAATACAGAAATAACTTTGGAAATAATAAAATTGCCAACCTTCATACTATGTCTCAATGATGAAACTCTCTTAATATTGTTGGAAATCTTTTTAAAACTCTTGCGACAATATCAATTAAGCTATTGTAATAACTTAACAGTTCTGATTATATTGGCAAATACCTCTCTTCCCTACGGAACCACAGATTGATTTCTTATAAATATTGGAGCTTTGAAATCGACTTGTGTAGAATGCAGTTAAGATTCATAATGTGCAAGCGTCAGTTTGTCCTAAAGTAAGCCTTCAGAAGACCCTAATTGTTTGGTGGTTCACATTTGTGACAAAATTTAAAATTCAATACATGTGTCTACACATGTTTAGATTGTTTGAGCATGGGAACCCAGTTCTTTGGGGAGCTATTTTAAATTTTTAACATTAGCAAGTGAATCAATTGCAGTGTTTTTGAGTTCTTGAGCTTGCAAAGATTACCAAATTAAACTTTCAATGTATGGAAATAAAAAGTTCTAGTGAGTTCTGTGTTATGGAAATAAAAACTTATGTTATGTGAACACGATTGGATTATTCATACCATACTCGAACGATTTAAGATTACGAATAAACTGTATATAAGGAAAACTGTATATAATCTTAAATATTTTCAAATCCCCAAGGTTTTTTGGTTTGTAACTCAAGCATCTTAACTCCTTTAATGTCAACACATCAAATGCAAGATGGGGAATTTGTGTGCTTGGCAATGATCAGACACAGGTCCTACTCTGACCATCAACATTTTAAAAGCTCCACATTCAGCGCATGCTCTGCCCTCTGCCTTCTTCAACAAAATCGAGAGAATTATCTTAGCCACAAAACAAAATTCTATTTAGTTGAGCAGGATTGCTTGATCAATGGTGCATGCTATTATTAAGATATCTTCATGATAATCAAGATGTAGATTATATGAAACTACTCTTCTATGCGATGTAGATTATATGAAACTACTCTTCTATGCGATGTAGATTGTTTGAAGTTGAATAGATTTGGTACCTTTTCATTCTTTTGAT
>transcript/977
TATACTGGAAAGGAGAAATTCTGTGTTTTCTTCAGTCATCTGGCATAGGAACTCCATTACATGATTGATTCATTGTTCCAACAATTGATGAAGCAAGTCTATGAACAATGTGGCACTAAATTCAAGTATGGAAGCTGATTGATTGTCCAGTGAATCAAAGCACAACAGCCTAATCACACTACAACAGCATATGGAAGGTTATATGCAGTACCTTTTGGAACTTGACCTGGCTGGAGAAACAAGGTGGTTTGTCACATTTGCCAGAGTGAGCTGTTCCGTATGGCATGAAAACTGGTCATATTCTGCATCAACTTTTGGATTTATTCTAAAGACTTGAAGTTGTTGGATATTCGAGGTGAACTTAAGTTGTATGTCTTAGTACCTTTTGGATCTTTAGCTAGCTGGAGAAACAAGATGGCTTGTCACATTTGTTGATGTGAGCGGTTCGGTATGGCATGAAAGCTGGCCATTTTCTGCATTGACTTTTGGATTTCTTCTGGATGGTAAAAGGACTTGAAGTTGTTGGATGTTTGAGCCTTGAGGTGAACTTAAGTTGCATGTCTGGGGACTGAATTATTGGAAAGAGTTTCACTTTTTGCTCAAGTATTTGGAAGGCAAAAGGTTTCTCATTTCCTTCAAAGGTTATACTTGAAAGGAGAAATTCTGTTTTTCTTCAGTCATCTGGCATAGGAACTCCATTACATGATTGATTCATTGTTCCAACAATTGATGAAGTTTTCTATGCCAGTTATGGCTGAAGTTCTCAGGATTATGGTATTCAGACAGTTTTTGAAAGCTGTAATATCCTCTTATTAGAAACCTTGACAGGATCATAAATATACTATACACTGAAAACAGAATCTTCAGTCCAGGGGGGGTTCGTCACTGTGTTGAAAAGTGTTGAAGTTAGTGATTCCAGTTATGGCTTGTTATCCACATGCTTTTGATACAGTTTTGGAAGCCTCAATACCTTCCCGCTGGAGGCCTTAACTGGATCTAAAACAAAAAATCCAGGAGACGGATAATTTTTGTGATTTAATTTCATTTGATCTTAAGATAAAATGATGACTTCCATTATACTTGGGTTATATAGGTGGAAGTGTGTTATTGATTTTGCCCTATTGCCTTGAGCATATCCTTGATGTTGCGAGATTGTTTCTAAAAGAGGTCAAAAGATCTATAGCCATGATGTCAAATTCAAGGAATTCTAGTACACCTCTATATGTATTGTTTGATCTCCGTGAAATGATACAAGTAGTTGAACAGGGATGTACTTAGCAATTTAGATTTGAAACTGCAGACAGTGGTGCTCAAAGTTGTCAGCACTTTTTTCCAGCTGTCCACCTGTCACTTCAAGAATGAATAGAACTGCATTCTAAGTTGTTGAAGGTGCAGAGTTTTCACAATTGGTCTTTGTTCTTTATACAAATGGTCTCTCACAGGCAGAATGGTACTGTGGCCAGAAAATTTTGTTCTTGTTTTTGCATCAAGGATTATCTAAGCAAGACTGTTAGATGCTGAGAAGAAAAGCAAATAAATGCTACTCAACAACCTTTTTGGTTTGGATGCCTTTAGATGCTTGTTCTGTTGGCTGGCTTGTTTGCCTCTGTGTGTGTTGATTCATGTAGTCATTGTTTGTGCTACAAAGATTCTGCACCATGTTGTATCAGGGGGGATTTTATCTTTGCAGTCAGACTCAATATTTTTCATGGTTCTTGGTTTTCCTAGACTGGGGAGTGGTTTTGTAGATTGGACTCGGGTGCAACCCAACTGCAGTATTCAGTTGTACTGTGCAATGCTTAGTATAAGGATATGAGCTAATTCGCTGAACTCCAGACGTGGAGACTTTTGCTTTACTTGGCAAAAAGTGGCCAAAATATTCAGAATAATTCTCTTAGTGTGTTTTCTCCCTTTTCAGAGGCTTACCCTCTCCCATGGTGTGCTTGCATGGCAAATAGTAAACAAGATCAGGCAGATGATTATTCATAACTTTACTTGCTGTTTGAATGTGAATTTCCAAATTACACCAGGCATTCTTTGTGGTCATCCATTGTTTTGAGGCGATGGATTTCTTTTTGTAATTTAGATAATTTACTGCATCCACTATCCAGGTAAAATTATCCTTGTAACATTGCAGAAAATGGTAAGATTCTTAATCGCTTTGTCCATTCTCTTTAATGCTGTTCTTTGGTGTCTTACAAGATTGTTAGTCTACCAGATTTATTAGGGTTAGGGCATAGGCAAATAGTTTTCCAAGACCCAAGTCTGTCAGGATTTGTTAAAACTTGAAAGACTGGGTAAGTAAAGCCTAGGCCAGACTATCTCAGTACGGTGATTGTCTCTTGAATAGTAATAGTTTGTTATAATTTGTCACTGCATTTTCATTATGTTATTCTCTTTAATGTTGTTGCTTTCTCTTGTTCTATTTGGAATATAAAATCAAAATCTTTTAACACTCTTCTATTTTGGTTTTTAGGAGTGGGCCTTTAACCACACAGAGCAGCCGACCATTCTCTGTTATTTCATCGACCAAGGTCAATGCACCTGTAAAGCAAAGACCACAGACACTTGATTCTCTTTTTGCAAACATGAAGGAGCAAAGGATGAGGGCACAACAGGCTCAAACAGGAGGTAGACAAACAAGCTATGTTATTCAACAAAGAAACTTTGGAGGTCGGCAAAGGAACGTTTTTGGTTACCAAAGCAATTTCATGGGACGGCAGAGATCGAATTAATCTAGAGTGGAATCAATCTAGAGTGGCATTAACTCTACTAATAACATCCCTTGGAAATGAAGCGGGCGCTAAATTGGTTGCGAGGTGTTCCAGGTCCATGCTGGAGCCTATGCTAGCAAAATAGAAGAAGGTGATGTGTTAAGTGGCACAAAAATCTGCAAACTTCAAAGTCTCAGGCCTTCCAAGATTAAGCATATGGTATTTTGAGATTTTTTGTTGTTCAGAAATCTATTTGTTTTAGAGGCATTTTCTAGACTGATATTTTTTGACAGAAGTATTCTTTGTCAGTGAACAAAGCTATTTGTTAAAAGCTTGTGTCAGTTGTTGTATTGTGGAGCTTTACTAGTAAAGCATTCATTACAGGAAACCTAAACTTGCACCAGCAAATTGCTGGTGATTCATATACCCACCTCTTTTTTTCGCTGTACAAAGGATTAATACAAAACTGTAGGTTTAAAAGCAGACC
>transcript/2850
CGCATTGCCCAGGGCAAATAGTCTGCTATATGTATCTATGCACTGCGTCTATGTTTTTCATTACAGTCGTCCCTTACAATTTCTCTGCTTTCGAGGATTTAGTGATTTGTTGCTCACCTAGCAGCATCACAAGCTTCCCATACCTCTCCATTTTTATTTCTATTTTTCAATTGCAATGGCCACATCCCTCTTTACATCTGCATTCACTTCCATCATTGGTAATCCCACCTATGAGGTATTGAAAAGATTTGCGAGTTATCTCTATACGGGCCTTACCGGATTGAAAACCTTTCTGGATCAGCGCGGATTACATGATGGTGGAAATACAACTTTCCAAATAGAAGGAGCCAGAGTGGAAAGTTTGAGGCTGTAGAGAGTTTTGGCTTGGGCGGAGTAGGAAAGACAACTTTGACAAAAGATCTGCCCAGTACATCTTCCCTTTTATCTGATGTCAAAGGTAAATGTCATTTATTTAATTTGCACAGCAAACTTGTTAAAAGCTTGACTGGATCAGATCCGCTAAGAGGCTCTATTGGTGAAGGTATAGAGAGACTTAAAAACTCTCTATGGCTTTTTCATGCTTTAGTATTCTTAGATGATTGAGATCAAGTGAATAAATTTGTTGCAATTTAAAGCTATGAATCTCTGGTAGAGAAGTTCTTAGAAGTCTCTCATGGATTGTCTTTATCCAATAAAGTGTTTGGGGGCACTTCTTTGTGGGAAAAATGACATATCTGATTGGGAATTTCAATTAGATAGACTTCAAGAGATACTTCTTAGTGAGATAAAACGTATTTAAAATTAACGTTGAAAGACTCAACAAATAGGATCAACAGATGTTCTTAGACATTCCCTGTACTTTTAAAAAAGACAACAGGGATACGGCCATAAGAATGGAACGGATCAGGCTGGAAAGCCCTGTTGATAAATAAGATAAGCATATATTCTTAGACATACCCTTTATGTCTAAGACAAACAACAGGGATACAGCAATAAGATGGAACGGATCAGGCTGGAAAGCCTTGTTGGGGTTTCAACATTTATAGAAAAAGTGTTTTGTGGAGGTGGACAATGATCACATTAGAGATCTGGGAAAATATATTGCGGAGGCTTATGGATGGCCGCTTTGTTTTTCCCCTTCAATAAAGAAATGTATGACTATCAACCCCAGTAAGTAGTCAATCATTGAATCTAAACAATATTTAATAGAAACCTGTGTACAGTTTTTAATTTCTTTCATCCCTGAAACCTGTGTAGACGCTATAAATTGTGCAAGCTGCTACAGTTTGATATTGAAGATGGTTTATTGGAACAAATTCCAAGGACAGTGTATTCACCGAACCTCATATGGCTCTGTTGGCAAAAATGCCCTTACTCTTTCTTGCCTTCTTGGATCTCAATGAAGAATCTAAGGGAAAGGTTTTAAAGTAAAGCAACCTGGTATTTCATTTAAGAAGCTTGATATATTTGTATATTGTAAATTGCAGTGAGATGGTAGCAACGATTGAAAAGAGGTTTGCTTATATAAAAAGCAAAGTAGGAGAATGGACTTTTACAAATCTTTTAATAACTACAATCCTGGGCTCTGTTGTTTTAGTGTAGTGTAAGCATATATTGTTGTGTGATGGGCACTTCGATATTTGCAATAAGTAATAACTACATCTCTTGATGTTGTTCTAGTGTATTGTAAGCATATATTGTTGTATGACGGGCTTTCTGAGGTTTGCATTCACTTAGTAAAAAATGACTATTGTATATGTTGTTTTACTTATAGTATAAGCATATATTGTTGTCTGATGGGCTCTTTAAGATTTCGATTAACTTAATAAAAAATGACTTTTGTTTCTGTTGATTTAGTGTAAGAACAAAATAGAGTCTAATGGGCTCTGTTAGATTTGCAAATAATTTATTAAAAAGTTACTATTATATCTGTTCTTTAGTGTAGTGTAAGTATATATTGTTGTCAAATGAGCACTCTGAGATTTGCAATAACTTACTAAAAATGAGTGTTGTATATTTTGCTATAGTGTAGTGTAAGCATATTTTTTGTCAGATGGGCTCTCTCAGATTTGCATTAACTTATTAAAAAATGATTATTGTATCTGTTGTTATAGTGTTGTGTAAGAACAAAATAGGAAACTCTAAGATTTAGAATAACTAAAGGACTATTGGAGTGTAAGAACATGCTTTCTTGTAGTGTAAGAACAAAATAGAGGTTGAACTCTCCTTCTGGATAGAGAAGGCTAAATTTGCAATATTGGGTCCTTAAAGAAATGTTTAATATATATTTGAAAATAGTAGCTCTAAAACCTGGTACCTTTATATGTATTTTAAGAATAAGTGCCCACTTTGTTTTAACACTATTTTGACTAAGTTTTCAAAAAGTATTTGTTGTCTAATGGGCACTCTGAGATTTGCAATTAACTTATTAAAAATGAGTGTTGTATCTGTTCCTTTAGTGTAGTGAAAGCATATTTCTTTTGCCAGATGGGCTATCTCAGAATTGCATTAACTTATTATAAAATGATTACTGTATCTGTTATTTTAGTGTTGTGTAAGAACAAAATAGGAGACTATGATTTGCAATGACTTATTGAAAAAGGATTGTATCTTGCTTTCAAGAAGTATTTGAGAAAGTTTTCAAGAAGTATTTGTTGAGATCATTGTCCCTTTACCATGGAAATAAAAGGGCCACAAGGTGCAAGGTGTAACTAAGATGTCTGAAAGTAATGAAAAATATATCAAAAGGCATAAAAATCCAAAAATGTAGAACTCTGTACAACTCTACTATGGTGCACAGTCACCAGTCAACTTACAGTAAAACTTTTTTATGTTTTTAAAATAGTATTTTCACTTTTACATTGAGTGTTTCATAAATAAATCGGCATGTTAGGGTTGCTCTCAAATACGCTGGCTCAAAAGCGGGTTAAAGGTTAATTCGTTGCAGAATCGTTGCATGTGGAGCAATGGTACATGTCTATGACAAAAGCAGTTCGTTGTTAAACACATGCTGCCATTATGAAAATTCTGTTGATTTCTTTAATTTGTCATGTTTAGAACTGTAGTTTATATGTAGGAGGATATGGAACTTACAAGGGAGTTAGGAGCTGCTACAAGGACGAAACAGAGTTCTATTGTTGTAACAAAGATTGATTATGAGAAGAATAATAAACAAGTTCCTTCTCTCTCC
>transcript/1014_3
ATCCCTTTATTGGGATGGCTGGGGAAATTGCGATGGAGGATGATCCTACTCGTCTCAAGCGCGCGAGAGAGAAGGGTAGGGGAAATTGCGATGGAGGTTGATCATACTCGTCTCAAGCAAGCGCGCGAGAGAGAAGGGTTGGAAACTCTAGTTTGTCCATCGCTCCCTCTGTTTCGCCGATCGGCCATCGAGTTTGCCCACGAAGATATAGTATTACACAGGtttttagttttaattttaatttttGAGTCTTGCGTTAGTTTCCATGTCGATTGAAAGCGTTCCGTAATTAGGATTTGCTTACAATTCTGACTATTACTTTTTGGTGAGGTGTTGATTGGGAAGGGGGTTTCTTTGAAGCTATTTGTTAATTGCAATCATGTTTTCATGATCTCTCACCTTGTATGTCCAAGGGTTTTGGATTAGTAGACCTGTTCAGCAATTCCAGGGCAATATTTTCAGGCATTTGCTTAAGAAATACCTGTTGTTCGGTTTCGGTTTGTTTGAGGATGGGCTGGATTTGCATAAAAATTGTTGACATATTTTTGCCATTGAATGGCTTGGATTTCTTTCCAAGTTATTGACATGTTTATTGGCATTCAATTTTGGAGGGTTCAAAAAATTATGTTAGAATATATAACTGGTCTTTGAACCTATTTATTTATTCAATCTTCAACAAAGTCATTCCAATAGATAAATCATTCAAATAGATTGGATTTTCTGAAGTAATTATCAGGTATTTGTATTGATAACAGGGTTGGCTATCATTCTAGGAAGTGTTATTTGAATTTTTAGTCCCTTTTATTTTATTTAGATGGCTTACTTGTCGTTTACTGGCAGGGAGTATAAAAGCTCATCTATTACAGAAATAAAGAAGGGAGAAGTCATACAGGGGTGTTTGTGGTTACCTATCTGTTGCAGCAGTTTCAATTAGTGGCCCTTCTATAATCTTCAACCAAATAGTTTAGTGGAAGCCTTACCTTCATCTGATTTGCATTTTTTCAAGTTGTTATCAGGTGTAAGGGATTTGGATTATGTTTTATGATTATATAAGCTTGTCTTTTTAATCGCGATAACAGGACAGGACAGGACAGGACGGCGCCTCCTCAAGCTTGAAAGAGGGGATTTGACAAGCTTGCAAGCCCCTCACACCAAAGTGGCTATTATCCTAGGAAGTATTTTTTGAATCATGTAGCTGGTCAATATCGGTTTATATTATTTTTATATTGGCAGGGATTATAAGAGTCGATCCAATGCAGAACTCATACAGGGGTAAAGATGCATATCTGTTTTAGTCTTTGGGCTGTCCAGAATCTTTAGCCATATCGGCCGTCCACAACCTGCAACAGACTAGCATACTTTTGAAACTTTGTTTTGGAAGCAATATTGTGCAAGGGGAGTAATTCTCGGTTCCAAAACATCATTCAAGTGATTTGTAGTTAAGCTTTTTGTAAGTTTTCTAAAGTCACAGACCCTACCCTTTTGCTCTTGTACATAGTTCAAGATTCTATGATTTTTCTGTAAACTTAGGAACAACAGGACGAAGAAGGGACAATATCTATACATATGTTTCAATCTTGTAGTATTTTTATTGGAAACTAATGCTTTGCATATAGTCTGTCCTAGGCTTGAGTAATGGGTTACAACAGCTTTGGAATTAGGGTATCACATCTATTCTTTATCTCCAGATAAGTTGAAGATATATTAAGTCGAGCATTGTTGACAGGTTATATGAATGCTAATGTTGAGAGGAAACTGGAATTTAAGTTTTATGTAACATAGTCAACAGGGTCAGAATCGTAGGGTTATAAATGAATCTCATCAAATTTCTTTTTGTAATTTTAGGTTTTCTTTTATATTTTGAAGGTGTAATCTGTCTGTGGTATACAGAGTTGTGTTTTGATACACGCAATATCTTCAATGTGAAAAAGGGTATGCTGTCGAGTCAAGTAGTACCGTTTTGTAGCAGCAAAGCACATAATCAACTGGAAAATAGGTTTTTGATCTGCCATATGCCATTTAATGGTCCATAAAGGTCTCACGGATCTATTGGTACTTGGAAGTTGGGAGCCTTTTGGATTTTCTTCTTGTTATTTAATTGCTTCATGACCGTCATCAGATGGTACACCCAGCTCTCAAATTCCTGTACCGGTATACTGTGGTTTACGATAGGCTTTCAACAGAAGATACTGTGTATGGGTATATGTTGGTACTTTGTGAAGTAGAGATGTCAAAGTGGTCCTATGTATGATTTTTTGAAACTTAAGGGTGGCCCCTGGTCACCTCTGGCTTCAGCTTTTGCATTGATCGCGGTCTTCAAATCTTTGTACATGGTTTTCAATCCTTCAGAACGGCTCTTATTTAGCTGCATGGCAATATGTGCCCTGTTTTGATATTTCTTCAATGGAGCGTGTGTCTCTTTCTGGTTTTCCAGCAGGCGAGCGTGAGAAGACGGTGGGATAGGTGCATTAATATCAGATTGCAGAGTACTTCGATAAGGAAAATTAGAATGAATACAACTCCTTAACAAAGGCTTACTTTGTTAGTATATATATCAAAAAGTCTTCCTCACCCTGATGCAATGAATTAATTGAGTTGGCATTTAGTTTTACGTCTGGCTTCCTCTTGTGGTATGGTCTTTGGAAATGGACTGAGTGGCTTTTCTGAATATTTCTTGCTCACCGTGCTGCAATGAATTGGCATTTACTTTTACCTTGGGCTTCCTCTTGTGACGTTGTCTTTGGACATGAACTTTAATACTTCAGAGTAGCATTTCTGAATATTCTTGAGGCGAGCGTGAGAAGATTATACCAGAGGTGCATTACTATCAGATTTCTGAGCATTACGATGAGGAAAAAATAACATGAACGATGCAGGACTACTTCTTTCTTGTACTTGTTACCAAAATTACTGTGTTAGTAGATATATCAAATTGTCGTCCTCACCCTGCTGCATTGAATTGAATGAGCTGCCATTTTTTTGTACCTCTGGCTTCTTGTGGCGTGGAATATGGTCTTCAATTTCTCTGGACATGGTCTTCGAAACTTCAGAGTGGTTTTTCTGGTCTTCCTTCGGGTGAGAGAGAAGAGATACCAGCGGTGCATTAAAGCTTATATGTGTATAGATTTATCAAATGTCTTCCTCGCCCTAGCTGCAATGAAATGGATGAATTGTCAATGCTTTT
>transcript/2899
ACATTTGCTTGTCTGAGTACCTCCTCCGCGTTCTCTTAGGGTTTCAAGTTTCAACAACTGGAGCAGAGCCATGGACAGCAACAAGTGGAGAAACGAGGAAGCCAGGCAAAATATCGTCAATAAGATGTACTCACAACACCCATctttttcgtttttctttgttttttCAATTTAAGTTGTGGTGGATCTTCCCATGTCTATTTAGGTTGATCGATTGATGATAGTTTAGGCGATTGATTGCTGCAAATTACTATTTTGCTTAATGCCTTGCGAGGAATGTTTTCTGGAGGGGGCATCCATTTGTTTGACTGAAGGTTTCTGAAGGGGGCATctttttcgcttttctttgttttttCAATTTAAGTTGTGGTGGATCTTCCCATGTCTATTTAGGTTGATCGATTGATGATAGTTTAGGCGATTGATTGCTGCAAATTACTATTTTGCTTAATGCCTTGCGAGGAATGTTTTCTGGAGGGGGCATCCATTTGTTTGACTGGAGGTTTCTGAAGGGGGCATctttttcgcttttctttgttttttCAATTTAAGTTGTGGTGGATCTTCCCATGTCTATTTAGGTTGATCGATTGATGATAGTTTAGGCGATTGATTGCTGCAAATTACTATTTTGCTTAATGCCTTGCGAGGAATGTTTTCTGGAGGGGGCATCCATTTGTTTGACTGAAGGTTTCTGAAGGGGGCATctttttcgcttttctttgttttttCAATTTAAGTTGTGGTGGATCTTCCCATGTCTATTTAGGTTGATCGATTGATGATAGTTTAGGCGATTGATTGCTGCAAATTACTATTTTGCTTAATGCCTTGCGAGGAATGTTTTCTGGAGGGGGCATCCATTTGTTTGACTGAAGGTTTCTGAAGGGGGCATctttttcgtttttctttgttttttCAATTTGAGTTGTGGTGGATCTTCCCATGTCTATTTAGGTTGATCGATTGATGATAGTTTAGGCGATTGATTGCTGCAAATTACTATTTTGCTTAATGCCTTGCGAGGAATGTTTTCTGGAGGGGGCATCCATTTGTTTGACTGAAGGTTTCTGAAGGGGGCATCCttttcgtttttctttgttttttCAATTTAAGTTGTGGTGGATCTTCCCATGTCTATTTAGGTTGATCGATTGATGATAGTTTAGGCGATTGATTGCTGCAAATTACTATTTTGCTTAATGCCTTGCGAGGAATGTTTTCTGGAGGGGGCATCCATTTGTTTGACTGAAGGTTTCTGAAGGGGGCATctttttcgtttttctttgttttttCAATTTGAGTTGTGGTGGATCTTCCCATGTCTATTTAGGTTGATCGATTGATGATAGTTTAGGCGATTGATTGCTGCAAATTACTATTTTGCTTAATGCCTTGCGAGGAATGTTTTCTGGAGGGGGCATCCATTTATTTGATTTGAGGGTTTTTTTATTTTGATTGAAGGTTTCTGGAGGGGCATCCatttgtttgattgaacagttttttgtttgactgaggaatttttttgtttgattgAGGTACATTGAACCGTTTAAAACATTTTCATCTTACAGATGGAATGATTCAACATAAGCTTACCATCTCTTCAGGACTAGTGGGCTTTAATCATTGACCCCTTTTGAAAATGGCTTTGCCTCTGTGTTTTGTTTTTCATTGTAGAGGATTGGTGTTGACCATATTTAGAGAAATCCCAGGGTCAACCCAAATGTCATAAGTATAAATTGCAACCATCGAAAATTCATAAGCAGCCAGTGCGGATCTCCCAAGCCACAGTGAAAGTGTGGGTGCCTAATAAGCATGGTATTAAAATAAAAATTCGAAGTTTTCCAAGTGGTGTGGTGTGTTATCTGGTACAAGCTATGTGCTGTGCATTTCTCTGATTGCTTGTACATGCTGATGCAATGTGCAAGCCATTTATTTTACCGATCGAAATAAAGAACTGCGAACAACCTTGAAAGTGGGGTTATTCAACTCCCCGTCTGATAGGGTTCACACCAGAAATCTTTAGGAACACGTCTTTAGAATTCACATGATCCTTGAAGAATTCAGCCAAACGAATTGTTAGTCTGAAATTACAATGCATAGCTGAAGTACTGATTATTGTTGCCCTCTGAGTACAACACTCAATGAATTATCAGGGTACTGTATCTCCAATTTATTGGAGGCAAACTGAATAATGGACTGGTCAGAGGCAAACTGAATTGTGGTTAGAGTAGCAGGCCCATTTGGCTTAATGTCAAGATCAGCCTTATTTATTTTCCAGTTTTGGATCTTCTATACCTCTAGAATATAGATTTAATTCCATGCAATGAGCCTCCTTTTCGCTGAGAATTAATTAACATATAGAATAGTTAGTGATCTACTTGAATTTCCAGCCCTTGAACTGTGTCAATTCAATTTACTTGATTGGTCTGTGTACTTGTTACGATTTAATTTGAGCCTTATCGAAGCTGAAGCAAGTGTTGTAATTGGTTGGTTTGTCAGCAGAAACCATAGAATTAATTTTGTAAGGCTACGTCTTTGTGTGCAGAATGGGCACTCTGCAGAGATACATGCCATATAAAGGTCCAGATCCAGATGGCATGAATGAACTTAAAAAAATTGTTTTGCGGTTTGAGGAGACGACATATAAACACGCTGCAAGTCAGGTGTGCTACTTTAATTTGAATCAAGTGCATCTTTACAAACTGCCTTATCTACAAGTATTACCATATAGTTATATGAATATCTCCATTCACATAAGGCAAGCTGCCATTGCCATTTGAATGTATATTGAAATTTTACGGTGGTAACTATATGCCTCTGTTCCATTGATGGATTTCTTTATTTTGGAGGATATTGATGTTCTGTTTATGCTTTGTAGAAAGACTATAGACAAAGAATCTCTCTCAAGATGCTACCATTAGAATAAAAAGCTAATCAGCCTGCTTTTCCGGGTAGTTCTCCTGGTAACAACCAGGGGCCTTGAGATGCTGCTCAGCAACTTCAACAGGGACAGCAACAACCTCTAAATCGGATTGTGAGCAAGATATGAGAAGAACATTCATCACTTGAAAATTTGGCCTCAAAATATCTCCATGGTGGACGCCATTTTTCATCGTAAATGTTATTGATGGTTTTTTTCTTAGATACCCACAAAACGACTTTCGGAATTGTTG
>transcript/2902
CTCTGAGCTTGGAGGCACATACCCTCTTGGAGCCTTTTCAACTAAAGCTCGACACATCTCAATGAACAAAGGTGACCGTGCAACATTGAATGATATGAAGTTTAGATAGAAATGAAATGCAACAGTAAGATCTACTTCATCTCGAGTCTCTTTCTGATAAATTTTGTCCATTGGACCATAATTTTGGGCTGCCCTTTTTTTGTTGGCTGAATTTCATCCCCACTTCCAAACTTGTTAGATGTATTCCTCAGGAATGGAAGAGGATCATCATTTTTTGACATTTGTTTGCTTGTTGCTGCCACATTCCTCAACCCAACTATATCCTCCTTTTCCAACTGCTTTCTTTGGCTAGCAGTGATGCTTCTGCATGGTCCAAGTCCACAAGGAAGGGCCAACAAATGGCCCTTAACTCTGAAATAAGTGCTCTTAAACAAACCCTTGCAGAAATTGCAAGACCAATGAACATTTCCTCCCCCAACCCTCCTTGATCCAGGCCCATCTTTCTTTGTTACATACTTCCATAGGGGGTAttttttttCCTGTGCTTGTTGTTTTGCTACAGCAGCAAGGTTTTGTGAGGGCTTTGAGGGCCTAGCAGCTCCCAAAACTTCACTTGAAACACTTGGAGCATTGCCACCAGTAGAGGAACCAAGAGGTACATTTATGCTGTCTTTGAGTTCGACCTCTTCCTGCTGCCCTCGAAGGTTGAGCCATTCTGAAACAGAGAAATGAGAATGAGAATTAGAAAATCAAAGATTCAAAACTTAATTTACAAatttttaatttttttggctttataaatttaaaaattaaaatttaatactgtatttaaaaattaAAATTTAATACTGTATGGTGGAAAGGCGTTTCTGATTTGCTGAAATGAGTATATTATCATTGGGCATATTCTTGTGAAAAACAGCATTATAATTTATTGCTATTTCTGAGCAATTTTGGGACCTTTTAATAGCAGCAATAAACATCAAAGGATATCACACCTGGGCACTACTGAGTATCTGTACAGCAGTAAAATAATGATGGATCAGTGTGCTGGGCATGATTGAGGTCACAACAGATGGaaaaaaaaTATGGGCATACAAACTAAAATCTGAGCATAGTTTTATTCCCTAGCAGCCTCAGTGTCAGGCTTGAACTAGAGTTCTGGGTTTGAACGTGAGGTTTTTCTCCATAAAACAGTCATCAAAATTAAGCTAAAGTTTCTTATCTTACAAGTTACATGTTAGCTCACGAGTCACATACAATAGATTTCTTATTTTTTGTCTATTGATTTTAGTATTTTACTAATGTAAAAGACTAAAAGTTATGACTCATGAGTCATATTCAAAGCTACAGCAGCAAGAAGTGGTCAATATGATTGAAATTTGAGTACCTGCAAAGGCCCAATGAAGCCTGGAAAACACCAGCAAACTGCCAAACACATATACAACTGTGGTCTGTGGCTTCTCTTATAGCTCGGGCTAGCTCGGGCTCCTGTAGTTCTTGTTGTGTGCCTAGCTTCAACGAGCAGTGGGATGCCCTTCCTCCACGATGAGCTTCCCGATAGCTAGATGACCATGGCTCGCTGCTTAACACTGTCAACACTGAACAACAATATTGCTTGCAGGCTGCAGCTTTACAGTTTACACTCCACAATAGTAGATACAAACCCTTGAAAGTTTGAAACCCTCCTCCACGATACGGTATACTCTTCCTCCTGCACGATAGTCTTTCACACCACGGCAACAAACCTTGGAAACTATATGCCCGAAAATCATTTTTTATATGCCCGAAATGCATTTTTATAGGACATGTGTCCAAAAATCGGGACACGCTCAGGGCACGTGTCCGACACGTGCCAAATCGTGTCCTGATTTTTGGACACGCAAACTTTCGTGTCCGCCACGTATTAGGGCCGTTTTCGTGTCCGACACGCAAAATACGGGACACGGAGGCATTTAGGACGTGTCCTGTGACTTAGTTTAAGTCTAATGTTTCTTTGTGTTCTTGTACCACTACCATGCTATTAATGTCTTAAGTTTGGCTGCTAACATAATCATATGAGATTTATGCATTCATGATGTACTCAAGATCAACCAGATTATTGCTCCACCTTCAGTTTGGGTACTTTGACCTAGTTAACCCAGTTGACTAAGTCAAACGTGGTTCCCGAGGTAGTGACTACGAAAAAAACATTGGCTATATTTTTTCCAGACATGCCCAACAACAATATTGTAGTCTCAATTTTAAGGGTTTGGCCATAGTTTTCAGGATTAGTGATTATTATCACTTTATTATTGCTCTGGTCACATTTTATTAATGAGACACTTTAGAGAGTGGCGCTCCCTAGGTGCTTCCACGTTCCAGTGGGTATGAGTAGTCACCAGTACTATTATACCATGTCTTTGGATTCATTTATGTAGTCAATTTGTCCCAATTTTCAGCCAGTAGAGAGTTATGAGGATTTTTATTATTTCTGGAGGTTGTACCAAGTTCCAACATAAAATGGACTATGGAATTGCTTAAGGAAATTCATTTCGCTAAGATGGTTAAGGAAATGGCTTGGGAATGATTTTTGTTGATTTATCATGGCTCTCCAAATCATTTTGTACCAATTTCACTCAATATTAGGATCCACATTATTTTATTGCCTCTCCTAGGGTGAACGCCCCCCATGGGGTGCTCCTCACCTTGATCATTGATGTATTACATTGTTATATCTTATGCTATGATGTTATGAGGGGCCTAGGGCGATTTATGCCCCTAAGGAGCCCCCTTTCTTATGTACCACATTGATATATCTTAGCACATGGTGTATTTTTCCTTACTAAGGCATCTTTGGGTAAAAGTATGTGCCACTTGACTTAGTCATGTTGTTCCATGTATGTAGAAAAAAATTAAAAGATCTCTACCGTTGATGATGTTTTAATCTCAACCGTTGGATGGATATTAGTTAAAATGTTGACACACTCTTGATCTATTTAAGAATAGTGCTCTCCCCATTGTAAAGCATGATTTTTAGCATCAAAACTTTTGAATAAAGAGATTTTTTGGGATCAAATACTTGTGTCTTTGTGGATGAATGAATCAGTGTGGAAGACATCGTGTCGGTGAAAATATCGCCGAGGGTTCGGAACACAACTTATCGACAACATTGGGGAAAATATCGACAAATATCGGC
>transcript/2981
ATTTTAAACGAAAACGAAACCCTTGGCCTTTCCGTCCTTTATTAAAGAGGGGAAGAGCAGAGCATTCCAATGGCGGTGGTGCCTGATGTTGCTCTGTTTGTTTGAAGCCGTCTGTAATACAATCGATGCAGGGTTTGTGTGTGACGGGTGGATTTTGGTTGATTGATTCAATATTTCAGCGTATAGTCTGTGTAGAAATAATATTATTAAGTGACGGGGATGGGATGCTTTTAGCTAGAGCTCCTCGTCCTCACGGCAGGGGGCGACTGTAAACAATTTATTGTTTGATGTCGTAGATTCCATCGTGAACGTCACACAGTAAATTCTGCTCGTTGACGGCATCTATTATCCCGCCTGTTAAACATCTGCGGTTCTCCTGTGAAGGCAGCCGAGTATAGTGGGAGGGTAAGAAGAAGCCTCCGAGCAGAGGAATGCTATATTCTATTGCCCTGGGTATTTATTGCAGCGTTGCTGCCATGATCCTTTGGGATTGGCCATAACATTCACATTCAATTTACTTTATTTCATTTAATGATATTTAGAAATGCAGAGATCCGGTTTCAGGGGTTTTGCAATGTTTTTGTTAATTGTCAAACAGCTGTGATTGGCTATTTTCATTTTAGATGTCTTGGTATTTCGTTGTCTTCGAATTTGTAGTCTAAGCATCTGTTTTGCTTACTCAATTTGCAGCGGCTTATTTGATTTTATCATTAATCAACACAGGGCGACACAGGACCTTCTTGCGGAAGCCGTCTTTATTATGTGTTTGAAGTCACCATTTTGTTAAAATTTCACTTCAAACCCTAACTTGTATTTTTTATTTCTTTCGAACAGGATGCTTTTTATCACCCTTAGGTAAACATATATTTTTCCATAATGTCGGTATTTCTCGTACTCACGAAATATTTTTATATTATCTTCGGCCTAGATTTATAGTTTAGGTGTTTATTCTCTTAATTTCATGGTTTGAACCTGCCTCCTCTGTATCAGGCCATTGTTGAATGCAAAGGCCCACTCCATGGGTTAGATGGTTCACAAAAGGACAGACTGTTTTCTGAGTATTACATTCCGGTAAACAGAAGGACCATATACTTGTTTACAATATGGATTACGATCTAAATGATACTGTTTGACTGACTAAAGGAGATCCTGTTGACAACCGACCTAGACTGATCTGGCAAATTAATGCAACACttttcattttctcatattattgtttgtttttttaacgattattttgatttGAGTAAAATATACAGAGATTACATTCATGGTTGAAGGCTCTGAGGCTAGAGTTTCAACCCTAGACGCTGCCTGAAGCCGTCGCCGCTCAGGTTCTGGATGCCTACCGCAGGCCCTTCACACTCGAGTTCGCTGCTGTTAAGGCCGGCTCTACGACCTAATTTGCGTACTCTGTTTCTGGAGGACACTGAGAAGGTTATGAAGTTTGGAAGTCGCTCTCCAGGTCTCTCTACAGGTTTAAATGGATCCCGCATTGCAAGAGGAGGTCTAGGCCTCTCAACCGCTTCCAAGAAACGCCGTCCAGCCTTGCAGGTTCGTCAAATAAACCTGTGGAAGATTTCCCCACGCCGACATATTCTCCGTAGCTTCAAGAAGATCAGCCCTTGTCCTGTCAGAAAGAGTGCTGGTTGGGAAATTTATCGGCCTCTGTCCAAACCCAAAATCAGTTGAATCGTGGATATCTGATCAGTGGGCTTCTGCAATAGGTAACGGTAATGGTAGTTGGCAAGGTTTTCTCTCTCTTTTCTTCTAGAGAAGAACGTGTCCTGTGGATAGCTGATCGGTGGGCTCCTCTTTTGCAATGCCAGGCAACGGTAATTGTAGTTGGCATAGGTTTTGTTCTCTTTTCTTCGAGAGAAGAATGTGACCTTATGTTCCTCTCAGGCTCGGATTTCATTGGTCTACAGGCGTGTTTCTGTCCCTCTGGAGCCTAGATTTCAGTTCAGAAGTTGAAATTAAAGCCTTATCCTGTCTGGATAAGGCTCCTGCACCTTAAGTTATTTTTAGGGACAGTCAATTTCTGCCAATTGGCAGCAAGCTAGGCTGTTTCAACGTGGTCCGTTTCAATGTCAGCCTCGATCCAAATGGCGGTCTCTATTCATGCGCCCATTGCTGTGTGGAAGTAGATCTTGACCAGGGACTTTCAGAAGCATTCTAGATTAAATTAGAAGCAATCTAGAACATAGATCTTGATCAGAGACTTTCAGAAGCAATCTTGATCATATTAGACTGGTGGAGTATTTTGTTTTAACTGTAGTAATTTGTCAATGGATTCAAGGATTTTTCCACATAACAAAATTCGTCAAATAAATTACTAAGGACCATGCTCCAAAGATCCTATCGAATCTAATTTTAATGGATTTGCAGACAAGAGCCTATCAAATCTAATTCCCTCCCTTGTCGACCCGAGTTCCCTGCTGAACGCAGACTCTGCATCCCTCCCCTGCTCCCTCCCGGCTTCGAACCAGACGTTCCGGCGCCTGCATCCACACTCTGGTTCACGTCTTCTTTCCTGCAAAACAACGGATTCAAGACAGGAAATCCACATTCACAAGATCGCGGGCTCACACGACGGTCAGACAACTAACCGCTCATGACAATGTTAGACTACTCCATTCTTATATAGTGGGACAAATATGAAAGGAAGGATTCACCGACTCTCATCGTTTTGGAAAATATGTGGCCATCCACAGGATCCGGAGCAGCGGAATCTGTCAGATGCAGAAGATCCTTATCAAGTCTGTTTCATTAGGTTGAAGGATGCTCTGGAGAGAAGAGAGTGTAGAGTTCATCTAGACCAGCATTTGTAGTGCATAAAATGTTTTGTCTTTGTTGCCCATTTTCACATGTCAATTGTAGATACAATTATCTGATGATGAGAGGCTCTGTATATTCACCACTCCATGAAGAGATTCAAAGAAACAGCATGAAAAGGGGGAAAAAAGGAAAGTGCAACTGAACAAAATGGCTTGGCCTTCGTTATTTGGATCATGGTTAACTTCTACTGTTCTTTTCTGCCTTTTTGGTGTGTGATCTTAGTGGATCTGTGAAAATATGACCTTCTTGAATAGGTGTACAGACTATTGTAATGAGTTTGGTTGAGTTTTTAATAAAAGGAAGACAAATCCATAGAAGTGGTCCTTAACCTCGC
>transcript/3005
TACTATTCCTTGTTCTTCTATATGATAGGAGTTATTTATTTTCAACGAATGAATCCATTGTAAAACACTCTTATTATGCCTAGAAGCGTCAGGGAGGCTCATGTTGGCTAGGAAATTACGCTGTTAAGGTTTGCATATTTCGAAGTTCTAATATTTGATACATTGGGCGTTTGTGTCACCTCCTGATATGCATCCGCGAGCTTGGCAACCCGTACAGACTGATTTCTGGTTAATATAAGTAGTATTaaaaaaaaaCCTGGAGGTGTTTACCAGACCCGGGTTTAGATGGGTTTGGGATAGGGACTGTTACATGAAGAGTTGATGGATGACCCCCCATCTCGTCAACTGTACGCTAAGAAACAAATGGGGGATCCTTTCTTCAAGAACAAACGGATTATGATTTGGTTTTGAGCTGGCAAAGCTCAGGGTTCATATGTAACTGTCAGCTAATTAGGCACCCATGTTCTCACCTATGTTCTCACCGTGGCTGGGGGTTTGCACCAATTGCTTACAAATTTTCAATTGTTGTTATTCACCGTAGCTGGGGGGTTTGCATAATTTTGGTCATAGATTTTTGGGTCTTTCATGGCTATGGGCACTGTCCAATCATTTTCTCCCTAAGGAGTGTTAACAATAAATACTTGTTGGCTCACCTCTACATGCTGTTTCTCTTGAAGAAAATGCAAGATTTACCTACATGGGCATGGACTCATCTTGGCTAGGATAAAGTTGCTTTAATTTACAATAATCCTTTTGGTGGTTGCACCGGAACATTGACAACTATACTCATGTTGGACCTTGTTATTCTATAGGTACATGAAGGGTCCTTTCTTCCTAAGGTAGGCATAATAGAGACGACTGCGTTAAGTTTAAGAGAATTGACTTGTCTCCTTGCTATGCTTATTATTTCATGGTCAAGATCTTGGAATGAGGAGCCTATCTTCAAATTCAAGATCAATCAACTCTTTTTTCTTCTTTCCCATCTTCGATTGTAGATCAAGATATACAAAGGACATGATCACTATCATTCTATTTTTGTTGCTTTGCATATTCTCTCTTGCAATTGTTGGTGTTGTGATTGATAAGCTTGGTTCTAATGATATGATGTAGATGTCTTGTCTCAAGTTATATGGTTAGAAATTAGTTTCCGAGTTTGGCATAAGGCATTGCTAGATGGAGTGTGTACttttttttGGTTGCTAAATGCATGCTATAGCAAAGTTTGTTTTAGGTTTTTGAGCTATTGAAACTTAGGGCTCAATAATAACTCCTTGCACATTCGCATTTAAATTGTGGCTTGGGAGGTTCACACAGGCTCCTTATTCTCACTATGGCTTGGAAGGTCCACATCAGACTCTTAGTAAATTAGTTTGTCTTAAAACTCCCTAAAGGGTGTTGTCGAGGTTGAGAACTAAACCATCGGTTTAACCATAAGGAATAAAACCTTGGTTTATGGCATGGCAATTGCTCCCATATATCACTAGACCAAGCCCAATTAGGACATAGCTTCCTATAGCCATTGGCCCCAAGATGGACTTCTACATTGAGCATTTCTTACAGTTGATGGGAAACCTTATTGTTCATTCCAACTAACTTATTCAAGATTGGTCACATGGCCTCTGGATTCTCCTTAATCAATGAAGGTTTGTTCTAACTAACTGCATGTTGAGTTTGACTTATCATTGAACTAAGTCCAATTGGAAGGACGTAGCTTGCTATAGCCATTGGGCCCAAGTTGGAATTTTACTTTGAGCGTTTCTAATAGTTGATGGGCAACCTCATTGTTCATCCCATCTACTTTTTGTGATATTGGTCACATGCCTCAGATTCCCCTTAGTTAGTTGAGGGTTTGTTCTCACTAGTTGCTTGTTGATTTTGGTTTTGTGTTGGAAAAACTTGGGGTTCAAATGTAACTTTGATTTAGCATCATGTTTTCACCATGCCTTGGTTTGCATCAACTGCTTATGAATTTTCAATTATTGTTATTCACCCACTCACAATTTTTCTCATATCTACTGGGGTTACCCATGGCCAAGAGCACTGCCCAAATCACCTTTTGCCTAATGGAGGTTAACAATAAATGCCCATTGGTTTGCTTCCACAGGTCTTTTCTCTTGaaaaaaaaGCAAGACATACCTATAGGGGTGTTGACTAATCTTGGTTGGGATAATTTTGCAATAATTTACAATAATACTTTTGGTGGTTGGAACCGAACCTCAACAACTTTACCCATGTTGGATCTTGTTATTCTAGAAGTACACGAGGGTTCCTTTCTTCCTAAGTTGGGCATAGTAGAGACAATTGCATTAAGTTCGAGAGAATTGATTTGGCTCCTGTTGCCGCCTAATTCGCACCTCAGGTCACGTGGCAGAAATCTTCAAGCCATTGGGTGCGACCTTTGGGGCAAGCGAGAGTCAAGTGCTGTCACTTGATCTTGACTCCTCCGTCTAGTGTCTCTCCTAGCGAAGCCAAGGGGGGTGGTCCCTAGTAAAATAAACTATGGTGTTTAATCTTTGAAATAAAACAATTAGTCTAGGAGATGAGATGAAATAAAATATCACAATTAAGATGAACTGCAAATGATATAAATAACTAGCACATCAAATAACATTCCACACAACACATTAAGTAACTTAAGCATAAAAATAAATAAGATTGCCAAAATAGACCAGTGCTTAATGGAGTGCTTGTGTAAGGGTTGCTAGTGAAGTCTCGTGAAGTATTGCAGTTGTCTCAGTTGGTCAATTTTAAGATTATTAAGTGAGTAATTAAGGGCGTGGCTTAATTGTGGGTTTGGCCCAACAAGTCAAGTCCCTTCGAACTGAGTGCTAAAGCGGTAAATACCAAGTGTCCAACGGGGCGAGGATGAACCTGCTTGGAATAGCCCCTTGACTCTATAGTAGTTACCCTTTGCAACCTCTCGAGTTCTCGAGAAAATCACTTGTATGGATTTTCCTATTTAATCTAGTAACTCGTATCCCTTTTTGATAGAGCCAACTGATCAGACAAGTTGCAGCGGTGTAGAGCATATGGGGCCTTGAAGTCTTGGATATTTTAAGttttttttAAGAGCTAAGTGTGAGTTTTTAAAATCTCGATGCCGATACTCTCGTTACCGAGAACACAGCCGGATTGATTAATTTTACTTTAGGAACTTAAATAAATTGG
>transcript/1066_2
ATTCATTCGTTTTTCTTCCATCATCCCTTAAGTGGGGTTGGTGGGATAATTGCGATGGATGTTCTCTTCCAAGTGGGAGAATGGTTGGAAAAAGTAGCAGTGCTAGGTCTAGTAGGTTAAATGCTTGGCTATTGAGGGTGCTCACGTAGATACCGTCTCGTAGAGGTTTTGGTTTTGAGGGAGTTTTCGTTTGATATTTCGCGTCTTATGTTGTTATAAACTCGCCTAGGTGCGTTCAGAAAGATACCAGGATTTTTCATACATGTGCAACGCTTGCAGTTTGTGTGTTTCGCGGTTTCAAAGTTGGCTGTTTTCGACGTCTACTGCAGAGGCCATATGGGTCTATTATTGGGTTGATTGTAAAGTTATCATGAAGTGCGCATTCTTCTCCAGCATATCTTTCAGCACTTGTCGGTTATCATGACCGATTTGAGTGACTATTGCTCCTGGGGTTGCAGTGGGTTGATTGTAGTGTTAATGAGCTGTTTAGTCTTCTCCAGCAAATCTTTCAGCATGGGACGTCTCATGCTATGTGATTGTAGGGATGTATCTCTGTTTTAAGGATTTCTCATGTTTTGGGTTTGTTAATGCAATGATCAGAAGCTGAACTTGTTCGACTGTCAAATGCATCTCTCAAGAGATATGTTAATGCAATGATCAGAAGCAGGGCCTATTTTTATATTCAAATACATCTTTCAAGAGCTCTGAAATTTTAGGTTTGAAGTGTTGGTTCCGGTCCTCTAGAAGAGGTCTATGTTAGCTACAACGATGCTATTTGTTCAAAACCAACAACATAATTATATTGTCCGCCGTGGGAATGAACTGAAGCTAATGACTAGTATTTTTGGAATTGGCAGATCAAATTTATATCTCCAAAATAGTGGAAAATGAGTTAACTGTCATGCGAGTTAAAGATCAATCCTTTCGGAAGCCCTTTGAACTATCTTTCTGAATTGCTTCATTGCCGTTGGCAATTTTAATCACCGGCTTCCTAAACTCCAGGATGGAATTCAACTGAAAAGAGTGCTTTGTATGTTTATATGTTAATGCTTTGTATAAAGCAGCCATGTTTATTTCTGTTCAAATCCAACCCGAGTACTTTGCGTTATGGAGTTGCTGCTCTATTTAGATCTCTCTTTTGCGGCAGGCATCTATTTCGTTGCGAATCCAAGCATACTCCAGATGCGATATGGAGTTGCTGCTCTATTTAGATCTCTCTTTTGCGGCAGGCATCTATTTCGTTGCGAATCCAAGCATACTCCAGATTCTGCAGTATCAAATTCGTACAGTGTTAAATAGTGTTGCAGAGTATCTCCTTAGACGGCCCTGGCAAGCCTTCAGATTGGCATTTCTATGTTTTCATGTATACCATCAGGATGTGGAATGGGCTATGGTCTTTATTAAAATTCTCTTGGATGGTACGTAACCAAGACCTACTTTTTCCCTATTCTTGTTCTCCAAGACTCTTCCTTTAGTGCAGTAGGAGAAATGATCTGATCAGGAATGCAGCGTACATATTCAGCTGCCGGACAGTTTGATGGTGGCAGTATTATAAATGATCTGATCAGGAATGCAGCATACATATTCATCTGCCGGACAATTTGATGGTGGAAATATTTTAGTATTGGTGATGTTAGTTTAACTATCATATACCTTACCCATGGCATGGTTACAACATCTCTGGACGTGATTCTTAGATCTTCAAGAATTATTTTTCTTTGTTTTCTGGTCCCTATCCCCTAGGTGGACATTGATATTGATACATACTTCAAGCGACGGTGTTGGGGTTTTATTTCAGGGCTTCTTTCAAGCGAGCGGGTTATATCTCAGGGCTTCTTTCAAGTGAGCGTGTCAGAACTTTTCCTCGTTTTTAACTCTGACATGTTGATAATCCCAAACCTTCACACAGGCGTGCCTTTTCCGTTCTCACTCCAGGCGAGAGTTGTGAGCGTGCCTAGTTCTCTCTTCAAGCAAGAGTGTTTATGTTTTCTCTCCGGTCTTCATGCAGGCGAGCGTGTTATCGGGTCGTAATTTTCAGAGTTTCAATAGGCATTCTTTTTGTCTAGTCTCCATCTCCCTAGAAGGACATTGATATCAATACTTCCTTCAAGCGACCGTGTTAGGGTTTTATACCAGGGTTTCCATCAAGCGAGCGTGGCAGGATTTTTCCTTGTCTCTTTCCAGGCGAGCGTGTTGATATTCCCAGATCTCATACAGGCGAGCGTTTTCTCTGTTCCGCCCTCAGGCGAGAGTTTCGAACATTTTCTCAGTTCTCCCTTCAAGCAAAGCATGTTTGTCTTTTCTCTCAGGTCTTCATGCAGGCGAGCGTGTTGTCGGGCTCTTCCTAACTACTAGACTGTATTTTGCTGAGAAAGTCGACCCACAACACTAGAATTTGCTTTTGTGTTCTCTTTTTGTATCGTGTGCCATATGCTTTCGACCCGCGATGTACATATCTACAATGTAGACTCTGTTGTATTCTATCTCCAATGAGTGACTCTTTCTCTGTTCTTTTATAAGCTAGCAGGTTTTAAGGTATTGTATTGAGGAAAAATGAGATGAAATCCTTTATCACCCCAAAACTTCTTTTTCCCTTTCATTTACCACCGAAAGCTCTTTAGCATTGCTGTTTCTCTCTCCACCTTTACAACATTGTTTTATTCAGCCTTAGCGATACTCTGTATTTTATCTCTACTAGAGTGACTCCTTCTCTGTTCCTTTATAAGCGAGCAGGTTCTAAGGCATTATATTGAGGAAAAGTGAGATGAAATCTCTTCCTATAACTTCTTTTTCCCTTTCATATACCACCCTAAGCTCTTTAGCATTGATGTTTCTCTCTCCACATCTACCACATTGTTTTCTTCAGCCCTAGCGATTGGCTTTCTATTTTGATATTGTCATTATTTTAGATATGGTTCAGTGAAAATGTGCATTTGTACAAATGTGGTCCCTGTCTGATTAGGCGAGTAGGGTACACATACCAAACCGTACTGTGTAGTAGATATCATATTCTTTTCTTTGACTATTTGATTCTTAACCTTGTAAATGTATTGAGGAGATCCAAGATCTTCTTACCCCTCTTATGGTTTGATGTTATCAATCATATGGTTGTACCAACCTAGGAACTGTTTTGAATTGTTGAAATGTATAATATGTTTTCC
>transcript/2330
GCATTCGTTTGATCCCGGGATCGAAACGCGTATTGTAATTTTCTGTAGAATAATTTAGCTTTTGCTTTGTGTTTTATTTTCTTCACAAGAAGGGATCCGCTGTTTGTCTTTTTATCTCGTTCGCAATAAAGGATTAATTGTCTTTGATATCTGAATGTGTCTATGTTTTTGCGGAGGATCTAGTGCTGCAAGTTTGATCTTACGAGATCCCGCTGTTGATCAAGTTTTTACACATAAATTGTGAAGATTGTGCAGTGGCTTTATGGATTATGGCTGACAGCCAGGCTCTGTTCTTTGTATATAGCTTAGTTAGGCTCGCCACGGGATTCGATCTGACGATCGAGTTCGGCACTTTCTTGAACTATATAAGCCTTTGTTTATTGTAATAATGGCCGGAAGAGGCCATGCGAGGTTGTGTGAGAAATTTCTATTTATGACCTTGCCTTTGCGGGTGCGCTTGCGGGCGGGTCTACATATTAATAATAATAATCCTAACTGTTTTTCCTTTTTGGGAAGGGCCGTGCAGGGCTGTTTTGCCCGGCGGTGCCTCCCGCTACGGTGTTGTCTTGCGGATGGGTTAGATTTGTAGTCTGATGGCATGATCTTGTTATTTAGGCCAGTAAAACCCTCTCGAGCGGATGGATTTGTTCTGCCAAATGATGGCACGTTTCTTGTTTTTAAAAGCAAAATCCACTTCTGCGCACTTCATTATAAACATTTGAAAGCATGGCAGAAACTTGAGAAGAGAAATAAGTTAGATATCCTGGAGCCGGAGCCTGTAATAGGCAACAGAAGACTTGATCTTCAACGGCTTTAGTCATTCCGCCATTGCAAAAAGGTGTTCCTTGAGAATAAGGACACCTGAAATTACCCATTTCATATGATTTTGAATCATCTATATTTCATAAAATAAAGACTGCAGAAATCATTCACTCTGTCAAACCCTCGGATCTTTTACCCTGGCGAAAATAAGGAAGTCTTAAGTCACTCATTCCATCAAACCCTCGAATTTTTTATTCTCATTCCATCAAACCCTCGGATTTTTTATCCCGTAGAAAGGAAGGATTAACCGGAATCTCTCGTTCTATCAAACTCTTGGATCATCTTGTGTTTTTGTGAATAAAGAGTTCAAATGCTTTTCATCTCATCATATGACAGATTTATTAAACATTCTGTCTTAATAAAAACCAGAGTTTGAGAAGCCGTCTCTTCTTTAATTCTTCATATGGTAGATTTATTAAATATCAGCCCCTAAAGATTCGATTAATGTCTAATTTGAGATTTGTTGGTTCGATCTAGGTTTTCTGTTTATTTATTTATTTGATTTCAATGGGAATGATTGTTTCATTTTGCTTAGCTGTTTAACTATTAATTTTTTGTTTTTATTAACTTCTTTATAGTAATGCCACTTCTTGTTATACACCACTTTGTATTTTTATTTATTTGATTTCAATGGAAATGATTGTTTCATTTTGTTTAGCTGTTTAACTATTAATTTTTTGTTTTTATTAACTTCTTTATAGTAATGCCACTTCTTGTTATACACCCCtttgtatttttttaattttgtatttgtttttCATGTTATAAAGATTGATTATCTTTTCAACCACATTTTGTTTAATTGTTTTTAAATGTGTATATTACACTATTTTAAATTAACTTTTCCATAATGTTGATTTGATTTATTTTTATCTTTACATATGACAAAATTGCTTTTATAAGCCACAAAATCAACAATCCTTCTTTAGAATAAGTTGCCCTTTGAACACAAAATATCAACAATTCTCTTTATTTTATAGTCTTTCATTAtttttttttATTAGTTTAGCCCCTTGCATCTATTTGATTTATTTATATCTGTCTGCATCACAAAACCATTTACATAGTTTATTACTTTTTAATACAAAATCAATGACTATGAaaaaatgatttatataaaaaattaatacatattaaaatattatttaaaaCCGGATACATAATTTTCTTGTTAGATTTATTTATATATGTCTGCATCTCAAAACCATTTACATAGTTTATTACTTTTTAATACAAAATCAATAACTATGAAAAAATGATTTATATAAACAATTAATACATATTACAAATATTATTTAAAACCGAATACATAATTTTCTTGTTATTAAAAATTATAAAATGTTTTTAATTGAATTCAAATAAGAACATATCTTTATTTAATATATTAATTaaaaaattttaaattcaatttagaacttgtttttatttaatttattaattaatatttttttaaattcaattaaagacgtttctttatttaatatatTAATAATATTTTTTAAGCATACAAAATTCCTACCCATAATAACAATTAGTTTTGTTTAATAAATTATTTATTTAATAAAATATTAACCCTAACCATAagttttgtttaataaattatttatttaaatgatattatttttgagtatttaattataaaaaaaTTTCGTAACTTTTACCGCTATTAAGTTATAAATgaaaataacatcattaaattataaatgaaaataaaaaataaaaaGGAGGAGGACAGCATTGTAAAGTGAATTTTGTCATATAATAAAATGAATTATAAACAATAAGAAGGACAACATGTAAAATTTATTTTTGCACTTTGTAAATTTTTATGATGGAATATGTTTGGTAGAGTGTTACTTGAGGGGAAAGTCAGATAACTGGCTAAGCCGCCTTCAAAAAGTGATGGGAGATTAGCAGCCTGGGAGATTCCAAATAAGATCAATGTGTACTGTTGTGCTAACTGAAGTTCAAGGAGGCGAAAGATCGGAGGTTCAGTTGGGTGTCTTTTCAGCATATAGATGGGTGAAATAGCAGATCAATTTTCCAACAGAGGCCTGACATATCTGACAGTCCAGCTGATTATCTCAAAACTATGTAAAGTCCAACTTCTCAAAACCATGGAAGGAAGGACACCATCCTATGTCTGTAACTTCTCAAAACCATGGAAGGAGGACTTGGCTCCATGTGTTAGTCATCTTATTTCTATTTTGGTTTGCACAGATTCTGAATCTTGTTTACAGATTTCAGAGTAATTGGTTACATGCTTAACATTGTTGTCTTCTCTGATTCAATGTTGTTTCTTTTGTTTTAGTGAAAAAAATATGTTTTTAGAATT
>transcript/2737
GGATATCCGAATTAATTCAGCAGCTTTGTTGTTCATAGTAACCAGAAACAATCATGAATATTATTTGCGTCGAGTAAAATCTTCCAGTGAGGAAACTCAAGCAAAAAGCTCTTGCTCCTCAAGCCTACCATTGATGAAAATCTCCAAGCTTTCTTCTGATTTCAGGACCCCCGCACGCCAGAAGAAAAGGGCTTGCTCATTGAAAAGACCTTTTCAAGCGCAGCTGCAAGATGGGCCTTCACCTGGTCGAAAAAAATTAGAGCGAATGAGCAGCTTTAATTTATATAGAAGGTATAGATACGGAAAAGCAGATTCCTAAAGGTAGAAAACGAATGTCAATGATTTTCTTGCTCACCCAAGGGCCCTGGGCCCAAACGTCATGCTTGATGTCCCACAAAGCTAAATGTGGATTTTCAAGGGTTTGCAGCGAACGATCTGAAACGTATTGAAGAAAATGGGGTCGGCCATATAATTGACATTGTGGAATGCCAAAAATCACTAATGATGCCAGTTTTCAATTCTCTAATGCTTCAAACAAATGAAACGCGATTCAGCTATTTTCAGAGCTCCGTCGATGAGTTTGCATGATGCTGCAAACGGCCTGAAACAGTCCCACCGGCAGCTGCAAACTCCCCAAGTCCCCCGGTATGCCAAAACTTTTGTAGTGGGGTTTGAATAATCTTGTTAATGATGTCAAGCAAAATTTCTATTTCAGAATGGAGTTGATATCGTTTGGGGTTGAAGGGATGGGGTGGGAAGCGGCCAAAAACCACCCCTTGCATTAGCCCCTTTGCAACGATTCCCCAAGTCAAAGATTTTCTTCCAAAAACAAACATAGTTTTTCATTTCTGTTTTCACGGGACTCCAAATGTAAAAGGGACCTTTTTGGAGACCCCTGTGGGGATAAGATAATTGGGCGCTCCCAAGGGCCCTGTATTTTCAGAGCATAGAAGATGCGCGCTTACCAATTGCAAAAGAAATCTCAGTTTTAAAAGGGAAATCAGCAAAACATTGGGTGGTTTTTGGATGATGTTTTGGTCCACGATCAAATGTGGGAAACAGTTGTTTGTTTTTCAAGCAGAGGGGATACAAGACAGTTTATCACAACTAGGCAAGGTTATGCTATTCCAAGTACAAAACAGTAAGCCCGTGTGTATAAACATACCCATGTTGCAGAAGGGCTGATGCCCCTGTCCACTTTTTCTGTTTTCTGGGGCCTTTGGACAGCCTTCGATTCCGGACAACAGAAGATGAAGATCTTGTTTAAAACATGTTGAAAGCAGTGTGTAAAAGGTTTTACCACTTGCCCTCAAGGTGATTGGAAAGCTCTTTTGAGCAATGAAACCCAAAGCCAACTTGGGAAAAATGCTAAGAAGAAAACTTTTCAAGAGCAGAAACCCATATCACAATATCATACAGAGGGAGCTTTCTTAATTGCTTTGGAAAACAAGTGTAGATGTCCCTGGATGGACGAATCAAAAGGAATGCTTTTCTGGGACTTGGGGGGCATTTTCCCCAAGGGGGAGAAAAGTTTCAGCGTAGATTTCACTATTGGATATTTTGGGGTATACGTCCCGTGGAAATGGAATGGGCAAGAAAGCTTTTTGTGATCTTGTTAGAAACTTGCAAGTCGAAAATCTCATAAAATCTTACAAGCGATCCAGGGGAGTCTGGCAATCTCATTTGGATGTTGCTTTGTGAGCTTTTCTTTTTTCCCCAGCATGATGTAATGCGAGATTTAGCCTTGCGTCTGGGCAAGCCAGGGATAGTGCCATTCATGGTAAGAGGCTTTTTCATGCCTCAGAAGGGACGATAGTATGCCTACAAAAACTGGCTAAAAACTGAAAAGATCAGACCATCTACGGCTCAATTTGTTTTCAATCCATACAGGGTCCCAATGAAAAGAGCAAGATTGGTGTCAAGTAGATTTTTCCCAACGTGGAAAGCTTTTGTCGTTAtttttttttCTGCAAGTCAGTACTGTCTTTCCAAACATTTTTTTACATACCATGCCAAAGCTTAAGGTTTCTTATCATGTACAATCCACAGTTTCAAAAGCGTGCAATACTTTCATGGGCTTGCCAGGGCCCTTTTCTTCGGTTTACCCCAGCTAAAGTCTGTAACTATTTGAGAAGTTGATTATGCCTCCCTCTTTACGAGTACTGTAGATCGTGGGGAGAGCTTTGAAAAAGTTTGTCTATATGTCTATGTGAGGGTGAGGGCTTGGGAAAATACAACTCTATTTGACAAGGCAAGCAATCGTAAAAGTGGGCCCGAAAATTTGTAGAAAATTAATTTTTGATCACTGTAGTGATTTTGGAGGAATTGCCAGGAAGCATATGCAGTTTAACTTCGCTGGAGAGGTTTGGTCTGTCACTAATTGCCATTCTTATCCAAAAAGCTACCGGATAAACTTGGGGAAGTTTAAGGTCACTTAGGTTTACTGAGGGACTGTCTGCATGTCCCAAGCTTTGTCAATGCTTCCTCCTTTCCGTTGGCAGACTTTCAGCAACTAGAATTTTCTTGATATTTTCCACTCTGCAGGTCTTTGAAGGACATTTCCCCATGGGAATTTGGGTCAGCTATCAAAGTTGAAGATGTTGGGACATGAGGGGAGTTGCTCTGGATTGAAGGTGCTGCCTAAAAGCATTTGCCAAAACTGAGGTCTTTTAAAAAACGTGTAATATGTGATGAGCGCACTGAAACAACAGTGGGTTGGCTATCAAAAGGCCTCTTCCATGCCTAATCTCACAGTGGGAAGTTGTCCAAGAAACGCTTTTAGTTTTGGGGACTGGCTAGATGATTGAAAAAGGTTTCATGATACGTTCCTCTGGGCCCCTGTTTCGACACCTTTCAAATCCAGTACCCCATATGTTGATGAAATTATGTTACAATCTGAATATTACCTGAGGGATTGATTTCTAAGATTGTAGTTATTTATAGGTATTAGGGACCTTAAAAATTAGGGGGGAAATTATTTACAGGTTTTTAGGGACTTTAGAATTTTGGGGTTATTTGATTAATAGGTGGTTTTATATAGTTTTTTTAAAACCAGAGATGTTCCAGGGGAATATTTTTGTGAGGGACGATACAAATATTGGTATATATTTTCATATATTTTTTTGTTTATGCATTATTAT
>transcript/3246
ATTCCAACAAACTTTTCTACTTTCTGGGATGGTAGTAAAAAGGATATCCAAATCAAAACATGTCTCAATAAAACTGGTTTTAGTTGGTGACCTATTTATATTTATTATTTTTTCAGTTAATACGCTCATTcttatttaaaaaaaagaacaaaactttattaagatcaaagtggctttaaagaaaaaaTCAATCTCGGCTCTTTCTCTTCACCGTTGGCTCATTATTGCCTTAGAAAAGAACTTCCAATGGAATCCCTCTCAATATTTTTTATTTTGGCTCTTTCTCCTCGCTATTAAGTACATTTACTGCCTTGGATTGACGAAATCCCCCTCTCATCTATTTCCCTGCAATAAAAACAATGCTCAATGCCTGACTTACTCACTTTTTCTACTTAGATCTCCTTCAAACTTGCATAAAATGCAAAGTTTGATTCATAAAGGGTTTATAGATTAATAAAGGGGAAACAATTGGTTGTTTCAATGATTCATGCTAACTAGGTGTCAACGTATTGGAAATCAGGAATATATTACAAAATTTGTTTGGGGTGTGGTGGGGGTACACAAAGGTTGGAAATCAGGAATATATTACAAAATTTGTTCGGGATATGGTGGGGGTACACAAAGATATTCTCTTTTAAGTTTGAAAACTAATTTCTCTGGTTTGTTACCATGTTGCTTATGCTACTTAACTTGAAAACTAAGTTTTCTTGCTTGTTACCGTGTTGGTTATGCTGCCCTCACTCAAGTGAACCTCAAAAGAAGCATTTACTTCGATACGTTTATTTTTGTTAGAATTTGCTAACAGCAACATGCCTGCACTACACAACCTGAACTTTCTTTGGCTTAGATGCCAGGTATGAGGGGTATTTTACTATTAATGCTGCCATAGTCGACTGGTACTTGCACTTGGTCTCATTCCTTCCTAACATTCCATTGGGGTGGGGTAGACCACAGTGAGGATGTAACCCTGTTGGTAAAGCTCAACTGTCTGTTAACCTCTCCATCGAATTGCAAGGCCCATTAGCAACATGCAGAGATGAAATCTGGTTTTCAATCAAAAAACTACTAATATCAGATAGGATATGAAAAAAAGCTGTGGCAACAACAAATTCCTATTTCCAGGCAGATTACTTGATGACATCAGGTGATTTGATTTCTTGTCTGACAGACAACAAATTTTTGTCCTTGTCACCCTCTTCCTTGAGGTGCTCTTCTTCACAATCCCATTTTGCATAGAAGCTATTCACCCAGTTCCTTGAGGTGCCTTTCTTCACTCCCATTTTGTGTAGACGCTATTCACCCAGTTCCTCGAGGTGCTTTTATTCACTCCCGTTTTGTATAGAAGCAATTCACTGTTCAGTCCTCCTTAAGCTCTGGTGCTTTAGCTTCATCTTACTTCTCATGACTGCCTTTGGTTGAAACGTTTCCCCATCTCAACAAGAATACTACTATTACCCCTCAATTGTTCTGGCCAGCAACCGTTCAGAGTACATAGCTGCAAAATTTTAAGATGGTTAAGATGGATCCAAGGTTAAGATGGATTCAGGCTAGTTGCTAACAAGGTTAATTAAAAGATCTTTGGAGCAGCAGAAAGACCAATGTAACGATGTCAATCTTGATCTCATTAGGTAAGATAGTATTCTGTAGGTCAATACATTGGTCTCTCTGCTGCTCCAATTGAAACCAAAATCTACACAATTGAGCTTGACAGATGGTGAAAGGAAACTGCGTTTGGTTCATCCCAATGAGATTCAAGTGGGTGGCAGGGGGCAGAGGTTGGAGCAGTTGTCATTATACTCCATATGGGGTATTCAAATGGAGCCAAAGATATGGGGTGGGGTGACAACAGCTCCAACTTCTATGTAAGAATGACAGTTACAAGAAATTATGTCATATTTGCGCTGATAGCATGGGCTGGATATAGTTGGCAGAAGATCAGAGTATGAAATGAGATTATAGATTAGACCAGAAAATGGCACAAAGAGAATATATAACTGTAAAAGTGCCAGAAGGAAAAGATAGAGCAGTCAAAGTGCTCTTATTGTTCTCCAAACAAGTGAACTTTTACTGCTATTTCTTTTCCTTCTGGCAGTTTTACCAATGATGACCAGTTCAATTCAGAGAACACTTGCTGAGTCTTCTTATTAAACATGCAGTAGTCACTTGGCTTCTAATATCCTCGAATGCCAACATTAAATGTGATCAAGATTGACATCCTTACATCCCTTTCTGCTGCAAAAATGAAAACCGAAATCTACACAACTAAGGCTGACAGATGGTGAAAGGAACTGCGTGGCGTTCATCATGGGGTAGGTTGGAGCTGTTGTCACTCCACTCCATATCTTGTTCCATTTCGTTCATATCGCATTCAATCCAAAGATAAGGAATGGGGTGACAACAACACCAACTTCCCCATGTAGGAAGATCAGTTACAGGAAATGATGTACGTCATACACCGACCGCTCGGGCGAGATAGTCCTTACAAGACTCGAGGACATTGTTTGTCATAATCGAAATCTGGACATCATCAAATGGATTCTGGTAAGCGTTGCCATCTTAAACTAATATCTGCCATTGAATACGCACGTCTAGCATTTAGTTATCTTTATTATATAAATAAAACAGAGAATATCATATAGAGAAATAAATCAGAGAAAAGCACATGCATCGTTTTCGATTCACTAGCATGAACTTTTGTAGGTTGCAAGAAAACAATATTATAACTCACATTCCTATGTTTCCATATTTGCAAAAGACAGTATAGCCATATATTTTTTATGGTACAGTAACGAAAGAATGTTCTAAGGCCCGTGCCTTCTACATGAACCTGGAAAAGCACAGTAATATGTTTTTATGTGTTCTATGTAATCAAAGAAATGCGGAGTTATGTTCTGTGAACAAAATATTATAATTCATGGACCATGCTTTTAATGCAGAGCCAGGTTTTTGTAAACAATATTTTAATGGATAGACCGTGCTTTTATCCAGAGGAAGAAAGATATGGTCCAGAAAAGCATAGTCATGTCTTTTCTATGTTCCATATAAACAAAGAAATGCATAGTCATGTCCTGTGAACAGATTATTGTAATGGATGGTTATTGTTTCAATTTAGAAAAGTTATATTCTGCCC
>transcript/3287
ACACAGAGCCGGAGCAATGGTTTCATGGAATTGGTGGAGAGGAAGCGAAGGTGTTCTGAATGTGGAGGGGAAGAGGTCTGGAAGGTGATCTTCACATCTGGGCCGCGATGGTTTATTTTTCATCCTGTATTTATCATAAACCATCGTTTCCAGACGAGAAGAGCACCTTCCCCTTGTTTACATGGATTGCGAGGTTTGCTGGAAAATCCAGGAGTCCTCCGTTGCAGTGTTTTTCTGTCATATATCCCTTATCAGAAATGTTCTCTTTTATTTGGTTTTCTGATGCCGCCAGTTGCTACGGAGGAAGATAAAGCGAACGTGTTATTGTCGTCAGGGCCACTGTGGTTTATGATCATCTACTGTGGTTTATGATCATCTAGGATGTTCAAAACCACAGCGGCCATGACGCCAAGAATACCATCGCCTTTGGCCCTGTGGCTACATGGATTTGGAAAAAGACGACTCCTCAAATGGGAAAAGCTATAGCAACAACTTCTGTCCACGTGGGTATTTTCTTTGGATATAGGAGAATTGCTCCATACAATTTACTAAGTACTGATAGATGGAGATCTGTACCAGTATCTATTCTTATTAGATTTGATGTATTAAGAATTGATAGATGCAGATCTCTTTAGGTTCAGATTATCATATAGATTTAGTGATTTCATATTTATAAAGTGGACTAATCAGTTCGTGTATTTGATAAAAGCTCTCTTTGCACTTTGATAGATGCAAAGCTTTGCTAAGATTGATCTATTAGGGTTATGATCCAAAGTTAAGATTGATAGATTGATATATCTAAAGTGAAGGTGAATGCATGTTATGGTTGTTGTATCGTGTTCATACTTCAGATTAGAATTGAGATTTATTAATTTAGGATGTCACAAATTTAGTGACAAATTTATGCTAAATTTGTTGTTCTTTCTCTATTTTTTTCTCTTTTCGGAAGAGGTTTCCCGTTATCCTGATAGGCGAGCCCCACTTGACAACTGTAATAATCAAAGGACACAGAAGCCAAAGAGGCATCTTGTCTACCTCAGGCTGTGGATCATCTCTTCTCCCCCATTCCATTATGTAAAGGCATAGTTGGTGATTTTTTGAGGTTCCATGTCTATAGGCAAACGGTCTGCAATAAGTGTAGAAAAAGGTGAGAACAACCATCGGTGCCCAAATCTAACTAGTTTCGATGGAGATGATTTTGTAAAACTGGAACTATTGCAGCAGCTGCTGCAACAACACGGTTGGGAGGCCCATGCTGTGGGCATTGTGGGTTTTGGTGAAGTTGTGAAGACGATCCTTGCAAATAGTTCTTGAACCTTAAGAGATCAGGTAACAACCAGTTTCTTTTTGTTTGATGAGAGATAAGCTGCAGTTAAGAACTCTATAACATCACTACAGTGACTCAGAGTGGATGAGTGAAGGCATAGTGCTGATGAAGGTATATCAACATTCAGAGGTCATCTCTCATGTGGATCTTGGGGATCAACTGCGTTCATTTTTTTCACATCAGAGTCATCCATTTATAAGTTGGCAAACCTGAACTTTCATCCCTTCCACCAGCTCAACCTGGATTTGAGGATGCCTTCCACTAGCCCCATCTTGGATTTAAAGTAGTCAGAAAGTTTTTGGATGCCTGTAATGGACTATTTGCACAATATATCCGATTTACTTCTCACCTATATAGAGAGCAGACTTGAAAGTAGGGACACAAGCCTCGATGAAAAGAGGAAAGACGTGTTATTCTTAGATATGCTATATAACATCATTGCAGATTAAACTTTACAGGTATTCGACTTTACTAGTATTTGACAGTGGACAGGTTATTGTAATGTTACTGAAGCTATATCAAAGTTCAGAGGTCATGTAACATGTTTCCAAGCttttttttATAATTTTAGATGATGTGGATCCAGGTGAGCAGCTATGTCCATTTTTCACATCAGTCTTCTATTGACAAGTTGGCGAAGACTAAATAAAAGGCAGTTTCAAGAGCGCTTTGGCTTCCATGCCTTTGCAGCCTCATCCTGGACTCGAAGTAGTCGGAAGGGTTTCGGATGTCTGTGATGATTGCTCAAATCTGTCAAACTGCATGTTTTTTCATAGGAAAAAATATTTGGATTATTTTCAGAACCCAATTGCACAAGATTTCATAAGTAATTCCCACCGATATGTAAAACAGGATTAAAATTAGATTCAAATTTTTTGATGAAGCGGAGACAGACATTAATCTTAGACATTGCCTGTTTTTTACATGAGAAGACTCAATGCCATGCGAATATGGGATATGGATCTAGCTTGTAAAAATGGTGATATCTTAAAAACATAGAAAACAAGTCTCTATAGAGGTCAGCAGCATAAACTCTATAAGAATTGACAACGGAGCTGTTCATGCTAAACAACCAACTAAGTCCAAGAAAATTCGCCCATTCAAGATCTCAAAATGGATCAGCAACAATGTGAACTTGATTGACCTACCCGAAGATGGGACATCAATCCTATATATAATGCGGCATACCTGTATTCATATCAAGCAAGCTCGAGAGATAGTCTAGATGACaaaactaaaaagaaaaaaaGATTGAAAGCGTGGATCATTGCTGTTACAAGGTCTCAGACATACAAGATGTATTTGCTTAAATGGGAGGGTCTACTGAAAACCTAATATGTGCAAATGTCTACTTGATCCTGTTTTCAGtttttttttCCGTTTGCGATTTCCTCAAAAAGTGGTGATTTATTTTGCAGATCTCTTATACTCTGTTTGAGGCTCTGTTCCGTAAAGCTGTGTTTTATTTGCAGTTCTTTGTTTCTCTAACCAGAATAGTGTTTTATTTGCAGTTCTTTGTTTCTCTAACCAGATTGAATTCAGAGTGTTAAACTTCTCTAGCAAAAGAACTGCAGTGTTGTTTGTATCAGAGCGTTGATATACTTCCATATACGTCGACTCTATTATGTTGCACTGCTTTGATGAATTTATGCGACAAGCAAACTTTTGTTGTAACACAAAAGCATTCCAGCACATGCATTATATTTGAAATTGCTTTTGGGCAGTATGGCCACAGATGGTTTTGAGAAAAACATGAACATCGAACATTTTATAATATAAAGCAATTGAAGTTGTGTATTGCG
>transcript/2521
AATCTTCTTGTGGGTGTAGCGAGCTTGATCATTGTACTTATGATCGATATTCAGAGATTCAATCTCATCTACAGTTTGCCCTGAGTTAGAGAAAATCACTGTCGAGAAGTTTCTTTTAGATTGGAGAACTCTTTGGTAGCCAAGGCAGGATGCCATTGATCTGGCCAGGGATGGATAAGGAAAATGTGAAGCAGATAAGTAATGCCCTTCATCACGTTCTTCTACAACCCAGACACTCACAAGCGGATCCATTCTTCTTATTAGCGCATTCTGTTCCATTCCCTACCGATAGTAATGGCAATCCCCTCTTCAAGAATCATTATTTGGGCTTATTTGTCGCCAAGACCTCCACATTCTTCAACAACATACGGCGCTTCAGATCGCCAAAAGAGAACCTTCGACCCGCCACGGTTGCCCAGAGTTTGAAGTTGAATGGTGAAGATTTGTTTCTGAGAGACATGATCAGATCGGAACGACAGCGGAAGCCTTCTGTGTTTGGTCGCCCCCCTACATGGACCTTTATCATTCCCAATCTAATGCTTCTGCTTTTATTCTATTACAAGGTATATCAACCCGACTAAGTTTATTTTTTTATACGCCTATCAATCTTGGGTTTATTAGAATGGAACTGAACCTGGGACGACGAGCCTCAGCTGAGCTGGGTTTTTGGATCTGGTTATGTAACTCCAACTGCTCAATTATATGTATATTATTATATTCTCAGTGCCTGTAACTGCTCGAGGGTTCATAATACATGTAACTGGTGCATAGAGGCATTCAGTTTTTCTTCAGATATTATTTGGTTTCAGTGCGAGCTTTTAATTCTTTTGCTTCATAAGGTAGGTTGCGATCTGTTCGACTGGTAAATTTCAGCTTGCTTCCGTTTAGTTTATTTTGATTTAATCTAATAGATTGCATAGCAAAACTCCAGATATATGCCTTTTTTTAAATGTATAATTGGATGCATGATAATTTATTTATGTGCAAATCAGCCCAAGAAACATGGAAATTGTCTTAGTTTCAATCTAAATTTACTATGAATCTTTACACAAAACATGGGAACAGTGGATGAAAACCCATGCTCGCCTACTTCTAGCCATCAAAATTATGCTCTGTTTATTCTGGCATTCATGCCGGCAGGATACTATTTTCCTCTATTATCATATTTTGAGTCTGCCCTTAAAAGGAAATGGCATTATTTAGTGTCCCACTTGGACCAAGATCCTTACAAATTTTGTTATGTGGAAATTTATCCTCGTTATGTATTTAACTTGGTTAACTTATTTGCAAGGGCGTAGGGTCTAGGGTATTAACTTAGTTAACTTATTTGAAAGGGCATAGGGTTTAGGGTTTCTGTCAAAGGCTTTCAAACTATTTAATAAGCTCTATGCCCAGTCATATTGGAAGTTGCCCACATTCCCTATTTCACATGTCCAACGGATTCTTTCTTCCAGCAGTTTGGGTTCAATCTAAATTTACTATGAATCTTTACACAAAACATGGGAACAGTGGATGAAAACCCATGCTCGCCTACTTCTAGCCATCAAAATTATGCTCTGTTTATTCTGGCATTCATGCCGGTAGGATACTATTTTCCTCTATTAACATCTTTTGAGTCTGCCCTTAAAAGGAAATGGCATTATTTAGTGTCCCACTTGGACCAAGATCCTTACAAATTTTGTTATGTGGAAATTTATCCTCGTTATGTATTTAACTTAGTTAACTTATTTGCAAGGGCGTAGGGTCTAGGGTATTAACTTAGTTAACTTATTTGAAAGGGCATAGGGTTTAGGGTTTCTGTCAAAGGCTTTCAAACTATTTAATAAGCTCTATGCCCAGTTATATTGGAAGTTGCCCACATTCCCTATTTCACATTTCCAACGGATTCTTTCTTCCAGCAGTTTGGGTTTTATTTAGGCAGAACATTATAGCAAGGCATATCCAAATTCCACATTCCCTATTTCACATTTCCAACGGATTCTTTCTTCTAACAGTTTGGGTTTAACCTACCTGTTGCCACTATTCAATTATATTTCTTGTTTTTAATTGAGTGTTACATTAAATGTTAGCTCATAAGAGGTTTAATGCACCATCTTTAACGATAGATTATGCTAAAAAACTGCTAAATGAGAGTGACAAGCTACCGTGACCTCTGATCACGGATTAGAAGCAACGCCAGATTTGCTGTGCAGTACCTGTTTTTCTGTCTTTGATACTAAGGTTACTTGAAAGCATATTTTTTTATATCTTGCATGCCTATTTTCTCTATGAACCATTCATTAAGGCAATTGTTTTCACTGCACTTTTGCATTCTGACATGATCTGTTAGTGGTTGAATGACAAATTGCAGTTGCTAGCCAAGGAAATATAAACTCTCAAACCTCATCAAGTGATTTAACTTGCACATGCAAACTACGATGCTGTGATTGTATATGTGTCACAATCTCAAAATTGGGAGTAGCTCAATTTGCACAAACAGCCTCAGTTATCACAGATATGTATATCCAAGTCACAATCTTTATGACCTTGTAGACAATCTCAGATGCCGTCAAGAATGTTTATGTATCCCAAAGTTCTTAAACTTTGGAGCTTAACAATTACCTGTTTCTGGGAGCTAAATTGCGAATTCAAGTGACCCTGAAGTACTTTGGGCCTATGGTGCAGAGTCCTCAATTCTTAACTTCGAAGAGTTCATTGCTGCTCAGTTCACACAAATGGAATATGGGCAGAGATCTGCTCGATTGATTTTCTTAGATAGGGGGAACATTTACTCAATTATTATGATTCCATGGCTTCACACTGAAGAAGAAGCTAGGAGAACGCAAAAGGATGAAAAGATGAGACATAAACAATACAAGGGCTATGGTCAAGTCAAATCAGAGGCATAAGGGGATGTTTGATCAGGCAATAGACATGAGATCCCACTAGCATATATTGGCCTGAAGACTGTGTTTTGTAATGTGAGATTTGAAGACATTTCTATGCCATTCGAAACCTTTTTATTACTAATTATAGAAAGGTTGTTAATATTTCACCCTGCAAATAAAAGCTGTAAAATGAAGGTGAGGAGCTTCAAAAGGTTTTGTGTTAGATAATAAAAAGCTGTAAACTGAAGGCCAGGAGCTTC
>transcript/3308
GAAGTGACACACGACTTTGGAGCAATGTGGCAAGAGGAGAGTGACCTGTCGAATGAGTCGTGTGAGCTATCCAAGCAAATTTGGCCAGAGGAGAGTCACCTGTTGAATGAGTCGTGTGAGCCGTCGAAGCAGCAACCCACTGAAAAATCTACCGCGAGAATGCACCGCAGATTTGGATGTGGACTAATTTTTCGATTGGTTTTGTTTCGAAATTCGACAGAGATATAAACTGCTGTATTTAGGATATTTGGGAATACTGAATAAATAGATTTTGAATAATGAAAAAGCATAAGATGACTTTGATAAGGCGACCTGTTGAGAATGTTTTATGGAGAGCAAGAGAAGCGATAAGTGCTACACCAACCCCGAGAAGAAACCATCCTTGGAATCTATCCTGGTGGAAGAAATCAATAGTATTAGCCCCCATTTAAAATTTGTCCTAGAAGAAGTGTCTCCGTTAGACAAAAGAAAAATCTATGGTGTTGCTGAATGACGATAAGAAGTGGCACCGCGGGAGACAAAAGAAAAACCTATGGAGTTGCTGAATGACGTATCTCAGACACAGGTAATATTTATTGTTTTCAAACATCGATAGTTTCTTTCGTGGGTTTTCTGTGTGAAAGGTTTCCAGTTTGAAAAAAATCTTCTTGTGAGCAAGTGTATCCTTATTTATTAGTGGCATTATATATTAGTCTAGTTGAAGTCAATATGTTTTGCTAGGGAATGGGATGTTAATTGGATGAAGTAGATAGGGCAGCACAGAGGGCATTGATGAATAGAAGACAAAGGACAATGGATAGAGCAACCCAAAATATGGGGATAGTGGGCAGAGCAGCATTTGTCCAATAGTCAGACCGACAGACATTGAGGGGTTAAGCATGGAGCATACAAGCGCTAACCAAAACGCCCCCAACCCGCCGGAATCAGGCAGAGCAATTATGGTTGAAATCGCGATTTGGAGTGTTTAAATCGCCATTCTGGCGATCTGGTAGTTTTAAAATCTGGACTTTGGGCAGTTTTAAAATCAGGCTTTTAGTCCAGAGTAGACAATTACGATTGCCAAAGTTAAAAATTGCTGGAAATAATAATTTACAGTAACAAATTTAATCAGTTTTTATCAGAATTTCGCCGGAAAAGCGGGACCTTTTAGTTGTCTTTTATCCTACTCGGTTAAGCATGGGTAACCCGTGACATCTGTTTTAAAAGGCTGGATAATACTCATCTCTCTTAGAATCTCAAGAATTGAATGGTAACAATAATGTTTATTAGATATTTTAGTGGAAAACATTCTTTCCTTTAAGAATTCATGGGTAATAGTAAATGGAATAGAAATTAAACATGCAATCAATAAATTTGAAATTCGAAATAGGGACGTCTGGTTGATTTTAACCTTGTCTGTCACCGAACCTATGATTGAACCGGTTTGGAATTaaaaaaaaacaaaaaTTGTGTAGTCTTACTCGACTAATATTTTTGAAACTGCTCATGAATCTCGTATGATGTATTAAAAAAATATTCTCTATTCTACAAAAATGGAGGGTACTAAAGTAGAAGAATTAGTTACCCAAATTAAACCGGTGAGGGATGAGTTTGCGGTCGCTGATGTTGATATAAAATACAAGAAGAGAAAACACATTTGAGAGAGTCTTTATGGTCAAGGGGAGTGAGAAGTAGAGTTTTATGTAGAAGAAACCATGTAGTCAACATACTATGATTCGTGTTCAAAAGGTTGTTTTGTTTGCAGAAAAATTTGAGTATTCTAACAAGGATTGTTGGCAAAATCCCTAGTGACCAAAGTATGAGGATCTGTTACGCTGTACCTATACCAGCTCACTTCAGATGTTTTCCCAGGGAAATGGGTCATTTTTCTCTTTTGCAAGTCCATGATGGGGTGTTATATGCATTTTTTGAGGGATGGTTATGGCCAGACCCCTTGATTTTGTCTTTAGGGAGTACTATGCCTTAATGGCATTGTTGACTGCCTTTTGTTGGGGTTTTTAACCCTGGGGTTGGTGTCCGGTGCTCCTAGGGGAAGGTCAATGGGTCACATGACCCCCTACTTGATTGTTACATAGGTGACAACATTCCACTCAGAGGCACTTGCCTCCTCTTTCAGCCACCTCCATGCACTCCTCTTAGCCTCTTTCAAACATAGAGCCCTCTCTCATTGGGGCCTTCTCAGTGATGATGTCATCATAGCCTTTAGACCGTCATGCTTGTTTGAGGGGGGACGTCGAGGGTTTATCAACATTATTGGGGTTAGATGGGGCATGACGATACCCCTTGCTTACTCCACCTTTCAGAGTGAAGctatttatttagttttagttatttttattagtttttGGTGACTATGGGGGAAATACCCCAAGTTACCCACAAattgtattatcttatgttattttatgttatattattatattGACATTTTATTGGCATGTCGGCCTGGTTATTTTGTAAAAGTGAGTTGAGAAGACTATAAATAAGGCTCCTCACTTCATTTGTAAATCATAACACAAGGGATAAAATACATTATGTTGCTCTTTTACCGTAATTAGGGCTTTTGAAAGTGATGCTCACTTCTTGGATGATTTTTTTCTTTGGCTTGTGGATCAAATTTGGATGTTTTCTAAGGTCTTGTTCATGCATGGTGGATGATAGGAATTGTTGGAACAACACAAAGCTCAAGTAAGTCTAGTTTTAGCTTTGCTTGATGAAAGGTAGGCGAATTCTTGCTTCTTGAATGATTGAATGGCGGCCATAGAGTTGCATTTTCTTTGAATAGTCTTTTTGTCTGCTTTCTATCCTCTTTGCATGGTGGAAAACACTCTCCTAAGGAGGTTTTCCCAAGTTTAGGCTTAGATCTCCAATTTTGCCCTTTATTAGGCTCATATTACAAACCCTAGAGGTTGTCACAGGAAGCCCTAGTTTAGTAGACAAGGAGAGATTACTCCAAGAAGGCTTGGTCACCTTCCTCTTGGGCTAGAGTTAAGGGTCTCATCCATAAAAATCCTAGTTATCAACTTTTACTAAATTTTTCTTATATTTTCATGTGTAACTTTGTATTTTCATGGTGGAATTAGGGTTAGAATTAGGTCTACAATTTTATGTTTGAAACCCT
>transcript/2507
ACCCTCGTTCCATTAGGGATGTGGTAGCGTTTGCTAATATTGAGTAGTTAATTTGTGTGTTTAGAGTTCAGGACTGCGTTTCTTGGTTCATTTTGCTCAAGTCTTTATGTTCTTATTATATCCTTCATTCATAAATGCATTTTGCTGGAAAATTGGGGATTTGGAACCAGCAATCCGACTGCAGGGGCCAGATTCGGTTATGTATGAGGTCCATTTCCATACGATCACGGTTATTCATGGGATAATCTAGAAATAAAGGCCTGTCAGAGACTATTGCTATATTTTGAAGCGGTTTATTTATTGGAGGCTTCAGATTTGACCTCCATTTCGAACCCGGTGAAGATGATTAGAGACCATTGTTATGCTGTAATCGTGCAGATTTGTTGTTCGAGAACCGTAAATCTGGAAGGGTAAAATTCTGGAAAATTGTGTGCGGTAGATCAAGAAATAGCGGGGATTTGATTCGATCTTTTATTCTTGTTCCTGAAGAAATTTTTGTTAAGTGAAAGGTAATTGATGAATGTAAAACCCAGTCACCATTAAAGCTTTGTTAGGGTTTGATATGGCGTTGCCTTTGCGGGTGCGCTTGCAGGCGGGCCATCTTATTAATGAAAAttttttatttttgctttttGGGGGAGGGATAACCTTCCCAGTCATCCGAGCCTGTTTAGGCCGGATGTCTGTGTCGCTTTGTGTTACTATGCGTGTGTGTTCATAGTCTTTGATTGTTTGTTTGACATAGTTTAATGTTAGCCTATTTCTGAAAATCCTGTCACGACACCCAGATGCAATTCTATCAGGTATGGAAAATTTCACAACACTCAGGAATTGAATTTTATCAGGTATGCAGTTGAAATAAACTGAATCGTGCATTTATTTCTCATTTTTTGTTAAGCTTTGTTGCTAAAAGGGGTTCAAGGAGAGATTGTGGATTATTCATTTGATGGACATAAAGATCAAGTCTGTTCAAACTGTGTTTTAATTTTAAAAATGGTTCATAGTATATAGCTCTTATCAACTATCCTAGGGTTAAGTTTAAGTAAATTGTTAAATGTTTGAAAAGTAACTGAAGAATCAAGATGTACAATCAAGAAATTTGCCATTAACCACTTAGTTTATTTAATTTATTGAAATGTAGCACACTTTTTACAATATAAACTTAAGATTGTCTTTTTCTTGATTGCATGTGGTTGGTAAAATTCAGAGCTATTTTGCAAGACAATTTAATGAGTAAAATTAGAGCTATTTTGTAATACAATTTAATCAAGTCTGTTCAAACTGTGGATTAATTATAAAAATAGTTCATAGTGAATAGGTCCTATCAATCACCTTAGGGCTAGCTTTAAGGAAATTGTTAAATTTTTAAAAAGTACCTGAATAATTAAGTCCTAAATAAAGGAATTTGTGACTAGCCACTTAGTCCATTTAATTTGCATGTGGTTGGTAAAATTGTCAGAGCTATTTTGCAATTTAATTAGTATTATTATTTTATTATAATATACAAGATATTTATGCAGTTAATACCACATCAATTACTTTTTAGCTAGAACATTTTGCTATGAGATAACCAGCTGAACATCTTAGCTAGAACATTTAGAACATTTTGCTATGAGATAACCAGCCGAACAGACATGAATCTTTATGGGTATTAAACGACCAATCTACCTTTTCTATCCATGGAGATATATCATACCTTTAGTTATATAAAGATAAATATATTCACATTTTAAATTATGATGGTTGAGTCAGCTTGGAGTCAGAAATTAATCGCTTCTTGTTAAGCTTAAAATGTCAGTTACATTGATATTGGTTGGAGTTAGAAATTAATAGCTTCTTGTTAAGCTTAATGTCAGTTACATTGATATTGGTCAGATTTGCTGAGCCATATTTGGAATATATTTTTATCAGTTGTCAGCTTCATATTTGATCTGGATGATGTGAATTATTACAAATAATGCTATTTATACAGTCAAGTTCACAATCAACACTTGTCAGTCGAGCTTTTTTGGTTCTGGCAACCAATTTTGTAATACATAATTTCTAAGCTTTACTTTTGATTTATTATTTCTATTGTCAAATGCATATATTAATCTAAACATCAGGTAGTAGGTATTTTGGGTGCTTTTCCCGTGGACCATGTAAATTGTGTACAAAACTTACGTTGTATTGTGTTCTGATTTTGGATGTAAACTGCTGCATGTGTACAAGCCGTATTCCTATTAATCTTTTAGAAGCTTCAGTTGTGACGCGGCAGAATTTCGGCAGAATGCGTAACTTGGAAGTGGATCATAGTTCAGATTCTGAAACTCCATCGGCATGAGGTTGCACAATTTCCAAGTGTCAGATACAGGTTGCAGAGGAGTCAAACAGTTTGGGTAATTTTGGGGGCAGCAAACCTAGCGAAAAGGAGAGTGGAAGGCCTAGAAGATGGAGCTCCAGGGGTAGTTTAATGGTCATGTTGCAGGGGAGGCCGGTTTAAATTTGTCTGGAAATACCAGTTACTGTTGTAGTTGGTGTTTCAACCATCCCCTTCCATCAGGATATTACAATAAAGGGGGGAGTTCTTATGAAGGTTTTCCTTTGAAAAGGAAGGGTTCTAAAGATGAAACAAAGTAGATTTTGCAGGGATCAAAACCCCCTTCCAACCAAATATTTCAGGGAAGAGGGGAGATCCTTGAGGTTTTCCTTTGAAAATAAACCTAGAAGATGAACCAGATAAGATTTTGTAGGGGCAAAGTCACTGTTTACCACTTGTCATGTTTTGAATCTGACAGGAAATAAGAGGTTAGTTTGTTCAATTGCTTTTTAGGAAGAGAGAGAAGACAGATTATGAACTAACATATCTACTGTTTGGACAGTTTTGATAGAAGCAAAAACAGCACTAAAAAGGAATGGCAAAATTTACACAAGACGAGGAGATGCTGAGGTGCAGAAAGAATGGCACAGGCAATAGAATAAACTGTTTGTTCTTTATTTTGTATGTACGCAGATAGAATGACAGATTATGAAATGAGAAAATCCTTCAAACACATGTACTCTTGTGAAATAAGATTGTACAGTGACAATGTAATTAAGATGTACTTGAGCCTTGAGGTAATATCAAGTATTTATTATG
>transcript/3926
ACCGGGACATAGGTAAAGACATGATAAAATCAAAGAAAAAATAAAGTATATTACAATATTTTACTCAGGTAAAGTCTTCCAGAAAAGGAAATAATAGGTCATAACCCGGAGACTCTTGATAGATATTGTGTTGAGAGCAAGGGAAGCGTCAGGGTGTGGGTGTGGAGAGGCAAAGGAGGACCTGGTGCAGGGCAGGACCCCATCTCCAAGGTACATATCTCTTTCCTTTCATTTTTCCATATTCATTTTCCGAATGTTGATGGCACTGGTTCTTCGCTGATAAATCGACTCATCTCGAAGTGCTATACATACATCAGAAAGGTAATGCGCAGAGCCGAGATTATAATTTAATGGAATCCGTTATCCTAATAATAATCGATTGTCACAGTTATATATATCAGTGTTCGTCTAGAAAGTGTTACAGTTGTTGGATTCTTGAGTACTGATACTTTGACCTAAGCCCATTATCTGGAGACATATTTTTTATTGGCTGGTGTAAGTTTGACGTTACCGAAATACACCAGCGCAAAGACCACCCAAACCCTAACTTAGGCTGTTTTTCGTTCAGAGCTTTATTTATCGATTTAAGCTTTTTCTACTGTGAAGTGGCATTTCACCCCCTGATCTCATTCTTTTAAATTGAAGCTGAGTCCTGGGTTTATGTTGTCTTGTATTGAACTAGTCAACTGCCCAGCAATATCGGTAACAACCTGTTGAGCTAACCCTTGGGTTAAGAAGAAGCTATGAATTGTCTCTTCATTCATGCCATTGTTTTCCAGAACTGCTAAAACATGAAGGATAACATGGGGCTTTTATATGGAATGTTGAGCACTAAAACTAAATAGCTGCCTAATCATTATTTGTATTCGGCTTTCGTTGGGATGATTAAGTACGCTGTCAGAGATTCTGAACTTGTTCCTAGAATCATTTTTATTTTTTACTGTTGTGTTTTAAAATCTGTTATGTATGCGTCACCTGCCAGTATTTTTTTCTGTTGGGTATTTTCTTTGCTGGACTTGCCAAGTCGGGCTTGTATGTTACTTGATGGGATGATTACTTGTTTAATTTTGCTGAGTGGGGTGTTATTATTATGCTGTACATGGGAAACTCATTATTTGAATACACAGCAGGCTTCAGTTTCATAGGACACGTGCACGTAGGTTTAATAAGTTCATACAAGGAACATGATCTTTATGTGATGCAACACATGTAGATTTCATGGAAATTGGAGTTATTTATTCTGCATTTGATATAATACTATGCTGCTAAGAACAAAAGCTTGGTATAAGTGTATGGAAGCTCTCCACGTTAGtttttcagccattttgcttgtttggaaacttgttgcatttttctaccattttaattttttttGTAGCCGGTATACCAATAAAAACTTAAAATAGAAAAAACAGAAGAAACACGATTTTTCATTCTATGTGCCATTCCTGAAAATAGTCTCCTGCCATTTTGCCGGGCTGCTAGGGGTTTTCATACATTCAGTGTTGTCTTTGTGAAGGTGAGGGGCTCATTTTGTAGATTTGAATCTGTGTATTTTATTTGCCGATACTTTTGTTTAATTTATGAAAGTTTAAATCTCTAAAATGCTTATGTTTTGAACCTCAAtttttttttgttttCCAAACAAAAACATAGAATCACTTAGGCTGTTTTCATGTGTCAGGACAATGTCTATGCATTTTATCTCTCTTTCTTTTGCATGCGAACTAAGTAATTACTAATTAGCCTTTAAACATAGTAGCAATCTATGATATTTATTTCAAGGAAGGGATATCTATGGTTGCTTTTGAAAAGTACCTAGCCAGGGAATCACTATTGTCTTCCGCTTAAAAATGATGATCATGGTCAAACTCTTTTAACCTGTGCATAAACCATAAGCACTAAATATAGAAAATCAACTTTTTGATTAACCTTACTTTACAAATTGCCTATCAGCCTTATCAGATTTTAAGTTTTAACCTCTAATACTATTGATTCCATTGTGTAACTGTGATTTTGACAAATTCAGTTGTTGTGATGTACCGATTACTGCTAGTTGTAAACTAGGATACTGGATATGTCACCCCAAGCTCCAGTATGTGATGTATCCCGTATCAGTGGTATGGTTATGGGCTGGACACGCTGTGGTACGCATCTAAAAGCATCTATCTGAGCCAGGCCATATGTGAGCCATATCTACtaaaaatataaaaccagacaaagaaaaagttcaaaaataaaaaatctaaaacaaaaccctaacccaaaaaaaaGCATGGCCGAATATAACTTTCAAAAATTAATAACATAAtttttttttACATTTTGGTCCACTGTAGCAGGTTGTTGACCCCATGGCAGCTCACTGTTGTGACTGGGGCTGTCAGTCCCCATGGCAGCAGAGGTCCTATGATACGGGTTAATGGCCTTGTGGCAGCAGTGGTCCCCTGCCATGGGTTGACAACCTTGTGGAAGCAATGGTTTTCTGTTATGGGCTTGTTAGCCCCTGTGGCAGTAGTGGTTAGCTGCCATGGGTGTTGATGACATGCCATGTGGGACGTTGTGAACCCATGAAGTATAAAAATTTTAATGCTCATTTTTGAAAAGCTGCATTATATAATAAAGTTAAGTTTTTCAATTTTTTTATCCATTGGGCTATGATGATTATCATGGAAATTGAACACATATAGAAACCAAGAGTAACTTGGAAGAGTTATCATAATGTATTGCATAGATGAGAAAGCAAAATCTTTCTTATATAGGGTTCTAATGAGGTCGAGTCAATCCACTTTATGGATGTGGGATAGATCGAGAAATACATTAAAGTGACATAAAGCATAGAAGCACAAACTAAGTTGCCAGGAAACTTGGGTACGGGGACGGGGCTAGGGACGCCACTTTTTGAAACAGGGTACTTGGGTATGTCAGGGGtatatatatatatataATTAAATCAATTTATTTTTCACTAGTATTCAATTTCATCAAGTATATATAATAATATCAATGTTACAAATATCGTGTCGGCGAATATATCGCCGAGGGTCCAAAAAGAAATTATCGGATTTATCGGCGAAAATGTCGGCAAACATCGGCAATATATCAGCAATGT
>transcript/2627_2
TAGGGGATGTGTAAGTCTTTCTGTGCTCTAGCATCTTACAGCTGAAACATGTCCTTTGTAAAAATTAATAAAATGTTATAATAAATAACATATAGCCTCAATTTAGATTAAAAATATTTTTTAAACCACATTAAAACCATAAACATTCTATTCACATTTCCTCACATTTCTATTCTCTGTCAATGTTGGGTTTTCCTTCCCCGctttttatttttatttgttttaggtatttttCATGTTGACAACTCTGTCAATGTTGGGTTTTCCTTTCTCGCTGTTTGTCTTTTATTTTTTCTTTGTGCATATTGACAACTGTGTCAATGTTGGgtttttcttttcctttcttgctgtttgtccttttcttttttcctttGTGCATGTTGACAACTGTGTCAATGTTGAGTTTTTCTTTTTTAGCTGTTTGTCTTTGCGGTAGAAGAGGAGGTTTGCCTTTGCGCAGAAGAGGTGCATTTTATTACAGCCCAGTAGGGGATGTGTAAGTCTTTCTGTGCTCTAGCATCTTACAGCTGAAACATGTCCTTTGTAAAAATTAATAAAATGTTATAATAAATAACATATAGCCTCAATTTAGATTAAAAATATTTTTTAAACCACATTAAAACCATAAACATTCTATTCACATTTCCTCACATTTCTATTCTAAAAAAGGTTTAGGGTTTGCGGTTAGAGAGATTTGCTCTTTTAGTGCTTGGTAAATACTATTTAAGATGGATCTATATTGATTTTAAAAAAGGTTTAGGGTTTGCAGTTAGAGAGATTTGCTCTCTTTTAGTGCTTGGTAGATACTGTTTAAGATGAATCTATACTGATTTAGAGATCAATTTCAGTAATTCATGATTTGTGTTTTTCGGAAGGAACCATATAAGTATGTTCTTCCTCCTTCCTAAAAACATATCCAAGTTTACTAACATTACTCTAGAGTAACTATGTGAGTGACCCGAGGCTTGGGCGGAGTCAAAGTTTGAACATGAAAAGCAAGGAACCTGTGCAGGCAAACTGCATCTCTCCTTTGATCCGCCTCACATACGAGTCAATGTCTGAATTGATGACATTGGAAGGACAGGGAAGTTGATTGCCAATGACATTGGAAGGACAGTGAAGTTGTTGAAGGTAATGTGCTTAAAGTTTGTATATAATGTTTTCTTGGAAATTTCTGGGAATTAACCTGTTAATTTCTGTGTGTTAACGTTTAGAGTAAAGTTTTTTGGCTGTAACATTTCAGAAAACATTGCTATGCATCATCATTCAATGCCCaaaaaaaaTTCAAAAGCATGTATTTTGATTTTGCTTTAAAAAAATAATTATGTTCAATTCATTCTCCTTACCTTCCTGTAATACATGTTTAAATAATTATATTTAAATTATGTTGTCACTTTCCAGTAATACAGGTATACATTGTAGGCTTCATACGCTTCGATTAGTGTACATAATTTCGCAAATGCTACAATTAGCATACTCACATAGTTTGTGGCTGGATCATGGTGATACGGATAAAATGGTTGAGAAATAGTGATGAAATGGAAGATAGCTTGGACACTTCTCTTATTCTTTATATTCTTCTAGTTAAACAGGTTCAAGTCTGAGTTATCCATGCCTAGCCTCATGTTATCGCTGACATTCTTCTTGTTATCCATTTATCAACTATCAGTTATTTTTTATATTATGTTATTTTTATCTCACATTCTTATAGTTATCTGCCATGAACTGTCGGCTATCCATTCATTAGCTATGAGTTATCTATGCATTATTACAGTTGTCTCATCTTCATCTTCATCAGTAGATGAAAAGCATAGGCTGTAATCAACCCCAAATCTCAAATAAAAACCCTTATCATTGTAATAAAAGGGAATACTATTATATTATTTATGATTAATACCCAATGATGAGGGCTAGATTCTAAAAAACTGGAATGGAATGATGAGCAGTGGCCCAATTCTAAAAAAATGGAATTAAGATTTCTTTTCAATCTAGTATTCCATTTTATTTTATTTTCTCTAATTTGAATTAGAAAACCATGTATGCAATCATTTGTTATTTTTTGTTTCTTTTCTCATTTGAATTAGAATTTACTATTTCTATTTGAATTAGAAAACTATTTATACAACCATCTGGTAGATTACCTTCCAAGCCAGTATTCCATTTAGTTTCTTTTCTCCCATTCGAATTAGAAAACAGATGTATGTAATCATCTGTATTTGTTTAATAATAAGCGATTACTTCCCAATTTGGTATTTCATCTAGTTTCTTTTCTCCCATTCCAAATAGAAAAACATGTCTGCAATCATCTGTATTTGTTCAATAATAAGCGATACTGTAAActttgttcagttttttttccattaaattttttgtttcccaatttggtatttCATCTAGTTTCTTTTCTCCCATTCCAAATAGAAAAACATGTCTGCAATCATCTGTATTTGTTCAATAATAAGCGATACTGTAAACTTTGTTCAGttttttttCCATTAAATTTTTTGTTCAGTAGGAATTTATGAAATATTTGTTCAGTAGGAATTTATGAAATACCTGTGTTAAGGTAAAGTGTGCCTGCTGTAATTCATTTATACAGTTGATTTGTAATTATTTACTTGTGTAGATAGGTCTACACAAAGAAACGAGTATGACTTAATGTTTGGAAACTTCGGATAGGCTTAGGTAGGTTGACCTCTTTATAGCTTTATAGTTATTAATATTTATATGATTTATTTTCTTTCTCAAtttttttttCTTCACTAAGGAAGTGTCATTGTACAGTTGTATGTGGAGATCATTATGttttttattttatgattttttttataaaaaatatatattaaaatttaaattttgctatctcagattttttatatttattttATTATCTTGGAAGGCAATATGAtttttttttttttttttttttttttGTCTCATAGACTTTTACCAGGTTAAATTTTGCTAGCTCACAAGCAAATGAGTGAGCATTTTATAAAAATAAATATGCACATTTTCTTTTTGTCTTATTCAGTGTAAAATCAATTATGTGACCTAAACAATGTATTTGGAAGACTTACTATTTATAAATAGGTTTACTACT
>transcript/3546
TCACATCTCTCGGGCTCTTCTCTTCGGGTTGCAGAGAGTTGCATCGGATTAAATTCGGGTTAGTCTGTTTTACATCGTCGTTTCTTTTACCAAGGTTGTGCTTAGGGTTTGGCCTCTTCACCATCAGGGTTGCAAGTGAGAGCAAGAATGGCGGGGGCAGCTAACTACGCATCTGTAGCTCTCTTAGTCGCTGCGATGATAATGGTAGGAGCGGAAGCAGCAGAGATTAATGCGGCACCATCTCCCAGTCCGACAATGGATGCGGGTGCTGCTGCTTCTATTTCCTTTCTTCCCTCCGTATTCGCCGCCCTGATGGCCGCATCATTCATCCCGTTTTTGGCCTCTCGGCTTTACTGAGATGTTGCCTCGCCTTTTATGATCCACTAGGAAATGCGATTACTATTTTCTTCTGAAATGTATTGTGACATTGTGGCTATGGATTTGTTTTGGAGGTTATTCTTTTCTGCACGAGTAGCGCAGCATTTCTATCCTGCACACGGATTTCTTCCTTCATTGTTTAGTCATTTAGGGAATAAAGGTTCTCCTCACGTTCCTGTTTAATGGATTTTCTTTGAAGAAATaaaaaaaaTCATAATCTTGGAATTCGCTTAATTGGGGAGTATTTGTGAATATCTTAGTTTAAGCAGAATGTGCGGTAGGGGTAACCTTTGTAGTCATTTAATTCAGTTTCTTTTTTCCCAAATTAATTAGCTCAAAATGTCATGGTATATATTATTTTTCATTAAAATGTCTTCCATAGAATGGAATTTAAATTCCTGAATCTTGGTCATATAAACTGCTCCACTCTGCTCTGAATAAGTATTTTCCATCAAAATAAAACAAGGCTACCTCACAACCTTCAAATATACTGTTaaaaaaaaCCTTATAAATGTAAGAATTACAATAGTTGAATTGATATTTTTATTCAATATAATGTCAAGCTATTAAATAAATTTAATTTTAGGCCGTTCTGAAATCTATTTATTGTATATTTTTTATTTATTGTTTTAAGAAGGATAATATAAAACTTTTAATCCTTGTTTCTGAGGTTATGCTTATATTTATTAATTATTTTTAAATAAATTTGAATATTCAAAAATAGGGACTAAGCTTTCTGctatataatctatagttatatattactattatttaatattaataaaattttaataaGAATTAACTTGTTATCTTAATACTCAATGATAATAAAATTTTAATATAGTAAGATGCTATCTTTTTATTTTAATATAGTAAGATGTTAttttttttaaatagttttttatttAAAACTTTGGTATAATCTAAAAATTCAATGATTTAGGTTGGAATAGGATGATTTTTTCACCCTGATAATTGAATTTTTAGACATCATCCAAAATTTCTTTTATAATTTTATTTTAGTCTTATCATAATTTTACTATATCCCTCTCTTCTTCCATCAACAAGTTCTTTATTGAAATTTATAATAAAAAGAAATAGAAGAATCAAACCTTGGTTAAGTATGCATGTTGACAAATTAAATGAAGATATTCTCAAGTCCTTGAAGGTACACAAGATAAATAAGTACAAATCCCTAATTAAAAGTAAAAAGACCACCTATATAAATAAAGATaaaaaaaaaaaTTTACACTTATTTAAGAACACATTTTAAGAAATTTTGGAAGCAAATTCTAACTTGTAGAACTAAAAGAAATAATAAAATTTCCGTGAAAGAGTTGAGCACCTATATTAAAAATATTTAAGAATCCTCTCATATCATGAATAACATCTTAAATGAAAttttttttttACATATATAAACCATAAAATACTCATGACTACATGACTACCTTACTGGAGATAAAAGGATCTAAATCCCGAGCTTTCGAGTTCCAATGATTAGTTTTCGTTTCCAGCAACTGAGTTCTACTTGGATTTCTAGTTGTTATTGCAATTAAACCAGGTGATTAACTTGTGGTTTATTTAGCCTATGCTAATCAttttttttCATGTCAACACTATTCTAGTAGTTGGACCCACATGGCAAAGACAAATGTAAAAGGTCCGGACTATGCAAAACACAACTCTAAAGTTATTAACCCTAGTAAGGGTTATAAACTCGGGTAAAGTTCGTTCAAACCAAGGTAAATACATAATGGAATACACCTAGCCCTTGAAAGGACTTTTTACTCTAACTAGGGTTTAACCAAGTGTTTTTATCTTTTTACCTCTATTCGGGCTGTGGCGAGCTGGACTGATGTCCGGTCTTAAGCAATGTTGGACTGACAAGGAGAGTCTAGCAGTAAGATATACCGTATAGAATCCCACTATTCCACTTTTTTCAGCATATATCCGCTTAGTAAAATCCCCGTTCTGTTTCAGCTCTGCTTCGTCGCCAGAGGAAGATCCAGTTCAGGTCTAAAATAGCACGAAGAGGATAATCAGCATACAGGTCTCGGCTCAAAGGATCTCGATTGGAATTTCTTTGGCGTAAAAACAAGGAAGTCTAGGTTTATCAGTCAGTCTTATTAGCAAAAGATGGGTGAGAGTTTTCGGTGGTTTACATTTGCAGACAATGCTGAAAATAAGCAAGTTTTGTTCTTCGTCCACACTGGGATTCGATAGCTGGATTAGTTTCTTTTAATTCCAAGAAAAGGTTAAAATTTGGATTATACTGTGTGTGTTTGCAGGATTGAGTGACCAGCCATCCCCACCACGGATCAAGAGATCCCCTCGTGAGCAAGTATCTTGTGATAAAGGTGGCATTGCTGAGAGACTTGGATCACGGAGGAGGGTGTCCCGCTCACCACTTACGGTCTCGTCTCAGAGACCAAGGGGAGGTGGTCGAAGTAGCCGGGAGAATCGAGATTCTTCTAGTTCAAAGAAGAGGAAGATCAATTTTGGAGTTGGACTTGGGAGCTCCGAGGGTGGGCACGAGGATTGAGAGAGCCTCTTATGTACACTAGCCATGATGTGGCATTTTGGCACGAGTTGCCATATTTTGGATATTTTTGTATATTAATATATCATTTTGTACTTCTTTACAGTAGTAGTTTACAATTGATGTGCTTGCAATACGTATTGTTGACGAAGCAATAAAGTTTGTAATTTCAT
>transcript/2665
AGTCCATTCGGCGATTAGGCAGCCGTCTTCTTGGTTCGATTCTTGGGGTTTGCCAATGTTCAGTAGTTAATTTGTTCTTTTAGAGCGCGCGGGACTGAGTTTTCTGGTTCATTTTGTTCCCGTCTTTATGTTGTTTTTATTTCCATCTTTCATAAATGCCTTCTGCTGGAAAATTGGGGATTTGGAACTGGCAATCAGACTGCAGGGGCCAGATCCGGTTCTGTATGAGGTCCTTTTCCATACTATTACGGTTTATCACGAGATAATCTAAAAATGAAGGTATGCCAGATACTTGCGGTATTTTGAAGCGGTTTATCTATTGGAGGCGTCAGATTGATATCCCTTTCGAACCCGGTGAAGATGATGAAATTTTTGGACAGTTATGGAGGATTAAAATGATGAAATATTTTGTCCAGTAGGAGATCTAGCGGGGATTTGATTCAATGTTGTGTTTTCGTTCTTGAAGGAGTTTTTGTGCTCTCGTTCTTGAAGGGATTTTTATGTTTAGAAGTGAAAGGTAATGGATGATTGTAAAACCCAACAGCCATGAAGCTTTGTTAGGTTTTGATATGGTGTTGCCTTTGCGGGTGCGCTCGCAGGCGGGCCATCCTATTAATGAAATAAttttttttttGTGTATTTGGGGAAGGGATAACCTTCCCCGTCATCCGAGCGTAATTAGGCCGGAGGTCTCTGTCGCTTCGTATTTTCTGTGCGTTTGTTTTGGAGTTTTGATTGATGGTTTGACATAACTGACTGTTACACGATTTAGAAAACCCCTGTCACGACACGCAGGCGCAATTCTATCAGGTATGGGCAATCCTACAACACACTAAGGGAAGTTTATCAGGTATGCAGTCGAAACAAATTGACTTGTGCATTTATTTGACGTTTTTGATTAACCTGATGCGAAAAGTGGTCAAAGGAGAGCTTTCGGATTAGTCATTTGATGGCCTCAAAGATTAAGTCTGTTCAATCTGTGTTTTAATTATAAATTTATTATTAGTGGACAGGTCTTATCAGCTAATCCCAGGGTTAACTTCTAGTAAATTGTTGAACTTCAATCAAAGTAGTTTGCCAAAGTACCTGAAGAATCAAGATACATTCGAGATATATGTGACCAAAATAGAGCTTACATTTTATAACATAGAGCTTACATAGCTCTTACATAGAGCTTACATTGTTTACAGCCGTTTAACTTATGATGATTTGATTGAGTTTGCAAGCGGGAAATTTTTATTAGCTTGATTGCATTCAATATCGCAATAATCACTGACCGGCTAGAACATTTTGCTATGAAATCAATGATCGTTATCTGAACTAAATTGATCTTTGTTGGCACCAAATGCCTAATCTACCATGTCTATGTATGGAAATAAGTCATACCTTTAATAATACACGGATAAATGTATTCACGGTCTAAATGATGATGGTATAAATCATACCTTTAATGATACACTGGTAAATGTATTCACGGCTTAAACAATCATGGTTTCAGTCAGTTGGCGAGGTAGAAATTGTTAAATTCAAAGGCTAATTGTATGGATGTTGATAAAATTTGCAGTCATATTTGGAATACTCTTTTTTTAGTTGTCTGTGTTAATATTGAACTTTATGATGTGAGTTATTACAGTCTAGTTCACAATAATCATTTATCAGCCAGAGCCTTTGTTATGGCAATTAATTTCATAATAATACTTAGATTAACATTTTCGATATTGGTTCATTGTAATACATATTTGTAGGCATTCCTTCTGATTTATTATTTATATTGTCAACTGCATCTTTTAATCTGAACATTAGGTATGTGGGTGCTTTGTCGTGGACATGTAAGTTGTGTACAGAATGCACTTTGTATGGTCTTTCGCTTTTGGATGTAAACTGATGTATGCGTATTACTTTATTAAATTGGCTGTGGACTGCTTCTAGTAAACCCTTCTGGTGGGCTGCAGCAAGAGGAAACTTCGGGGGCATGATGTTGCACAATTTTTAAGTAATCTGATAATTGGTACATGTTGCTAAGGATTCAGACAGTTTTGGAGGAAACTTCTTGGGCACAATTTTCAAGTTTGAGATAATTGCTACAGGTTGCTGAGAAGTCGGACAGTTTAGGCAATTTTGAGAGAAGCAAAAATGGCTCATGAAAGGAGTGAGAGGCCTAGAAGACGAAGTTCCTTAACCATTTGCTCACAAGACATGTTggggggggCCATATGTCAAAGGCTCAGAAAAGAGGGGAGATTTCATAAACTATTCAGCAATAGCATATTTTGTTTGTCGAGATCATATTCCCTTTCTATCCAAATCCAAAATCCAAATATTCCAGGGAAGAGGGGGAGAGAAAATGAAGCAAAGCAATTTTTTGCAAAGGCCAAAGCTACCGTTTACTACTTGGCAGAAGCAAGTGACGCCGTCCTATGTTCTAAGTTCTCATCCAATGGACCTGCCGCACTCGCCTAGGGAGAACTCCCACTGGAGATTAAGTTTAAGTTTAGCCCATATCTGAATAACATATGTACGTAGACAGTTTTTGAGGGAAGCAAAAACAGCGCTAGACAGTTTTTGAGTAAGCAACAACAGCTCAAAAGGGGAATGCGACAGGCAGGGCAAAATTTACAGAGGAGAACGAGACGCTGTCCGCCACCTGGTGCAGGATGAACGGGACAGAATATAATAAACTGTTTGTTCTTTATTTTGTAGGTACACACAATGTCAGATTCTGAAGGATTCCAGGAAGTTGACGGTCCTCCAAGGTTATGTGGACCAGTCTCATTGTGACATGTGGACCAGTCTCATTGTGACGTCTGTTGTCCAAGAAAATTACTCAGTCAGTTGATTGCACTCTACAAGTTGGGTTGCAACCAGCGTCATCCTCGAGAAGTTGATGCCTCTATGTTTCTCTGTCCTCTACAAGTTGGGTTGCAACCAGCGTCATCCTCGAGAAGTTGATGCCTCTATGTTTCTCTGTCCTCGGGAAGTTGATGGCCCTCCCTCGTTTGTTGTAGGCCTTACATTTTTAGGATCTCCGTCATTGATGGGATTTTGTCCAAAAATTATTCAGTAACCTGATTGGACTTTACT
>transcript/3580
CCATACAGGGTCTAAGTAGAATAATCACACAGCACATAATAGAAAATCAGTAATAAATCAATGGTTTAAAAGCTTTATAGTCACGAAGCAGATATGATTTTAGAATTTAATATAATGCTTGGATGCAAACATATGAAAAACAAGCTGCTATTTCATAAACTTACATAGGAATTTAAAATTATAACAGTGTTACAATCAAGAATACTAATTGAAAACGGAATAGAGATTACAGGCAATGTACATTCATAGCATAAATGTCATTAGTTCTGGAATCAACTGCTATGCAGTGCATGAGTGATTTCTGTGTTCAAATAGAATATTAGCAGTAAAACATATAAGAAGCACAATCTCATTCATAAATTAAATGATCTTTAAACATGCATAGATTACTGTATTTCAAAAGATAGGCTTACAAGTACCCACAATCCTTCTCTGGCTTTCCAAAATTTGAATCCCCTTTTCCTATTTATTTCTTCTTTTATAAACATTATCTTTCATTGATTCTATATTCAGATCCTATTAAAGGGGTTCGAGACTCATCTATTTGCTAATAATATCATTACAAACATAAATAGATGATTCGAGATTTGAATCAGTTCAAGATCCTATTTTTCAGGGATTTGTCAACTAACTAGATTAACACAACTGATTGGAGTCTAGAAAACATATTGCATGTCTGCCTTTACAAAATATACAAAATAAGTTTGAGTTTCTAACTTTATAAAACTTAGAGAAAACTAATATTAACTTCTAAAGTTGAAAATGATGTAAAGGAAAATTTTGTAGCGTCCCTGCAGCTGTAGAAATTTGAGTTGTTTAAACTGGAAACTAGAAACTGAAAGTTCATGTCTCTATCTAGCCTCAGCGGCACGAATCTGGAGTGTGTCCTGGAGAATATGAGTACCTAACTCTGTCAAAATTCCAATTTATTATTAATGGCCTGGTTCTTCTGCCTTTCCTATAGACACTGCTTCCTCCAGTATTTTCTTTGTCTCAAGAGTTTTTCATGGTTATTCTTCAATCTTTGAGAAAACTTACATAATTTGTTGTATTTCATGACCAGTTTACCCCATTTCTTGTTCATCTTATTTGTCCCGCTCTGCAACTGCATGTTTTCCTGTTGCAGTTCTTTAACTAGACATTTAAATTTCATCAGCTTCTTTTTGAGTTTCTGATTTGTTTTATACCCATTACCTTCAGTTTGAGGCAAACTATCATCTTCTGGAGTCTTCATTTATGCAGCAGAACGTTTGACTTCTGGTCTAGTAGTGTTATGTAGTCCATGCATTGCATCTCTTGTTCTTCTTCAGAAACAGTTGGAACAAAAGGTTTAGCTTCGGACAAACAAGGAATTGCATTTATATTCTCCTCCAGACTAGTTAAGATTTTCAACTACCTTTCTTTCTGCTTCCATTGATGAATCTGATTCTTTCTCAATATATACCTGGGCACATTTAGACCTTTGACTTTAGGCTTTTCCCTTAACTTTAGGCTTTCTAGGCTTGAGTTCTTTACAAGGTTCAACCAACTCTTTCCCTTTATTAGCTCTGGAGCTGCTTCTAGTCTGTATAGATCTTGGAATTGAGGCCATGGCCTGTTGTTTCCTGGATCTTATTTGTGTTTCCTCTGGTAAACTTTTAAGATCAATGACCTTCTGTTCCTTTAGGGCAGGGTTATAGATGGCTTTAGAATTGAGCCTCAATTTGTTTGTGGGCCTCGTATCCGGTCCCCTGAGAGAGCATGGATTGGCACATTCTCTTTCCTTTCCTGGTTTTTACCTTGGCCTCCGTCGTCTAAAGAATCAGTTGAGCCTCTTATTTTTTGTACATTAGCCTCTTGAAGGTTTGGTCGTTTTTGGGCTCCTCTCATTCTCAGTTTCACTGACTCGTCTTTCTTTCCCTTTTAGTTTTCTTCCATTGCTTTAGGAGTAGGGTTTTCCAATCGCATCTTTGGGAAAAATTGCAATTTCTTCCTTGAATAATTTTTGTGTTCTGGTTCGAACCTTCGTTTACTAGTCCAGATATTCTGATTCATTGTTGAAAACATCGGCAACGACAAAAAATCGGCAAGGGGTCCGAATACAATTTCTCGGCAACATCTGGGAAAGAATCGACAAACCGTGACAATAATTAAAAAATACAACATAAATTCATTTTCATAGTTTTTAAACATATAAACCAACAACAACATCAAATAAGCACATTGCCACATAAATATAGGAAAAACACTGATATATATGATGTAGTAGATGCCAAATCAAAATGACACATCAGAGTCAATACTAAATCCTGAAACTTGATAGTTGTCCATTAAAGGAATCAAAAGTGGATAATCAATACAAAATGACATCAAATATATATAATGTATAGCATCATCATGAGTCATCTAGAATGAGAAATTTAGGCTATGTAGCAGCTAGCTATCAATGACCTCTCCACCTTTTATGGGAAAAGGTCATGGCTTGTTTTCCCATAGAAGGCCTTGCATCTGCATCAATTGTTTGACACCAACTAGAGGGTGTAGATGTATCATCTTGTGTATAAGGTGGCACTGGTGTTGATGTTGGCACATTGGTCTCAATGATTTCAAGGTCCTCATCACTCGACTCTACCTGCACCTTCCCTTCCTCCTCTTCCCGCTGTTGCTTCCCCTCCAACCATGCAGGTGACTCGGCCATAGACTCGACCCTCCACTCAGACAATATGTTAATATTGTCCAAAGAAATGGCTTCCACATTAGGCACCTTATCCAACTGCTTCATCCACCAAATCATTGAGGCGTGGAAATTCCAACCTGTAAGAAGGCCATAACTAAATTTAATGAGCCTTGATTCTTGAGGGTCATAAACATATGAAAGGTCAAAATGAACAAATTTAAAATTTTAATACTTGTAATTTGTTACTTGAAGGTCTAAGTCTTACCTGTTGCGCTTTTTCGAGTATATCTTCTCAAAACACACTTCAATTGCGCTCATATCCTGAAGCGCTACGTGTTTGGCAAAGGACATGAATGACAAAACATAATAAATTCGGTGCCCTTGCACTATAATTTTGCCACCAAACATCTATAACAATTAC
>transcript/4421
GATGTCCAGCGGTTCGAGTCCGCTTATCTCCAGCCCGTATCCTAGCCCATAAATATGATAGCACAATTCTTCAGATCCGGCAGTTTTTCTTATGTTTCTCATTCATGGACGTTGATAAGATCCTTCCATTTAGTAGCACCTTAGGATGGCATAGCCTTGAACGACGAGGTTCAAACGAAGAAGGGCTTACGGTGGATACCTAGGCACCCAGAGACGAGGAAGGGCGTGGTAAGCGACGAAATGCTTCGGGGAGTTGAAAATGAGCATAGATCCGGAGATTCCCGAATAGGTTAACCTTTTTAACTGCTGCTGAATCCATGGGCAGGCAAGAGACAACCTGGCGAACTGAAACATCTTAGTAGCCAGAGGAATAGAAAGCAAAAGCGATTCCCATAGTAGCGGCGAGCGAAATGGGAGCAGCCTAAACCGTGAAAACGGGGTTGTGGGAGGGCACAATATAAGTTCTGTGCTGCTAGGCGAAGCGGTTGAGTCCTGCACCCTAGATGGTGAGAGTCCAGTAGCCAAAAGCATCATTGGCTTATGCTCTAACCCGAGTAGCATGGGGCACGTGGAATCCCGTGTGAATCAGCAAGGACCACCTTGCAAGGCTAAATACTCCTGGGTGACCGATAGCGAAGTAGTACCGTGAGGGAAAGGTGAAAAGAACCCCCATCGGGGAGTGAAATAGAACATGAAACCGTAAGCTCCCAAGCAGTGGGAGGAAAATTATATCTCTGACCGCGTGCCTGTTGAAGAATGAGCCGGCGACTTATAGGCAGTGGCTTGGTTAAGGGAATCCACCGGAGCCGTAGCGAGAGCGAGTCTTCATGGGGCAATTGTCACTGCTTATGGACCCGAACCTGGGTGATCTATCCATGACCAGGATGAAGCTTGGGTGAAACTAAGTGGAGGTCCGAACCGACTGATGTTGAAAAATCAGCGGATGAGTCGTGGTTAGGGGTGAAATGCCACTCGAACCCAGAGCTAGCTGGTTCTCCCCGAAATGCGTTGAGGCGCAGCAGTTGACTGGACCATCTAGGGGTAAAGCACTGTTTCGGTACGGGCCGCGAGAGCGGTACCAAATCGAGGCAAACTCTGAATACTAGATTGCCCCAATAAAAGGGGTAAGGGTCAGCCAGTGAGACGATGGGGGATAAGCTTCATCGTCGAGAGGGGAACAGCCCAGATCACCAGCTAAGGCCCCTAAATGACCGCTCAGTGATGAAGGAAGTACGAGTGCAAAGACAGCCAGGAGGTTTGCCTAGAAGCAGCCAACCTTGAAAGAGTGCGTAATAGCTCACTGATCGAGCGCTCTTGCGCCGAAGATGAACGGGACTAAGCGATCTGCCGAAGCTGTGGGATGTAAAAATACATCGGTAGGGGAGCGTTCCGCCTCAGAGGGAAGCACCGGCGCGAGCAGGTGTGGACGAAGCGGAAGCGAGAATGTCGGCTTGAGTAACGCAAACATTGGTGAGAATCCAATGCCCCGAAAACCTAAGGGTTCCTCCGCAAGGTTCGTCCACGGAGGGTGAGTCAGGGCCTAAGATCAGGCCGAAAGGCGTAGTCGATGGACAACAGGTTAATATTCCTGTACTACCCCTTGTTGGTCCCGAGGGACGGAGGAGGCTAGGTTAGCCGAAAGATGGTTATCGGTTCAAGGACGCAAGGTGACCCTGTTTTTTCAGGGTAAGAAGGGGTAGAGAAAATGCCTCGAGCCAATGTCCGAGTACCAAGTGCTACAGCGCTGAAGTAACCCATGCCATACTCCCAGGAAAAGCTCGAACGACCTTCAACAAACGGGTACCTGTACCCGAAACCGACACAGGTAGGTAGGTAGAGAATACCTAGGGGCGCGAGACAACTCTCTCTAAGGAACTCGGCAAAATAGCCCCGTAACTTCGGGAGAAGGGGTGCCTCCTCAGGAGGTCGCAGTGACCAGGCCCGGGCGACTGTTTACCAAAAACACAGGTCTCCGCAAAGTCGTAAGACCATGTATGGGGGCTGACGCCTGCCCAGTGCCGGAAGGTTAAGGAAGTTGGTGACCTGATGACGGGGAAGCCAGCGACCGAAGCCCCGGTGAACGGCGGCCGTAACTATAACGGTCCTAAGGTAGCGAAATTCCTTGTCGGGTAAGTTCCGACCCGCACGAAAGGCGTAACGATCTGGGCACTGTCTCGGAGAGAGACTCGGTGAAATAGACATGTCTGTGAAGATGCGGACTACCTGCACCTGGACAGAAAGACCCTATGAAGCTTTACTGTTCCCTGGGATTGTCTTTGGGTTCTTCTTGCGCAGCTTAGGTGGAGGGCGAAGAAGGCTCCCTTCCGGGGGGGCCTGAGCCACCAGTGAGATACCACTCTGGAAGAGCTAGAATTCTAACCTTGTGTCAGTACCTACGGGCCAAGGGACAGTCTCAGGTAGACAGTTTCTATGGGGCGTAGGCCTCCCAAAAGGTAACGGAGGCGTGCAAAGGTTTCCTCGGGCCGGACGGAAATCGGCCCTCGAGTGCAAAGGCAGAAGGGAGCTTGACTGCAAGACCCACCCGTCGAGCAGGGACGAAAGTCGGCCTTAGTGATCCGACGGTGCCGAGTGGAAGGGCCGTCGCTCAACGGATAAAAGTTACTCTAAGGATAACAGGCTGATCTTCCCCAAGAGTTCACATCGACGGGAAGGTTTGGCACCTCGATGTCGGCTCTTCGCCACCTGGGGCGGTAGTACGTTCCAAGGGTTGGGCTGTTCGCCCATTAAAGCGGTACGTGAGCTGGGTTCAGAACGTCGTGAGACAGTTCGGTCCATATCCGGTGCGGGCGTTAGAGCATTGAGAGGACCTTTCCCTAGTACGAGAGGACCGGGAAGGACGCACCTCTGGTGTACCAGTTATCGTGCCCACGGTAAACGCTGGGTAGCCAAGTGCAGAGCGGATAACTACTGAAAGCATATAAGTAGGAAGCCCACCCCAAGATGAGTGCTCTCCTATTCTTACTTCCCTGAGAGCCCCTAGTCGCGAACACGGCTGGACAACGACGGGTTCTCTGTCCTTGCAGGGGATGGAGCGACAAAAGTATTGAGAATCC
>transcript/1258
CAATGATGATACGTAGTTATTTGTTATAGCATGAATTTTTTTGAACTCTGAAGGCCACTAGAGCCTCTTTAATTATGTAGTTTGGGTCAGTTATGGATTGCACTCTATGTTCTTTTAGTAATACGCACCCTTGCTATATACATGAGAACCTTTGCATATTTGTGTATAATGATTTGGATTCATATGGATGCACATGAATATATATCTCTAGTGAAAATGATTTGAATTTCatatatatatatatatatatatatatatatGTGTATGTATATGTATTTTTTCCGATGGAAAAAATCACTTTATTCTATTCGAATAAACTTGAACTGCCCTCAAGGAGCTTACAAAAATAGCATAGACCATGTTTAGCCATCATTCTTTTAAACATAGTATTTGGCTTTCTTCCTTATAAAAACTTATCATCTTCTTTCTTGTCTTTCCAAAATCTTTATGTTTCTGGATTACAAGATTACATATTGGTTTTAACTTTTTCCTCTACCTCCATTAAACCGGGGGTAGAGAAAGTGCTACCTTGGAAAGCTTGTCTGCTTCCGTATTTAGTTCCATGTATATGTGTTTAAAGGAGATTGTTTCAAAAGAGGCTATCTACTTCTTGATTGTTCGCAACAAATGCTGAAGGTGCGGAGCGTTGATCCGTATCCTCCTGGTGGCCCATTCTACGACCATAATATATATACAGTACCCCCGACGTACCCAAGTCCCCTGTTTCAAAAGTGGCATCGCCATTCACAAACCCAAGTTTCTGGCAACTTAGTTTCTAGATGAAGCATTGTTCATGATGTTTTTAATGTCTTGCATTTCCCAGCCATTTCAAAATAATTGTAAGTCGTTTGAGAAACATTTAATGCAGTCTGCATGGATAGCTAATGTGTCCACCAAAAGTTATTACATCCTCATCTAGCATGACAAGGATGCTGTTATTGAAGTTTCCTTGTACCGATGGAGGTATCATGTAGATTGGCTATTGCTTATTCTATTGCAACTTATAGAGTTCTGTTCGTTTAGAGTTCTTATCTTGGTTTGTACTCTTGCATAAGGTAAGCTAATTTTATTAATGTCTAACAGATGACCATAAAAGTAGGTCAATGGGACTGATGGGTACAATCCAGTGTAAATAAAATGTTGGAGTACAAAAGCAACAAAAACAAAAGCAGTGCTAAATCTAGCTAGAAACTCTAAACTAGCTGTCCAACAGAATTAGATAAGAAAATGTAGATGTCGTGACACAATAAAAGTTTGAGGAGCTTGGTACTGCGTAAGAGAGGGAACGGAAATTTCAAAGCTTGCTGGTCTTGATGACAAAGGGTGAGGGAGGGGACCTTTTTCTCTTGCTTGTTGCCTTGACTACAGGGGACAACTTGTAAGTAAGAAGTGATCCTCCTAGAAGCCTCAAGCTGAGATGTGCAATGGAAAGACTGGGATTTTTATCTGAACGCTCATCTCATGAAGAGAGCAATGCATCTTTGGTTGGGGTATTGAAAGAAGTTGAGATGGAGCCCCTTGAATCTTGATAAGGGCGATGATACTGGTCATGTTTCTCATAGTAGAATGAGCATTTGAAAATTAGTGCATATCAGTCTGGCTCTTGTAAGTGGCAAAGTTTGCAGGTCCTGTCAGAGTACAACTAGAGTGTTTTTTTGGTTTGAAATGTGAACTCTGTAGAAAGCGTGCCCTTCACCAATATGGGAATAACACAATGGAATGTAGCAAGATTACAACCCTTGAAATAATCACATTGGTAAGAAGCCACAATTGAGGTGGATCTACTCTGCCAAATAGGTCGAGGGCTTGCACTTGACCCCATCTGCATGGATGCCTGCACAAAAGTTACAGTTGAGGTGGATCTACCTGCCAAATAGGCCTAGGGCTTGCACTTGACCCCATTTGCATGGAGGCCTGCTTGTGCAGGCAAGACTGCCTGCTTGCATGGGTGAGATGGACCACGAGGGTGAAACCTGTCTTTAAAAGATTTGAACCCTGGTGGGGGTGAAGCACCACTGCTTTACTATCAAACTGAGACTCCGTTGACCACTAGAGTGTATCGTTTCCTAGCTGGAACAAAATTAGCGCTGAAAAGTTTGTTACTTCTGGTTATGAATGGAATCATATATAATTCTATGTTTCTTCTTATTGTATGCAGAAGCATATTCAGTTTGACACTTTAATTATTAATAATATTTATCTAATTCATCAATTACCTGTGTTTTTCTGTTATATGCTTTAAATTTTTTCAAATTTACTTGAGGTTATGTTTCAGCCCCCTGCACAACTCCTCTTTGGTTATTCAGGTAAGTGTATCAAAGAGTAAATTTAAATTATCCTGTCTGGGAGGAATGACTTTAGTGTGTATTTCTTTTCCATTAAATGAAGATTCGATTGACCACTAGAGTATGTATTTGCTTTCTAGCTGGAACAAATGTAGTGTTGAAAAGCTTGTGACTATCTGGAGAAGAATGACATTGTCTGTAGTTCTTTGCTTTCTCTTATTGCAAGCAGAAACATATTCAGCCGATTGTTTTCATTATCAATCATGTTTATCCAATTCTTCAAATGCCCATGTTTGCTTTGATAAGCTTTAAAGGTATTTAAAATTTCCATGAGTTCATGTTCCACTCTGCTGCACCATTCGTACTCTTTGTTTATTGAGGTAAGTGAATTAAAGTATCCTCTATGTGAGGACTCTATTTTGCATGTAACAAATAaaaatgaaataattatttttcaataataatgaaataaatattaattaattaggttaactaatGGACATATCTCTTACTGAATAGTCACTATGTAAGGGCTATATATACAGGCTACTTTATCATTGTAAAATCATCATTCATATTTACTCTTATATAATTATCCAGCATGGAACTCTTTTCTATTGGTCCATTCAATTGAGATAGCCTTTGAGTGTAAACCGGATACGGTATACAACATTGGTATCAGTGCCTGTTGTCTGATCCGGCCTTTGGCCATTATTTAGACTTTGTCTAATTTGGCTTTTGGCTATCAATTCGAATTAATTAATTATTTTGTACAAATAAGAAGTGGG
>transcript/2608
GTGATCCTTCCGTCGAAGTTCTCCCTGCTCTCCTTACTTCCCAGAATTTTGCGGCAGCTGCCGACATGGATAACAAAGAAGAAACCATTGCTAGTATTGCACGCGAGTGTGGGAAATTGCACGCATGGAATCGTACTATGGCTGGCCTTCCTCCGAAACGGGGGACTATAGCGAAGCAGGTATTTTCCACCCTATTCGATCCTTTGAAGAATCTTAAACGGGGTTCGAGCGATCCCGGTAAAAGCTAAGTAATCAATTATTCTTATGCAATGTTGGCCTCTACTTACTCTTCTGGAAAGGCCAAATATAGGGAGTCATCAGAGGTTGTTAGGGTATGAAGCTATGGATTAAATGGATTGTCCTTAGGGTTTGAAGTTGATCTGTCTCTGAAAGTGAGGAAAGATCTTTCTTTTCACAGTTAGGGTATGAAGCTACGGATTAATGGATTGTTCTTAGGGTTTGAAGCTGATATGTCTCTGAAAGTAAGGAAGATCTTTCTTTTCACAGTTCGATGAAGCGCTTACAGGGAGTCTGCAGGCTCAGTGTCCTCGGTGACCCTGACTTCACTTTGGTGCGTGGATGCCCTGTTTTATTTTACAAGTAGCATAGCATAGCAAGTATGTCTCTATTTTTATGTACCGTTTCCCGGAAAAAAACTTGGGATTATGCCTCATTATCCATGGTAGCAAATCGCAATATCAGTGCTGATCTTGGAGTAGTTGATCATTGGCCGAATTGCTTTGTTTCCAGGCTACGCTTTATACTGTGCTTTTAGCAGAAATGTGATCTACTTTCTTAGTTGGTTGCCTTGATTGTAGTTCGAACATCGTTGCTGATTGATCAATGACAGTTTTGTTCTCTGTGCTCTGTTTTTAGCTTAAATGTCATCTACTTTGTCAGTTTTCTGGGCTTTATGGTAAATGCGATCTACTTTCATAGTTAGTTGCGTTTATTATGGTTCAATATCAGTGCTGAATTGGAAGTAATGATCTGTTTTTAGCTGAAATGTTATCTATCTGTCAGTTAGTTGACTTTATTCTAGCAAATTTATGCAGATGACTCATGTGAGCTCTACTCGGCAAGGTAAAATGATTACAACTTATCAGGGACGTAACTAACCCTAGGGAGGTCTAACCCTTGGTTAGGGTTTCAatatagagataattctgtgattatatatattataatttatttatataaattttatgatgtttttaagtatttttaataaatattaattgaatatttATTTTTCAATCGGTTAAGTGAAAAGTATATACACAAAAAGTAACATACCTGCAAATATTTGCTTCTAATTTTAAGATTTTAAATGAAAAATGTGTTTTCTAAAGCATATTAAAATGCAAAATATGTCGATTTATATCATGATAACTAACCATTTTACAGAATATACACTATACCTTTTATGCTTCGTCATGAATACTCTCTTTCTTATTTTCAAAAAAAGCTTTAATGATTACATGCAAAGATAATCTAGAAATGAAAGCAAGAGCATACTGTCTGTGAAGACAGCACAAAGTTGGTGCATCCGTGTTCATTTTCTGTTTGCAAAACCCTAGATTGAGATAGCCTTCAAGTCAATAAATATTTTATTTAATAGATGACATTATAGATTTACCCCGTTAGGGAAAGCATGTATCTTTCTTCGTTTATCCttttttttCTTGTCTAAATCTGTCATGAAGTTCAATAAATATTTTATTTAATAGATGACATTATAGATTTACCCCGTTAGGGAAGCATGTATCTTTCTTCGTTTATCCttttttttttCTTGTCTAAATCTGTCATGGGGTGAAATAATTTAATCAAATGCATTCTCTCTTCGTAACAATGTTACTTCTAGGAATCTGAATTATTCAAACGATTGTAAATTTTCAACCTATGATCATATTTTGATAGGGACGGCTTAACAGGTCGTCTGCCTTCCTTCAATGATCGCTGTTTTCAAATAATCTATATGCTGAAATCACATTAACAGAAAACAGTTTCCTATTGGAGAGCAAAATGCAATGTATTAAAAGGAGAGTGTTGAATTGATATATCTTTCGGTACTTTTAAGATTTTCATGTGTCCTTACCTTTTTCTCGGGATTCAATACTTCTTTGTGTGATTGTTTAGCTTCATTACAATACCATGTAAAGTTATCAATTGGTCCTTATGATTAACAGGAAAGTCACAGGTTGGAGAGATATGGATTCACATGGTCATTATGTTTAATATGAAGGGTAAGGGTTGATTGACATGGAGGGTCGAGAGACATGGATCTTCCAACATTTATAGCATTTTCATTGAGAGGAAGAGCTAATTATAAGTATTTTTTATTTAAAATAATTTTTTATATAAAGTTATGTTGTCAAAAAATCATTATTTTAAGGGTTTTAAATTTGGATTGCTATCTTAATACTGGTTTGAAGGGTTTTAACTTTTAAATTTGGATCTCTACATTAACACGTGCTGTTGTTATAACAAATTATCAAATAAAAAGCAGAAATCATCAAACTCTTGGCATTTAGAGTATCAGGCTTTGGCATTATGCCAAACACCTTTGGAAAAGCTCGCTTTGGAAAGAAGTGAGAAGTGTATATGGTGAATCAGTGTTGTTATATCAAAATATCAAATAAAAAGCAGAAATAATCAAACTCTTGGCATTTAGAGTACCAGGCCTTTGCATTGATGCCAAACACCTTTGGAAAGAAGTGTATTTGGTGAAATCAGTGCAAGAAGCTGGGCCCTGGTTATGTGAATGATGGAAAATTTTAAGTACAATACATACCTTTTATAAAAATAAGTGGAACTATGATATTTTGTAAAAATTTTCTACAAAATATATACATAAATGTTTTCAGttttttttCTCAAAAGTTTGCTGTAACTTATTTAGCCTTTTTCTTTATAGTTTAACTTATTTAGCTTTTTTCTTTGTAGTTTAAATGCTTGCTAAAAACCTCATTAATAAATTAAAAATTTGCAATTTCAACAATGTTAGAAATTTCAATATTAATATTTTCAATCTTAAAATTATAAGTTAACCATTTTTATAAAAATATTT
>transcript/2718
ATACACCAGCTACGTTTTCCTGGCAGCGTCCTTCCTGCCGGTGAGAAAATAAACTGAGGATGTCGTCCAACCCCTAAACCAGAGAACCGGAGGCGCTCATACGAGTCATACGAGGTGGTACGCCCCCCAACCAGCAGTAACTTGGGTTTCATTGGTCACATAATATCTTAGAATAAATTATTGTCGGCTTGCCTTGGCTGTCAAGAAACGACGGCTTTATAGCCAGAGGTGGAACGTGGGTTAATATAAGCGCCAAGATCTACCCTAAATCTCCCACTGGGAACATCGTCTGCATATTCAGATTACAAATCCTAAAACCAGAAAGCAAAGCAAAAACTAGAAGTTCCCCGAAATTTTCATCTTATCTCAGCTTTTCCGGTCTGATCTGTAGAGGATTTCGAATTTCAGAGACCTAAATCCATCGACTGTCAACATTTGGTTCGGGGTTATTGTAATTAGGGTTTCTTACAAGCGAGCGGAACGATCGGCTTCGATTTAGACGATATACGGATTTGTTCAAGAAGTTACCAAAGAAATGGAAGATTGTTGTGCTGTTTGTGCGGAACCATTGGAGTGGCTGGCATATGGGCCATGTGGCCACCGTGAAGTCTGCTCCACATGTACTTCAAGGCTGCGGTTTATCCTGAATGACAAAAATTGTTGTATTTGCAAACAAGAATGCCCCAGTGTTGTGGTAACTAAGGTATATTGTCATCTTTGATCACTTTAAAGCATCATACAATCTGTGAATGAATGCTAATTTCTAAGGTTCTATGGCATTCTATTTGTTGCAATTCTATAAAATTTGTAATAAAAAGTGACTTATCTGGCACGTGAGCAGGCACTAGGAGACTATACAAATACAGTAGGGGATTTTAGTACCCTTCCAGCTGGAGCACATGAGGGAAAAGTAGGCGATTATTGGTTTCATTTAGACACACAAGCATATTTTGATGACGAGCAACATTACAAAATGATCAAAGCAATGTGCAGGTTGAGCTGCAGTGCTTGTGACAATACTTCTGGGGCTCAAGAGCCAGGGAAAGAGTTACAAAAACGTGACCGAGAGTTCAAACATATAGATCAATTAAGAAGGCATTTATTTCATGCACATAAACTTTCCATGTGCATCTTATGCCTGGAAGGCCGGAAGGTGAGCATAATTCTGTTTTTTTAATTGCTAGCGTGAATGCAAGGAATTCTGGCCTCCTATTATTTAACTTATACAGAATAAGCTGCAGGGTTTAGTCCTTAGTGGTTTTCCTTTGATCCTCAATATTTACACAAGCATTATGAGACAGCAAGGGGAAGTTTTCACGCTTTCAACATCTAATAATTGTTTGAATGTGGATTTGGTGCAAACTTAACCCTTTTAGTCTACCAATGAGGATCTATTCAAGTATACTCAGTTCAATACACTTGTCATGCCACAAATTTTTCAGTTCTGCATTCAGTTATAGGCAATATCAGTTTCTATAAAGATTAACAGAAAACAACTCTACATATTGTTTTCTTTAAACATACTTTTCTCAGCTCTGTTTAACAACAGCATACGACCTCCTCTAGTTTATATGGAGCGACGACCTGCTCTTTGCATGAATACATTCACTTGACAAAAGCCAATGGTTCCTACTCTGTTTTTGCATCAGTTTTAATTAGAACAAGAAATATCACAGGAACGCTTTGGCTCTCTGTTCACTCCCTCAACATTAGAATTTCTATATTCTAAATAATTTCTACCACACATTCACCCAGAACAAGTGCTCTACAATTAGATTTGAAACCCACAAGACAAGGAAGTGAATTGAGCACTCCTTGATCGATTTAAATGAACTGTCTCCTTCAATTTCAACCTTTCATTTCAGCTCCGAGGATCTCATTCATCCACTTGCGTGCTGGATTCCCTAGTCACTCTCTACCAACACTAGAATCTCCTGCGATTCTTTACAGAATTGAGAGTACTGAAACAATGTTCTATTAGACACAACGGCTCACCGAGAAgggggggggTGAATCGGTGAGTTTGGACTTACTTCAAATTTTAACTTCTTCAAACTCTAAAACTTAAGTCATCATTTCACATTCAAGTCAACAACATATTCCTCAATAGACTATGCTTCAATAATCAACTCATTCATCAAATAAAACACACAATCATTAACACATTGCACAAGAGACACAAGATATAATGTTTGTATTTCAAACGGCTGCGACCGTGAAGTAAGCTAGCACCTATTGAATCAAAAGCACCTACTTCTATCCAAGACTCTGCTTGGTTTTTTCTTAGATCCTACTAAGAAAATAGCTACAAGACCCAGCTTGTATCATAAGTACATATTTGTCACATTACATCTCATACATCATTGTCAGTCTTGTCACCAATCTGATCGCTATGTCATTGACCTCTGCTCATCTCTGTTATCAACTCTGTCAAGCACTTGTCATGTCAGTCATTTGGCTATCTCTGTTAAATCATCAATGTATCCACAGTCATGTCAAGTCTGCTCACACCCATCTACTTCACATACATCATGTCCATTTCAACGTTGTTATGATGTCACAATAAATCAGCTATTAAGTCAATCTGATCTGTCAAGTCACTTGTCACTGATATCAACCTGTTATTACTGTTCTTGGTTCTTCATGGTTCATGCATGTACATAAATTAAACCAAAAAATTTTGGATCGCCTAGCAGACTGTAAAAGCACTTTTCTGCTGTTAATTAGACTTACAAGTCTGCTGCTAATGTCTTCAGAGAGTTTGTACATGCCAAATTCTGACTTCTGTTCACATGCCAAGATTTTTCAAAAACAGCTTATAGAAGGGTCTGCTAACTACATTCAATTTATAAAAAACTCTTTTCAAAATACATATCATTCGCTATCACTGTCAAATCAAGCCATATCATTTTCCAGAGATAAAAACTTGTTGTTGCTGCCTGTAATTTCCACAAGCTGCCTCAGTCTTACTCCATTCGAATTTCAGTCCTCCATATGTTCAATAGAGAGTCCAACCAATCATTCAAGCTGCTGCCTCAGTGATGCGCGAGATTTAGAGAAAGATGACC
>transcript/1288
ATCCACAACTAGACGAGTGGAGTGGAGGGCCTCTTGAGATTATCCAGCCTAAATCTGCACTAGCTTAATGTTTGTAGTGCGTCCCATTTGTCCATCTTTCATTTATTCAGTTCCCAGCGGATTTATTGACTTGGTTTTCACCATACAGGCCATTTTTCTTGCTGGGTACCACAACCTCAATCCAATTTATTGAATTAGGTCGTTGTTGGCGAACTTTCTCTTCAATTAATCTTCAATCTTAGGCCATGTATTGAATTGGGTCTTTTTCTCCTATTCTATTGGATATTTCAGGAAGCCACCATCCCAACAACAAAATGATTCTCGTAGCATCTCCAATTAGGCTGTTGCATCATCATCCGTTCTGCAATTCAAGGATTTCAAGGTCCAACTTCTCTTCTTCTTTTTGTTCCATATGGGGTCCTATTGTTTCCATTGGTCTACAAACCCACGAGCTTTGTTACAGGAATCTGTTCAGGAAGAGCCTCAGGAATGTCGAAATCATGGTCTTATCCATTTTCAAAAGCAGAGGTTGCAGCAGTAGCAGGTGTGGAGGTGTGTTTCATGGCATCCAAATCAGGTGTGCTCAAGCTTCTTCAGAAGAGACCAAGGTATTATGTCTTCGAAATTTTTAGTGCTTCAGATTTGGGTTTGTTTATCAGGTCCACttttttttCCAGGTAATCATCCCGAACCCTTGGGCACTTCCCCTCAGATGGTACCCAAGATAAATTCTAGATTCTTAAGGATACAAGGCCAACTCAACAATATGACTCAAAAGTCGTTACAACAATATACTCATAATGATTTCAACATGCCACTTACGAGAATAGAACATGGGTGGAGAGGATAACACTTCATCCTACAACCAGTCAAGATAGACCCGACCCAATTGACATCATCAAGTCCACTTACATAGATACCTAAGTTTTAATTTAAGTAAATAGTGTTCTAATGAAATATATTGTTACGATTCCTTTATCCTAAATGATCAAGTAGTCTGCAAAATATAAAACCTCTAAAGACTGAAACTTTCAGTAAGGACCACATTGAGCTGTAGGCAAATTAAAATGATTTTGTAGGCAAGTTAAAATTATTTTCTTAGCTTCATATAGTATTCTGTTCAAGGTTTTGTTAATAATTATGGCATCGGGTATTAAACTTGTGAGTCTAGTATTCACTTGAGGCCACAAGCCAATATTATTGTATTTTTATTTTCAAGAAGAAAAAAGCTCGGTTGCTTGATATTCATTAAGGTATGAGTCAAAGACAACATACATAAACTTTGGTAAGTGCTGAGAAAAGAGTCATCTGCAAGCCCCAACTAGGGATAGGGTATTCTGTATTTCCTTGGGGCTGTATCTGTTTATGAATAAACTCATAGATGTTTGTGTTGCACCGCTTATTGAATGAATTTGTAATAAGGCTTTTATGTTGAATATTAAAATCTATGTCGACTGGTAAATAGACTGTTATCTTGAATGAATAGCCAAGGAATACCAAGTATAATCCCCGACTTTGGTCGAGTAATATGATAAAGTACTGCACAAGTAGAGATCCCCACATAACTGCAGAATGGCAGTTCTCAATAAGATATCTCGGTTGAGATTGCATCTGCGTTGCAAGTGCTGCCGATGGGGTCCTCCTCTGTCGGGCTGATATCTTGGGCTTTTGTTGCCGACTAAGGATCTAAACCTGGGTCGACGAGAAAGAAGGCCAACACATATGGAATTAATGAATATTGTAGCCGTGTTGAATATCTGAAATTCTCAGAGCGAGTGGAGACCTCTGAGAAATTTTAACACCCTCTAAGGTTGCGGATGCCTGACCCAAGCCCTAACAGGGCTGCTGCTGGCTAAGACAAGCCCTCTAGGGCTGCGGCTTCCTAATCCAAGCCCTAACTGGGCTGCTGCTAAATGAGAGAGGCCCTAACAGGGCTGCGACTGCCTTAACAATAGCTAAATCAGACCTCCATGTTGAAGGATAGAGATGAAGATGGTAGAATGCTAATGATGAAGATAAGCAACAACTGAATACCCCAAAAGGAAGTCTTGGACAAAGATAAAGATTGAATGATAATTTTCACTTGAGAGGATTCTTTATTTATATTTCACCATTGAGTAATCCAAGGAGTAACTTTCATAAGGAGTCAACAAATAATATAAAATAAATTAGTTAGGGCCCTTTTAATTTCATTGTGGGATTTTGACACTTTATTAGGGCTATATAAGCACGTTTTCTTAAGCAAGTCATCTTAGGCACTTACTTAGCCCTTCTCTTTGTCTCCATGGTCCACATGTGCCAATTCAAAGTACATCATCATATACAAGGAACTTAGATAATTAAAATATCATCTTCTAATTTTTCATGAAGGCTTAGACAAATCATCTTGGGCTAGACTCTAGCCCCTTTTGGTCTTCATGGTCCACATGTGCCCTAGAACCCTTAAGGTCTTTCAAGAGCTTCTGGCTTGAGTCCTCGTGACTCAACCATTAAGGACTGGATCCACTTTTCAATGCTCAACTTGTCTTCTCAATCTTCATAAGAAAGGTCTTCTCATGTTGATGTAGTCTCCTCTTGAAGGAGATCAATTGACATTAACATCCTAGTCCCTGACTAGGTCCTTGTTATGTAAatatatatatatttatataACTAACATCATAGTAATAAGATAACAATTAATATTAATATTAATTGTTAATAATGAACAATTATAAGTCAAGAGTCATGTTTTCTACGAAAATGTACAATGGGCTTATAAAAACCAATTAAATCTAAATTGTTAAACCACCTATTATCTTAACAATTATATTTTACTACTTATCCATTGATGGAGCCATTGTCTTATTTATGTTGGAAGTTCCCGTAGAAACAAATTTTATTTATTTCATTGGTATCAGAGCGGGGTTTTGGTCCAACTTTTGGCTAAAGATTCAGACCTTGCCTGGTTATTAAAATTTAACAATACTTTATTATTAATATTTTACACTTGGTGAAAATTGGTTTTTAACCATTATCCTAAGGTTTCCTAAAATTGTGGTTGTATAAACAAGTCAT
>transcript/2809
ACAGTTTATGAATTATTTGAATATTCTGTTCTTTGCTTTTAACTATTAGTTTCGTGCATGTTAGAAGCCATTAACTATTATTTGCTGTTCTTTGTTTCTTACAGTTTATGAATGATTTGAATTATAATCTATAGAGATTTCATTAACCTTTACTTGGGTGTACAGAAAATGGTGCTTAAGTCGGCTGTGGATGGCGAGGAGAGCAAGATAAGGGCTACTGAAGCTGTTGCAGGGTTTGGAGCATCAATCTTCACTACCATTGCAGTATATGGTTTCAAAACATTTTCTGCTAGTGACTAATTCAAATATGATGACAATATGATTgttaaagaaaaaaattataaagatttaattagtttttatttttatctatttttatGTTGAAAAAGATCCTAAACATTCCTGATCTTAACCAGGTAATATTTTAGTTTAACAAGATATGTTACAAACGTTTTGAAATTAAAATAGTGGAAATGATCTTAACCAGGTAATATTTTAGTTTAACAAGATATGTTACAAGCGTTTTGAAATTAAAATAGTGGAAATGATAAGGAGAGGAAATATTTCTACAGGGAAAAGAGAAGATCCTGTGTATCTTTAACAGaaaaaataaataaaaaattaaaaTACAGAGCAGAGCTGCTGAATATGGCAGGAACGTGGATCCCGCCATGGATGACaaaaaaaaTGGACTACCCCTTCTGAGAGTGGTCCTTCATGGCCTGGACTTGGTACTTCTCATCCATCCACTTTCATCATGTTAAATTCCTTCTCCATTGTATTTCTCTATAGGGTTATTCATTCATGGCTTGCACAGTTTTAGCATCCATCTTTTCCACTGGATTTCTCTATAACCCTATTTTAGTACATAGCTCTCTCGGCTTTTACATGGCAAATTTATTTTCCATTGTATTTCATTTTAGTAGATTTCAGTCCATAGCTCTGTAACCAAAGCCCAGCACTTCAACTTTTCCTTTTCTATTGTATTTCTCTATAATCTTATTTTAGTACACAGTTTTCTGAAAAGTCTCTATAACCCTATTTAATACATTGGTCTGTCAACTTCTACATGGCAAATTCCTTTTACATTGTATTTCATTTTATTAGATTTCAATCCATAGCTCTGTGACCAAAGTCCAACACTTGAACTTTTCCTTTTCTATTGTATTTCTCTATAATCTTATTTTAGTACACAGTTCTCTGAAAAGTCTCTATAACCCTATTTTAATACATAGCTCTGTCAATTTCTACATGGCAAATTTCTTTTACGTTGTCTTTCATTTTAGTAGATTTCAGTACATAGCTCTGTAACCAAAGTCCAGCACTTAACTTTTCCTTTTCTATTGTATTTCTCTATAATCTTATTTGATTAAACAGTTCTCTGAAAAGTCTCTATAACCCTATTTTAATACATAGCTCTGTCAACTTCTACATGGCAAATTCCTTTTACATTGTATTTCATTTTAGTAGATTTCAGTCCACTTTTCCTTTTCCTTTTCTATAGTAATTCTCTCACGAGTTCTCTATAATCTTATTTTAGTGCACAGTTCTCTCAAGTTTTTTGGGGTTTTACAGAGATTCATTTCCGAGATTTATTAAATCCCTTGAAATTTTGTAGCCTTTGTAGATTCATGTCAATATTGATTTATTAATTTATTAAGTCTAGACACAGATAAATATACTCGAGTCTTGACATCGataaaaaaaactcataaaggttaaaaaaaTTATCTTAGGATGATCTATAGAATACATTGGttttttttttttttAAAGATAAATCTTCTTTTTATTTAAATCTCTGTTCCATTTGATTCTCCAGAAACTATAAGAACACTTTCCTTTTCTAGATCCAATTTCCTTTTCTAGATTCAATAACAATATTAGATAGAAGCTACTGAAATCATTACTTTTCAAGATTTACTTTTCAAGATTTAATAATAATAGCTAGATAAAAGCTATAGGAAATAGATCAATAGATAAAACGAACAATAATCAGCTTAATAATTAGCTTGATGTGGGTTAGATCTCAAGCAGCTTAAAATCTAACAGACATGAGGCCTGTTACAACTAAATGACCTGCAACCAGCTAAGTATTACTGGCCTCCAACATTGGAATTTATATAAAATGAGTGTCTGAGCATGTGGCCCTTGGCAACAATTGCTCCAGGCACTCAGATGACGATGGTAGCTCTTAAATGCTTTGTGGttttttttgtactttgtttttttattttttcttttACAGTATTTAAGCTGACCAGCTTTGTGAATATTTCTCCATTTTAAATAGATATACATTCATTCATCTCTGATTACACCAATCAATTTTATAATAAtttttttttttAAAATTTTCTAACCAATTTGATTAAGTGATCTTTAAATGTTTATAAGAAATGCAAGTGGTTTTTAAAGGTGGATATATTTTCTAAATGTAATTTACTGCAACCCTACAACTGTCAGCAGAGCTCTTCTCTTGCTTTTCTCGTCCTCAGTCGCCGATTTCACCATCATTTTCTGCAAATCCAACGTAGCTTGGACCATCATCATCAATGACTTGGTCGGTTTCATAATTCATTACAGAATGATCTCCAGACCATTGATTCTGCTTCAAGAGAGAAGAGCCGCGTGCCTTGTATTTTGATTGAAGAAAAAAGCCTTCAAAAGTCGCCATGAGATTATAGCGATTCTGGTAGAAGCAAAACCGAATCAGATTGCCACTGGGAGGCGTCCATTTCTTTTATTCTCACTAAGAATGGTGTGATTAAGGGATTGAATGAATCCTATTCTGTATACGGAAAACCTACCCGGTCATAAAATTAGGTATTATCCAGTCTAAATGGAATATTTCAATGTATGGACGAGGCATTATGTAAATTAGATACCGATGTATAAATGTACAGTATTTCTTAATGGTTAGCTAGAATTAAGACGGCTATTTATGTTAGATCACTTTTTATTGATTTCCTTCAACAATGTGTGGTCAACGATCTTTACAGCACTCTATTTGTAAACTGTTCCAAGATTCTAAAAAAATAATGGTATGTTAACACG
>transcript/2801
ATAGGGTTTGATGTTTTATCAAAACTATTTTGAGCATGGAGGATCGAGACATGTTAATCTGTCATGGCCTCTACCAAGATGAAGATTTTCTCTTCCATAAATTACGGGTACAAATGACGGTTGAATGTTCATCTTCAGTTTTCAATCCTTCTGATCTTCGTTGGACGAACAAAACTACAAATTTTTGTTCAGAACTGTGCAGTCATTTAAGGGTTTTATTTTTCAATCGAGGATCTCTAAGATCATTGCCATCTAAGATGGGAGAGCTTAAAAATATAAGATCTTAATTGGATTCCACATGAAATCTCCCAACTTACTTCATTGATTACTCCTGGACCAACTGCGGAACCTAAAGCGCCTACAAGGGCTTCAAAAATCTGATGCAAAATTGGAACCAGGAATAAAATCAGGAATCAAAGAGGGTATAATGGGAAGTTGGTTGGAGATGAGACACTTATGACGGCATGCTGGGAACGTGGTTGGAGATGACGCACTTATGGTTGCATAGCATTCAATATTTACATTATATGATGGAGGATTTACAAAGTTTCGTCCAGACTCACATGGGGTAAGCCTTCCCAATTGTAAGTTTCAATAAATCCAAAGCTCCTGTAAGGGTTTCAAAATTCTGATGCAGAATTGGAACCCGGTATAAAGTCAGGAATTAAAATTAAAGGGGGCATAGTGGGGAAGTGGTTGGAGATGAAGCACTTATGAGGGCAGGACGAGAAAGTGGTTGGAAATGAGGCTCTTATGGTTACGCAGCATTTAAGATTTTCACTATGTGATGGAGGACCTTCTTCAAGGCACGAAGAAGCCACATTTGGAATGGCTCACATGGGTAAGTCTTTTCCATAGCAAGTTTCAACATCTTGAAAATGTTACTTCGTTATGAGCAAAGAACTCTAGAAACCTTGGATTTTCTTAAGTATTATGAAAGGGAGAGCTGCTTTTGGAGTCCTTGGGAAATCCCAAGTTTGTTTGAGTTGGGTTACGGAAATTCTAAAGGAAATTGGATTTCAAGAGGTTGGTTTTGAAAAACCCATCAATGTTACATAGTGTGATAGGTCACATTATCAACAAACAATGGGTTGTGGAATGAACAAATGTCACTCAAACTGCCTGTATCTTTTTCAAAATATTTCCTCTAACCAATTATTTCACTGTATTATTTGGAGAAATAGATTGGTGGGAAACAATAATGGGAAAGATACAGTGATTTTTTCTGTTAAGGAAAATATTGTAGAAAAGGTAACTGTAATGCTTATTTGTTAAACTTTTATCTATTTTCGTTATAAAGGTAATGGTGTTTAATGTATAAGATCTGCGATGTACATGACCTGTTTTATAACTTTTGGTTCACAATTTTTCTACAAGAAACCACAATGACATTACCATTAATGGAGACAAGGAAGGCGAGCCAGGGTTTTAGGAATGAAGATTTTAACATTGATCAAGCTTTATAGCAATGATTAACTCTTGAGGAAACCTTAGAATTTCTTAGCAGGACCTTCACAAGGGGTGTTTACATCTGTGATTCTAGTATTCTCTTTTTTGTTAAATGCTTCATTTATTACACAGAAAACAATATGTACAAATAATACAACATATCTACGAACTATGAGAATATACTCTTCTCTTAGCGCTACAATCTTTTGTGACACTGTGCTAGTATTAGTAAATTGCCCTCATGGGAGATGTATAACTCAAATTGTGAAAATTTGGTGAATGTCTTTGATCTTGGAATATAAACTGAATACCATTTTATGGGGATAGTGCATATGCTGTTTACTACAAAAGAGTGTGAATTTGCTTGATTGAAATGTTTAGCTTGGATGATATTATAGGCACATGTTTATAGAGAACAGGCCACAATGTGCTACTTTTGTGTTAAACATGGATTCTAGATCTGATATACTGTCACCTTTAAGAATTTGACATATGACCTGCCTGCCTGGTCTTTGAGCATACTTATTGATTGCACTAATGTGGCATTTAATGATGCAAAGGGTAGTTAGTTTTTCTTTAGAACATGAAGGTTGATTGAACTGGCATTGAATTGTTACTCATCTAGTAGTGTTCATAATCAGCATTGGTATATTTGCATGATCATCAGATTATTTCTGAAAAGTTCTCTTTTTGTCAGAGGTAATTTTGTTAGGCAATGAAAGGGATTATATTTGGGGTCTGAGTGTTTCGGTGTTAAGCCTTAAGCGTTAGAAAGGGTGCGATTGTCTCTTGGTAGACTAAACTAGGACACCTTGCAAGGGTTATCAAGAAACCACAAAAGTGGTGATGCTGAAAACCAGTAGATACCATGCTCCACAAAAATGGTGATGCTGAAAACCCAGTAGATACCATGGACTCAATCCCGTTAAATAATACTTACAGCAATCCCTATACACGCTCAATGGAATAAGGGTCCTTCTGTATCCGTTGGTTTGAAAAAAATATAAGATAGAAATTTCAATGAAAGGGTTCAAGTGGTAAGTTGTGGTCTTACCCAATAATCGGTTTGTATTGCTTGGAATAGATACTGCCCAATAATTGTACATGGTTCTCCTTAGATCTTAACATCTACAAAGCACTTGGTTATCATGGTGTTATAAATGCTCCATCTACTATCGTTGCAAAACGGAACAAGAATGAAACTATAGAGATTAATTTGACAACAAAGAAATCTAAAACGTTAAACGAGAAACCTGAGAGGCTAATAGGGATAGTCGGGCAGCATGAGTAGCTTCCCCTGAGCATATTAGCTTTCACCATCTCTTCTTGGGAACTTTGTGAAGTAGGGGAAGACTAACAGAAACACCATGCCAATTACAAATGCAAAAGATTAATAATTTACTTTCACTTTATTTCAGTGTTACATTGGTACGCTTCCTAAAGGGTAGGAAATGTGTTTCACGCCCCCCCACGTTTCAGAAACGTAGAAACTCCATTCGAAACATCCCCACGTTTTTGTTTGAAGGGAACTCAAGGAAATTCAGAAGGGAAACGTTTCCCTCCTAAAAACTGGTGTCCCCACGtttttttgacagttttttAC
>transcript/3742
AACTCCAGGCTGAGCTTATATGAAGCGAATGGAGACAAGTTATGCCTAAAGACGATTCTGAATCAGCTTTGTCCACAAGGGAGCTATAAGTAATGCAACTATGAATCTCATGGAGAGTTTGATCCTGGCTCAGGATGAACGCTGGCGGCATGCTTAACACATGCAAGTCGGACGGGAAGTGGTGTTTCCAGTGGCGGACGGGTGAGTAACGCGTAAGAACCTGCCCTTGGGAGGGGAACAACAGCTGGAAACGGCTGCTAATACCCCATAGGCTGAGGAGCAAAAGGAGGAATCCGCCCAAGGAGGGGCTCGCGTCTGATTAGTTAGTTGGTGAGGCAATGGCTTACCAAGGCGACGATCAGTAGCTGGTCCGAGAGGATGATCAGCCACACTGGGACTGAGACACGGCCCAGACTCCTACGGGAGGCAGCAGTGGGGAATTTTCCGCAATGGGCGAAAGCCTGACGGAGCAATGCCGCGTGAAGGCAGAAGGCCCACGGGTCGTGAACTTCTTTTCTCGGAGAAGAAGCAATGACGGTATCTGAGGAATAAGCATCGGCTAACTCTGTGCCAGCAGCCGCGGTAAGACAGAGGATGCAAGCGTTATCCGGAATGATTGGGCGTAAAGCGTCTGTAGGTGGCTTTTCAAGTCCGCCGTCAAATCCCAGGGCTCAACCCTGGACAGGCGGTGGAAACTACCAAGCTGGAGTACGGTAGGGGCAGAGGGAATTTCCGGTGGAGCGGTGAAATGCGTTGAGATCGGAAAGAACACCAACGGCGAAAGCACTCTGCTGGGCCGACACTGACACTGAGAGACGAAAGCTAGGGGAGCAAATGGGATTAGATACCCCAGTAGTCCTAGCCGTAAACGATGGATACTAAGTGCTGTGCGTATCGACCCGCGCAGTGCTGTAGCTAACGCGTTAAGTATCCCGCCTGGGGAGTACGTTCGCAAGAATGAAACTCAAAGGAATTGACGGGGGCCCGCACAAGCGGTGGAGCATGTGGTTCAATTCGATGCAAAGCGAAGAACCTTACCAGGGCTTGACATGCCGTGAATCCTCCCGAAAGAGAGGAGTGCCTTCGGGAACACGGACACAGGTGGTGCATGGCTGTCGTCAGCTCGTGCCGTAAGGTGTTGGGTTAAGTCCCGCAACGAGCGCAACCCTCGTGTTTAGTTGCCAGCATTGAGTTTGGAACCCTGAACAGACTGCCGGTGATAAGCCGGAGGAAGGTGAGGATGACGTCAAGTCATCATGCCCCTTACGCCCTGGGCGACACACGTGCTACAATGGCCGGGACAAAGGGTCGCGACCCCGCGAGGGCAAGCTAACCTCAAAAACCCGGCCTCAGTTCGGATTGCAGGCTGCAACTCGCCTGCATGAAGCCGGAATCGCTAGTAATCGCCGGTCAGCCATACGGCGGTGAATCCGTTCCCGGGCCTTGTACACACCGCCCGTCACACTATGGGAGCTGGCCATGCCCCAAGTCGTTACCTTAACCGCAAGGAGGGGGATGCCGAAGGCTGGGCTAGTGACTGGAGTGAAGTCGTAACAAGGTAGCCGTACTGGAAGGTGCGGCTGGATCACCTCCTTTTCAGGGAGAGCTAATGCTTTTTGGGCATCTTGGGTTGTTTGACACTGCATCCGAAAGGAAGCACATCTGAGCCAAGCTCGTTGATGGAAGTATTCTTTCGGTTCTCGACAGTGAAGTGAGACCATGAGCTTATCATCCCAGGTCGGAACAAGTTGATAGGATCCCATCTCCCATTTGCTTCCCCATGTTGCCACTCAGGTAGGGACATGGGGAGGCaaaaaaaaaGAGTAGGGTTTTCTGCTATTTTGGATATATTGAGGCCTCCATCCCCGGGAGGCCTGCACAAGGGGCTATTAGCTCATTTGCTATATTGGTTCTTCCAATATATTGGTGTTGGTGTAGGGGCAGGCCTCCATCCCCAGGAGGCCTGTAGATGGGCTATTAGCTCAGTGGTAGAGCGCGCCCCTGATAATCGCGTCGTTGTGCCTGGGCTGTGAAGGCTCTCAGTCACATGGATAGTTCAATGTGCTCATCAGCGCCTGACCCGGAGATGTGGATCATCCAAGGCACAGTAGCATGGCGTACTCTTCCTGTTTGTTCGAACCGGGGTTTGGAACTGAACTTATCCTCAGGAGGATAGATGGGGCGATTCAGGTGAGATCAAATGCAAATCCAACTTTCTATTCATTTGTGGATCTGGGCGATCCGGGGGGGCCAGTGGTTATCCACCATGGATCCTCTCTTCTCGAGAATCCATACATCCCTTATCAGTGTATGGATGGCTATCTCTCGGGGACAGGTTGAAGTTCAGCCTAGATGTGGAAAATGGAGCACCTAACAACGCATCTTCACAGACCAAGAACTACGGGATCACCCTTTTCATTCTAGGTAGGGTGACGGAGGGATCGTACCATTCGAGCCTTTTCATGCTTTTCCTGGAGGTCCGTAGGAAGCAGCAATCGATAGGATTTGATCATTATTCTCTAAGGGAATAACGTGAAATTAATTCTATCAATTTATTTTCCGTAGGACCCAGTAGAGTAGATTGGATCTAGTCATAAGAATAGAAGAATGCTTGGTGTAAATAAAAATAACTCCTTGGTCTTCGACCCCCCACTACGAACAGCCCTTGGATCAGTGCAATGGGATGTCTTTATCCATCTCCTAACGATGGGAGCAGAGCAGGTTCGAAAAAGGATCTTGGAGTGTCCCGGGGTTGGGCCAGGAGGGTCTTTCAACGCCTCCTTTTCTCATCAAAAGTGATTTCCACTTGCTCGCCGTTGGCGAAATAAAAAGAAAAGGAAGGGGAACAAACACACTTGGAGAGCGCAGTACAACGGAGAGCAAGTTGTATGCTGCGTTCGGGAAGGATGAATCGCTCCTGAAAAAGAATCTATTGATTCTCTTCCAATTAGTTGATTGGATAGTATTGCAGGTGCGAGGATTTACTTCACGGGCGAGGTCTCTGGTTCAAGTCCAGGATAGCCCAGCTGCACCGGGGAAAATCGTAGGAG
>transcript/3975
AAACATGGCCAGGGCTTCACTCCTGAGTCCCGACACCGTACACGGACCACGGTCACGCAGCAGCACGCTGCTTCACAGTTCACGTGGGCCGGAGGCTCGGAGCTGCTGCTCTTTGTAACTGTAATAAAACGGGCCGAGGCTTCGAAGTTTAGAGCTGGGCATATTTATTGGAGACATTTAATGCTCCATCGACCTCCACTGGATTTCTTCCAGCTAAGCCCTGCCTGCAATTGTAATTAATTTTCTCAGCGATTCTCTCTCGAAGTCTCGGGAGTTGGCACTCTATGTCTCTCTGGATAGTGCCATTGCCAATGTGCCATTTGCATTTGACATCGGCTATAACTTGCCTCTGCCCGTGGCCCGACCTCCATAAACCATTTCAATTTGGCAAATGGCATCACGAGAGTGTTTGACAGTTTGAGTAGGGTTCAAAACCCTGGAGCCTGGAGGCTGGGTTTTCGTTTTCTGAGGAGCCTAGAGGCCGTGTTAACCTGAAACTATGCCATCACTACAGTGCCTGAAACTTCGTCTCCGATTTATAGACATATTGTGAAAGTATCCAAAGACCTGGTTGCATTCATAAAGGCTGCCACGGATCATACTCTATCCAGCAAACCACTTTCAGTCCAATGGCTTCGAAAAACGGTGCTTCACTGGGCAAACTGCGAGGAGTTCTTGATGCGAGCCTTTCAAGTTCTTGATTTGGGAATTGTGGTAACCTCTTATCTCGGATGGCACAATCCAGAAACTTTTGCCATTTCTTTAAAAGTTTTGCTTTAGAATCTAGCACTTTATTATTAGATCCCCAATTTAATGAAATTAATCTGTTCCAACTTTCTAGCAGTTGCTTCTTCGCTTATCTTGTACTTAATGCGGTTGTTGTTCTATGCTGGCCATTGCCAGAGTTTGTGTTATTGTCTTAATGGTTTAAGAGGCAAATGCGCTGTTTAAAGTCTGTAGGTTATATTATAGGATGCCCCGAGAATGAttttttttAATTTATATTGAAAAAAACATATACATTGCTAAGTGCATTTTCAGCATTGCTGAGTATAAAGCCTCACTTCTCCGTCTTATCCTCGACAGTGGACTCAACTAAACAGTCTGAAAGGGAGTACATTAAACAGTCATCCTCAAAATTTATCTTTTAAAATTCTGCTGATTTTCAATACACAGTATGACTTTCTGGATGGGAGATTCCATTTCCAAATTCAGCCGTTACCAACAGGCACTCCTACTAAAAAGACAAAGCTTCTTTAGAAAGTCAATCTGCATGGTCATTTAATTCTCTATAGAGATGCTGGAATGAGACATGCTCGAACATTTTTCTTACCTTTTTGAATTTGTCTTTGAATGGCTGTAGCAGAAGGTTTTCCACCAGAATTTGAATACTGGAAATACCTCTCTCATAAGCTATTTTAACAATATACACAGAGCACATAAGTCTGACTTATTATTTGATCTCTGAACAAAAGTTAATTTGAATTCAATAAATTGTGTGTTTGCCATATATAAAACTCCTTTAGATCCACAGACGCCCAGAGATCCTTGGCATGCTCCATTAAAGTATAACCAGGATTTGCTTTTATCTTTTTCTGGGTGTACCAGAATTCTATGATTCTTTGCTTTCAGAGCCTTCCAAATTATGTAAATCCTACTCTATGGGTCCTTTATGGTTTACCTTTTCTTTGCATAGGTGTGTCCTGTTGTCCCTGAGACTTTTCTTTGGTGCATTGCCAGTCAAGGTACATTCTGCACCGATTTTCTTCAACAATTGAAGGGTTTTTCAAGGTACATTTTGCACCTATTTTCTTCAACAAATTGAAGGGTTTCTATTTCTGTCTGTAAGGGTTTCTATGCTGGATTGAAAGCAATTTGAATGGTTGTGAATCTTGCAGTTTTAATTATTGTTGAGGGTTTGGTTGTGACTCGAGAATAATTGTCGAGGGTTTGGTTGTGACTTCAATGTTTTTTATTGTGACTAGATTTTTTTCATGCAACCATGTTTAGGGTTTGTCTGTGAATCAAGGCTTATTATTTTAAATATATTGTTGTGTTATGGTTGAATGTTAGAGCCTCCAGCCATCAAATTTGACGATTTGTTTGCATATTTTTATGTGTTTGATAATTAAAATCTGTTATAGGTGTTTCCGTCTTGTAGGCTCTTTAGGTTTAGTATTTGGGGATCAATATTTAGCTTACTACAGGTTAATTGGTCAATTAATGCAGCTGCAGCAGGTATAATCTTCATTGGATTTCAAGCAGCATTTAGTCATCAACATTTAGCTTGCTGCAAGCCAATTGACCAATTAATTTAGCTACAACAAGTATGTTGAATCTCACACAACTTAAAATCTATAAAACACTATACCAACTTCAATTGCATTAATAATATTCACTATACCTACTACTGCATTAATTGGCTTACAACAAGCCAAAAATTTCCACTATAAAATTTTATTGAGATTAATTGGCTTACAACAAGCCAAAAATTTCCACGATAAAATTTTATTGACACAGTATTTCAAGTTTCCATTGCTGAAACTATTCAATGTCTTTTTGCCTGTCTTATTCAAAGCCAAACTATATTAGCAATGATTAGGAGCTACTAAATTGTCACAGAAAAACACTTTCCAATTACATCGTCATTTGAAGGAGCAAattttcttcctacttctttttctaaggttttttttctggcttgtgttgaattcttttGACTCTCACATTTATATATAATTTATAAATTTCAATCTGATAGAACGTGAATTTTGTCTAGTCAACAGACAGTGTGAAGAAGGCTGGAAGACACCAGCACCTCTCAAATTTTCACTTTACAGCCCCTTTTTCCATCTGGCAATTCCACTTCTAAGCTGAATGAGTGATTAGTATGTATTAATGTTACAAACAAGGGTACTGCCAAATTACCCTGTTTACATTTCACTATGTTTTAAAGTAATTTTAATCAAATAAAATAAAGAAATTGGTGAAAGTGTTTTTCATCAATGTCTTTATTTGTGGAGGTT
>transcript/2978
TAGCGACAGAGCTGAAGGAAGCCGAAGTTTGTCGAAGGAGGTTTGCGTAGTCTTAGTTGAATCTTCTTCTGCCTGTGATTTTCCTTGCTGAACACGTTCGACTAATCCGATGGATCTAGTTCCGATTTGAAGGACCTATGGAGGAAGTGAGATCTGATTTGCTTTCGGTCAAGTTTGCCTTCATAAATTAATCTAAAACTTTTGGCTGTATTTTAAATGCTCTGATCGTTTTAATGTTCCGAGCCTGCTGCCCCATGGTCACACATTTCATGATATTTCATTCTTCTTTAAATGTTATGATATTGGTATATATGGGATTCAGATAAGGATTATGGCCCTACTGTTGTGTTTCGAATCTGCTGTCCATGAATTTTAACAACTCTGAAATAaatttttttattgtttttaaagtcttttatttttattttcttggttaaattttttGTGTAGGGTGTTTGTCTTTTCGAAAGGTCCCAGTTTATTTTGAATATGCTCTCTATGAATTTTTAACGatttggtttttgggttgagttcttttattttaaatttttgtgtttgtgtttttttttCGAAGGTCCCAGCGGAGTTGCGGACTCTGTAATTCTGCAATTCTTACTTTTTATTAACCTTCGTAAAATGAGGTGTATAAGCCAGGCACAAATGTTGTGTGGGCGGCCTTTTTGCCACTCCACCTATGACAGTGCCTACATAAAAACCTATAAAATACAGATAAATCCATGTATGTCCATAAGAAACAGGTATAATCGCCAGAGTTCTCATAAACATGAAATAGACTCTTACTAATGCTTTTGTTTCCGCTCCTCAATATATTTCTTCAATACCTTTCCAGCCACGGATTGAAATGTTCACTGAAAATTTCTTGACGCCAAAATCTTTCACGCTGGAAGAACGAGTAGCATTGATAATCATTTTGAACTGTTAAAGGCTATACAAGTAGACCGGTGTTAAATGATTTACTTCGGGCATACTTTGAAATGGTCATCTGCTAGAGGAATTTGTAACATTCATTGTAAATTTATTTTGTTATTTCTGAATTTTAATGTGTTTTCAAGGGATATCAGAAAGCGTGATCTAGACATTTAGGGTTATTCAATGTGAAGTCATTCTTTTATTGCTAGCAAATTGTAAGGCATTTAAGCTTTTTGAATGGGAAATTATTATGCTAGCAAATTCTAAGTTATTTAAGCTTTTTCAATGTGAAATTATTCTCTTATTGCTAGCAAAATATTGGGCATTTAGGGTTATTCAATGTGAGATCATTCTCTATTCAAATTTAAATTGTCATTAGCCAGCAAATGATAGGGCAGGGGTTAAATTTGACGGGCACCCTTACCCGTCAAGCAATTTTTATGTGACGGGTTTCTTTTGAAACTACCCTTCCTATGACGTTTAATATTTATGTTTACCCGTCAAAAAAATGACGTTCATTATTTATTTTTACCCGTCAAAAAATAAGTGTTGGGCTCCGGATTTATAACATTTTCTTGCTGGGTCTTGAAGATATTGTTTACTTTCCTGAAGTCTTTTGTTAAACAAATGGCATTCCTTCTGTGCTATTTGTATTCTGTTACTTCCTCATATACAGAAATCATGAAGTGCTTCCAAAGCCACAAAAGAGTGAAGAATTCTACCATTGTTTCTGGGGGTGGTGAAATTGATATGGAAATTAACAACACTTCTGGCTGGGCGCAAAGGACCTTTTGGTTCTCAAATAAAACTATAGAGTATTCACATATGCTCAGCGTATGGTCTCTCTCTTATTTTTTCTCCTGGTTATGGTACCAGTTCCCTGTTGGGCAGGAATGACATTGGAGGTAGTGCATATTCTTCCCTGTATGGTAGCCGGAGATCAAGTGATGGATATTTGTTGGGCCGTGGCTCAAGAGCATATTACTGGAACATGAGTTTTATAAGAAGAGGCACTAGCCGGCTTAGGCTGGAGTAGATCTACGCCTCTGGATCTATTATTTGGGTGTCCAATGATCGGGCTGCGGGCACAAGGAGATTATCTGCCTTTCGACATGGAGCTTCATTTATCTGCCCGTGAATGGCACCTTTGCCAAAAGATGAACTTTACATCTCATGACTATAGCAGATATCTCAAGGGTGTGATAGCAATGCAGTATTTGATCGAACATGTCTGATTTATGATATTAAGGATAGCACTATTGGTAGTGAGGGCGATCTAGACAAGACTCAACAAATGATTTTTGTTATAAGCTTGGATTTCTGCGTTAGACCATGAAAGTATTTTGTTGATGTATTCCTTTATTCTTCTAGACGAATTGAGAACCAACGTGAACTTTTAAAATTTGGGTTTGATGCTTCTTGTATAGCCCAGGGGATTCCTTCTGTCAAAATACTCGGAGGAAAAGCAAGGTTCTGAACTACTTCAGAATGGCGAACACTGTGCTGAAAGCAATTTTCCTTGACACATCGATTCTCAATAGCTGGCGCCATGTATTTACTGCCACAAGTGAATGAGTTGACTCACTTATCTCTACTCTTCTATGAATTGGTCAAGATATCTTTAACGCAAATGGTGGATAGCTCCCTTATGTTAATCCATCTTCTCAGCTCCACGTTTTGATCTTTTACATTCTGAAAATTAATGTATTGCCTTATCTCATGACACGAAGTGTCATGAGATTAAGGCGTTCCTAAAGATTAGTCACATAATTATGTTATGTATTTATACATGTAACAATATCACAAAGGGCGTAGAGGCATTCGGTTACCCATATAATCGATATTTAACCTATCAAGAGGCGCATGGTAAGGGGACCGAAACCGTTTTGTAACCACTTGCCTATCTAGGGCGCAAAGCCATGCATTGTAACTGAGCTGAAACGTTATATAAAGAGCTGCTATGCTCGAGAGATGTAATAGAGATAGACAGAGCATAGATTAGATAGAAGAATGGAATATAGATAGAATTTCCAGTGCTTATATTGTTTTCTTTCTCAATAAAGTAATTAGAGTTGTTTATGGACT
>transcript/2990
GCCCACTTCCTTTCAGGCCTCCACAACAATCAGTGTTTGAAATTAAGGCAGGAGGAAGTGGGGACTTTTGCAGAGCTCTGCTTATACACAATTTTATGCTTTGCAGAGCTTTGAAATTGGGGTTTTTCAGCGCTTTTGGATATTTCCATCAAGTTTGGTGGAGCCGTCAGATCTAGGTTGTCAAAACTCAGCAAGAAAAGATTTGGGTCTGTGCGATCTGTGTATGAAGATAACCCAAGAAACCCATCTGAGGTTTCTTCGCCATTAGAGCTCTGATAGCTTTTTCTCTTTTTCAGAAATTCCAGCAGCAATCCGTGTTGAACAGGGCCAGTATTAATACCAGTGCAAAGAATCCTGTGCAGGTACCCACTAGGTTTATTTTTATTTTACAAATACTGTTTTAGTATGAAGATTCTATCAAAAGAATAATTATATTTCTCTAGATAAACCAGACCTTGAACTTGACGAGTTGTCATGCCCGGATCTCTATTATATTCATACTTTGTACTGAATTTCTCATCTGGCTGAGTCAAAAAAATAATTTCAGGTCTTTAAACTTACGCTGGATTTTGGCCCAAGAAGACTTTATTGTTTGATATTCAAGTTATATACCTGTTCCTGTAGAGCAGTTGTGGACAAGATAATATCTAACTAACTTTGGTGGGTCTTCACACAGATTTGAATTGGGATTTGAAGACAACAACGAAATGAAGGAAATGGGCAGGCTCAGGGCTGCATTCATGAGAGAAAAATCTGAGGAGGAAGTTGTCATCTGCCCGAAGCCGCGAAGGCTTGGCTTGGTGAATCACCCACCCCCAGAACTTGCAAAACCCTTGAGATGGCAACGCAGGTGAGTTTTAGCTTGCGTCTCATTATTCTGTTTGGGAGCAGGTTTCTTGATCACCAGTCTTAACCCAAGCAATTTTTTCCCCTTATCTACACAAGTCTTTACACATGCCACTTAATCAACCCTTTTCTTCAATGTTGCATATGCTTCTCCTGCCATGATTGGTTTATTTTATTATTCTTCCGACTCTTTCAGGTTGATCTCCTTTGCATTTCTTTTTTCGGTCTATGCTGTGAAAATCTGAAACTAGCATACATCCATCTAGAGGGATATAAAATGCTTCAGGTGCAAGCTTCAAACATTTTGCACCCCTCATCCATCTAGAGGGATATAAAATACTTCAGGTGCAAGCTTCAAACATTTTGCACCCCTCAGTCAATACTGTTTACTATTTTAGTCTTGTGCCTTGCCTTTCTTCTTTGATCCCTCTTGAAGTGCAATAGATCGATCTAAAATCCTGGATATATATATAAAACACCTAGAGGGGACATAAAAGACTCCAGATTGCCTTTCTTCTTTGATCACTCATAGAGGTTTGCATCTTGCCTTTCTTGTGGATCCCTCTTTAAGTGCAATAGATCCAAGTTTATGGATCTATTGTTTTTTTATCTGTAATGGTTGTTTAAATCTGGTAAGTTATATATACCTCAGCCTTTTTGTTGTTTAAAGACACTAATATATTATTTTGTTGTAATCATTGCAAGGTATATACCTTGCCTGATTTTGGTCTCTCTTAGATCAAAGTCTAAGAAGGATATGTGCCAATCGTTTAAAATTTTTATTAGATCAAAGTCTAGGATGGATCTCTTGCAGGATATTTATAATTGTTAATTAAACCTTTTAATAATACAATCAATAATATCTCAAAGCTTTAATTTTATTTTTAAATAAAATGTAATTaaaaaaaaGGGTCGTTTCTTTTCATTTGATTTAATGGCGTTATACGCACACTGGGCTTGGGCTGTCGAGCACCTTGGCTTCTCTCACTGCAAAGTTGAAATGTGTTACATTTCAAGGATTGTTTTGAGCCTTTTCTTTGCACTTAAAGGGTTGCTTTGGGTGTTTTTTCTTTCCATATTTGTGTTGTTTCCTTTGTGGATCGCAAACGATATTGATCTTATCACAACTGTTGTATTAGATCTAAGTTAATGTTGCACAGACAGATAGATAGATGCTTCTGTTTACCTTTTTTATTACCCCCCACCAGACACACATTCTTTGTGTTTTATTATACGTGCTTTCACTGATTTTTGATTATACATTGCATGAACAGTCATACTCCAGAGCACAATGAACTAGGCGCAGGACTTGAGATTTTGGACATATTTCTTAGCAAGGTATGTAGTTTGGTGCATTCATAATGCTGTATGAAATCAACTGTGTCACCGTTATGTTTGCTCCAGATTGTTTGTGAAAGATGTCATTCGACTGAAAATCTGGTGTTTCCTGCAGAGTGGCTGTAGTGACTCGTCAAACATGGGATGTTCGCCGCCATATTTTAGTGGGTCTCCTCCAAGTCGGGTTGACAATCCTCTTGTTCATGATGTGCAGTTCATTCATCAGAGAGTGCCAAGCTCACCCTCTGCTATTTCAAAGCCAAAGTCATGTGTTAGGCAATCATTAGGATCTAGTCCTGCTATTCGGATTGAGGGTTTTGATTGCTTGGACAGGGATACAAGATGCAGTATTCCGGCAATGGCCTAATCACCCATTACCTCAACCTGCTGATCTTTGAACCGATTAGTGACTAATCTGCGGAGCAATCCAGCGGGAGAACGAAAAAGATATGAGAATTTATAAAATCTTTGTACATCACTGTATTCATATGAGGGCCTTTTTACAATGCGGTAGGGTTGTTTGGAGAATGAAAACCTGATTAAAATGTAGGTGTCAAGCTTTTAGTAAAATGAGGCTCGGAAAGCAAGTATGCCCTCCACTTTGAGACTCGTTCTTTGTCTGAGGCTATAGCATCTGAAGCCAAAGCCTTTTTATCTTTGGTTTAGATTTTGTCACTTCAGTATGCTAATGTTGCTGTCATTACTTGCACAGAAAAGAGTTGTGAACCAAGTCTTAGCAGCTAATTCTGCAGCTGAAGAGTTGTATATATCTCTTTATATATAAATAATACATAAACTGAAGTCCTAAATAAAATTTATTTTATTT
>transcript/3235
AGGTCGACCTAAGAAGGTTTCCCTGGAACTCTGTAAATGTGCAGGTGCAAGAGCGACTTTTTATCATCCATACAAGTGCGCAGCCTAACATTACTATGAAGTAACACAGACACATTTTAATTGTAGATTGATGATGAGATAGCCATGGAATAAAGTATTTGTTATTAATAAAGATTCATCATTCAAGGATCTGTCATGGATAGGATATTTTGGTCTGAATTGTTTTTCGATGGCGTGCGGGTGACGATCCTCTTCCTTGGGCTGGATAGACAAAGGCTCTGCCTCTCCATTCGAAACAGTGCCTGCAGCTTCCAGAAAGCCGGTAGAGGATGCCAAGAAGAAGCTTAAGTGTAAAAATCCTGTCTCAGCAATATGCCCTTCTTGGATATTGCTCTGTCCCCGATTTGCAAAACAAAATAAGTGAACCGAGAGCCATATTGATGTAACTAGAAAGCAGCTACAAACCCTAAACAGTAGTGATTGGAGTTTCTCCGCTCGGGGTAAATATAAGAGAAATCAGACAGAGGAAAGGCAGAGGCCTGAAAGATGCCAAGAGACAGCACCGGACAGAGGATGTACATTGTAAGCCCCTGCCGCCAACAGAAGGGTGTATTTCTCTGTAACCAAACTCTCTAAATTAGTATTCTTTCCATTAATTTAGTCCTGTTTTTTTAACCCAGAAATGGTTTGCTCCAATTATAATCCTGTACTTAATTTATGATGTGTATTCATTTATTTTGCTGTTATATGTTTACTGTTCATACAAAGTGTTTTCGGTCTGACCCAGAGTTGTTTGCAAAGATACTGTAGGTGTAGCAGCTTTTAATGTATCAGATAATGCCACAGTATTTTTCCACGAAATCACACCGTTTTGCACACAGTTAATCTGTTTAATGCATATGGAAATGTCATTCAGTTTGGGCAATGTCTTGATTTCTAAAATCTGTTAAAACTATTTCAGCAAATTTTCTTCGTCACTAGTTAAGATCAGATAGTTAAAACAGAACAGATCAGATATGTTCATTGAttttttttAAACAATGGGAATAGGACATATCTTTTTTAAACCATGGGAACAGCAACTTTTAGCAACCTCCCAAGAATATCTTCAACAGCCCGCAAGTCAGATATACCAATAACTTGTGACTTAGCAAAGACCAAATATATGCCCACTTATCTTACCAAAGAGAAACTTATTGTTTAAAAAGCAAGTCTGTCATAACCCCAGAGTATGCACCCTCCCCATGCCTGGATTTTTATTTTCAATCCCTAGTCGTCATGCTGCACCACCTGACTTTGGGCACGGAAGATTTGCCGCCTATATCTACTTGCCAGTGGTCTATTCCTCTTTACCTAGAGCATGGCCATACCTTCACTCTAGGCTAAAACTGTTAGACCTGCAATTAATTACCCTAGTCTGCCCAACAGTGCTGCATACGACCAACTGTGGACTAAAACAAGCCAAGCCAATATTCTTACATCATTACATGTGCATCCTAACACTTAACTAAATTCTTATCCATAAAGGAAATCAACTATACATAATAAAATAACAGAACAGAAGAGTTTGCCAACACTCAATCAAGGTGTCATAAGGTATTTATTATTGAAGTGTGTACTTATTATTGAAGTGTGCAATATGTTACAATGGGAGAATACAAATGAGGGTTCAGCAATACAGTGTCAGCATCTTTTTACTATGTTGTCAGGGTATCGTATTTGGGGTAAGGTATATGTATCTGTACCAGGTATTTGGGTACTTGTAGGGTACGTTTCTTGTCATACTTCATATTGGCTCCATGTACTAGAGACTTCGTTACAAAAAAAGGGTATTTATAGGCGACCTCTAGGGAGATAACACATGTTCTTAACCATTAGGTCCACTCAAGTGTGTTGCCGCCTTTCATACACTTGGGTCATGTGGCAGAAATCTTCAAGCCACTCGGTGTGTCCTTGGGGGCAAGTCTCGAGTCAAGGCTGTCACCTTGTTCTTGACTCCTCCGTTTAGGCTCAACTCCTAACGAAGCCAAGGGGGGTAGACCCTTCTAAGTTACTAAGGCTAATTACTTAGTATGGTGATGTTAAACTGAATGAATTACTTAGGAGTTTGAAATTTAACCATAAACAACCATAGATGACAAGATACAAAATGAGCGCACGAAAGCACAATGCTGAGACACAATATATATATATAGCAAGAAAATAACCAATGCCTTAAAATGGAGTCAAAAGAAAATCAATGTATTTGCATGTGCTTGGAGTGAATGTTTTGCAATTGCCTCTTGGTATGTTTTAAGTTAATGTGAAATATGAGTTGATTAAAATTAGGCGAAGGGGTGGACTCCAGATATACCCGAGAGTACTTCGAGTATGTCCAAAACTAAACCTTCACGGCTACCTGCAAGGAATATATGGGCTGAATGGAATCTCTGGAGCTATTGTTCATAACGCACCCGTTAGGGTGTGACAGAGATCGGCGCCCCGAGGTCACTTTTCAGGAGTTCCCGCTTCTTTTGGGTATTTTGCCACCGTAATGGTTTGATCTAGATGTTGGATTTTCACCTAATGGTTTGTCAATTTGGGAGAGTGAATCATAATTATACTAGTCACTCAAGTGCTTTTGATACAGCTTGACTGATCGGACGAACCGCAGCCAAGTGCAGAACATGCACACCGGAGTCTTGTCAATTTTAGTAAATTTTGAGATGGATGTTCTTGTTAAAAAGAAAACCCTCCAGAAACCTCTTTCGATCCAAATGGATCTCAATCGGGGAATCAAGGAGGGGTTAATTTTATTAAAGCTGAAGAAACAGTTGATGAAAAGAAAACCAAGATACACAATGCTAGTTCTCTAATTAGTCGTACCACGCATCTCTTTCCCCTTTCGGGTCAATCGAGAAGTCGTGGGGTAAGTATTAAATTACTTTGAAACCTTGGATATGGAATATGGAATTGATAATAAATCAAAGTATACTACCCTGCAGATTAGAACTACGCTAGATTGC
>transcript/4092
ACAATCCTGAGTCTTTCTCCAACCATCCCTTTATAGGGATGGCAGGGGAAATTGCGATGGAGGTTGATCCTACTCGTCTCAAGCGCGAGAGAGAGAAGGGTAGGGGAAATTGCGATGGAGCTTGATCCTACTCGTCTCAAGCGCGAGAGAGAAGGGTTGGAAACTCTAGTTTGTCCATCGCTCCCTCTGTTTCGCTTATCGGCCATCGAGTTTGCCCACGAAGATATGGCCCGCCATTCCTTATTCTTCTTTGTTAGCAGAACTAGATTCGCATTCCTTGGCTTATTTGGAGTATAGATCTGAAGAGGCGATGTGACAAACTTGCAAGCCCGCCTGCAACGTTGGCTATCATTCTAGGAAGTGTTATTTGAATTTTTAGTCCCTTTTATTTTATTTAGATGGTTTATTTGTCGTTTACTGGCAGGGAGTATAAAAGCTCATCTATTACAGAAATAAAGAAGGGAGAAGTCATACAGGGGTGTTTGTGGTTACCTATCTGTTGCGGCAGTTTCATTGTGGTTACCTATCTGTTGCGGCAGTTTCATTTAGTGGCCCTTCTATAATCTTCAGCCAAATAGATTAGTGGAAGCCTTACCTTCATCTGATTTGCTTTTTCTCAAGTTGTTATCAGGTGTAAGGGATTTGGATTATGTTTTATAATTATATAAGCTTGTCTTTTTAATCGCGATTACAGGACAGGACTGGACGGCGCCTCCTTAAGCTTGAAAGAGGGGATTTGACAAGCTTGCAAGCCCCCCACACCAAAGTGGCTATTATCCTAGGAAGTATTATTTGAATCATGTAGCTCGTCAATATCGGTTTATATTATTTTTATTTGGGTGGTTATACTTGTCCTATATTGGCAGGGATTATGAGAGTCGATCCAATGCAGAAATCATACAGGTGTAAAGATGCATATCTGTTTGAGTCTTTGGGCTGTCCAGAATCTTTAGCCATATCGGCCGTCCACAACCTGCAACAGACTAGCATTCTTTTGAAGCTTTGCTTTGGAAGCAATATTTTTCAAGGGGAGTAATTTTCGGTTCCAAAACATCATTCAAGTGATTTGTAGTTGAGCTTTTTGTAAGTTTTTTAAAGTCACAGACACTACCCTTTTGCTCTTGTACACAGTTCAAGATTCTATGATTTTTCTGTAAACTTAGGAACAACAGGACGAAGAAGGGGACAATATCTATACATATGTTTCAATCTTGTAGTATTTTTATTGGAAGCTAATGCTTTGCATATAGTCTGTCCTAGGCTTGAGTAATGGGTTACAACAGCTACTGGAAACATAGTCTTTGGAATTAGGGTATGACATCTATTCTTTATCTCCAGATAAGTTGAAGATATATTAAGTCGAGCATTGTCGACAGGTTATATGAATGCTAATGTTGAGAGGAAACTGGAATTTAAGTTTTATGTAACATAGTCAACAGGGTCAGAATCGTAGGGTTATAAAAAAGGGTATGCTGTCGAGTCAAGTAGTACCGTTTTGTAGCAGCAAAGCACATAATCAACTGGAAAATAGGTTTTTGATCTGCCATATGCCATTTAATGGTCCATAAAGGTCTCACGGATCTATCAGTACTTGGAAGTTGGGAGCCTTTTGGATTTTCTTCTTGTTATTTAATTGCTTCATGACCGTCATCAGATGGTACACCCAGCTCTCAAATTCCTGTACCGGTATATTGTGGTTTACAATAGGCTTCCAACAGAAGATACTGTGTATGGGTATATGTTGGTACTTTGTGAAGTAGAGGTATGTGTATTGTACATTTTGATCACATTTGTACTATCATAGCATTTGTTAGATTTCCAATTCCCTATATAAATCCTTTGCTTCTAGCACGCCTTAATTGTTGAGGTAGGCATGTTTATTTTGGGTTGTATTTGTGAAAGTCCAAATTTACAACAAAGGTTGCAGCATCAGATGAGTTGCCAATGAAATTGCAAACTATTTAACATTAATTGAGTAGGAGGCGAGGTTGTCACATTGGCCATTGTTTACAATTTCTTTGGACAGATGTCAAAGTGGTCCTATTTATGATTTTTTGAAACTTAAGGGTGGCCCCTGGTCACCTCTGGGCCCTGGCTTCAGCTTTTGCATTGATCGCGGTCTTCAAATCTTTGTACATGGTTTTCAATCCTTCAGAACGGCTCTTATTTAGCTGCATGGCAATATGTGCCCTGTTTTGATATTTCTTCAATGGAGCGTGTCTCTTTCTGGTTTTCCAGCAGGCGAGCGTGAGAAGACGGTGGGATAGGTGCATTAATATCAGATTGCAGAGTACTTCGATAAGGAAAATTAGAATGAATACAACTTCTTAACAAAGGCTTACTTTGTTAGTATATATATCAAAAAGTCTTCCTCACCCTGATGCAATAAATTAATTGAGTTGGCATTTAGTTTTACGTCTGGCTTCCTCTTGTGGTATGGTCTTTAGAAATGGACTGAGTGGCTTTTCTGAATATTTCTTGCTCACCGGTGCTGCAATGAATTGGCATTTACTTTTACCTTGGGCTTCCTCTTGTGACGTTGTCTTTGGACATGGACTTTAATACTTCAGAGTAGCATTTCTGAATATTCTTGAGGCGAGCGTGAGAAGATTATACCAGAGGTGCATTACTATCAGATTTCTGAGCATTACGATGAGGAAAAAATAACATGAACACTGCAGGACTACTTCTAAGTTCTTTCTTCTACTTGTTACCAAAATTACTGTGTTAGTAGATATATCAATTTGTCGTCTTCACCCTGCTGCATTGAATTGAATGAGTTGCCATTTTTTTGTACCTCTGGCTTCTTGTGGCGTGGAATATGGTCTTCAATTTCTCTGGACATGGTCTTCGAAACTTCAGAGTGGTTTTTCTGGTCTTCCTTCGGGTGAGAGAGGAGAGATACCAACGGTGCATTAAAGCTTATATGTGTATAGATTTATCAAAATGTCTTCCTCGGCCTAGCTGCAATGAAATGGATGAATTGCCAATGCTTTTGCCTTTCC
>transcript/3059
GAACAAAAACCCTAAAGCTAGCATGGCATTGGAAGGCAACGGGATAAGGCTGCAAACGGAGGGGATAATGCTATGCCCGGATGGGTGACCGATACTCTGATACCATTCAAGAGTAACGAATGGCATTGGAAGGCAAGGGGATAACGCTGCAAACGGAGGAGATAATGCTATGCCTGGATGGGTGACTGATACTCTGATACCCTGGTGTGGTTTGACTTGGATGAATGGGTGATACCCCGATACCCTGGTGTATTTGACTTGGATGAATGGGTGATGCCCTGCTCTGCTCTTCAATGTATGCAAGCTCTTTTAATGTCGATTCCCTTCCCATAATGGTTGAAAGAAAGCTGAAATGAATGGGATGGTGGAAGGAAAAAACAGAAAAGACCGCTGAAATGAATGGAATTGTTAACCTAAAAGGATTAAGATTTGCTTGTGAGAGCCGAAATTAGCAGAAAGAAAGCTGGACATCGAATTGCTGAAATTAAAGGACTCTGTCGAGGAAACGTACCATGAATCAAAAGCCCACGGTTCTGGAGAGAGACTGGATCATTCTTTCCAAATAGAACTTGCTATGCATAAAAGAATCGAACCAAACCCTGGAACAATTTTGACAAAATGGAATGAAGATCATGCATGAGATTTGAATTTAACGGACATAGATTAAGAAGTATTGAACAAAAAAGCTCCAGCATCTGTGAGAGCAAAGGGCAAAGGAGGTATTAATAAAATATACCTGGAATTAAGAGAATCCATTGTTGAGAGAGCAATGATCGTTCGCCCTTCCTTTGATTTGTTTGCTGCAGAAGTGAATGATCCAAATGCAGCTGCATCCTCCTCTATGACATGCACACAGGGCATGACCGACCTTAAAGCATGGGCACAGACACAAGAGCACACACACCGAATGAGACCAGAGACACGGAAGGTGGAGACAGTAAACGCGAAATTTATGTAGGACTTGATAATATATATATTTCAACGGATGCATTGGCCGCCCTCTCTGTTCAATAGCAGTTTAACAGATAAATCCCCAAAATATGGCACCAAAAAAGCTGGCTCTCAGTCTCATACGGCATGGACAATAACTTGGACAAAGTCTCACGGGAGATCCACTTTTTCGGCCTCTTTCCACGTCTCTCTTCAATCTCAAGCTTTTAGTCTGCTGTTCAGAGTGGCTTTCACCTCTGTAGCCTCAGAGAATGTTTTTCCTGTCGGTCGGTTGGCAATTTAAGCACTGTGAAATTTGCAAATATGGATATTTGGAATCAATTGGAAGGCCTTGTTTATCAAACTGCAAATGCTGATACATACAATCTTATTAAAACAGAGTTCGGCAATCTCGGGCATCTCACATGGCTACATTCCTCTGTCCTTCTTGGGGTAATGAATTTTGATGGTGATCAGGCGTGTGAGCATTAGAGAAATCTTGGTGGTAGCCATTGCTGCAAATCCTATGAAAAAATGTGCAGCGTTCACGCTGGGGAATGGTGAAAGATTCGCATGCTTTAAGCATTTCCCTATTGCGAAGGGTAAGCTTTGGAATATCAAATGCACTCAGACGCAATATTGTTAGTGCAACTTAGTGAAGGCATAAACTTGAATCCTCTGTCAAGGAAAGCCTTGGATTTTTTGTTTGGCTGGCATATGAAGTTCATAAAAGGAGAAACACAGGTTGGTTAGGTAAAATAAGAGGTTGGTTATGAAGGATGAGTGAAACTGGAAAATCACTAAATAAGGACCTGGGATTTACGTCTGGAAACCCTAGAAGGTTGACATTAACTTCATAGGCAAGTTTTGAGGTCCTCACAAGCTTGTGATGTCCAACTGTGCAATTGCAATACTGGTAAGATGAGCTGTTTGTGCTAGGCTTTTGATTCATTCGTGACTCGTGTAGGGCACAGGTTATTTTCACAAATAATTTCGGTTGTGGTTAAATGGAAATCTATTCACATGAAACATTCTGTAAATTATTAAGTGGCGATAAAGAATTGTCTACTCTGGTGTGGGTACGCATGCACAAGCTAATTTCAGGAGCAGTTAAATATAAACCTATCATCACCTCAACATTTGTCCCGTGCTTCTATCCTTTCCCACACCCTTTCCTGTCTCCATATATCTCCTTTCCTGCTTATTTCCTTGGCCTTCTTGCTATTTTAGACCCTTCCCAAGAGTTTGTTGGGTAAAGTAGTGTACGGCATATTGAGACAGGTATTTCTGTTCATTAACCTATTTCCTAGGGTCAACCCTATATTCGACAACCTATTTCTGGTCTATAATTTTTTGCAACAGCTTTGCTAATGGGTTCCCTGGTTTTAATAATTCAAAAACTGGGCATATCTGTTTGAGTTGCTTAATGACAATAGCTATGTAATTCTGTCGTCTGCAGTATTCACTTCCTCAACCTAAAGGTGGAAGGGACGCAGTGACCAAAAATCCATTTTGTAGTGACAAACTTCTGTACCCCAAAACCAAAAAATCAGTTTCAAATAGAGTAAGTTCTCATTGGTATGATGCAATCAGATTCAGCACTAGGAAGGCAGTTCCGTCATAAACTCATTTCCAACGTTTTGTTGAGCAGGATATAAACACGCTGAGCATTGAAGAGATTGGTTTCGGGGTCCAGGAGAGAAGAGTTCCACTTCAGGCTCCAGTACGAGAAGATGTAGCCGTAGCTATTTTCAGTGGAAAAAGAAATCCGAGTGACAATCATTTCTCTCGTAGTTTCTGCCAGAAGAAAAGTACAATTGTGTCATTTATGTTTCCTTTATAAATTTTTCCGTATACTGGCTTTGAAATTCAAAACCAATAAGGGTCTCTTGTTAGTTTTTGTTTAAAATTGCGAGAGATGGAATAAGGCCAAAGCCATTTTCGTAGTCATATGAGTTTTTGTTTATTTGTATAGGCCATGATGCTCAAGTTGACCTCACGTGGAGCTATGTTGTTGAGTTTTCTTGGTTTTATAATGAGAAGGGAGACGAGGAGCTATGTTGCTGAGTTT
>transcript/4188
AATGCATCGGATGGATGCCCAGGCATTGAGAGGGAAGGACGCTTCCAAAGGCGAAAGGCCATGGGGATAGACGACCTATAGTGATCCATGGATCTCCGATCGGGAAACCGTATCCAGGCTACGCGGCTAGCGCTCCTTGGACTTGAAAGACGACGCGAACTGAAACATCTAAGTAGCTCCAGTATGGGAAATCAACCGAGACTCCGTTAGTAGCGGCGAGCGAAAGCGGATTGGGCAAATACTAAAAGCGGAGGTTTTCGTTTCAATCTTGGTATCAGAAAGCCTTCTCCGCGCGATTCATTGAAGTGAATTGGATGATGGAAGAACCAGGCATGCCGGTGCCCTTTGATTTAGGTGACTAGGTAGGCATTCTAGTGAATGAAAAGGTTGGAAGATCTGGCCAAAGAAGGTGATAGCCCTGTATATAGCCTCATGGTTCGATTATTGAAGTCAAACGCAGCGTGTTGAAATTAGGATCGCTTCGTAGCGAGAAAGGGGGACCACTCTCTAAGCCCAAGTATTCCTCAATGACCGATAGCGTACAAGTACCGTGAGGGAAAGGTGAAAAGAACCCTAGGAAAGGGAGTGCAATAGAAAAGAAATCCGGTGCAAACAATCAGTCGAAGGAGCGAAGCAGCAGCTCACCCTAACGGCGTACCTTTTGCATAATGGGTCAGCGAGTAAATGGGAACAGCGGCTTAAGCCATTAGGTGTAGGCGCTTTCCAGCCAGGGAATATACCAGTTGTGACTATTTGACCCGAAACCGATCGATCTAGCCATGAGCAGGTTGAAGAGAGCTCTAACAGGCCTTGGAGGACCGAACCCACGTATGTGGCAAAATGCGGGGATGACTTGTGGCTAGGGGTGAAAGGCCAACCAAGATCGGATATAGCTGGTTTTCCGCGAAATCTATTTCAGTAGAGCGTGCGTTTAATATGGCCTGAGGTAGAGCACTCAATGGGTGCCGGGTGGCCCAAAGCTTTACCAATCCCAAGGAAACTCCGAATACAGGCTTAATCTATCGTACAGACAGACTTTGGGTGCTAAGATCCAGAGTCGAGAGGGAAACAGCCCAGATCGTACGCTAAGGTCCCTAAGCAATCGCTTAGTGGAGAAGGAAGTGATCGAGCTCAGACAACCAGGAGGTGGGCTTGGAAGCAGCCATCCTTCGAAGAAAGCGTAATAGCTCACTGGTCTAGCTCCATGGCACCGAAAATGTATCGGGGCTCAAGTGATTCACCGAAGCGACGAGACCTTGGAAGCGTTAAGCGGGTTCTAAAGACCCCCCCGGAACTAAAGAAGTAATTGGGACGAGAAAGCGCCAACCAAGTGTCAGTAGCGGGACGTTCTGTCAATCGGGTCAGTCAGGTTGCTTGCCCGACAAAGGAGGGGAAGGGACAACACCTGGAGATATCAGAAGTGAGAATGCTGACATGAGTAACGAGAAATCATGTGAAAAACACGATCGCCTGCCAGTTCCAGGGTTTCTGCGTTCAGTCAATCTACGCAGAGTGAATCGGTCCCTAAGGAACCCCCGAAAGGGCTTTGTCCGATGGGTACACGAAAGTGACGTAGTTGCTCCGACTGACTACTGAACCATGCGTGTCTGTTTCAGTAAATTAGAGGCCCTGTCCTACTTTTTATTACCAAATTGAATGAATGCGAAAGCGCACTTCTGTTAGGGTTTCAACTTCCAGGAAAAAACTTCGAATTGGGAAGGCGATCCTCCCAGTGAACTAACCGTACCCCAAACCGACACAGGTGAACAAGTAGAGTATACTAGGGCGCTTGAGAGAACCATGTTGAAGTAACTCGGCAAAATGACCCCGTAACTTCGGGAGAAGGGGTGCTCTCCCTCCTCTTTTTGGATTGGGAAAGCGGCACATATCAGGGGGTAGCGACTGTTTATTAAAAACACAGGACTCTGCCAAGTGGTAACACGATGTATAGAGTCTGACACCTGCCCGGTGCCGGAAGGTTGGAAGGAGAAGTGTGATAAGCTTTGAATGGAAGCCCCGGTAAACGGCGGCAGTAACTCTAACTGTCCTAAGGTAGCGAAATTCCTTGTCGCATAAGTAGCGACCTGCACGAATGGTGTAACGACTGCCCCGCTGTCTCCAACATGGACTCAGTGAAATTGAATTCTCCGTGAAGATGCGGAGTACCAACGGCTAGACGGTAAGACCCCGTGCACCTTTACTATAGCTTTGCAGTGACAACCTCTTACGAATGTGTGGGATAGGTGGGAGGTGGGTCACTATCAATCCCGGAATACCACTCTTTCGTATAAGGATGCCTAACCGCGTCTTTCTCTAGAGTGATTCTCAGGGCGGGACACTGCAAGGTGGGTAGTTTATCTGGGGCGGATGCCTCCCAAATAGTAACGGAGGTGTGCGAAGGTAGGCGCTTTCTATAAGCAAGCATAATGGTAGTTGCCTGCCTGACTGTGAGACTTACTGGTCGAACAGAGACGAAAGTCGGCCATAGTGATCCGGGAGTCCCGTGTGGAAGGGCTCTCGCTCAACGGATCAAAGGTACGCCGGGGATAACAGGCTGATGACTCCCAAGAGCTCTTATCGACGGAGTCGTTTGGCACCTCGATGTCGACTCATCACATCCTGGGGTTGAAGAAGGTCCCAAGGGTTCGGTTGTTCGCCGATTCAAGTGGTACGTGAGTTGGGTTTAGAACGTCGTGAGACAGTTCGGTTCCTATCTACCGCTGGTGTTGAAGGGAGAACTGCGAGGAGCCAACCCTAGTACGAGAGGACTGGGTTGGGCCAACCTATAGTGTACCGGTTGTAAGCCTAGCAGCGCCGGGCAGCCAAGTTGGTATGGAAGAACTGCTGAAAGCATCTAAGCGGGAAATCCTTCTCTATACAAGTTCTCGTACGCGGTGAGAGAAAATCACTTTGATAGGCGATAGGTGTAAGCACCGCGAGGTGTGAAGCGATATCGTACTAATTTGTTTAAAATGATACGAGTCACCATTGGAATGAC
>transcript/4648
ATGATCCTTGGTTACAAGGGTAGTCTAAACTCATTCAAGGGTGGTCTAAACTCTAGACTATTTCTTTTTGGCTGGAGTAAGCGAAACTCTGATCTTTGGACACACGTCTAAGCTAAACTCTGATCTTTAGACACAAAGGTAGTTTAAACTCCAGCACGGCGGGCCTACAACCGGTACGAATCTACTGAAAGGAGCCTCACGACCGGAAATAGTTCCGTTCCAAGAATGGGAATGGGTACATCTTTTGGAAAGTGTACGAGCACAAAAACCGGCTAGCCTTGACGGTGTCTAGTGAGATACATAATATTCTTAGCGAGTAAACGGTGGAGAAGCCACATTAATGAAATTTGACAAAACTGCCAGTAATCTCTGATGTCCGGACAGTGTGCAGCACCCAAGCACCAGAGGCAGTTTCATTTCGATAGCCCGTAGCACCCTTTCCTATTATAGAATGGAAGAAATAGCCCTTCCTTCTCCAGCAGCAGAGACTATTTATTTCTTTCTGGAGTAAGCGAAACTCTAGACCATTTGCACTTTTCCAAATCTTTTTCTTTTGGAGTAAGCGAAACTCTAGACCATTTGCACTTTTCCATTTAAAATCTAGACCATTTGCACTTTTCCATCTAAACTCTGATCCTTAGACACAAGGGTAAACTCTGATCCTTAGACACAAGGGTAGTCTAAACTCTAGACTATTTCTTTTTTTCTGCAGTAACCTAAACTCTAGACCGTTTGCACTTTTTCAACTCTAGACCATTTGCGCTTTGCACTTTTCCGACTCTAGACCATTCACTTTTCCATGTCTAAACTCTAGGCTATTTCTTTTTCTCTTGAGTAACCTAAACTCTAGACCATTTGCACTCTTCCGACTCTAGACCATTTGCACTTTTCCTCTTGACCATTTGCACTTTTCCATTTTTCTGGAGTAAGCTAAACTCTAGACCATTTGCTCTTTTCCATTTTTCTGGAGTAAGCTAAACTCTAGACCATTTGCACTTTTCCATTTGCATTCTTTTGCTCTTTTCCATTTTTCTGGAGTAAGCTAAACTCTAGACCATTTGCACTTTTCCATTTGCATTCTTTCACTTTTTTGTTTTTCGGTTATCTTGTATTGATTAGTTATTCATAGTGATTCTTAGATACACCAGTAAACTAAATTCTAGACCATTTGCACTTTTCCATTTGCATTCTTTCACCTTTTTGTTTTTAGGTTATCTATTCTAGACCATTTGCACTTTTCCATTTGCATTCTTTCACTTTTTTGTTTTTCGGTTATCTTGTATTGATTAGTTATTCATAGTGATTCTTAGATACACCAGTAAGCTAAACTCTAGACCATTTGCACTTTTCCATTTGCATTCTTTCACTTTTTTGTTTTTCGGTTATCTTGTATTGATTAGTTATTCATATAGTGATTCTTAGATACACGTTATCTTGTATTGATTAGTGATTCTTAGATACACGAGTAAGCTAACGATTTTGCACCTTTTCGGTGATCTTATTGATCCTTAGATACGTGGGTTGTCTAAACTCTAGACTATTTGGTAAATTGCACATTTCTGGTGAGACAATTTGCACATTTCTGATGGTTTTTATAAAGGTTAAGCTAAACTCTAAAACACTTTTGCACCTTTTAGTTGATCTCATTGATCCTTAAATACAAGGGTAGTCTAAACTCTGGACTCTTTGGTAAAGTGCACATTTCTGGTGAGACAATTAGCACATTTATATGCACATTTCTGATGGTTTTTATAGAGGGTAAGCTAAACTCTAGACAATTTGGTAAATTGCATATTTTTGGTAATTTTTTGATAAAGAGCAATCTAAGCTTTAGATGATTTGCACCTTTCTGGTCATTTTTTATAAAGTTTTAGCTAAACTTCAGATATGCACCTTATTGGTGATTGGTCCTGAGCAAAAATAAACTATTTGCACTGTTTTTTGGTCCCTACCTTGGTGATTATAGTAAGCTAAACTCTAGACCATTTGAATTTGCCCAATTCCATTGATTATAGTAAGCTAAATTTTAGACTATTTGCACTTTCAAACTCTAATGATTTACACCTTTCCGGTACCTTGTTAACGTAACTTGTTGTCTTATAAGCTTCCATTGATTCATCAAACTCTTCTATTTATCCCCTTTTCTTCTTTTCTTCTGCCCTCTCATCCCCTCTCCCGTCGTTCCCATTACATTAGTTCTTCCAGTGATTTTTCTAACAATATTAAAAGCCAATAGCATCAAGCTCTTCTATTTATCCCCTTTTCTTCTGCCCTCTCATCCACCTCTCCCTTAGTTTTCATTACATAAGTTCCATTGCATTTTGCCATTATAACAGGATGTGGAGTAATGGGGTTAAATGCCACGGCTGAGCTTACTCCGAAGGCACTTTGAATTCACTGATGAAGGGCTAAGCTTATGAGAGCTGAGGACACGACAATTGTTTTTAGCTCTTGCGGTATCTTTGTTTAAATTGATTTTATTATGAGCGATGCTGTATTTTATAAGCTAATTGTTTCAATCATCTAATAAGCGTCATGCCATTATCTGAGAAATTTGATTATATCTGGTGAAGGTAATGTTTTAACATACTCGTTTGTTACTTTCTATAAGCCTGTTCTAGGTTCCTTAAGTTGCAGTTTTATGTTGTATTGTTATTTCTTCAGATTAAAAAATTTGCTGGCTCGCGCtgttttttttatcaatctatgttttatttttgttttggggtgtttgtgtttCTCATTGCGATGTACGAGCTATTGATGTATATTTTATGTTGTACCTGGATTGTTTTTGTTAGTTATTTTCATTAGTTTGTTTCTGTTATGAGGATAAAGTGTCCTCAGTCTAGAGATGCATTACCATTTTGTGTATCTTGGAGATCAGCAGAATTTGAGCCATTCCAAATGCTTCTCCCTGATTTTTTAAGAAAAATGAGGGAGCGAGACCTATTATGTTTACCTATTATGTTTGAATGCTATTTTGTTCAC
>transcript/3223
CATTCGTTTGATCCCGGGATCGAAACGCGTATTGTAATTATCCGTAGAATAATTTAGCTTTTGCTCTGTGTTTTATTTTCTTGACAAGAAGGGATCCGCTGTTTGTCTTTTTGTCTCATTCGCAATAAAGGATTAATTGTCTTTGATATCTGAATGTGTCTATGTTTTTGCGGAGGATCTAGTGCTGCAAGCTTGATCTTACGAGATCCCGCTGTTGAACAAGTATTTACACATAAATTGTGAAGATTGTGCAGTGGCTTTATGGATTATGGCCGACAGCCAGGCTCAGTTCTTTGTATATAGCTTAGTTAGGCTCGCCACGGGATTCGATCTGACGATCGAGTTCGGCACTTTCTTGAACTATATAAGCCTTTGTTTATTGTAATAATGGCCGGAAGAGGCCATGCGAGGTTGTGTGAGAAATTTCTATTCATGATCTTGCCTTTGCGGGGTGCGCTTGCGGGCGGGTCTACATATTAATAATAATAATCCTAACTGTTTTTCCTTTTTGGGAAGGGCCGTGCAGGGCTGTTTTGCCCGGCGGTGTCTCCCGCTACGGTGTTGTCTTGCGGATGGGTTAGATTTGTAGTTTGATGTCATGATCTTGTTATTTAGGCCAGTAAAACCCTCTCGAGTGGATGGATTTGTTCTGCCAAATGATGGCACGTTTCTTGTTTTTAAAAGCAAAATCCACTTCTGCGCACATATTATAAACATTTGAAAGCATGACAGAAACTTGAGAAGGGAAAGAAGTTCGATATCCTGGAGCCGGAGCCTGTAATAGGCAACAGAAGACTTGATCTTCAACGGCTTTAGTCATTCCGCCATTGCAAAAAGGTGTTCCTTGAGAATAAGGACACCTGAAATTATCCATTTCATATGATCTTGAATCTTCTATGTTTCATAAAATAAGGACTGCAGAAATCATTCATTCCGTCAAACCCTCGGATCTTTTACCCTGGCGAAAATAAGGAAGCCAGAAGTCACTCATTCTATCAAACCCTCGAATTTTTTATCCCGTAGAAAGGAAGGATTAACCGGAATCTCTCATTCTATCAAACCCTTGGATCATCTTGTGTTCCCTCGGATCTTTTACCCTGGCGAAAATAAGGAAGCCAGAAGTCTCTCAATCCATCAAACCCTCGAATTTTTTATCCGGTAGAAAGGAAGGATTAACCGGAATCTCTCATTCTATCAAACCCTTGGTTCATTTTGTGTTTTGTGAAGAAAGAGTTCAAATGCTTTTCATCTCATCATATGACAGATTTATTAAACATTCTGTCTTAATAAAAACCAGAGTTTGAGAAGCCTTCTCTTCTTTAATTCTTCATATGGTAGATTTATTAAATATCAGCCCCTAAAGATTCGATTAATGTCTAATTTGAGATTTGTTGGTTCGATCTAGGTTTTCTGTTTATTTATTTATTTGATTTCAATGGGAATGATACTTTATTTTCGCTCAGCTGTTTAACTATTAtttttttgtttttATTAACGTCTTTATTGTAATGCCACTTCTTGTTATACACCCCtttgtgttttttaaatttgtattttttttcatattatgaagattgattatcttttcaacttcattttgtttaattgtttttAAATGTGTATATTATACACTATTTTAAATCAACTTTACTATAATGTTGATTTGATTTATTTATATCCTTCCATATGACAAAATTGCTTTTATAATCCACAAAATCAACAATCCTTTTTTAGAATAAATTGCCCTTTGAACACAAAATATCAACAGTACTCtttattttattgtttttcattttttttttAATTAGTTTTGCCTCTTGCTTCTATTTGATTTATTTATATCTTTCTGCATCACAAAACCATTTACATAGTTTATTACTTTTTAATACAAAATCAATAACCATGAAAAAATGATTTATATAAAAAATTAATACATATTACAAATATTATTTAAAACAGAATACATAATTTTCttattattaaaaattataatatgtttttttaaattcaattaaaaacatttctttatttaatatATTAATAATTTTTTAAGCATAAAAAATTCCTACCAATAATAACCCAAACAATTAGTTTTGTTTAATAAATTATTTATTTAATTAAATATTAACCCTAACCATAAGTTTTGTCTAATAAATTATTTATTTAAATGATATTATTTTTAAGTATTTAATTATAAAAAAATTTCTTAACTTTTACCATCATTAAATTATAAATGAAAATAAAAAATGAAGAGAAAAAGGACAGCATTGTAAAGTGATTTTTGTCATATCTAATATAATGAATTATAAACAATAAGAAGAACAAATGTAAAATTTATGTTTGCACTTTGTAAATTTTTATATTGGAATATGTTTGTTAGAGTGTTACTTGAGGGGAAAGTCAGATAACTGGCTAAGCCGCCTTCAAAAAGTGATGGGAGATTAGCAGCCTGGGAGATTCCAAATAAGATCAGTGTGTACTGTTGTGCTAATTGAAGTTCAAGGAGGCGAAAGATTGGAGGTTCAGTTGGGTGTCTTTTCGGCATATAGATGAGTGAAATAGCAGATCAATTTTCCAACAAAGGCCTGACATATCTGACAGTCCAGTTGATTATCTCAAAACTATGTAAAGTCCAACTTCTCAAAACTAAGGAAGGAAGGACACCATCCTATGTCTATAATGGTTCTTGGAGGACCTGGCTCCATGTGTTAATCATCTTATTTCTATTTTGGTTTGCACAGATTCTGAATCTTGTTTACAGATTTCAGAGTAATTGGTTACATGCCTAACATTGTTGTCTTCTCTGATTCAATGTTGTTTCTTTTGTTTGAGTGaaaaaaaaTATGTTTTTATGTTTTTAGAATTTATTGAAGATGAGTTCAATTGAAAGAGTTTCAAAAGCTGGCAGACAAATCGATTATGCCATTAATGGTTGTGGATTCTTAATTAATATAAATTGAATGTTATTTCATTGAGTTAC
>transcript/3444
AAACCTCTTCGCTCATCTTCAGTCCCCTACCTATTACTTATATATTTCAACACCCCCCTTTAACGACTTTCTTGTGGTTTGGAGCGATCGATCAGGGTTTGCTTTTTTCAGAGCCGCGTAGACAACAGAGGCCAAATCACATCCCCTAATCGACTATCCTAGCCAGGGCCTTGATCAATAAAAGGCCCCTTTAACGACTTTGTGGTGGTTCGGAGCGATCGATCAGGGTTTGCTTTCTTCAGAGCCGCATAGACAACAGAGGCCAAATCACATCCCCTAATCGACTCTCCTAGCCAGGGCCTTGATCAATAAAGGAAGGAGAACACATTTATTCTCAAGCCGTATCGAATAACATATGGGTTTGCCTACCACAGACGAAGGGTAGGGATTGTTTGGTAGAAGAGTTTTCTCAGTTGCAGGATATTGAGCATTTGCCACAAATAGTCGCCATCAAATCAAAAGGCTGCGGTAATTTAATTGCAATTTGTCTGGCAATATCCTCTCTATTCTTCTTAAAAAATTATTCTCTTAAACAATGCCCACCCTTCATCTCTGGACATCCCATGGATTTCTCCGAAATCGCATCTATTAAGAGTTTTTCTTTGGTTAACCGCCTTGCCATTTCGCATGGGACAGTATATCATGCTTTCAAAGTCATTCAGGACTCGCACTGGTCTCATCAGCTTCCAAATCCAATTGGGGTTTAAAACGTGGGTCTGGATCTAATACAAGCTCAATCAAATCACCTCACCTCTTGCTGCTATACCAGCAACTTCCCATGGGTATATTGGGAATATCGTCGAGGATGAGGGTATAAATAGTTTGTCTTTTATTTGTCACCACACATCTTGCTGCTATACCAGCAACGTCCCATGGGTATATTGGGAATATCGTCGGGGATGAGGGTATAAGTAGTTTGTCTTTTATTTGTCACCACACATCTTGCTGCTATACCAGCAACGTCCCATGGGTATATTGGGAATATCGTCGGGGATGAGGGTATAAGTAGTTTGTCTTTTATTTGTCTGTTTAAAATTTTATGAAAAACTTATTACATGGGCCTCATCATATGATATATCAATAGAGCTTGTGGCTATTAAGGTGAAAAGACATCAAAACTTTTCCTACTATATTGGTGCATCTTACATCTTGTACTAGCTTCTCTTTTGGACTGGTATAATATGTTTTCCTTGTGAAGATAACTTGGGCCATTGTGTGCACTACATAACAATGAATGCAAAAACAAAGACCAAAGGACTTGTTGAAAGGATCGCATCAGAACACCTTAAGCTAGATGTCTTAGTGGAATTGGATGATTATTAGTACTAAGTCAGATTTTACAAAATGAACTTATAAGTGAGTGCCGATCTTTGATGGATTAGTTTTGGACTTTAAATGTTGAGACCAGATTTTGCAAGCAGATCTTCTAAGTGAGACCAGTACTTTTCATCAGATGAAACCTGGTCATCTGTATTGAGACCGATCTGATGAAACCTGGTCATCTGTATTGAGACCAGATGAAGAGTACTAGTGTCTGACTAAGTAGTTTTGTACTTCAATGTCTGTTGGTTATGAGGAATATGGCATGCCCCTTATCTTTCCTCACTATTGTTTTGTTTACCATCCTGGTCTCCTTCACCTAAATCATCTTGCTTATCTTCCCCTGAAGTGTCATATCTGTTCGGGTAATCAGACAAGTGGTAAGTACTTCTGCAACTTGGAAATCTCAAGGAATATCCAGCCATTGAGTTATCTGTCTTCAAGCTGAGTCACGTTGGCTTATAATCTGCCCTCTTGTTGTTTTGACATATTCAATCTTTGTGTGTAGGCTTCAATTCATCTGTCAGTGTCATTAAATCAGTTAGCAATCTTGAGCCTCTCTGCTAGAGTGCTTTAGGATATTGTAAGTCTGCCATTGATCAATTCTGTTCTAACAACAATCTGATCTGTTCTAGTTCACAATCTCTCATTTACATTGAAGAAGCGAAATTGTTGTTTTGACTATAGCCACCACTCATGGTAATATGATCGAAGGCATTTGGTGCTTGTGTTGTCCTTTTTGAAAGAAAGAGCCTTTTAGAGAGTGTATATCATCGAAATTTGGGCTTCATAAGGTCCCCACCAGATTACACATGCGACTTCTTAGTTACGACGAGTGCCAACCTATATTTTACACATTTTTCCATAATGAAACCTAACTATGAACCTCTGTAAGGAACTTTAAGGGGGATTCCATGAACCATAAACAACAGGCTAATTAAGTTTTATGCTGATGTGACCCGTCTTGCTCTGGGAGCATTAGTTACAACTTACAGGTTGTTCTTAACAAGGTCAAGTTGATGTGACTCGTCATGCTTTGAGAGCGTCAGTTACAGGTTACTTTATGTAATATTTTTTGTGTAAAGGTCACTTGTATGGCTAACTTCTAGATATGTTAAGTGTTCAGAGTGCTCTCCTAGATTACTGTTGGATTCAGCGAGCAATGTGTTCGACCGATGGGAGTATCGACATAGAACAGTCGAGTTACTTGATTACTTATTTGCCAAACTCAGTAAGCTATGTACTTTGGCATAGTTAAGTACTCAATATTGTTAGTCACTGCAATTATTTTATTGATGGTCAGATGCGGTTGCAGTTTAAATGAGTCAAATAGGAAGCTCGAAGATGAAGTGAGTAAAGAGGGCAAACTGTGAGACTTCAAGGTGGGTGTAAACGCTGATGAAGACCAGTCAGACAAGATTCAGTATTGTATTTTCTGTTCTGCAATTGTGTTTTGTATTGTAAACATTAAGGGAGGGAGTTGGAATTAATGTTTACTATTTGTTACATCTAATAGATTGAAAGAGATGTTCAGATCCAAAATTTAAGAGTCTGTTCAACCAGATCTAGTCCTATAAATGTAAGTTGTAATTCATTTTAAGCAAATAATATACAATAAGTTTTGTGAG
>transcript/1661
ATCATAACCATGAGAGAACCAAAGAGCTGAACCTGAAACAAATGTTCTACCACTGTATAAATGTAGTTAATCTCCATTAATGTTTACAGCACTTCACTTCATGAAAAACAAATGCAACAATACAAGCTAACAAGCTCAGACCCGCCGGTATCAAGATCTGCCGGGTCAATGTGGACGGACTCGCTTCAACACTCTCCTCGTCGTCACCGCCGTCCTCAGGAGGAGGAGAAGTTTGCTTCTCGGGCTTTTCAATTCCTTCAACGGGCGGGGTTTCCACttttttttCAACAGGAGGTTCAGGGCTGCTTGGAGCCGGCTGCTCGGGCTCTTCAATTTCTTCAACGGGCGGGGTTTCCACTTTTTCTTCAGGAGGCTCAGGGCTGCTTGGAGCCGGCTGCTCGGGCTCTTCGATTTCTTTAGAGGGCGGAGCTTCCACTTTTTCTTCAACAAGAGGTTCAGGCGTGCTTGGAGCCGGCTGCGGCTGCTCGGGCTCTTTAATTTCTTCAACGAGCGGGGTTTCCACTTTTTCTTCAACAGGAGGTTCAGGCCTGCTTGGAGCCGGCTGCTCGGGCTCTTCAATTTCTTTAACGGGCGGAGCTTCCACTTTTTCTTCAACAAGAGGTTCAGGCGTGCTTGGAGCCGGCTGCGGCTGCTCGGGCTCTTTAATTTCTTCAACGGGCGGGGCTTCCACTTTTTCAGGTTCAGGCCTGCTTGGAGCCGGCTGCTCAGGCTCTTCAATTTCTTCAACGGGTAGGGTTTCCAATTTTTCTTCAACGGGAGGTTCAGGCGGCTTCTCGGGATTTTCAATTTCTTCAACGGGCGGAGCTTCCACTTTTTCTTCAACAGGAGGTTCAGGCCTGCTTGGAGCCGGCTGCTCGGGCTCTTCAATTTCTTTAACGGGCGGAGCTTCCACTTTTTCTTCAACAAGAGGTTCAGGCGTGCTTGGAGCCGGCTGCGGCTGCTCGGGCTCTTTAATTTCTTCAACGGGCGGGGCTTCCACTTTTTCAGGTTCAGGCCTGCTTGGAGCCGGCTGCTCAGGCTCTTCAATTTCTTCAACGGGTAGGGTTTCCAATTTTTCTTCAACGGGAGGTTCAGGCGGCTTCTCGGGATTTTCAATTTCTTCAACGGGCGGAGCTTCCACTTTTTCTTCAACAGGAGGTTCAGGCCTGCTTGGAGCCGGCTGCTCGGGCTCTTCAATTTCTTTAACGGGCGGAGCTTCCACTTTTTCTTCAACAAGAGGTTCAGGCGTGCTTGGAGCCGGCTGCGGCTGCTCGGGCTCTTTAATTTCTTCAACGGGCGGGGCTTCCACTTTTTCAGGTTCAGGCCTGCTTGGAGCCGGCTGCTCAGGCTCTTCAATTTCTTCAACGGGTAGGGTTTCCAATTTTTCTTCAACGGGAGGTTCAGGCAGCTTCTCGGGCTTTTCAATTTCTTCAACGGGCGGAGCTTCCACTTTTTCTTCAACAGGAGGTTCAGGCCTACTTGGAGCCGGCTGCTCGGGCTCTTCAATTTCTTCAACGGGTAGGGTTTCCAATTTTTCTTCAACGGGTAGGGTTTCCATTTTTTCTTCAACGGGAGGTTCAGGCGGCTTCTCGGGCTTTTCAATTTCTTCAACGGGCGGAACTTCCACTTTTTGTTCAACAGGAGGTTCAGGCCTACTTGGAGCCGGCTGCTCGGGCTCTTCAATTTCTTCAACGGGTAGGGTTTCCATTTTTTCTTCAACGGGAGGTCCAGGCGGCTTCTCGGGCTTTTCAATTTCTTCAATGGGCGGAGCTTCCACTTTTTCTTCAACAGGAGGTTCAGGCCTGCTTGGAGCCGGCTCCTCGGGTGGTTCAGGTTCTTTAACTTCCGGGCTAGCTGTAGGTGGACAGGGTTCAATCACCTCCGGAATGTAGGGCACCGGTAATGGAGGAGGAACATCTGCTGGAGGTTCTTCAGGCGTTTCATCCGCTATGAGAGGAATTTCTTCTTCTTGTTCATGACCGGGTGGCTCCTCCTCTTCAGGCATCTCGGCAGGAACAACTTCTTCTTTCGGAACGTTAACAGCTTCACTTGCCGGGCTCTCGCTCTCATCACTAGACGGTTCAATCACCTCTGGAATGTTGATTACTCGGACAGTGGGAGGTGGATCCGACGATGGAGGTACCTCTGGTTCGTTAAAAATTTCTTCAATAAGAATTGGATCCCCAGGTTGTTCATCATCTATAGGAACTGGTTTTTGTTCTTCTTGTGGCTTAGTTTCCTCAGTCTGTCCCAAAACACCGACCCGTCTGAGTTCCCCCGGTCTTAATTTGGGCATAAAGATGTGCAATGCCTCTCGTTCAAACCTGCCAGCAATGGCGTCCAAGTTAATGTTATCAGGGATTTTCAAAGACTTTATAAACCTTCGAGCGCGTTCCTTTTTTTGCCATGTCCATCCCACCATTCCCATTTCCTGGAACCGTCTCTGCCCACTTAATATCAGAGTCCCCGTGTCATCTATTTCCACTCTTACATTGTCTCTCTTGAATCCTTCATAACAACACAGAACaaaaaaaaTCAAATGCCCAATTTTTTTCGTTAAGAGCAGAAGAGTAATAAGGGATTTTTTTGGGTACCTGAGAGATGAACAATGAGTTTGAATGAATGCACTTTTTTCATTAAGAGCAGAAGAGTAATAAGGGAttttttttGGGTACCTGGGAGATGAACAATGAGTATGTATGAATGTGGAGTTTCTGTGATTTCTATATGAGGATCGAACTCTTCTATTTCATATGGTTGTTGGTCGCCAGATCCATCTGAGTGGTCATCTCTGTTGCGGGTAATACCCAGAGAGAAAAACCTCATCTCCATTTCATCAGACGCTCAGGCTTGTGTTTTCTTGTAAAAATTGTGGAACCCAAAAGCTTCACAGATCAATTGAATTGCTTTGAAGTTTCAGAATTAGATGTGTTTTTCCT
>transcript/3373
ATTCAACATGGGATTTGGTACCTGTCGTTCAGGTTCGGTTCTTGGCGCTTGCCAATTTTGAGTAGTTAAGTTGTTTGTTTAGAGTGCTGGACCCTGGGTTTCTTGGTTCATTCTGTTTTCGTCTCTATGTTGTTATTATTTCCATCATTCATAAATGCCTTAAGCTGAAAAATTGGGGATTTGGTACCAGCAATCCGATTGCAGGGGCCAGATCCGGTTTTGTATGAAGCCCCTTTCTAGACATTCACGGTTTATCATGGGATAACCTAGAAATAAAGGTTTGTCAGAGACTATTCGGTATTTTGAAGCGGTTTGTGTAGTGGAGGCTTCAAATTTGATCTTTCTTTCGAACTTGGTGAAGATTATTAGAGACCTTTGCTATGCTATTATGATGGACATTTATTGTTCGAGATCCCGAAATCTGGAAGGGTAAAATAGTGGAAAATTGTGTTCTGTAGATCTGGAAATAGCGGGGATTTGATTTGATCTTGTATTCTCGTTCTTGAAGAAGTATTTTTTAAAAAGGGAAAGGTAATTGATAAATGTAAAACACAGTCGCCGTTAAAGCTTTTTTAGGGTTTGGTATGGTGTTGCCTTGCGGGTGCGCTTGCAGGCCGGCCATCTTATTAATGAAATTATTTTATTTTTGTTTTTCGGGGAGGAATAGCCTTCCCAATCATCCGAGCCTGTTTATAGGCCGGAGGTCTTTGTCGCTTCATGTTACTGTGCGTTTGTGTTGGAGTTTTTGATTGATTGTTTAACATAGTTGATTGTTTATTCCCATTTCAAAAAAATTCCGCCATCCCATTTaaaaaaaaCCCTGCCACGGCGCACAGGCAATTCTATTAGGTATGGATAATCTCACAACAAATTCGGGGAATTTTAACAGGTATGCAGTCGTATTAACCTGACTTGTGCATTTATTTGGTATTTTTTTGTTAAACTTGGTAGCGAAAAGAGGTTAAAGGAAATATTCTGGATTAGTCATCTGATGGCCGTTAATATCAGGTCTTCAAGTCTGTCCAAACCGTGGTTTAATTATAAAGTTATTTCATAGTGAACAGGTCTTCCAAACTGTGTCAATTATAAAATTATTTCATAGTAAATAGGTCTTCCAAACTGTGTCAATTATAAAATTACTTCATAGTGAATAGGCCTTATTAACTTTTGTAGGATTAACTGTAAATTGTTAATTATTATTTTTTTAAATATCTGAAGAATTAAGATGTTCAGTCAAGAGATTTATGACTTATTCCATTTAATTTATTGAAATATATCACACCTTTTATAATGTAATTTATaaaaaaaaaTGATTGTTTAAAGCCATTTAAATTATGATACAAGGGAATTTGCAATGCTAAAAATTGTCATTAGCGATTGCATTGAGGTTGGTAAAATTTGCAGGCTAGAAATTGTCATTAGCTTGATTGCATTGAGGTCGGTAAAATTTGCAGAGCTGGTTCGGAATACAAATTAATCAGTATTATTATTGAATTATCATAGACAAGGTTTTATATAGTTAATATCTCAGTAATCACTTATCAGTGAGAATATTTTGCTATGAGAGCACTAGTTTATCCGACTTAATCTCTCTATGGGTATCAAACGATTAATCCACCTTGGCTATCTATTGAAATATATCATACCTGCTAAATATATTCAATATTCGCATCTTAAATTATGATGGTTTAAGTCAATTTGGAGATAGAAATCGTTAGCTTCTCGTTAAACTTAAAAGGATAATTACGTAATTACAATGATGTTGATAAAATTTTCAGAGCCATATTTGGAATACATTTTTATCCGTTGTCAGCATTGGTTATTGAATTGTATGATGTGAATTCTAAATGATTATAAGTAAGTTGAAATCTGAACATCATGTAATAGGTATGTTGGTGCTCTGTCAAGTTGTGTACAAAATTTACATTGTATGGTCTTCTGCATTTGGATGTAAACTGCTGCACGTGTACTACTTTATCAAATGGCCTGTGGAGTGCTTCTAGTCTACTAGTTTTGTGCTGGTTATCGGGGCATCGTGTTCTTTTAGAGCAAGAGGAGGGTGAACGATTAGGGATACGGCTTTGGGTATTATTATTGGTAATGGATCTTAAAATCTTTGAGAAGCTTCAGTTCTGACGCAGCAGCATTTCGCGATATTGTGTAACTTGGAACTGAATTAGATTTCGAATTCTGAACCTTCAGGGTCATGAGATTGCACAATTTTTAATGTGTCAGATAATTGCTACAGGCGTCAGACAGTTTGGGTAATTTTGAGTGGAGCAAAACCAGCTCATAAGAGGAGAGTGAAAGGTCTTGAAAATGAAGCTTCGAGTGTAGTTTAACTGAACCATTTGTTCAAGGTATGCTGCAGGGAATTCATATGTCAAGGTTTTAAATTTGGTTGGAGAGACCACTTGCTTTTGTAGATGGTGTTTGAACCATCCTAATATTCCAGGGAAGACGGGAGATCTTTGAGATTTTCCTTTCAAAAAGAGAAACCTGAAAGTATGAAGGAGAGCAGATTTTTGCAGATAGCAAAGCCACTGTTTACCACTTGGCATGGTTATGATGTGGCAGGAAATAGGAGTTTACTTAGTTTGTTATTTGCTTTTTAGGGCGAGAGAGAATGGCAGATTATGAAAATGACAGAATGTAACATATGTACTGTTGGGACAGTTTTCAGGGAAACAAAAACAGCATTAAAAAGGAATGTGAAAGGAATGGCAAAATTTTAAGAGGGCGAAGAGAAGCTGACAGCCACTTGGTGCAGGAAGAATGAGACATTCAACAGAATAAAAGCTGTTTGTTCTTAATTTTGTAGGTAGGCAGACAGAATGACAGGTTCTGAAATGGGCAAATCTTTCAAATAGATGTGCTGAAATGAGAAAATTCATCAAACATATGAAATAAGATTGTGATTGTGATTTGCAGTGTAACC
>transcript/3443
ATGGTGGATTTTGTTGAGTTGCAAGAGCTGGGTTTTAATACCAGGTTGTCTGGATCGAGAAGGATTTCCCTGTAGCTGACGGATAAAACCGCTTTTCAGTACAAAATTCGGTTTCTGCTGATCCAGAGGAAGTCCCAGCTTGCTCTGAAGCCTGGCCTTTAGAGTTGCAATGGTTTTTAGAGGAGTCAACACCAGGGTTAGGGTTTTGCTCAGAAGGATTTCGCAAATATCAGCACTGTTCCTCTTGCAGGCGAATTGATAAACAATCGGTTAGTAGTTGTTCGTTTTTGGGTTCTTTCTTTCCAATTTGATTCCAAGATTCTTAAAACCCGCAGACCTGTCAATTGCGCGTGATAGGAGCCTCGTTTTCATCAAACCTCTTGGATAGGGTTTCTAGTTAAAGACCAAGGTTTCGTTTAGGAAGAGCTGCTGGCTGGAAAGAGCAACCGGGAAGACTGCTTTCTCCGGCGGAAATTGCTGCTGCAATGACGCATTGAAGCCTCCGTCAGGGCCATTATTTTTGGCCCTTGCATGGCTTGTAGTAACCCGATCTGCGCAAGGGTTTTATTATAGTTGTCAATGATTTCATCCTGCCTGGTGGAATTGCCTTCCCAGGGCCAGAATTGTCTCTGTTGGTGGCTGAGTGCCCTAGTTTGGAGAGGGATCCAACATCGACAAAGCAGTGGGTATGCCCGAAATAGGCAGAAATCTTGATCTGGAGGTCGTCGGATCAAAACTGCTCTGGGAAATCTCTCGCCGTGAAACCCTTTGCCATTGAAGACGCTCTGAAGCGCATACCTCTTTGTAGGAAGGGAGCTTCTCTGTTAGTATAGATGTCGAGGCTTGGCCTTGAAAGGAGGGCCCTTCCCAATACCATCAAGGTTTTCAACAGTTTCAGTCGCTAGGGTTTCACAGGGTAGGGCACAACCCAACAGAGTATTTTGAATACTATGAATGCTTGCTGGATTTATCATTTGAAGCTCCAAAGCATAAGTCAAAGAAGATTGGTCAGAATCAGAGAGCTGCATAGGCGTGTCAACATGGAATGGAAATGGAGGAGTTGTAATTTTAATACCTTCTCCTCCTCCTAACTTCCGGATGACTTTGTTCATGGAAAGATTCGGTGAGTTGTATTGAACAGGATGCAGCTAATCTCAATCTTATTTTGCTATATCTTGTTCTTCCATTGTCATGTTTTCTTTTCTCAGATTCCCAAACTCACCCTTCTCCACCTGCTTAAATGCCCACGCTGATAGTAGAATTTGCTTGATCTACTCTCTCTATGGCTAAAATCAATGTTCTTCCTTCCCCACTATCTTCATCACTAATATACCATAGCTGTAAACATCACATTCTCAGTGACAAGGACATACATTTTTACCAAATCTCTGGAGCAGCATAACTTAGTTTGCTTCCAAGAGCTATGTAGATGTGTCTTGCTTTCTATCCGATATCTTCGCTAGACCAAAATCTGCAACTTTGGGCGAAATGATGGCATCAAAAAAGAGATTGTAGAGCTGTATATCACAACCTAAGATGCGATACAACAAGCTATAGCAATTGTTTCCAATCCAATCCAACTCGCAGTGATTGTCTCCATGGATATCTTTGCACAGCGAAGCATGTATTCGAACACCTTCATACATCAACTCTCTTTTGGATCCCCGGGAATTATAACCCAGGAGATCACTATAGGGTCACTCTATTCTATTTATCCAAAATCTCTTCTTTTCTAATCTGTTCCAACACCTCATTTGCCTAAATCCACTTTGATTAACCAATACAGTTAACAGTTGCCTCCTCTATTTATACTGAGAAAGATTGAAGAATTCACCTTTGATTAACCAATGGTAGCTGACAAGGAATCGTGGGTGGATCAACAGAGGAATCACGTATGTAATCTTGGGCGAATTGAAGGGATCAGTTTAAAAAGGCAAGCTTCCAGTAGAGGCCCATTTTGGATGAATCGCAAGAAAGTGAAAGGGCAAATCATAGCTGAAGTGGCTACAGTGGTCTTCTGGGTTACTGAAGTGGCTATGGTGGTCTCTTGGGTTCTTGTCTCTATGATCCAGAAGAGTTTTGATGCATGAATAGATGGCCAAAGATTCCATGATAAATATATAATGGAGGCCATGAGTACGATTTGGATTGGAAACAATTGTTTTCCATTGTAGGTTGTGATATAAAGCCTCATGGTGTTATTTTCTTTCCCTGCTCTTTGCCAAAGTTGCAGATTTTGGCCATGGCTTAGGTTGTTCAAGATGTGGTTAAGAATGTGATGTTTACAGCTATGGTGTGTTAGATATGCAGATGGTGGAGAAGGAACAACATTGATTTTCGCAATAGAGATAGTAGATCAAGCAAATTCTACTATCACAGTGTGCATTTAAGCAGGAGGAGAAGGGTGAGTTTGGGAATCTGATAAAAGGCAACATGTCAAAGAATGAACAGGGCATAGCAAAACTAGTATTCGTGCTGCATTCACTTCTGCTCCAATGCATCTCGCCTTCTTTCCACGAGCAAAGTCGTCCGGGTGTTAGAATGAAGCGTTAGACATTTCCATTACAGATTGGGACACCTCTGCAGCGTTCTGTTTATGACCAATATTCCTCGACTCATGCTTTGGAGGCTTAATTATGAATCTGCAACTATTCACACACTGCCAGAACCTCATAACCTCCTGTTAAGGTAGTGTACAAAATTGCTGAGTTGTGGTGGCTATAAATTAATGAAAGTCTATCACAATTAGGCTAGGATATTGTGTACAGATCCCCTAAGCCACACTTGCCCGAGTAGGCTATTGTTTTCAAATCTAGCATTGTAGATTATATTGAATAGTTGAATAAAATTGGACTTCATATGGTCCATGTTTGTTTTCAAATCTAGTGTTGTAGATTATATTGAATAGTTGAATAAAATTGGACTTCTTATGGTCC
>transcript/3491
GAGATAAATTCGTGGGAGAGCTCTGAGGAAAGCCGCAGAATAGAAGGAAATTCCAGGAGCAGTCTGAAATTTCGTGGGAGCAATCAAGACTATGGTTTGCAGCAGCCGTGAACCTGTCTGTGTTTTTCTTCTTAGTGGAATGCATTGCAGTAGATGGTGTCCAAGTTTTGGTTCTTATCTTCATGATTTCCCTTGCCTAGGGTTCTTCCACAATATAGCAGCACttttttttAGAAGCAGCAGTCTGTGGCACTATGACAGACCCGAGGGTGATGACAAGAGCAGACTTTGATGTCTGAATGAACCAACAAACACCTTTTCTAAGATAATCGGTGAAGTGAACTGGGCATTTTTGTGGAGACCCGAATTTGTTGCAGCAGACGAGGGTAAAATGATGCCCTAACAACAATGTTGGAGGGCCCCTTCTTTTACTACACAACAACAGCATTGAAGTATGTCTTTTTTACCAGCTTTAAGAAGCATATTCGAGGAATTGGCTGAGGCTCAAGGATTTCCACAGTTCACACTATACACCAGTCTCGAAATTGCAGTATAATAGTCCAAATTTATTGCTGCAATGATCTCGGTGGTGAAGTTTCGTTTGACAAACAGTCCGAGATTTTTGAGGAGAATACAGACAATGTTTTGAATTGTTCACTGCTGCATCTTAACAGTCCGAATTTTACAGTCCAAGTGTGAAGTTCAAGATCTGGGTTTATATAGTCTTTTGACAGTTAATCTTTCATAAGCATTCAAACAGTCCTAGTTTGAGACTTGTTTTAGGGTCCCTTCTTAGCACACACAGTCCGAGGTAAACAATTTGAGGTTGAACAACTTGAAGTCTGAGGTTGAAGTCATACACATCCCAAGTAAAAGGTTGACATGCAACGTATGTATGATTACTCAGACATGATAAAGTATGAGTAGTGAATGTATGTGATATACAATGTATGTAAAGTGGAATATAGTGGCATGCACAAGCAATGTGTGAACAATAAGGTGAAAAATACAGTGTTTGGAAGCAGTCTGAATTTGTTGCAGCACCAGCAATCAACAGGGTGTGTCCAAACACGTAGATTGATGGATGTGAAGAGAATTTATAATTGTTTCAGATCTGAGTTTTAAAATGGAATTTTTCTAGTGATTATTATGCAGCAGATTGTGACCATATTCGAACTGATATTCCTGTAGCAGCATACTCCCCATATCTCTGAACAATAAGTCAGCTAACTCAGCACTCTGGTCCCAGTCCTCAGACCGAGGTTGATGCTTGGCTTAAAACACTTCTACAGGCTGAGGATGAAATAAACTGAAATAGAATACCTACAAGCTACAAGATTGAAAGAGTAACCAGCAGCATCGTGACTTTATTGATAATTGGATGTGAGTCTTCTGACTGAAGATGTAAGATTGCAGATTGGAGAAGTGTCAATGCCAACTGAACTGATAAATGAAAATTATCAGCAGCACTAAGACACTTGGTGCTAAAGGTACTAACAACACAAGGTGGCAGCACTTAGTTTACTAATAACTTACTGCAGCAGGTGTAGTGGTTCCATAAGTAGCATGAATAATGATCTCTGATACGTGACAGTAAACAACAAGAGATAGATTGTTGGACTGGTCTAATGGTCCAATTCTTGAAAAAGGGGGAGCTAGATCAAAGACTGGAAAGGCACAAAGAAGGATGCATTCAAATGACCAATGATTGAGCCAGAGCTGTGGTTAAAGCCACCACATAAGCAGTTTATTGGGTGTTGACTAAAGATCTTCTCCACACAGAAATTAAGAAAACCCAGGTGTTCTTCAAGACTGGAAACTTGATACTCTCCTGTTCAAGGTACTAGAGACCTATATTCTATCTTAATGGCATTGGAAAGAGATTTGTAATTAATGGAAAATTGATTGCTTAAGAATACATTAAATGAAATATTAGATGTAAGTATTGTGGTTGTTTGTTCATCGAAACATTACTCATGATGCATGAATAAGAAGGATAGTAAAAATAGCTTACATAAGTGGCAGCTACAGGTGTGAGTCGTGACAGAGAAACTGTCAGTGAAACAAGTGCAGAACCTATAAATAGAACTTGAGATCAGAACAGGAGAAATACCTGCAATCAGATTTAGACAAAGTATTTCAGTAGACAGAGGAATTGATCCATTGGTGTAAGGTACTGAGAGGTAAATGTTTTGGACATGCTTGAAGTGACAAGATAGAATAGCAGAAGACCACGAAGAACTACTGGTCTAAGAAACAAAACCAAGCTCAGTCAAAGGGGGAGATTAGCTCAGCCTATATGACAGAGGGACACCAGCAAATGAAGAAGTCTACATGAAAGGAGCAAATACCTCAGCATGGCCTCCAGAAGAATTCAAGAACAAttttttttGGACACAGACATTGTGAAGATTGTGAATTGCTGATGTGCTGAATTACTGATATCATTTCTGAATGCTGTGTATAAGGTGTTATACACAGGCCTGATGAATCAATATTGACAGCTGTAAATAAACATTGATGGGTATGTTATTGACTTAATGACTCAGCAGTGTATTGAGGAGCTGTGATTGATGGTTGATGTGTACAGATATTTGAGCAGAGATTGAGACTATGACCAGCAGCAAAGATGATGAGCCAAGATGATGAGCAGCATTGATAAGCAGAAAAGATGAGCAGAGATTCATGAGCAGCAGTGAGCAGTGGTACAACAGAGTTGATGTAAAAGAGATTTCTTGTGTGACACAAGTATACTGTATTGTAAAAGCAAGCTTGTCTTGCTTTTGAGGTTAGGATACCTCAAACCCTTCTTAGCAGGGTCTAAGAAAACCAGGCAGGGTCCTGGATGCAGAGTAGGTGCTCTATGTATCAGTAGGTGCTGATTTTGCCTAATGGTTGTAGCCGAACCAAACTAATATAAAAAGATTACAAATCT
>transcript/1865
AGTTTTCTACAAAAGGCGTTTCTCCACCCACTAGGTCTCATCGCGGGCGTCTGCCAGGCGCGTAGATTGAATGGCTGGTTATCGGCTGTGGATTTTTTAAGGTGAGTTATGGCCTTCTTTCTAAAAGTTTACGGTATTTGTATAGCTGGCTGGTGATGATAAAATAGTCTTAGCGGATTTCTCTGAGGCGGTAAATTCTGCTGCCAGAGATGCGTTATTTGTTACACACCCTGAAGCCAAATACCGTAACAATTTTAACATTTATTTTTAATGTCAAAGTCTATCTGTCTGCAATGCTATGATGAGGTTAACCTAATGTTGTTCGGCAGTGGCGGCTTTGCTGCCGTGAGCCTTAACAAAAACGACTTCTTCTTCCACTGAGCATTGCTTTCCCTTTCTGCAATTTGTATTTAGATTTTGTCCGAGGACTGCATGCttttttttATAACCCATTTATCTTCCTCTCTCTTTTAACCTGCATTTGTTTTAAATCTCTTGCTAAATGCGATTGTCCGTTTCTGTTCTTTTGTTCGAATTCTATATTCTGGTTTGGATGAAGATCATTCGATAAATACATATTGTTCTGTTTTTAGTATGACCGCAGTGCACAATGGCTTGTTTTATAACCCTGTGGAAATGTATAAATCGTTCTAATCAAGGCAGCATGTCTTACGGAATTGGATTGGCATTTCTGTGGCAAAAGATTCATTTGTATTTTTAAGTATGGTTCTGTAGCAAACAGGTCTCTGCATCTAGCTTAGGTGTCCCAATCCAAAATATTTATTTGATTAGATACGGAAGTTGTGTATGGGTATTGGTAAATGCTTCGAGACAACTTTTCCACCTGGTAGCCCTCTAGTAGTTGTAAATGCAATGCAATACAGTGACCTTTAATTATCTTGAACATTCTAGTAAATAGTTACACGAATTCTGGTCTTTGGCTGTATTTAATTTGGACTAGGTTACAGTGTCAGTGGCATAGTCCCGTCACTTTTTCAATCTGTTATCCATGAGCACTTTTGCAACGCGGACATGTCAAAACAATGTGCTCTTCGATTGTGAACTTATATAATTTCATTGGGGGATCTTTCACAGGGGCGAAGGTTGTGCATTAAAAAAGGGCATGCCAAGATGGCCAAACATGTGCATCCAATATAAAGTGTCAAGATGAAGCACTAAAGTAATCACAATGTTAAGGCACTTAACAAGGTCCACTAATTTTTCTTCGTGGGTTTGTTTGCTGAATGCCTTATTATCTTTCCTACATAGAGTCATCAACCATAAATAATTATGAGAACTATGGTAGAACAACCATATATGAACTACAACCCGAGGAGTTCACAATAGATCCGTCTCCATGACCAAGACTATCAAATTCCAAGGGTTGAGTTAACTAGTTTATAGAATGGAGGGTATAAGAGGGTATTGCTGAACAAAATTTTAAATAAGTCCAGACTGAATTGACGCGCTTTGATGGTTCATGGGTTTTGTGTGTCTTTTTGATGGTTCATGGGTTTTGGGTTTTTGATGGTTCATGGGTTCTTTGATGGTTTTTATGTCTAGGGTTTGGGAAGGGGGGAATTAGAAGATCCTTTTTGTACCAGAAAAAAATTACCAGGTAGAGATAAAAGCTTTTACAAGAGTAGTACACAATCTACTCTGAGTGGCCAGATCAGAAACTGACTAGGGAGCTAGAGTATCGTTACTGTAGCTGACAATAACAAGTTCAAAATGAGATCCAGAATTATCTTGCATAGCATTCTCGGTATCATGCAGGGCTGTAATCTTGGTGGATTTCTCTAAGACTCCATTTCATTATTATTTTAGAATTTATTTTTAATGTGAAAGCCTCTCTGTCTTCAACGCGGTGATGAGGTTACCTTAATGTTGCTTGGCAGTGGTTGCTTTGCTACCGTGAGCCTTGACAAAAACGACTTCTTCTTCCACTGAGCGTTGTTTTCCTTTTCTGTGTTTTGGATCTTTGTCTGTGACCTCCACGTTTATTTTGAATCCTGTTTCCATTTTTCTTATTTTTTGATGATTTATGCTAAATGCGCTGAGCATTTTCTTTATTAGTTATGTAGCCTTTGCTGTATTTTGTGGTGGTTTAGGTTTATTCTACTGGATAAATTTGTGTGAAAATGTTTATATTATGTTGTGGTCGAGTTTCATTCCATTGGATAAATATATCAGTATTAACCTATATTTACACTAGCGCAGTCGCTTAAGTCGTGGCCAGTGAATGTTGATATGCAGGATCATGCATGAATCTGTGTCTGTTTTTGGAGGCTGTCACTGGTGTTCAAGCTGTTTGAATTGCGAGATCTCAATGGGTGAGATTGAATATATGTTCACAGATGCATTATGCACACTTGAACATCTCACTGTGTTTTCTGTCAGTTTTTCTGGTCGTTGTGGCTGCTGAGCAGCAGCAGTTCTGTGGCCCTGATGGAAGAGCCATAAAAACCTGCTAAAAGCTCACAGTAAAAGGCCACACCTGTATTAATAACCGACAGAAAGAAAACAATGGTCGACAATCTTTGTAAATACGTGTGATATTTTGTATATGCATTTTGAGTAAAAGTTTTGTATCACACTTCTCTATAACCCTACAACCAAAAAGCACTGATATTGTTTGTGCATTTACCCATTATCATCTTACCAAGCACTCAGAAAAAATACTAGCATTTCATAGATGCAAACATAATACTTGATACCATACAAAGACTTGCAATCGAGGAACACAAGAAAACCAGTGTTCGTTGAAGATCTGCATATTGGGAAGAGAGAAATCCTCATGTTATTGATGTTAGGTCATCACTAGTAACACCTTTTGTACACATGGGTGAAAGTGATTATTGTGAAGGCTTGTTATTGGTTAATATAACTCCCATTTAAATTGT
>transcript/3785
AGTAAACGCCGGTTGAACCCGCTACTTTTCTAGGTGATCTTCCTATTTGTGTTCTCTGCGGAGGTCTCTTTAGTTGTGGCGCGGTTGCGCACCTAGTAGACTTCGACTTATCAGTCAGTTTCCGAATTGGTTTTTGCCTTCTCCGTTTCTAAAAAATTGTGTCATTTCGAAGCGAATTTAGGGTTTTTGTGTCTCCGGATCTGGTTATCTTTTGTCCACACGCATCGATTTGTCTTCGCGTTGAAGATTTACGTACCTTTTTTTGCTGAAAAGTCTCGGATCGCTCTTCAACATTTGAACTGGGATCGGAATCGATCTAGGGTATTTTGTCTAGGGTTACTCTGGGCGAATTTTGCTGAAGGTGAAAGATGTTTTTGTTCGATTGGTTCTATAGTATTCTGGCCACCTTAGGCTTGTGGCAGAAGGAGGCTAAGATTTTATTCCTTGGTCTAGACAATGCGGGGAAGACTACCTTGCTTCATATGTTAAAAGATGAGGTAAGTTTTATCGGTTTGAATTTTTCAAATGGGTTGCTGTTCTTGCTTCGACTCTGTAATTTGTATTGGTTTAATGCCGTTGGTTCCCATGATGGAGGTTTTGGCTGCTAGAGTTGCAGTGATTAAGGGAATTTATATAGGGTTGTTGAAGGGTTTAAAATTGCAACAAattttttattttaaatttttGTCGTGTAATTGAATAATATTATTTAATCTTTGAATACCTGTTGGTTTTGAAATTATTTCTTATCTGTTTTGGGTTTATTGCTATGCCAGCGTTTAGTACAGCATCAGCCTACCCAGTATCCTACATCCGAGGAACTCAGTATTGGGAAAATCAAGTTCAAGGCCTTTGATTTGGGTGGTCACCAGATTGCTAGGAGGGTTTGGAAAGATTATTATGCCAAGGTATGTATTAGTTTATTTTGCCTTACAGATGGGTTTCATTAGGGCCATGATGCATTTCAGTAATGGTTTAGTGACATTAGGCAGGCTGTTTTGTTTTCTGTATTGTTTGCCCTTTGAGGCTAGACTCAATTTTGGTTCAGTTAAGAGTGAATATAGTCGGTAGTTAGTTTTACCGGTCAAATTGATGCACTTAACACGACACAATTGGAAACAATCTCTTACTGACGATTCGATCAAACAACTTTAGGGGTTGGTTCACCCAAAGGGACACCCACAGAATGTGCCACCTATGATGGACGTGTCCCAAGCCAAGGTGGATTCAGGTCCATCCGTTGGGGAATGGCAATCTGTCATTAAAAGACGGGAAAGTATTTTAAAGCCGAGACGGGCTTCCAAATTAGCCTGCCCTCAAAACAAATCCTTTGAAGTTATAAATATGCTTATTATATCTCTTTTGCGTTTTTCAATCTTCGGTTGAGAATTGAATTTTCTCTTGTTTGGGCTAGCTTATTCATGAACTATGAACTGTATTGTTTTGGTGCAACACTAACTCTTGTAATGCGTGCGTGATGTAGTGCGTGATATCTCTTTTGCGTTTTTCAATCTTCGGTTGAGAATTGAATTTTCTCTTGTTTGGGCTAGCTTATTCATGAACTATGAACTGCATTGTTTTGGTGCAACACTAACTCTACTAGTGCAGGGGAACATTTTAGTTTCCAAGCCACTATCAAAGTGTGAAATGTTTGTTATTGTATGGTCCTGAGTATGGTTTGCATATTAATAAACTGTACATGGAAAGCCCATTCTGTGAAGAAAAACTTTGTACACGGGATAAAATTTTAAAATCTTTATCATAAATAATAACAGAAACTTCGGTATCTAGAGTATGCCATGTAATAGAAAGATGGATGGTTTGCACTAATGAATTAATTGATTCTGTCAGACCTAAACTAAATGTAATGGTTGTTTAGTTTATAATTTTATATCGAACTTGTCATTTTCTTGGCCAGCTCGAAGTAACAAGCTATCTGATAATGAACTTCCACAAGTATCATTGTTTTATTTTAAGCTACCAGGACTAAGATTAATGAATGTGCGGTAGTGAAATTGCTTGTCATATTCTTTGATATATGGATTATCTGAGCCATATGCATTGTAGGCTAAATATTGTGTAGAAAGTATGTGCTCCTTTGACTGTTTGAAACTGTTTGCTTAGAGATTACATTGTACTTCTATTTTCCTGTTTACAGTTAATTAGTTTGTTTCAGTTCTATTGCTGATTACTTAATGACAAAACTGTCAAGGCTGAATATTTGGGAATTGGTAGGTTTTTTGATACAAGTTTCTCTTATCAATACAGGTGGATGCTGTTGTATACCTAGTGGATGCTGCTGATAAAGAGCGGTTTGCAGAATCACGGAAGGAGCTAGATGCACTACTTACAGATGATTCATTGACCAATGTACCTTTTTTGATTTTAGGAAACAAAATAGACATACCATATGCAGCATCAGAAGATGAACTTCGTTATTACTTAGGCCTTTCAAGTTACACCACTGGTAAGGGGAAGGTCAATTTGTCAGATTCTAATGTACGGCCTATTGAGGTGTTTATGTGCAGTATTGTCCGAAAAATGGGATATGGTGAAGGTATTAAGTGGTTGTCCCAGTACATAAAATAGGATTAAGTGAACGGCAGTTTTCCTGGACTCCAAGGATGTGTGAAAATTAGTTCTGACTTGGGGTCGCTTCCTGTGGATCCAGATTTGTGCTGCACAGTAATAAAATACGGCGGTATCAATGCATCGAGACAGAAAGGGGTGCATGCTTGGGATGTTTGATTTGTGTAAAGTGTAGGTGTAAATGTATTCAGTCTTGAGCCTGAGAACATAGTTGTTTCAGGATTTAAGTAAATGAATATTGTTATTAGTTGTCTTATATGTTATTGATTTCTCTTAAATTTT
>transcript/3833
ACCCACGACAAGGCGCTGTGAGATCTTTATCTATTTATGGGAACACAGAAATATAGAACTGATGGCTTAAGGAAGTGAAACTCTGCTGCTGCTTGTGTGGTTTGTGGTCATGGCATCCACCATGGCTGCAACCACTGTAACAGCTGAAACCATTAGTCACTCTGAGAAGCCATATCCAAATCATTAAGAAGATCATTCATCTTTTTTTAACTTGATTTTGTTTTGAATGAACGCACGCTGGAGTAAGCTCGTCAATTCATATCATCCATAGACGCCAGTGGGCTTAGAAAATCAGAGACATGAGGAATCTTTAGACCTTCGCAAAGATCACTAAATCTGATTCAACTGGATTGATTTCCGAATCTACTGCTGAGAACTCGGAGAACGCATGTCTGTGGAATGGTATTTGGTGGTTGCCATAATCTTTTCCCAAATCGGATTGGCAGGTACCCTTTCCCCATCTCTTGGAACCTCTAGGTATTGTTGCAATCTGAATCTTTCTTATAAATTATACTTGATAATGAAAGAATTCCATCAGAGTTTAGGTTGCTTAAAGCACTCCTGGAAATACATGACCTCAGTTTTAGTTCGCTCTAGGGTTTTATTGCAAAAGCATTGTCTAATTCTACTCACCTTAAATGTATGAAACTTTAATTTATAATAGCTTGAGAGGATCCATACTTTGTTTTGGTGGAACTTTGAGTTATTGAGCCAGTCTGGATTCTCTCAGACCCATGTTTCTGCGCTGGATTCACTTAGAGCAATCTTTAAACAGGATCACCTTTGTTCTGATATCATGTAAGGTATTTTGTTACGCCAAACCTGTAGATGTTGATGAACATTTGAAACCCAGCGCAATACCCTATCACCAAGAAATTCCCAAAAGTGCAGCTGTTATACCAAGCGGTTCTACCGATACTCCAACTGCCATTGCCAATTTGAGTCAATTGGCCCTTCCTAAACCTGGGTAGAACTTAGAAGTAGACTCACTCGCAAGATATATGCAGCCATGCTAAGTTGATCTTGAGAAATCTATGTGCAAATATTCTCTCTGACAGAATAGCCGAAGCCATCACCTATTTGAGGAGGATTGAGAAAAGATTTTCAGCCGATGCCATCTTTATCTAGACACTAACAATATCTCAGGTACAATTCCCAAATCCATAGCAATATTTCTGTCAATATGGCTGAAAATATTAGTGGTTTGCTTACTTACTTTCACTTGAAGATCCAGCAGTGACAGCGTGGAGGGACTCTTTCCTTGAAACAAGCTGAATGGAGTAATTCCTCTATGTCTATGCAACTTGAAGTCTATGATGGTTGTCAAGCAGAATACTGTCAACTTTAAACAGAAGCACTTACAGAGAGTCAAGGTGTCCCAGATCTGAACTGAATACAGTCTTTCCAGCTTCTATGGCAGTCCTCTATGCTCATTTTAATCCCTTATTGCCAATATTTTGGGATCTTTGGCTTCTTTTATAGAAGCTTGAGTTGCTACTCAGTGAAATTCTGGACACAGCCTGCACAGCATCTATGGCAGTTCTCTCTGCTTATTGATCCTCGGCCAACTGTATCTAGCTTTGGCAACTTGCTGCTCAATGGAAATATGGACACAGCCTTTCCAGCTTCTATATCACTTCTCATCAGTGTAATCACTTCTTCGCCACTATGCCAGAATCTTGGTCTCAATGGATCAAGCTGCTGGATGTAAGGGAAGATGTATTGATAGGTGAATTTCCTAGACACCTTGCACTCTTTTAATGACCTTAGTATTTTAAGATGTGGATTTGTTTTTGTATTTACTCAATTGGTCACCTGTTATTGTATTACTCAATTGATCACAGATCTTATTCAGTTGCTTGTAATTATGCTAATTCTGCAGGTGGTTTGTTAAGGTGTTGTAAATGTGCAATCATGAATATTTGGAACATATAGTGGAAAGAACAGAACATACTTGTTTGACAATAGCATTGGAAGTCTTAAGGGCCTGCCATTGTTGAATTTGTGTGTAAACCGATTGGGAGCGCAAATACATGTTTCTCTTTTTCAAAAAATACTTTGGACTAGTCATTCAAGTATCTGAGCATTTTTTGTTCAAGTTCAGGTAGAGCAAACTGTCAAGACGGCGGGTTTGAGGCCCAGGCCAGGTGCCATTCCTAGATGATGATTTCCACAGATGCTCTTTGGTTGTAGTTTCTCAGACCAAAGACTGGCCAGCAAGTCAAAGAAAGTATTTACAGCAAACaaaaaaaaGTATCAGAACATTTCATCTAATAGCCTGTGCAGACAAATCCAAAAGGTACACAGTTTCAAAATTCTGATTATCATTTCATTTGAAAACAAAAGTGAACAAAGATCAGAACAGCTAGAGGCGTGCAGTGCATTGGTCCCCCTCCACGACCAAATTATGTTGCTATGGTTCCTCTCAAGAATTTGTGGAATTTGGATTTATTTAAGGTATGTGCAATTAGACAATGCTTTTGGAATAGAATCCCATAGCAAAATAAAGGCGAGGTCAAATAATATTTCAGTAGTACTTTAAGCCGCCCAAACTCTGGTGAAATTCTTTCTGTCAAATATTATAAGAAAGATTTAAAATGCGCAATAACGAGAGGTTACCAAGAGATGGCGAAAGGGTACCTTCCAACCCTATAATTGAGAAAGATTATGGCAACCAGTGTTATGGTGTGTTGTCTGCACCAAATACCATTCCAGGAGTATTCGTTCTTTCAGTTCTCAGCGGCCCAGTTGGACAGAGTTCCAGTTGTATCAGATGATAGTAGTGTCTCCACGTCCCTAGCTGCGTCCATAATTGATAGGGATTGATCAGCTATTTATTAAATATATTTCTTTATTTCGTTTTTAG
>transcript/5686
TTTCGTTTCTATCTACATTATCCCCATTCCCCCTACCAACATCATAGATTAATTTTCTGTACTGTTTCTCCCTCAATTGACGCGCACAAATTCCAGTCTCGCCCCGCTGATCAAGAAAGCACCCGTCTGATCAAGAAAGCAGCCATGGATGTCAATCGAGCTTTCATCAAAGACGTAAAGCGCGTCATAGTGAAGGTAtttttttttCAATTCAGTCCTCTTTCATTATATTTATGCTTCCATTCAAAATAAGTTAGTTCTTTCTTTTGGCTGGCTGTGACTTAAAATAGGAAGAAACAATTTTGTCGAGTTATTTTGTAGAATCCATTTTTCCGTTTGTTTTTTAGTCCTGCATAGCAGTTATATGAAAGTTTTAATTTGTTTCTACTTTAAAGATTTTACATATTATTAAATAGCATCGCCAGCAGTCTTAAAATTTGGCAGTATTTGAAAATATTTAATAATGCTAGAGCAGTTCAAAAATTCTGTCTGCAATTTCTTCATATGAATTACCGGATTTTGATCCCTGATACGCGGAGTAGTATTCTGTTTCTAACATTAAGCTTTGGATGTATAATTCTAGGTTTTCATTTGCAAGTAGTATTCTGTATGTAATCCCAGTTCTTGAGCATTTATACGAAAATATTTGCAGTGCTTGATCACAGTAAATAGCAGTAATGTTAAGACTGACCACCAATCACTGGAATAATGCCCCGGCCTTTTTAGCTGATTCTATCTCTATATATTATAAACATTTATTTACGAACCTCGTTAATTAGTTGAGGGGTTTAAATATATATTTAAATAAAAGAAAATCATAATAATTGGCTGGTAACTTTGAGCGATTTGATTAGATCTGAACCCGTGAATCTGTCACTTCAGATCTTTAAACAAAAACAATATAGCGCTTGGAATTAAGTTTCGGAAACAATATGCCTCGGACGGATGGTTTAACAGATTGATTAACCATAAATATATATAAACATTAAATATTTATTTTTAATAATATTTGGAATGTATATTTGATATTGAATTAAATAAttttttattttttaaactttttgggttttaaataagatcgtggttttgttttatgtatttGTTGTTATTGAATTAATAAAGGTCTCGTTTTCTGACGGTCGCCAAAGAATTGATTTTCTCAACTTTTTGGCATATATTTGGATGTTTTGAAGAGATCCACATACGTGTTTTACGAAAATTTTCCGGTAAATACCGCTTTTGACTGCCAGCTGGCAGTCTGTTACATTTAGCTATCTTGATATAATAACTGTCATCCGGTTCCGTCTCATTTTATCCTAATATTGCTATCTTGTATCTTTTGAGAGCCGTTTCGCAGAGGCTTGAGTTTTAATCAGCAGATACTTGAATTTCCACTTAAATTAGGTTAAATGATTTCTGATTAAAATAATTTGCGAGGTACTATGCGCTCGCGAAGGGATCCTCGGGTTTTTATTTTCTGATTGATTTAATAGAAATCGTTAGCAGGGTTGGGTGGGCAAAGCCAAGTTGTTTTCCGGCTGGAAATATTTACAGAAAATAATGGCCACGGCTTTCAGGTACATGAGACGCTTGGAAGCATTTTGAAAGGCTTCCTTGGCCAGGGTAAAAATTATATTTTTCAATTTCTTTGTGTATAGAGAATTTAAAATATATGTCTCAGGTGCCATGGTATATTTTAAAAAATAAGAATGATCTTCGGAAGATCTTTTAGTCTGATGAATTATAAATTATGCTAACATGAACTCTATCTTATTTTAAAAATAGATTTATTTGAATTCTGTTAATTTTTAAAAATAGATTAGATCAAATCTCTTATTGTTTAAATCCTCTTGCTTCAGAACATAAACTTTAGGAAGATGGTATCTAGAGGTCTTTTAGCAAATTTGGTTATTTTTCACCTAAAATTTGGTTGAAATAGCTGAAATGATTTATGCTTTTATAGTATTGGTAGACACTGAATCTATTTCTACAATTAAAATTGCAATTTGAACAAACTCAAATAACAATTTCAGCAAATTTTCTAAAAAATAATTAAAAATAATACAAATCATCTAAAGTTTAGTTTCTCCATATCTAAAAAGATTTGATGTCTCCTTTAGTAAAAATTGAATCTGAATTAATTTAGTTTTGAATGAAATTTTAAATAATTAAGGTTGATTCTCAATCTTTCTCGACCTTTCTTATAATCACACCTACTAACTTTCCATCCATCTTTTAATATAATCATAAAAAAAGAAGTTAAAATCCCAAACCATTCACACCTAAGTATTTCATACCCTCCTCCGTCTTTTGTTTTTGTTTCCAATCCAAAAATATCAAATACATCTTTTATATATACGATTTTCATTGCATTCCCACAAATTGATAATCTGAAATCGCTTGGTCTATACAAATGGATTCTGATTAAAATAGTTTGCGAGGTTCTATACACATGGGGAATGGGGCATTAATACTGATTAAAATAGTTTGCGAGATGCTATACGCGTGGGAAGGGGCATTAATAGGGATCTTAGGGTGTTTATTTTCAGACTGGTTGTGTGAAAAATCCTAAGTTATGGGAACGGACCCTAGCCTCTTGTTTCCTGGCTGGGAATACTTCGAGAGAATAATGGCCACGGCTTTCCGGTCGATAAGATGCTCGGAAACGCTCGGAAGCATTTTGAAAGGCGCCCATGGCCATGGTAAAAGTTATAtttttccatttttttttATTCATATTGAGATTTTAAAATATATGCTCAGTACCACGGCACACTTCAATCGCAGAAATAGATCAGATCTTTTAGTCTTGAGAATCTGTACCTTATTTATCTTTTATATATAATATATT
>transcript/4029
GTTCCTGCAGGTTTCCTTTGCATTGCGTTGAGTCCAAACCCTACCGACTGTGTGTGTTCTGGAAGTTTCAAACCATTGTGTTGCCTCCAAATCCTGATGACAATGCGAAGTGCAAACGGGAGAGGGTTTTTCTGTGATTGATGGAAAGTGAAGAAAATAACTCGCCTTCAACGGAAGGCGAGGCTACCAAATCAAGCTGATAAGTTGAAGGCAAGGCTCCCAAATCCTGCTGATAATGCGAAGTGTAGACGAAAGACGGTTTTTCTTTAATTGATGGAAGGTGAAGAAAAGAACTTGCGTTTGATGGAAGGTGAGGTTATGGAAGGTAAGGTTGAAGAACGTGCAGACCTGGGTTACTACAAGGATACACTCATCCAACAAACAAATGGACTCTACAGCGACACCATTTACGGCACTGAGGAGGAAGATTAAGGCACTCCACCTGCTAGCCTTTCTGAAGCACCTCCTTTGTCTTGGTTCCGGGGTCGCTTCTCGGATCTTACAGTATTTTTGCAAGGTATGATGTTTGAATACATTGTTGCTTCATAAAAATGGAATATTAATGCCCGACTAATGACAAAAATTGGTCAATAGGATTTGGAAGAACAACTTTTTACAACAACAATAAGGAGTGCCAAGAGCATTCTCCTGCCTAGATTGGGCCTTGGTACACATGTTGTTCTTGGGTTATGTGTTAGATTGTAGATATTTGTATTTCTTTTTGAAACCCTCCGGATATAAGGGGTGCTCTGCGACTTCTTTAGCAATGGGAAGTACATGTACAAGGAAAAAATAAATCGGTGATTGGAAGGATGCTCTCTTCCTACTCTGCACTCTATTTGAGTTGTCGCTTCAAGAAGACAACACCAATGGGTTGGTAACGAAGTCTTCCCTACTCTGTTGTGTTCTGTGTATTTATTCATATAGCATCAGTTTGGTTTGAACTTAGATTTAGAAGTGATGGATTAGCAACTAAAGATAATTTGGATTTTGATTATTCTAGAAGTTTCCATGTAGCCAAGTATTTATCATATGCAGGATCTTGATTTTTTATTTATTTTCTTGCTTCTCTGGTTTGGAATCCAATTCATGTAAATTACCTGGTCCAGGTTTAGTGAGAGAATGTCCCAAATTTTGCTTCTGTTTTATTTTATGCCCTGCTCAATATATTTATTTCGTCTCCAATTCCAGTTTTCTTGCTATTACAAACTAATTTCAGACATGAATGAACAATACTATATTCCGCAATTTACTTTATTTATGTGCCTTTTCATTATTATTCTACAATAGCTGCAGTGGCACACAAATTTGAAGCACAATGGTATTGGTCATTGAATGCACTCCCCATCGTTCTGCTTATTTAATGAAGCTTCTGTAACCGGATTGGACATGTGATGCGGATTGGACATGTGATGTATTCCTATGAGAAAATTGACCAGAAAACCAATGCAAGCACCATTTTGTTTTTGTTTTATGTGCTTGTATCTTTCTATCTCTGGCATTCAAGCCAGAGATTGTGCATCTGAATTCCATTCATTTGTTGTGATTGCATGTTCATGTTTGGGCTGCATTTTATGAGACATTTTTCATTTATTTTTTGTGTTGGCTTGTGAATTTTAATTGGTGGGTGCATAACTATAAATTTAGTTGGTGTGTGCATAACTATAAATAGAAATACCCTTCTGCAATAGAATGCACTCAAACACCGTAAAACCCGATGGATTAAAAAGAACTATTGTAGAGAGTCTCATAAACATTCTATTCATCTACATTTAAGGCTAGATTCAATACCTTAACATTCTTGTCCTCGAGATTTCAGTTTGGCACGACCATTTTATTTTCTCCATGGCAGCATGGTGGGCATAAACTATGAAACCTATGCTCATTCCCTGGCCTGGCACACTGATTTTATTGAGGCAACCTACTCATATTGAGCCCTCATTCTTGCTTCTTAATTAAGTCCACCCACTTCGTATGTTATTTTTTCATATGCATATTATATTTAAGGGGTAGTGTTATTTCATGATTACTTTGAAATCCACCCCTGGTTGAAAATTTCTTTTTGAAAATCTTCTTGTACTCTAAATTAGACTCTATACAGATATGAAACAGTGCTGGTGAAGAGTATTATTGAATAAGTGGGAAAAACATTGCAAGAGACAGACTGCTATCCGTCAATTTAATACTACTGCTCTACCATAGTCATGCCCATCATAAGGAAGGACCTTCTTCTACATAAATTCCCATGGCTTATTGTCGATGTAGTTTCTAATGGATCAATCCAAAAAACTCTACAAAGCCAAAATGGGCCATGAGAGGTAGAAAGAAAGGCCACTGAGATAGTTTTCAAGATTGGTTATATTGCACAACAGACGTTTGAAGCTTTGATCTCTCTTTACAAAAATGTAAATGTCTCCTACAAAGGTGAGTCGCAGCACTTCGCTTCCAAGAATGACAATAGGTAAACACACTTGACTAGGCAGAGTCTGATAAGATTCTTCAAGCGCCCAATTCAACTTTGCAATTTTGCTGCTCGCCCCACATTACTGATTATTATTATTTTATTGGCAATATTATTTTATGGTTCTTTTTACTTGTTTCAGAAAGGCTACGCTGTACAAAGAAGAGGAGTTGTTGGAAAGCAGCTTCCTGAGTTGCTGGAAAGCAGCAAAAATACAGTACTTAATATTTTCTATATTATGGGCGACTCTGTGTGGCCTATATTTGTGTTGATTTCATTCTCTGTTTAATGTCTTTTaaaaaaaaTTCTGTTTAAAGACCGAACAGTGTTTCAAGCATTTTTTATATTTATATTTTAGCATGAATTACCAAAATTTTAGGAT
>transcript/5728
GACCCCCAATGGCAGTAGCCTTTTTAGGATACAGAGGGATCCCCACTATTGGGACCTTATGATGGCTGCGTTGAGTGACTTTTGGTGGAAGCATGTTGAGCCTGCCAAGGAAATTCATGCCATCGATGCCGATAGGAATATTATTAAGTTGAAGCCTTCTGCGAAGCACATGCTGTTTGAAGCTATTTGGAAGAAGAGTGAAGAGCTTGTCCAGGATTCGAGATTGCTAGTAATGGAAATTCATGGCAAGATAAGAACTTGAAACATTTTCTTTCCGCCTGCTTCTTCTCACGCGATGACCGCGTTTACCAAATTTTAAGGAAAAAATCAAAAGCCGACCCAGTGAAGATGTAGTCAAAACTCCGTTACGTGAGACAAATAAAATTGATTGAATTTCACTTCATTCATTGAATTTCAGTTAGGAGCAAAGGGCCTTGGTTTTGGGGATCTGCTGTGCTTTTCATGACCCCCTGGTTTCCTAAGTTTGACCCTTTAACTATGGTAGTGACGAAGGTGCCCATCTGGTACGTCTTCCAAACTTACCAATCAATTTCTGGATTCAATCGGTCTTCAAAGGGATAAGTAACGTTCTGGGTCACTACTTGTCCTCCAATGACACTTGCCAAGCACAGGGTCTTTTCACTTTTTCTCATATCTGCGGCACCATTGATATCAGTTCAGGGCTTCCCGATAAGATCAACTTGAAACTAGGCAACTCCATCTGGAGTCAAGGACTATGAAAACACAACCTTCAGGTGCAAGATCTGTCGTCACACGGGCCATCTTAATGCATGCCCGCAAAGGAAGATCCAACAGCAAATAACGACGAAGGTACATAGAGCCAAAAGCTGGCAACCCGGGATGCAACTGCATGAAGAAAACGAACAAGATGACCAGCTTGATGAAGACACGCCCCTAGCAGAACAGGAACACAGAACATGAACATAGATCCACTCCACCTCCGTCTGAGGTGCACATGCATCTTCAAGAAGATGAAAGAACGAAAAGTGGCCCTCCACAAGGGCATAAAAGATACCATGAATCTTCCTCTTCATACTCTGATAAGGAACTCCACCAAGATTCCATTGACGCGATGCAACTGGCCTTAGTGTCCCCAGCTTCAGGGGGATGGATACAAGTCAAGAAAAAACAAGGAAGAAAAAGAAAGACCTGAGAATCTGCCCAATTCAGGGCTGGGCTTATCTTCATTGTTATATCCAAGCTATAGCTTCTCTTTCAGTTACCCTCTGCTATGATACTATATTGGATTTGGTTTTAATGTTTAGCTGTGCCAATCCAGCTGACTGTTCTAAGATCTTCTTCTGCTTTGCGAGCAAATGGTCTACAGCCATGATCAAACTGTATGTTTCAGTCTTCAGATGTCAGGATTACCAGGGAGGATATTTATAGATGGTACATCCAGGTTACTTGGATTGCCCCACTAAGAGGATCCTGCTATGTCAGTTTTGGGTAGGCTCACATCAACTTTGGGTGGAAGCTGAATGCTAGATTTCACAGGACAGATTATCTGGGCTCTGCTATTGGCAGGAGATTGAGACAGAGAAGCACTTTGTATTTAGATGTCCTTGGTAATATGTGATATGCAGGTGGGACTATTTTTTGTTTAGATAGTGTCATATGTCCCTCCACATTTTTCTGGTAGCTGGACTGATGATGCGTAGCATTATATATGGGAGAGGCCCTCAGACTTATCTTATTTCCTCTGCCATCCCCGGTCAAGCACTACTTAGAGGGTGACATCTTTCTTTCATGCACTCCCAATGGACAAGTGTACCAAGAGGCAGGCATAGAACATTATTATTTCGGTTTTCAGATCTGTCTGATGGAAGGGAGCCATCAGATCATTGCCATTGAGATCTCTGCAGAGTTGCTGACTTAGATCTCGAGACAGATTACATCAGACCAGCAGGTAGTCCACCTCCTCTAGATCCCAACAGTGGACAACCTCTTCTGTACAAAATTACACTCCTTGAGTCAGCTCCAGCTCTTCCAGTTAGTGCTCTATCCAGAGCTTCTCTTCGGCCTCAAATGCTAGGAGAGCTGCATATTTGGCGGAAGATACTTCAGAGGACAGTGTAGCCTCTCCATCTTCAGTGGACAGACTCATGGAGACTTGAGGCTCTCTTCCTTGATTCTTTTGACGGTGCAGGTGTTGTCTTGAAAATAAATGATGAACAGCTCTTCAGATTAAGGTTGAATTGTGGTACAGGTGCAAATACAAATGCAGAATTATTGGCACTTTGGTGTCTTCTATCTTTTGCATATTCACTTGGTATTGACACTATCCGGATCTATGGTGATTCAACGGTGTTGTCTTGAAAATAAATGATGAACAGCTCTTCAGATTAAGGTTGAATTGTGGTACAGATTCTCTCTCTTTACCATTGGTGTCTCGGGACTGAAGATTTTATGGACACTTTTCATGATCTGAAATTTCAACATATATTTCGTGAGCTGAATACTGATGCAGACTCCCTCAAAGAAGGCTCTGGTTGGGGATGCAGGTTATCTTCAGATTGAAGAACTTCTTGATGGTTCTATAGAGTTTGAGGGCGCAGTTTTTTACCTCTGTTGAAGCAGATAATGTTACTTATTGCCTATTGAATAAACAGTTCTGTATCCTTCTGTTGGGGTTTCAGATATATGGTTTTATTCTGATATTGCTGGGGTGGTTTCTTCGCCTATATGAGTTCTGCATGGTAATTTGAAGGGAGCAGGAGGGTTTTGTTTTAAATGTTGTATGATTCCAGATATGGACAGTTTTTGCTATGTACTTTTTGATTCTATGAATAACAAAAGTACGGttttttttCTGCTC
>transcript/4067_3
ATTATCGATTTATGGTTTTGGCGAGTTGAGCGATTTGAGCTTTGGAATACGCTGTCACTTCCTCAATATCTCGAAAATTTTCCTCCCCAGTATCTACAAATTTCCAATTTAATTCCAGCCTCTGCTACTGCCACTAATAACACCAAGGTTGCTACCCTAGTTGGGTACTACAGAATAAGCTCTTCGCAACTCTCCATCGATTCTTCCCCTCTATCAACTTTTCATGCTTCTTTTCTGAAGAATACGCCTCCTCCTACAGCTTTCGAACGGTGTTCCACGTTAACATACAGAAAGCTCCTGCAGGAAATGTGGATGTTGATTTGGATTACCTACTCTAACATATATCTCATCTTTTAAAGCTATCATCAAGGTAAGGTGGATCGCAATCTTTCATATCTATTTGAATGTGAATTTGTTGAAGAAAAAATGGCCATTCTTATTCAAAGATAGGATGAAATTATGTCGATCATGTAATGAAATTTCATATGATCTCATTAAAAAATAATTCCGAATTCTCCTGGTTTCCCCAATTTTCTCTTTAACTTCGCTCTGCCCTGAACCCACATTAAAATTGTAGATCATGATTCTATTATGTGAAAAAGAATTGGTATATTCTTAGATTGTCTTTTAACTTCACCCCGCCCTGAACCCATTTCAATCCGCTCTGAACCCACATGAAAATTGTAGATCAGGATTCTATTTTGTGAAAAAGAATTGGTATATTCTTATATTGTCCTTAACTTCACTCCGCCCTGAACCCTCATGAAAATTGTAGATCAGGATTCTATTTTGTGAAAAAGAATTGGTATATATTCTTAGATTGTCCTGAACTTCACTCCGCCCTGAACCCATTTCAATCCGCTCTGAACCCACATGAAAACTGTAGATCAGGAGTCTATTTTGTGAAAAAGCATTGGTATATTGTTAGATTGTTTTATTATAGGATATTGAATGTATTTCCAtttttttttCTGACAAAAGGTCATCCAATCAAAAACCGTCGACTGAGTAGTATTGGCCTAGAAGCTCATTAGGGTTATTGAAATTGGAGTTCATTGTTAAATTGTTCATATTAAGCTCATTAGGGTTATTGAAATTAAAGGAGTTCATTGTAAAATTGTTCATATTAATATAAATTCTTCTCTTTTTATTGGCATCGCGCAGAATGATATTGTTCCAGATCAATATTTTAGCGTTGCGGAGAAAATCTTTTGGAGTTTCTTGAAAGAAATGGGGCATGCACACTGGGTTACTGTAGGGCTTCCTGTGGTTCCAAACATTTTGGAAAGATTCCAAAGTGTTTCAGCCAGTCCAATGAGTGGTTGTATCTTTTGGGGAAAATGAATAGATTAGCAGAATATCTTCAGCAACTTGAAGAACGACTTGGATTAAGGAAAATGATGGAAAATATAATTATAGATGCCATACGGCTGATGGTGGAAGCTTCTATAATGTGTTTCACTCAGATTGACTCTTCTAAATTTAACAGGTGACTACAGAACACTGTCATGGTAATCTTATTTGAAAAGACTGAAAGAGTTTGTAGGATTTGTTTAGAATTATGATAAGAAGGGGATTTATAAACATTGCTAGCAAAGGAGAAGCCATGAGAttttgttttgtttttctttttCACAGTTCTAGACAAGCTGTACAAATTTATATTGTGTTACTGTGTTTTTAATTCTTCAAGGTTGATTATTATATAATAAAATCATAATATTTTGTGTTATTTTTTAATCCTTTCAAGATTATAAGGACATTTCTATCTTGTGCTTTAAGGTTGGTGGTTATGCACTAAATGCTGTATGAAATTTCATGAATTGTAGGTTCTTCTCAACTCCAATAAATAAGGGTAACTAGGGGAGAGGATATCCGGAACATGCAGGTGAATATTTTATCATATATTGTGAAAATAATTTATTATTAATGTTATTTTGTTTTTAATAAATTACTAATGGCTATGGTTTTTAATATTGTTGATTTACAGTTGGAATTGAGGAGTCAGTGAAAGAAGTTATTGATCTTCTGGAATGGGGAAGTGAAAAAAATGCAGTAGCAGTTTTTTTGCTTTGTTTTAAAGTGAAGGGTAAAACTATTCTATCCAATGCTGTTGTATCATGAATAAACATAGAAGGATGTAAATATTCTACGATACAAGTTTTTGAGAATATAGATTTTACTCCAAATATCAAAAAATCAATTCCAGAGATCATGAAATATAATGATGGTTAGAGAGAGTTGGATCTCATGCTACTCTGCCTTCATTTACATTGATAATGTTTTGGGTCAATATGAACTTCAACCTCTTTTGCCAAGAGATATGAAGAAAAACAAAGAAGGCGAGATTGCTTCTTGCATGTCTGCCTTCATTTATATTGACAATGTTATGTGCCAAGATGGACTTCAGCAATCTTTGTCAGAAGATATGAAGAAAAAAGAAGGTGAGGGTGCTTCTTAAGTGGTTGCCTTCATTTTCATCAACAATGTTTTGTGCCAAGATGTTTTTCACTTCTTTTGTCAAAAGATTTAAGAAAAACAGAGAAGTTGAGGTTGCTCCTTACTGCTCGTGACACAATTACTAAAGATATGTGGTGGAATTCCAAAAATCGTGTGAAGTCTCAAAACTCTTAACACTAGTTGTAGGTGAAGTGTACAAACAAATGTTTAGTTTCAGGTGGTGATGGAAGAGAGAGAAGATAAATCAATTTTCTTAAATACAGAAATTCTATATCTAGACATGTTTTATTTTCCCAAGCTCTAAGGGCTGGGAGGCATGGCAGATGTTGTGTAAGTGTTTTTTATATAAACATGGTGGAAGCCATTGCATCC
>transcript/1956_2
ACACACATGTATTGTAATTATGTATTCATTTTTCATTAATTCAATTTATAGTGTTTGTTAATTTGGTATCAGAGCTGAGGGCCTGGGCCAACTCCCTCACGGGAGTGCCCAGGATCCCGATCCTGAGGGGTTCCAAttttttttttGCACAGCCCGTGAAGGAGACAGGGCCGCTGCAATTCTAGTTTGAGGGATGTGCCTGTGCGTGATGAGCTGGGATCGATGTGTTTTATTCCTGTGTGCGATAGCCTGAAAGGAGAGTCGCTGCATTGAACCTGACGCGCAAACAGCCAGGGGACGCATAAGGCTGGACGGTCCCGCTAAGATCCAGAAAAGGCCTGTCCACGGTGAGATTTTAGCCGGATCTGAATTTTTTGGCTGGACGTTGATTCATTTACTATGGAGGTCCTCTCGTGTTGTGGGAGGAGAGTCGTTGTGCGCTGAATTTGCTATGCGTTGAACCCTAAATCGCTGAGGATATTGCAGAGGCTATGGTGGGTCGTGATCCATTTGAGAGCTTGTTATGGTCGCTACAATCAGGCTTGGTATGCTCTTGACAACGATTTGTATAACACTGGGGGGCATCGGGTGTTGGAGCAGAGTTTTGGGAGTATACGGCTTTGTTTGATACCCGTAGAGAAGAGGAGTTCAGGAGCCGTGCAACTGCACATTAAAAATTACCGTGATTTCGTGGAGGATGTGATCGCTGGAGGATTTGATCATGCTAATTTTAGAAATGAAGCTGCTACCATCTTCCTGTCAACTCAACCGTGTAAGAGAGCACCATTCTCTTGTGGTCTGAGAGCCCTTAGTGGCCTGAGCCATTGCCATCACCGTGAAGCAGAAGCGTGGAGATTCTAAGTGCACTGCAGCCACGTGTTGAGCGCAAACATTGAAGGAGAGAGCACCGTTCATCACCGTGGAAGATCGCTGTGAGAAAGCAACCAGTGATTTCCTGGTTAGCGTGGAGACGTGGAAATCAAGTGCAGATCTCCGCTGTGCAGATCAGCGTGAACATTGAAGGAGAATTGTGCATATCTGCACCAGATTTGAAGGCTCGCTGCCAAATTGAAGACATAGTTACTGAGCCGATAGGCTGTGAAGATCGTTGGGAGATCACCGTTTAAGCAAAAAGATTTTGCAGCAGCCGTGAAGGTAATTTCCTCTGCCATGACTGAAGAGCTTGGTGAGCATGGAGAAGCCTGATTTCCTCCTTCTAATGCTGAGTGGCCGTGAATGATCTTAAAGATCCCTGCGAGAGTGTTAAAGATCCCTGCGAGAGTGTAAACTGTGCCGAGTGTAAGCAAATCGCCTGTCCATATCGCGGCGCATGGAGCAGATCTAttttttttCCTCTCTGCGTGAAAGAGTTCAGTGAGTTCAGCGTGGAACGTGGTGCCTTCTAACCATAATCCGTGAACCTTGTTGAGAGCCACTTGAAGAATTGAAGGCTAAAGGAGAAACGTAGAGATCCACTTCAAATAttttttttCAGATCGCTGGTGGGAGAGCAGATCGCCTGTGGAAGAGCCTGGTGCGTGAGTCTCTGAGCGTAGAGGAGACCACGGGTGCCGCTGAAATTAGAAGTTTGATTGCTTGAAGCGTGGAGAAGGTCGATAATTTATTTTTATCGTGGCACCGCTCAGCTGAAGAGAAAGAGCGGTGCATTCACCAAAACTTGCATAGGAGAAGCGGTGGCACCGCCTGCCTGCAGTCATGTTGTTGTTGCCAAGTTCGAGTTCATTGTTCTTGGAGTCATTGCTTGGAGGTGTTATAGCGAAATGAAGTGAGGTGTACGTGCCCATTCCGTCGGACTCACACAACCTTCAATTCGAGTAAGATAGTGTGATTGAGTTGTTATTGATATTTCTTGTTTGAAAGTGTGATGATAGTTATTTTTGTGTGAAATGGTTTTGTTTCTCTTGGTCATTAATGAAATGATGTAAAAGGGCTTTGAAGTTATGATAATTGGTGTGAGGTGTTTTATGTACCTGATTGAAATGTTGTAGGGGGTGCATGATCGGTTGTACCCGACACCCCAGGTTATGGTCCAAGTTGTAAAGCTTAGCCATGGGCAAGCTATTTCCCCAGGTTATAGTAAGACCTGTTAGCAAGGCATAAACAGGCATACGTGTTGTAGCACAGAAGCCCATGATACTCTCTCATGGGAAGAGAGGATATTGAACCAGGTTGTGGAGTTAACCACTGTGAGAGGTACTCGGGTGACAGGTGAACCAGTAACCTAAACTTGATAATGAATCGAAGAGGCGAGAGACTTCGATTCAAGGTGGGGATGTGAGATGGAAAATCTCAAAAGTGCGAGACCAAGCTGTGAGTCCGAGAGTATAAAGGACCAAGTTACATTTAAGGGAGAGTAACATTGATGAATCATGTAGCTGAAAACAATTCCTAGAGAACTGGCGGTTACAGAGGCTGGTGACCCATGTATTCCGGTAGATGGATTGTGTTTCATATGGACATCAATAATCATATGCAGGTACAAGGTGCAAGATGAAGCCCGTACTAAAGCAAGCTCAAGAAGGATTGAAGCCATGACAGAGATGAAGATATGACCATATAGATATTTAGATAAGTAGTCATTAAGGGAGAGTGTTGGAATAGATAATTCCTACTTATCTAGAATCAATTCACGTGAGTTGTGTGATCCTAGATTGGTGTGTGTGGTTGAGACATTTGCTCAACCTACTTTCCTATCATTGGAATAAGTTAGATCTTATAACAACCAGTGAGCTCTATATAATGAGCCACACATGTATTGTAATTATGTATTCATTTTTCATTAATTCAATTTATAGTGTTTGTTAATTATT
>transcript/3401_2
ATCTTTGAATGCAGTAATTGAAGTTTTAAGGGTTTTCTTCTCCATTTGCGCTTGGGCACTACAAGGATGCGATTGAAGACTGCAAATCAGCCATTGTTAATGATCCGGAGGAGTTTGCTGCATGGTATAATCTAGGGAATGTGGATGTGAAAGTTCAAGACTATGATGGGGCATTATATGCATATGAAAGAGCTTCTGCTTTGGCACCAGGCATAGCTGGGTACCGCCTGAAACAAGCACTAGTTCTTTTTCAGCCAGTTAGAGATCGTGCATTCAGCATGGGATTAGAAAGCATAAGACAATTCGATACAACGAGTTCTTATTGATTCTAGATGACTAAGAATTTAAAGGGAATTAATAGACAGAGCATAAATTTTCTTAAAGCAAGATAATCTCTACAAGGTCGGCCCAGAATATAAAATGAGAAGTCGGTTAATTAAAATATTCTTATGTCGGCCCAATAAAACCATATTAGAAGTCGGCTCCATTAAAAAAATGATACAATTAAAAGTCGGCTCAGTTTTTTTAAGGaaaaaaaaaaCAGTATTTATAGGCCCTCACGTTGCCACTTTAGGAGGGGATGAATTGCATGGATAGCTCTGAAtttttttttttACTGAGGCCGAGGGTTATAGCAGAAGAGGAGCAGAGGAGCAACGAATTATGGAAATTTTTGGGACAGCAAGCAAGACAAtttttttttGCGTGGGAGCAGTCAAGCTTGATAGAGCTCGCATCAGTCAGTTGGGTTTTTACTGAAAAGAAGGGTTAAGGTTAATATCGTGGTCACATCGGCCTCATTCTTAACTGACGGGAAAATCTGCTCTTTTGGACTATCATTTACTACATATTTAGGGTATTGTGCTGTGTTTGAATTATTCAGATCGGTGGAATTGCAACGTCAGTAACATATCATTCTTCAATGAAGATATCATGCTGATCTAAATCAATTCAAATTGATGCAATTGCAATTTCATACAAATCAATACAACTTCAACGAGGATATTATGCTGTATTTGAATCAATCCAAATTGGGAAATATGAGTGGGAGGTAAAATGATCCGGTACATGGTCCAAGCTTACAGGCACAGAAGAGCCACCATAATTTAACATTACGAAATTGAAGCCAGTATGTCACAATCCCCCAGAAGCCGTGCAGTCTCCAGAGTCCTGGACTGATTATTTGTATCATAAAATTATTGCTGTACGACATGGTGCACATCTTCCACAGTAGCCCTGTGTATACTGGAATTTGATTTTCAACAGAAAATGATCAATCAAAGTTGGTGAACAGCAGATCCAAATCTTGATGCTAAAAATATCACACAGTGAAGTGTATCCTTTGTGATCCTGACCCTAACAGCTTGTCATCAAAATATAGACTGAATGTGTGAAGTTTTAAATTTGAATTGGCACAGTGCTTGAGGAGGATCAAGCCTGGTCCTGTCCACTGGAGTATCAGCAACCATAGGAATATTTTGAGGTAGCCTATCAAACTCTAAGCTACAGGAGCAGACTTATGGTTTAAGGATTCTTTTGTGACTATTTTTGGACAGGTTATTTGTTCTATTATGGATTGACCTCTGCTCAGTATTTTTTCAGGCATCCAAGCTGCACAGTGTATTCATGATCTGCAGCTAGTGTCAAAGATTGAAGCCAAGTATCCTACAGTTACCAATGACCTGATTGACGTAACAAATGATAAGGTGAAGGCATCTATAATTCTATTCAACCATTCTGATTCAAGTAAGTACTCCTTGTGTTATTAAGGGTTGGAGAACTTTCCTAGACATAGTCTTATACTGTTTAAGTTCAGATATGCATTGACAAGAAATGATTAAGTAAGAAGATAAACAGTTGGATAAATTGGCAAGGGTTTATGAGCAGTGAATGAGCAGATTGGCTAAAGAAGACGATAACAGTTTATTGAGTTGACTTTGGGTGAGTGAGTTTGAAGACAGTGATATGATATGCTAGTTTGATGATGCCTATACATAGATCAGCATGATTACACAATGACATGAAGTTTACATAGTGACAGTATGCTAAATCAACAGTACACATTGCACAGTGAAATAATGATTACACTATATGCTCAGTAATGATATACATAACCAGTTATAACACAGAAATGAGCAGTGTAGGCTTGACATAAGCTGCATATCAACAAACTCTTTTGTATTATGGCTTGAGCAATGAATGGGCAAACTTCTTTGATCTTAACAGTGACATGCATGAGTATATGAAGATGACAGTCCTATGATATGAGTAGAATGTTGATTTAACAGTGTGACAGAAGTAATATCTTGATGAAAATGTCTTTACTCAGCCAAGACTTGACAGGTGTAGACCTTTGAAGGCATGAACAGATTGCAGAAGAGATGAGCAGTGGTAATGAACAGCAGAGTGCATATAAACTTTGATGGATGAACAAGAGGATTGATGAGGCAGTGAAGAGGATGAGCAGTAGAGGTTAAATGAGCAGCAGTGAGCAAATGAACAAGAAATTGATGGGCAGTTGACCAATAACAGCAGAGATGAGCAGTCCTTGATAACTTGGCAATATTGAAGAACAGGTGGGTTGCAGCAGCAGTATTGACCAGCAGCAGATTGAAGAGACAAGTGATGAAGTAATATAACAGTGAGCTTTAATGTAAATGCAAGCTTGACTTGCTTTTGAGGTTAGGATACCTCAAACCCTTCTTAGCAGGGTCTAAGAAAACCAGGCAAGGTCCTGGATGCTGAGCAGGTGCTCTATTTATCAGTAGGTGCTTATTTTGCCTAACGGTTGTAGCCAGACCAAAATAATATAAAAAGATTACAAATCC
>transcript/1972
CAAGTTGGTTCTTTATCAACTAGATCACTCATCAAGGCCATATAACTGGGATATGACTTTGGCTTCTTTCTTTCTCTAATGATTCCTTCTGGAATACCAAGTCTTTTTGCTTTTTTAATTACATCACGAGCCCAGGCAGGCTTTCTCTTTCGAGAAATCATTTCATTTGGCACTTCTTTAGGCAACTGAGGTTCAGTGACCAGTCATGTCATGATCCTTAGGTATCTGACTTTATTCTTAGCTTTGATAGTTTAAGATTCTCTGTAGCTTTGATAGTTTCATGTTCCTCTTCATCTTCTCTATCTTTCTTTGACTTTCTAAAAGCTGAGTCTTCGTCAAATGTTACATCTCTGCTAAGCTCAATCTGACGGTATCCTGGGATATAGATTCGATAGGCTTTTGATTGTTCACTATATCCCACAAACAATCCCTTCTTTCCTGAAGGTTCTAGGGATTCTTAGTATTCTTTCCTTGTGCACATCCTTTGCATACACCTTCATGTTCTATCTGAATTTTTGGTAGACCAGTCACAACCTTGCTTACTATTGGAAGAGCTTTGTAATGAACATGAGCAAGCCTTCTATGCCAAAGCTCACATGGATTTATTGTACTTGTAGCTAAAGCTGGATCTGCATGTCCCTTCAATTTGTAGAGTCCTCCTTCTTCAATTCCAATTTCTACTGCATCATTTATGGTCTTTCCTTTTGACCGCATGAGAACTTTTCCATCTATGAAGGCAACTCTGGATCCTCTCTTGTCCAAGGCTGAAATAGACAAGAGGTTCTTCTTTAGTCCAGGGACATATAGGACATCCTTCATCTTCATGGATTTTCCAGAATCCAACTTATAGGATGCTTCTCCTATTCCTTTAATGGGATATTGAGAGTCATCTCCAAGCATTACTTTGTGTGGTGAATCTTTTTATACAAGGCATGATAGTGAGTCCTTATAACCTGTCATGTGTTTGGATGCACCACTGTCTACTAACCAGGTGTCATTTCCTAGTGAGACTGATCCTGTTAGGGCATAAATTAGTACATATTCTTCATTGGATTCTTCATCTTTCTTTGCTTCCTCTTCTACTTCTTGATCGCTATCTTCAGTAGCATGAGCTTGGAACCTTCTCATCTTTTTAACTCTTTATGCTTTCATGGGACAGTTGATAGCAATGTGTCCTGTCTTATGACAAGTGAAGCACTCATAATTTGAGAAGTCTTTCTTGGGTCTTTTGAACCCTTGAGTCTTGTGGGGATGATCATAGCTCTTTCTTTTGTGTTTTCCTTTGGCATGGGCTGTCAAGGCTTGATCTTCATTTTCATTTAGCTTCACTTCTCTGGCTAAGATTCTTTCTTCTTCTTGAACACATTCTTCCCATAGCTTTCTGAATTTGGTTAGCCTTCTTGAGCAAATTCCTTGGATAAAAGCTTCCCAATCTCTTGGAAGACCATTTAGGGTGGTCATCACAATTTCTGCTTCTTCTACTGCATCACCAATGGCTTCTAGCTGATCTTTAATTTGAGCCACTCTTGAAAAATAAGATTGCATAGTCTCTGACTTTTGAGCCTTCACACTTTTGAGGTGATTCCTCAGAGTCATCTTCTTGTTGATATTTCTCCCTTCAAATAAACTGGAGAGGGCATCAAACATTTCTTTTGGAGTTTCTCTTGATGATACTTGAGGAATCAAGTTATCCTTGATGGAGTCAGCTATGATCCTTTTGGCTATGATCATGTCCTTCTTATGCTTGGACTTAGCTTCCTCCTCTTTTGGTTCTTTCACTTCCTCCTTCACAAATTTGTCTATATCATTCTCTTGTAGGATGAGCATGATCCTATACTTCCATACTCCGAAGTTTTCAGCTCTTTCAAGCTTTTCATCTAGCTTGGTGCTCTGAGTCATCTTCAACAGTATTAGAACTTCAAATGGAATTGGGAGGAAGAGTACTTACTTGAAGAAAATAGTTTCTAGCTGACCTCCTGTTGCCCACCTATTTCGACTAGGTGGCAACTTCATGTACATGAAGATGTACATAATTGTACAAATTGTACCTTGGAAAAATCTGAGGATTTTTTCACTTCTGCAGGGCAATTGCCCCTTTGTAAAACGAAATGTCCGCTCCCCTGCGTGGGAAAATTAATGTAATTATATGTGCTAGTGTGGGTCATATGATATGGATGCCACACCATGGAACTGGTTGTTAGGGAAGTCCCCTCATCGAGTGTTTTTTCCCTTTCCAATTGATCTTGTTGAGTAAACGATTTTAATTGGTTTGGTTTTTCACTCAAAATCCTCCAAAGTGGTGACGGGCGTTCTAACAGTCAAGTCCATGGGGTGGCTAAGGGTTTAAAATGTTATTCGTGACCATGCTAGACATTTGTATAGAGTCTTGCGGAGTTTCGTTATGTTGTTGTATTTTTATTATTTTTTTCCAGTTAATTAACTTCACCCCTTGGTGGTTAATTAACTTAGTTTTGATGTAATAATGTAATTGCTCAAGCACTGGCATTTTGTAATAGGGGCTATGAATGCAAGGTAAATTGCTATGAAACCCCCTAAGCCACTGCTTTGAGTCCCATGTCATTCTGATAAGGGGTTGAGTAGATAGGCCATGTTTGTCTAAGCAAGGTCTATTTTTCCTAGGGAATTAATTAATTACCCTAAGTCAAAAGTTTTAATTATTTGATTTTGAAGGAAAAAATCAAATAAGGCCATGGTATTTAAGTTTGGGGGGTGATTATGCATAGTCAATTTTTATTTAAATAAACCTCCTCCATGGTCAAAATAATTTTTGAAGATTTCCCAAGTGGGGTGCTCCTCTTGTCTT
>transcript/4268
TGGACCGTAGTACCTTTGATTAAATGATGCTGTGGACCGTTGACTAAAGGATGCAGGAGCATCCTGCTCTCCATCCAAATTGAGCATCCAAATTCTGTCGCCAGTACAAGCCTACCGCCAAGAGTTAGCCATTTGTAGCACCAAGTTTTTTTGTTATCCGTCGTTCTAACCACCATTGCCAATTTTTGATTAAATAACAGTTTTGTTTGATCAGATATCCCAGGTACTTTAGACCTTTGATTAAATGATGCTGTGGACCGTTGACTAAATGATGGTTGACTAAAGGATGCAGGAGCATCCTGCTCTCCATCCAAATTGAGCATCCAAATTCAATTTCAAGTTTTGATTAGGCCTAGAAAGGGTCTTAAATTCTGAATTGATGGTTTTCAAACCATCATTTTGTAAATAAATCCATGTAAAATATGTGATTCTAGATGATGGTGAGTCATTTAGGTGAGTCACTAGGTGAGTGATGAAATCTATGTAAAATATGTGATTCTAGATGATTGTGAGTCATTTAGGTGAGTCATTAGGTGAGTGATGAGTCATGTAAATAAGCCATGTCAAATGGAGCAGGTCATTGAGATAGGATTGAAAGTTACTTACAATAGATAACAATTGATGAATTGGAATGGAAGAGATTGTTGAGTGTTTATTGTATCTGAACCAGAATTGGTTTCATGGTTTTGTTTGTATATATATATGTAAACCTACGAAGCATGGAAGGGGGACAGAGATAGAGACCGAAAGGATACATAGATAAGAGAGGTCAGTAAGGCCTGTAGGAAATAGAGGAAAGACCTATTCAAGGTGTATTAGGCCTAGGAGATCAGAACACAGGTTCTATGATTAGTTTGTATGTATGGTTTCATTGGATGAATGAAAAAAGCCTATTTTGACATAATTCTGAGTGTGAAGTTAGAGCTCTCTCTGAATGTGTGGTTTTAGAGTTGTCTTAATCTTTTGTTAATGATTTATTCTCTGTGTGTTTAATCCTCTGTAAATGGTTGACAAGCCTGTGTGTGAATTCAGGGCTATTGAGAGGGAGAGAAACAAAGATTGATTGATCAAATTTCTTATCAATTGAATGGGATAATTAGATAAATAATCCACTGTGGATTATCATAAAAGATTAATGCGTGTGTAGAGTTGTCGCAGGTTCGGGGTCTACAGAGATCGATCATTGCAAAGATCGACGTTAATAGGACTCAAGTCTGTGCAGAGTTACTGGGTTGGATCATGATCGTGTGGCGGAATAGATTTGACGGTCCTCGGTAAATCCGCAAATAGATAAAGATCAATGGTACAGAGTGAATCCGCAAGGATCTGACTGTCAGGGCGTAGATTCGTAAGAATGTAAAGATTGACGGTTAAGATTTGATCCGCATCTGATCAACGATTCGGAAGAGCGTTGCGGAAGCGGAGAAGGAAAATTGAAAATTTCGAAAAAGTCGATCTCCCACAATCTGTATTGCGGAAGGAATCTATGGAAGGAATCTTGCGGAAAGTTAACTGCGGATGCAGAAGTGCGGAAGGAATCTACAGAAGCGGTCTTGCAGAAAGTTAACTGCGGATGCGTAAGTGCGGAAGGACAAAGTTTTGAAAATCGAAGATTTGTGTTTTCCAATATCTGCAAACCCGTATGCAGAAAATGCATTGCGGAAACTCTGTTGCGGAACAATGTGCAGAAGGTTTGAATTTGTGGAAAGGTGAACACGGAAGACATAAGTTGCGGAAACTGAGAAATTGCAGGTTTAAGCTTGTGGAAGTAGGATATCAAGTGTAGAAGAAGATGAAAGAACAAGTTTTTCGCTGTTAGAATAGGTTTTTAAAGTCCCTCCATGCTCTGAAGTTCATGTTTTTGAGCTTAGAGGTGGAAACAAATGTCGACATAAGGTAGGGTTGGCATCATTTGGTATCAGAGTTGGAAAATATTTCCTGCATGTTGGAAAGTTGAACAACTTCCAACTATGACTGGGTAGAAGTTGTTGGGCAATTCCACAGTTGAAATTGTGGGTAGAATTGTCAAAGGGAGTGTGAGTAGGTGCAGAAGCTAGCTGAGAGCAGAGAATGTTCAGAAAGTTCTATAGGAGAACTTATAATACCATAGGATCAAGCTGTGGAAAACGCTTGATGTGGTATTAATGGAAAAAAGGAGACTTGCTACGAAAGCTTGAATGCAGTTCATTGACTGAGCATGAGGAGAAGCTCAGTGATGCACAAGAAAGTAAGACGACCAGGTTGAAGAACAAGGATTCTGTGTAAGAGACGGAGGATGTGTGGTTAAATTTGGTGATTAGCCACAGGATGATACATAAGAAATCCTTTGGAAGGATATGATTTGACAGGTATAAGCATGGGGTTATGATGCATGGGAAGAGTATTGAGTCAAACTACTCTTGAGCAATTGAAGAAAGCAAATGTAAGGCATTTCTGCAAATTTTTATTGAATTTGAAGACTGATAATTGTGAAAGTGTATGTTCAGTGTTGTGCAAGGGATCATAGTAGATATTCGGGGGGAATAGGCTCTGTAGTAGGAGAAATTGCAGACAGTAGCTATAATCCAGAGGCAAGAAAGGAGAGTGTAGATGAAAAAGATCAAGAAGAAGATCTTTTGAACATAACAATAGAGATATTTTCAACCAACTGTACAAGTGGAAAGTCTGAAGGTATGGACCGATTAATGTTTGTATTTAACTTTGGTTATATAGGAAATATTTGACAACATCAAAGAACATAGAAGTTCTTGAGAAGAAGAAACAACAGTAGCAGAACCTGAGAAATCCAACAGAGGTTGGACAAAAGAGGATTAGTACATGTTCT
>transcript/6090
GTGATTAAATGTGTTTGTTTATTATGAACTTGACGCATAAGATAAAACAATCCACGTTGCTATCAAGAGAATTAAGAGATGGGCAATAATTCAAGACTTTATAAAGATGCATTCGCAGATATAAATTAAAATGTTCCAAAGATAGATGATCCAGATATAACAATTCTGCATAAAATAATAGACCAGTGCCTTATGGAGTCAGAGTACTGCAAATGTGTAAAGAAATTAACAACAAGTCTTGAAATATAGCTAGTGAATATTAAGTTGTGCAGGAGCTCTTGGTATATTTTAAATGTTTTTAAGTGGTCTTGCTTCTGGTGTCAACGAAGGTTTGGCAAGAGCCGGGAGAATGTTCCAAGTTTAATCTGTTGAAGACATGACGGCCCGTCTAGTATCCCAGGCTGGTATCGCGAAGATTGACCAGCTGGTTGAGAAGCTTAGACAACAGGGAGTTCCGACGCCTCTACTAAGAAGAACTTAGGAGATTCTCTATAACGTCGGTGTGTTGGTTACGGGGTTTAAATTTTATTGTGTTTCTCTTGCAAGATTAAAAAATCCAATGCCGTTTCTGGGTACTCCGATTTTGAAGTCGGTCAAAGCATACTCCGGCAAGGAGACAACGAAGTTAATTAATTAAGGGGGAGTGAGTTGCCAATTTTATTAAGTTGATTAATTAAGACTCTCCGACAGAGAGCATTCTTGACCTTGTCTTATGACAAAGGTTCAGAAGACTTAGCTAATCTAAAATGCCTAATGCAAGGATATGCAAGTCTAACTATCCTCTCCGATAGAGAGTGCTCTTGACTTGTGTTACTGCAAATTCAAGAGACTTAATTAATTAGTTGATTAAACTTAAAAGAAAAATTAAAGATCTAAACTACCCAAGAGTCTCTTTCAGGCTTTTTAGGGCCCTAATCGGGAAAACAAGGGGGTAAGTAAAATTTaaaaaaaaaGAAGTAAACAAACTTTGCATTCAACTAAGTAGATAAACAAAGAAACATCTTTACTTTTATATTTTATGAATGATGAACTAATCAGAAATAAACTACACTACTTTAATGAAAAAACAAACTTTCTAATAATTGAAACTATTCTATCCTACTCTGCCTCTAGCAAATTGTTAAATAAATATGCAAGCATGAAAAAGGGATGATACAAGCTTCCCCCAAATGGGGGAAGAGGGGTGTGGGAGCCGTAATCCCACTTGCTCTTTATTAATTTGTTTACAATGCTTGAAGTTTGGAGTCCTTTGTGATCTTGAGAATGTCTTCAAGGAAACCTGGAGAATGGGGAAGAAGAAAGGGGAAAAAAGAATGTTTCTTGGAGCTTATATCTTTGTTTTTTTGCCAGCATTCCTGCTTAACCTGTCATGAAAAGAGAAAAACCAGCGAGCTATTTTCCTGCAAAATGATGGATTAAACAATACAATACTCTAACAAAATACACTTGGTACTTAAGCAAAGATAGGAACTTTATGCTACTTCAAGTATTAACTAGATCTAAGTAAAAATGCAAAAAATTTGACACTTCCTAGATCTAGAAATGAGAGCAAGTAAGATGCAAACGATTAGCTTTATAAATCAGAATTTTACTTGCAAATATAAAGTGGAGAAATTCAAAAATTTTAATTTTAGGGTGAATAAAGAAGATAAAACCACTTGGATCTTGAATCCTTGAAACCACTTTGGATCCCAAATAGCATGCAGCTGCTAGAAACGTATGCTTGGTTCCAAGAAAAGGAGATGCAACTTAGCTCAACCTTTTACTTGGTACGGTGAAGTGATCTGCAGACAAAAACTTATACGTTTGCCAAAACGGGGGTTAAATCATGTATTGTTTACTAAACAAATCACAAAAGCATGAAATATCGCTGAATAAAACAATGCTCTTTAAGATTTCTAAAAGTAAATGGAATAATTAGGTAACTTGAAAGCTACAAATACCTATTCTTACGTGCTTTTATAAGCCCTCTAAAGCATGTATTAATACCCACAAATTAGCAAAAGCAAAGAAATTGAAAGAATATCACCTCATTAACTGGAACATATGCATCCAAGATCTACACAGCATGAGCCTTCAAAGTCTTTCTTTATTAAAAAATAGGTTGCATAAGAGCAACAAACATTATGATATTTCACCAGAGGTTCTCTACATCAATCATCCACCTTGATAGAGCTGAAAGAGCCTCTATTTATAGAAGAAGGAAAGAAAATAGGGCTCAAAATCCTAAATCCGGACTAAGAGTAACACCGGAGTAATTGAATGAGCTCGGCATGATGATTTGGAGTTGAACTAAGCTGCAACTGAGTGTTGGAGTAATGAgggggggggggTGAGGTGGCTCATCGTCCCTCGTACTGATCACCCAACCAATAGATAACCCACACTTCAACCAAAAACGGATTTGACCAAAGAGGGCAAATTTCTGACTGATAGTTCAACTGCTACACTCCGATACTTGATCTGAAACTGACCGATATTGGTTGGAATCATCATAAATGCTCCGTGCCATGTCATTTAGCCttttattttattgaatttggtttattttggagagttttttattttCTCCAAAATATTCATTTCTAATATTTTAATTAATAATTTCTCCGTAAATGACTTTTTTGAGAAATTATTAATTATGAGGCTGAATGAACTTCTGAAACTTGGAGATAGTTGGTCGGCTGATCATGAATGATTTTTGGTTTAAGGTTAGAGCCTTCAATCACTAAATTCGGGTTCTGGAAGACTAACTTATTACAAATTGAATTTTTCCATTTAAATTATGGAAAAATTTAATTAAAAACTTAGG
>transcript/4467
GAGAGACGAAGAAGCGAGCAATGGCTGCCGTGGCGACCGTCCCTCTTCGGAGCAGCAAGGACTCCTTCCTTGGAGACTCCAGTTTCCAGGTATTCAGTCTACCCATAGACCTTAAAAACTTCTAAGATCTCTGAGACCCCCAGTGAAAATGGCTGCAATAAAACTTAGAGAAACTCGCGAAATAGATGTTTAAACTGGGCATTTTATTATGGCATATAATTAAGAAGAAACAGAGGTTCTCTTGCTCCCTTTAGCCATGGAGAAAAATATAGAGTTGAGGATCCGACTGCTTTCCTCTGATCAACTCTTATGTAAAATAGCACTATACCCATTTGTTGGTTGAAAGGATTCACATGTTGGGTGCATGACTCCAGGAAATACCTACTAATGAACAAAGGGTGAGGTGATTTCTGATAGATGACATCTGAAGAATATCAATTATGCCTGTGTGGCCTTGTCTCACTCCAAGGTTGACGGAATCTAAACCATCCATTCCCTGTCTAAATGACATCAGTTTCCGAAGGATGAGGCTGTGTGTAAGTCTCCGGTGATTTTGGTGGAATAATTACCCCTCGGATCTAACATTTAACACAAAGGAAGCCCGTTCTATGTGGTGCATCCTCTCGGGGCATGTTTCTCAGCAGTTCCAACAAGACAACGACAACTATTGAATGCTTAAAGTTCATTAAAACTCATATCTGTAAGATTAGATTGGTAAAACGAAGCTTTAATATGGTCTCTGACAGTATATATTATGTCACTTCTAAAATTGCAACCATTCCTCACTTTACATGTAGGCTGTAAAGTCTTAGCTCTCCCGTGAAAACCCAAAAGCCTGAGAACTTAACAAAATGATTTTGTTACCTAGACAACCATGCCCTACTTTGTCGCTTCTTGGGGCTTTGGCCAAAAGAACTATCCCTCAACAAATGGATTTTTTCAAATTGGAGAGGCAGAAGAAGCTTCCAAACTTACGCACCAAAGGTTATTACATTTCAATCTTTCATTGCCTTTAAGACAAGAAAATGTCATTGAAGGAGGCCCATGGTTTTGTTATTGTGCAAACCTCTACATGAGATATTGGAGCCCAGGTTTCATACCCACAAAAGAGGTGCCATTTCACCATTGGCTTTGATGAGGCTCTACGCCTTTGAGCTACAGAGATGGATCAGAAAGGACTTGAAAACTGTTAGAGACACTATATAAGAATACGTCAAGTTGGTCGACTTCACAAGGGAGAAGCAATTGGCCACATACACCTATATCTTTGATCAACTTGAACTTGAAAAAAGCCATTCTCCCCAAAATAGAGGTACAATACCTAAACATAAAAAGGTACAAGAAATAGATTATTATGAGAGCATTCCATTCAAATGCATAGTCTATCACAAGTGTGGTCCCAAATCCTGAACAACTCAATCTATAACTAGCCACTGGACCAACAAGTTAGGAAAACAAAATAAAGGCTTCCAAAAGTTaaaaaaaaaaGAATTTGAACACTTAACATAAAGAAAAATAAGTTGGAACAATAAAGAGGTCATGGATGATGGATCTATGTTGTACACTTCAGCAATCCCTAATCTAGCATAAACCTTGAACAAAATATCACATAAAGAGAAGTGAACCCATGAACGAGAGGACAAGAGATATGATGCCCTTAGGCAAAAGTATAAGTCACTAATGAATCCAAGAAGGTGTGTATTTATGGACAACTTATGAGGTGGTGCACCTTCACCTATGAGGGGGTTATGGGCCCACATAAATGCCTAGGTCGACCTTCGCCACCTAGAATAATATAAAATAATGTTGACTAGGTTGGCTATTAAACCATAACCTAGTAATACAATAATGAGGGCACTTAGCCCTAATGCCAAGTAACCACGGTCCACAAGTGAAGATTACCATCATTTCAACACCCCCGCTTGATTTGAGCATGGGGTAACGGAGAAAGATTGTAAAGTACAAAAGAAAGAGCTGGCATACCCATCTCAATAGAGGGACAACCGTCGCTGTAATAAGAGAGAGTGAGGTTGAGATGATCCAACTCAATAGAAAAGTGGAAGGGTTTATGAATACCCAACCATCATCATCATAAGACTGCTCAACTCCTAAAGAAATGCCACCACAAAACTGCTCATCATCCTGCAGAATATGAATTTGATTTGTCCATCTGATAGAAGAGTGTTGTAAAGAGGCATAAATATAAGAGAGAAATGGTAAACAAGTGAGTGGGTGTACCCAACCATAGCTGGGAGAAAAGAGAGTGTGTTTATGATGTTCCAACTCATTACAAAATTGGATCCAATAATCTGTTGGAATAATGCTACCACCAAACAGTTCATCATCTATGAGATTGTTATATTGAATTGCCCATTTGATAAAGAAGTGTTGGAAGAAACATCTTGTATAGGGATCAACTAAGTTGCTGATCCTCGAGAGGTATGCCATCAATGAATTGCTTGTCTATTGAAAGAATGCTGCAACCGAATCAACCATCCATTGGAAAAATCATGTCATCGATCTGCTCATCCAATGGAGGAGAGCTGGAAGACACATCCCAGCTATACTGCACATCCATTGGAAGATTAGTGCCATTGATTTGCCACCTAGCTCTAATAAAATCAGTTGTAGCTGAAATGAGAGTTAGAAAACCCAACTCCACATATTTGATAGAGCTCAAACACAACTAAGAAAGCTTAGGGGTGTGGTGGATGAATACCCAATGCAGACACACTTGAGAGAGCAGTGTTGAGAGGGAAGCTTGCATACAATTGAATAGCTTGGTCACAACTTAGAGAGTTCATT
>transcript/6258
AAGGAAGTTGGAGTTTTCCTGATGCTGCTTGTGTGGTTCGTGGTCATGGCATCTGCCATGGCTGCGACCACTGTTATTGCTGCAACTATTAGTCCTTCTGAGAAGCCAAAGCCGTATTTAGATCATTAAGAAGATCTGTATGATCCCTTGGGTGGAAGTTTTCTCGTAAATCTTGATTTTGTTTTGAATGAACGCACGCTGGAGGAAGCTCTGAATTTACATCATCCATGGAAGTGGGTGGGGCGAGAAAATCAGAGACATGGGACTCTTTAGTCCTTCAGAAAGATCACTCAATTTTATTCAACTGGATTGATGTCCGAATCTACTGCTGAGAACTCGGAGAACGATTGTCCGTGGAATGGTATTTGGTGGTTGCCATAATCTTTTCCCAATTAGGATTGGAAGGTACCATTTCCCCAACTTTTGGTAAGTTACTGGCATTGCGCACTCTGAATCTTTCTTATAAATTATTTTTTGACAATGAAAGAATTCCGTCCGAGTTTAGATAGCTCAAAGCGCTCCTGGGATTAAATGACCTCAGCTTTAGTCTGCTGTGAGCTTTTGTTTCAAATGCATTGTCTAATTCTGCTCACCTTCAATGGATGAAGCTTCCATATATAGAAGCTTGAGAGGGTCATTTCCATACTTTTAGTGGTGTTAATGGAAGTATTCCAACTTCATTCAGTGGTTAACCCGTCTCTCATGTTTGTGGGTTGGATCCAGTTAGAATAAATTCATCTGTAATTTTGGGATAAATTCATCTTTAACCCTAGATCTATAATTTTGTGATAAATTCATCTTTAACCCTAGATCTGTAATTTTGGGATAGTGATTGTGGATTCATTCACATGGATATCATGATTACATTGATCTTTTGTAAACAACAGATCTGATGTTATATAGGCACAGAGCTTAAAGACATCACGGGTGAAGCCATTCCCAATTTGAGTCAGTTGGCCTTCCTAAAACCTGGATAGAAGTAGACTCACTCTCAAGATATATGCAGCCATGCTAAGTTGATCTTGAGAAATCTATGTGCAAATAGTCTCTCTGAAAGGATAGCTGAATCCGTTACCAATTTGAGCAGGCTTGAGCAAAGATTTTCAGCCGATGCCATCTTTACCTGGACACTCACAATATCTTAGGTACTATTCCCAAATCCATAACAACATTTCTGGGAATATGGTTGAAAATTTTAGTGGTTTGCTCCTTTACTTTCACTTCAGCTTATGGATCTAGCAGAAAACAGCGAGGAGAGATTTACTGATTCCCCAATGCACTTGAAGTTTATGAGCGAGTAGACAGAATACTGTTAACTTAAAACAGATGCATTTTCTTACAAAGACTCAAGGTGTCCCAGATCTAAGCTGAATACAGTCTTTTCAGCTTCTATGGCTGTTATCTATGCTCATTTTAATCATTATTTGCCAATATTTGGGATCTTTGGCTACTTAAATAGAAGCTTCAGTTGCTACTCATTGGAAATCTGGACACAACCTTTCCAGCATCTATAACAGTTTTCTCTGCTCATGTTCCCTCGGCCAACTGTATCCAGCTTTGACATCCTGCTACTCAATGGAAATCTGGACACAGCCTTTCCAGTATCTATGGCAATTCTCTCTGGTCATTGATCCTCGGCCAACTGTATCCAGCTTTGACAGCTTGCTGCTCAATGGAAATCTGGACACAGTTTCTCCAGCACTTCTCGTCATTGGAATCACTTCTTTGCCACTATGCCAGAGTCTTGGGCTGAACGTATGAAGCTGCTGGATGCAACAGAAGATGCATTGACAGATGTTGATTTGAAAGGATCTTTGAAGCTTGTTTGTTATGGTGTTGGTTTATGCAACAATCACCATGACAAGTTTTGGGAGCTTTCAATCCAGAATTTTTGGAACATGTGGTGGAAAGTCAAAGAACAGAGTATGCTTGTTTAACAATAGCATTGGAAGTCTTAAGAACCTGCCATTGTTGAATTTGGATGTAAACCAATTGGGAGGGCTAATACATGTTCTTCTTGCTCAACAACTACTCTGAAGTAGTTATCCAAGTCTGAGCATTTTATCTAACAGCCACAGCCTGTGCAGAGTCGCAGACACATCTGAACAGGTACACATGTTCAAATCTTTGATTGTGAATTGATTTCAAATCAAAAGTGCACAAAGATTAGGCCAGCAGAAAATTCTGTTGATATGGTTTCTCTCAGCAAGTTGGATCCATCTATCCATCGAAGGTGTGTGCAATTAGACAATGATTTGGAATAGAACTCCATAGCTAAAACAAAGCTGAGGTCAAATAATATTCCAGTAGCGCTTTAAGCTGTCCAAACTCGGATGAAATTCTTTCTGTCAAATATTATATGAAAGGTTCAACGTGCGCAATAACTAGAGTTTACCAAGAGACGGCGAAAGGGTACCTTTCAACCCTATAATTGAGGAAGATTATGGCAACCACTCTTCTAGACTGTGTGTTGTCTGCACCAAATACCATTCCACAAGCATTCGTTCTTTCAGTTCTCAGTGGCCCAGTTGGACAGTGTTCCAGCTGTGTTAGATTTAATTGCATTTCTGGCTGGATGATAATAGAGTCTCCACGTCCTTGAGATTGCATTCTACTGTCAATTGTTTGTTAATTGCGACCCTTTTGCATTGTTGATTTTAAATTGCGACTCTTTTGCATGGTTTGTTAATTGCGATTCTTAAAATTCTTAATTGTTCAAAatatgtatattatatatagttttttaaaacagtctttgcatggtttatgtttttatattttataAATCGATGGTTATTCT
>transcript/6317
ATTCCAACGGCAGCCGAGCGGAACGGAAGGAAATCAGCAATGCAGATATCTAGCGAGCGCGGGCGATGGCCGGCTGCTTCGTTCCATTAGCCGGCATACGACGGACAAATTTTCGCTCAAGGACTTACTGTCAAGAAGAAAGGGAGTTTCCCCGTCAAGAAGACAGGCATTTTCCCCTTCAGAATTCAGTCCTGGGGGACAATTGGAAGCTCAGGACGGACAGCAGCTTAGTAATCCGCAGCAGAGGTAGATGGGGTAAATGCGGTTAACCGGATTCCGGTGGCCTCAGCTCATAAAAAATTCAGTCGGATCTGAttttttttcttttctttttCTCCCTAGATTTTTGTCAGTTGACGCCGATACAGAGGAAATCGTAGCATTGGAGATCTAGAGCGTTAGGGGAATCGAACCCGGCGGGCAGCGATGCAGCAGGACCAGAGGCGAAAGGTGTGTTTTCTGTAtttttttttAATCTTTTTaaaaaaaaaaTTGCTGTTAGTTGTAAAATTTATGGAAAATCTAAAGCCACGAAGGTCACGGACCAGATCCAGCTAAATAAAGCTCCAGCTTTTCCTATAAGTCACGGAGAATCAAACTTGTGAACACCCAGATGCCGAAACGCTGGGCGAAACCCCCATTGTCAAATCCAAAGCTGTTGTTTGCTCAATAAAGATCAAGGTTCCATAATTCCCATCTGGGCCTCTGTTATGTTCATGCCTTGGAAGCCCACTTCCCCACCCGGGGTTCCACTTGCTTATCCATGGAATGGAGAGCCCGGGTTGTTCTTTTGGTCTGGGTTCACATTTAGAAGTATAAAGATTAATATATCGTGGCTCGCGATCCTACATCATTGATCTCTGTGTCTGACATCGGTAGATTACAGCTCTCTTCAAAGTCTTTGAATTGTTCTATCTTCACCTTTCATAAGGTGTCGAGATTGTAACAGGTTTCTTCTTAGTATTATTGGCAATTCAATATTATCTCGTCCTGTTGATTCCAACAAATGACCAAGAACATGGAGACAAGCAAAAAATACGAGGTGAACTGACCAATTGCTCTGATGTAAATTGGAGATTTGTAGATTTTAACAGCTCATGTAATTAGCATATTAATCTGTATACATAATGTTGGTCGAGCAATCATTAGCGGTCAATCTGGGAATTTATTTGCATTATCTAACAGCTTTGAGAAATGAATTAAAAAGTCAATGTTTAACAGCTCAAGAGTTGGGATTTGGATGTCCGCCCTTATTTCATGGTAGAACTGCAAGTAATAAGACTCGACATAGTTGGCAGAGTATTTGGCTTGCCCATTTCCCCAGCCATCTTTGAACATTTGTAAAGGGAGGGAAATGCTTTATATTATTATTTTTCGCTTGTAATTGTATTGGAGGGCTCGTTTATTGCCCATTCTGAATTTGTTGATATAAGCATACCGTTTGGTATGTCGAAGACTTGCAAATTCATCATAGTATTTGGATTTGGGACATACATTTGCAATGGTTGGCACGTTGGGGTAACTCCTTCCACATCTAATAAGGTATTTTAAGGATCTGTACTAGGTAATTTGCTCATATTTTTCCCATAAGGCTAAGACCAAGGAAAAACAATGATATATCAATTTCCCATAGGCCTTAGAGCCTTAAGAGGAAAAGGATTTAATTTCGTGAAGGAAATATTTTTCGTTGGTCAATTTGGGAAGACCTTGGTGGGGTAAGGGTCAATGTAATTTTTGCAGCAAACATATGAGTGGGGAAAGATGCCAGTACCACCTTGCAAAGCTCCCTGGCTGTGATGCAAAACCTTGCAGAAATATCCCCATGGATTTTACTCATCAAGTAAATACTTACTTTGGATTGAATTTCCAGGAAATGGGAATGGAAGGACAAGGGTAAAGATGTCAGTACCACCTTGGTGTGGTAAGGGTCAATTTATTTTTTGCAGCAAACTTATGAGTGGGGAAAGATGCCAGTACCAACTTGCAAAATTCCCTGGCCATGATGCAAAACCTTGCAGAAATATCCCTATAGATTTTACTCATCAAGTAAATGCTTAATTTGGATTGAATTTCCAGGAAATGGGAATGGAAGGACAAGGGAAAATATGTCAGAATCACCTTTCAAAAATCCCTGGCCATGATGCAAAACCTTGCAAAAATATGTCTATAGATTTTACCCATCAACTAAATGCTGAACGTGCATTGAATTTCTAGGACATGGGAGTGGAAGGACAAGACTTGGGGATGTCTGAAAGTCACCCCTAATTTACAGTGTATGGGGGGACAGGGATGCAAAAAGAAAATCATATGTTTGTCTGATTTGATGAGCTTGCTGTTGACTAATAGAATTATTGCTCGCCATCAAGAAGTTTGAATGTTTGTTTTATTACTACTGTAAAGTTTGCAAATTATCATGATGCTTGCTTAAACTAAATGAATGAGTTTTGGTTATGTAGAATTGCTTGCATAAATTCATGGGGATGTCCTAGAGGAAAAGAAGGGACATTTTTGCCCCTCAGTCCCTTGGGTACGTGGAAATATGGGGGCCACATCCCAAGTACAGCACTTTAAGTGCTAATCTAGAGGCCATCGAAGCTGAAAAAAATGATTGACACCTCAGGAGTTGAAATTGGGCAAGGTTTAttttttttCGTTATCAACGTAAGTTCCCCAGCTGATTTGTTACCAATTTTTTTGAAGATAGTTGTAAAAGCCCTTAACAGCTGTTtaaaattaaaaatagaataaaagaaaatgaaaatGAACAACAATTGCATGTATGGAAGACGAGG
>transcript/6821
ATCTAAACTCCATTGTCTTGTTAAAAACTTGGTGGTAGTACTTCGGTGGTGGTAAGTCAGAGATGGATGATGCTGGAAGGACAGAAGCTGAACGTTCTGCTATGAAAGTTAAACAGATCTCAGTGGGAGAATCTCACAATCTGGTACTAACTGGTACAGCAATCTACCCCATCAAAACTTACCGATGTTTCATTATTTCAATGTAAGGTATTTTCAGATTGCTGCAATTTTAGAGACGGGTCATTAAATTATACAGACGAATTCATTGGTTTGACACACACACGATAAATTTTGACTTGGGTTGATTTTGGTCATGTTGGTTGGCAGGGGATGGATGTGTTTATGCATGGGGAAAAGGTATGTTTGGGCGTCTAGGGATTGGTAGGGCTACAGATGAGCTTCTCCCTGTCAAAGTTCCTATTAAAAAAGATGGACGAGAGAAAGAAAATCCATCCGGCAATACAAGTTTTGATAATTTTAAGCAACCCCAAGACATGAAGATTACCGCTATTGCAGCTGGGGCATACCACAACCTTGCATTGTCAGGTAGGACCTACTTCCCTGCCTCCATAAAATATTGAGCTTCAACTTTCTTGTGTTCTTAGTTTGAATTATAACTATTTTTTCAAGAAGAAAAAGTGCAGTTCCTTGATTTTCCAGAGAATCAAAGGTAACAATTACATATCCACGATAGGTCATTCATGGATGGATTCAACATCTGCGCAAGCAGAGACTTTCACTTTTTTGTTGACTTATAATCCTCCAATATTCTGAGGAAATTATTCAACCAACCTGGCACATCGTCCTATGTGGGGTGCAGAGGGGTATTATGTATTATCATTTGCCAAATACTACAAATATGGAGCTCCCCAAAAGTACATAAAAGCAGACACTCGGCCAAAAAACGCAGTCTGCAGCCAAAGCACAAATGAAAGATACTGGTACCCCAAAAGCCCAAAAGTGCCAGAAATCTCTCCCGAGACCGGTCAACACAGTCCAGAGCTATGCAGTCCAGAGCTATGCTGTTGGGAGCGGGGAGCGGGAGTGAAATTTTCAAAGATTCAGTTTTGGGAGCGTTTTTTATATAATACATATTTTAATATATTTTGATGCATATATATTAAAAAAATCATGTATTATGCCAAATTAGCTATAGAAAACATAGATATAAACCATTTAATACACATATATCAATCATCTAGGAGCTATGACTTGTAACATTGCCATCAAATGATCAATCATCAACAGCATCAACCTTCAAATTTTAACATATAATATTTGCCATCAACAAAATCTAACAGTCTAACAATAACATCAACCATTATTGCTCCTGCTGCCTTATCCTCAATGATTGCTCCTGCTGCCTTACAATTAGCAGCATTATCTCTGATGACTTGAATGACATTGTATGGCCCAATCGTTTGAATGGTTTCAAGGAAAGGTTGTGCAATATTAATACTAGGCTTGTAGCAATTTGAGTAGTCATGAGTTGAAAGAAGACCCCACCACTAGCAGACACACCAAGAATATTTATCAATGGCTTGCCTTTAACATTTGTCCACCCATCAGATACAATGTATACCCCATAGTTGGACCAATCATTTGTAAACTTTCCAAGAGCACTATTGATTTTGGCTCTTTCCCTATCAAACCCCATGGTTCTAGTTTTGTCATTCCCAGGGCTCATGTATCCTTTAGGGGCACCATTGATGGCTTGTACCATTTCATGCCAATAGGGTGAGCAAAGAACATTGAATGTCACACAACATGCATAGAGAAACCTGTAAATTTTTGAATCCACATCATCTCTGCCACCAAGGTCAAGGAAATCTGATAATGTTTTTCGCATAAGCGAGATTCCACTAGCATGGGTGGATGATGATCCAATTCCACTACTAAACATTCTCTGTGGGGATTTAGATTCAACCTTTGATCTCTTGGAATTGTTTGAGCGGCCTCTTCTTCCATCCTGTATTTGTTTCTTTCTTTAGCTGACACTTTGTCACATGTTTTGACTCTAGTAGCCTTACCTTGATCACATGGCATAAGCCCACACAAATGCTTTCTCACACGGGTATATGAACCTATGTAAGTTTTATTACACAATGGAGGCATGCAAACTTCGCGGTTCCACCCCCTCTACCTCCCCAAGCCTTGTCACATACTTCCACAAAGGTGTTGTGTCTTTTTGTTTTTGCCCCTCATCACTCTCAATCTTCTCCTCCTCCTCCTCTCCATGGTATGTGCCACTCCCTATGGCCTATCTCTACCTCCTCATCATTGCCACCACCAAATCTACTTCCCACCACCATCATCATGAGAAAAATCGGAACCAAAAACAAAAACCACATACCCATCATGCTTCTTGATTCAATATGAGAATCACTTCTTGCCTGCAATAGAATGATGGAGGAGAAGAAATTGGAAAGAGTAggaaaaaacacatacaagatttaaaattttaacatagtgaaatatttttttaaaaaacaaacaAAGATTGGGTTTTTTAGAGCCTACCTCTTTAGCTCTTCAAGGATGGTCGAATGTATCTATGGAAGCCTTCAATCTTCCTTCCAAGCCCTCACAAATAGAAGCTTTCAATCTCCCCTTCAACCTCTTACAAATTTGCTCTCAAACAACTAGCAAAGCCACTCTAAGCCCTAGCAAGATAAATGAAAACAAGCAAATGAGGACTAGAATGAGTCCAAATGGAGTCCAATAGTGTTTATAAAGGCAAATTAAACTCTAGCCAATCACTAAAAAACAAttttttttGCAAAATTGAG
>transcript/2119
GAATGTGTTGGATCTTCGAACATTGTAGTATATGATGGATGCAATGGATAAACCTGGATGATCTATCCCAATAAGAGACTAGCGAAGATATCTCACTGCCGAACCCTTGCTAGCTGAAGACACCGTCGCCAACCCCAACTGTCGCAGCTGCACGCTGTGCTACTGCTCGAAACTCCATAATCAATCAACAATAACAATAGATATTCTCTTTGGTCCAATAACCCTTCTTAAATAGAATAGCATGTACTTGTAGGGTTTGCATGTCACTTTTAGGGTTAACGCTTCACTTTTGCATGCATGCAATTATAATTTCATGTTGACTTTAACACTAAAATAAGGCATGCATGCTCCGCACGCTTTATGATATGAACTCTTATGGCCTTCTTACTACACTACTGACTTAATAATACTGAATTAATGTACCTTTTTGCTCCTAGTGCTATTAGTCCTTAGTTATTCATTTTTTATAAAAACGGAACATTACAGTCCTCCCTCGCCAAAGATTGCTTGTCCGCAAGCAATGCCAATGCAAATCCACAATCAATCAACTGAACCAACTGAATTCGGGGATGATCCCAGGGTCCCAAATTATCCTAGGAGATCTGTAGCACCCTCTGCTCAAAACACTGCACTGTACGGTACCATCACCAGAGACCTCCTGAAAGCATCCTCTAGCAATCACTAAACTGTCAGTCACTGTAATCCCAGGGTCCCAAATCAATCTGAGAATTGCAGAGGTCAAAATGCATCCACCGCTACCCTGCGTAGTATCGACACAAGGAGCATTATGTAGACTCCCAAGTAGCCCATCCATAAACATTGTATCCATCCCTCATAAGGTCTCCCACCTGGATCCCAATGCAAACTTGTGCATCTTTCATCCCAAATATCCCAAGGTTGTTGTGGGACTATACCCCTGGCTAGGAATGGCTTCCCAAGAATTGCCCACTCATTAGGACACCACCCCTTAATCTCTCTCCAATCCAACCCCCAAAATGTACCTTGTCCATAAGCACCATCACAAGGAATAATCCTACCAAGCTGACATTTTGCCCTTCTAATTTCAACTAGAATGCTCATATATTGCTGGTCAATTTCACGATCCTGGCCAACCTGTAAAAACCATCCACCATTATGCAAATGCGAACTCAAGCTACTGCAAGCCCTATCTATGTACTCCTTAAGAGGACTACTTTGAAATGCAATAGTATGTTTCTCGTGCTGCCCCATCAAGGAATCTAACTATTGTTCAATACTAGAAATCCTGATCGCTGACTCGGTACATACAACTCGAAGAACTGTAAGCTCAACATCTTGTTGTACTATGGTGTCTCGAAGTATCTTGGTCCTCTCTTTCATTGCTAGAATGCTTTCTTTAACATGTTCAATCTTCTTTCGGTGACTATCATCTGGAAACTCTATCTCATGCATGTATAAACTCTCCCTAACCTCCATGTGTGACTGCTCACTGTCTCGACTGCTGTGCCCATTGCGTTGCACCTCATGTATTTCGCCTGTCATAACTGTCTGGACTCCTGTTGTAGGTGATGAAGAGTGTACCAACTCCAACTCATCACACGGCTTGTCCACAATCTGACTAGTGAATGTGCTTGCGTCGCTAGGCTCACAGGATGGCTCTAATGCGATTTCCTCATGCACATCCTCATCATGTACTGTTAACTCCAAATGAAGCTCACCAACAACCTGCACTTCATGCTCATCTTTCTTCCCTCCCCCAACTATGCCTTTAAGAAGATCCTCATCCAAATCCTTGGGCTGGCTCCCGAACTTGATGGTGTAATAATCCTGAAAGGACAATGTTGCACATACCTCATCACCTAAGGCTAGATACTCCTGATATCGAGGCAAGTGTTGACGTACTGCTAACCTCTGCTAATTTCTAGTCAAGATCCTTCTCATTGTCTTCATGTTCTCACAAGCTAGCAAAGAAAAACCCTTGTTCTAACATGCACTTCACCAACATCACTGACATGCATTTACATGTACACGCATGCATCAACATGCACTTTTATTCAATTGCTATGTGCCCACAACTGGCAAGGAGCATGCTCTGATACCACTGTAATATCCCAAATACCGATATTCTCTAATGTTTTATGATAGTGCTGACTCGCACACTCAATCTCATACAAATTCGCAAAATAACTGTGCATGCAAACTCGCCATGCAAAAATGCCCTAAAATATAGCTGAATTAGGGTTAGGGGTTTGCAGAGAGAAATTAACACTTACAACTGATATTCTGGCTGATAATGACTCCAGAGATAGCTGCATGCATAAGGATCCGGATGGGTGGTCTAATAATGCTCTTTTCCTTCGGTGTTACTGCCCCGCAACACTGTAAAAACCCTCCAGATTGAAGGTGACGTTTTTGTAGGAGGAGAGGTCCGTTTGGGTTGAAACTTTCTGAGCTTGTTCGTCTGCTGATGCCGGAGAGATTGTAACGAATATAAAAATAAATTATTAGTTAATTATGAAAGGGTGTGGCCCTTCACGCTCAAAGCCTATAAAGGCGAGCCTCCATTGTACATTTTACCCATCATCCAATATATTATTTACTATTCATATTTCATTATACAATGATAGTCGGATTTGACTAACGGACAACCGGATTCGGTTGCTCCATTTGGTATCAGAGCGGATTCGCTCTTGCACTGTGAGCTCGAAATCGGCTCATTAATTCTTACTTGAGCTTGGACTCGGCTCATCAATCCTTAAATCCTTAATTTCTTCCGCTGCCTATCACTTCATTCGAAATATTACC
>transcript/4473
GTTTGTATCTATGATTTCGTCTTGCAATTTATGGCGCGCTAGATTGGGTGCGATAGATTTGGCAGGATATTCCAGGTTTTAACTATAGGTGGGACGAGTTTTGTGGTATAGGCTGTTACCTAAGCCAGGTTTTGTGGTATTAATGGTGATGGGTTTCGTTTTCACGGTTCCATGGTGTTGTAGATGTCCACATTTGTGGTTTGTTGATCATATTTATGTTGCGTTGGTGCTGGTGTGATGGATTTGGGAGGGGATTTCAAGTTTTGTTGAGTATTTCTGGTGGCGGCCAGCTTGGGTTTCAATGTTGATAATGCCATGGTTTAAATGTTCAGGGAGCCAGAGCAGCCTGCCATTCTCGGGTTGCAATTTTTATTTTGCGGTAGTCGCGTGTAGTTTAAATGTGTGTAGTTTTATGGTTTTCTGTGAATGTGTAATTGTCCTTTGGTTGTTATTGATGATCTGCACGGGGCCAAGGCGCACATAACGTGCAAGGGTTTTAGTTTGGATTTCTAATATGAGGGTTTTGGTTGCAAAGGTTTTTTGTGGTCAGGCAGTGGTCGAGAACTGGGTTTCTGTAGTGTTTGTGCTAGTTCCCTCATAAGGAGCTTCGCCTTTTTGTGGTGCCAACGAGTGTTGTGATCTTGGTTTCTGTTGTGGTGGGCGGATCAATTAAGTAATCAGAGAGCAACAAAGCATGCACAGTAGCATAGACTGAAGGTGAGCCTAACGCCCAACACAGCTTGATTATTCATAGGTAATAGTTACAGATATATAAGTTTAGAGAGCCTTCAATAGACTCCTACAATAGTGGATCTGGAACTTCACGTACACAAACGACTAATATAAGTATTTCTCCATTATTATTCTAACATTCCTCCTTAATGGAGAAATAGACTTTCAGCAAATATGCTTGCATGATTTGTAGCTCCCTTTTTGAATCGTGCGGCTCCTTCTCTGAATCGCCCAGATAACCATGACAGGAAACTATTCTCAATTGAGAGTAATGCGTTGTCATTAGAAGCAACGAGATTGATCAACAAACATCGCTCAGGAGGAATCTTCTTAATAATTTCACTTGAATTGTCCACACCAACAGTAGGCAAATAAATGCTGGCAAAAATTCTTCCATGAGGCATTCTATCACTTATGCTGGCTAATTTTCTGATAGGTGGATCATTCACACTAGAATCGGCAAGTATGCGTCCAAACTCATTATCCCAAACCTTTTCATCAAAAGTTGATTGACCATTAAGCTTGGAAATTCCAACAGTGAAATTAGTAGGTGCACTACTCGCTACATTCTGGAAATATGGCGCTTCAGCTAATGTAATAGCAGAGACCAATGGAACTGAATCGATGAGCATCTCATCAAATGCATTTACGTTCTCCATATCTTCAATAACCTGCTCTTGCTCCAGCGGAATCTCTTCATCTCCTTCTTCATCTGCAAATGAATCTTCAAAGATGCTTTCAAAAGCAAGTCTCATGAGGAAGTCCATTTTGAATGGAATAATTACCTTCAACACTGAAGATCGCAGCAACAAAATACAGTACGGCGCCCTTGAGTACTCGTGAAACGCGGTAGTACTGCTCTCCTGGCCACTGACGACCCGCGGTACCTAGTCTGAGTTCATGGGCAGCGCGCAGCTCAACCTCCTGCGCTCTCTTCTAGAAAATTGAGATCTCTTCTAGAAAATTGACACTGCTTTTCTTCTTCAGCTGATAGGCGGTGCCAAGAATTCTCACCAGGCTCTGCACGGTGATGGGCGCTCTCTTCCAGGACACTTTAAATACGATTCAATAGCTGCACTGTCGACTTTTTTACATACAGGTCATTCTCCTCCAGGAAACTTCAAATACGGCAGAGGAATTTGCTACTTCACTCACGGCAGATCTCATAGACTCCACGCCCCCACAACCCAGCAGTCACACTCTCACGCGGATGGCATCAGCGAATGGGCAGCGCTCTTCCCTTCATGCCCAACACTCACGCTAACACCAGCCTCAACCTTTTCTGGCAACTTGCGATCTCTCCTTTTTAGACTGGCAGTAATCTTCCTTTGATTGGACAGCACAGCACTCTCACTTTTCAGATCTCCCTTCAGTGTTCTCGCTTCCAGCTGCAGCAATTTCACGCAGCAATCCAAGAATTCCACACTCACGCTGCGAACTCTACAAAGACAAACGGGAGGAGGACAAGGAGAAAACCAGCAGATACCAAATTAACTTGACAAATGAACCAGCCaaaaaaaaaTTGTTTTTCCACCAAACAAATGCCTTCTCCACGGGACTTCAGGCCGATGACTTCTCCACTGGACAAATTCGATGGAAATGAGAGTAGAATTAACTCCACACGGCAGGTGGCTCCACTTTACACAGGCCTGTCGATCTTCTCCACGGTTTCTCCTTCACGCGGCAGCTGGGCGACTGGATACTTTCAACAGGTCACGTCTCTCTGACTTCACATAAACTTGCGATCTCTCCTTTTCTTGTCACGATCTCGGATCCCACGATTTCCACAGTCTGCTTTTTTTCCACACACTGGCAGCTGGGTGTGTTCCTCCAACCTCAGCTCTGATACCAAATTAAGTAATCAGAGAGCAACAAAGCATGTACAGTAGCATAGACTGAAGGTGAGCCTAACGCTCAACACAGCTTGATTATTCATAGGTAATAGTTACAGATATATAGGTTTAGAGAGCCTTCAACAGACTCTTACAATAGTGGATCTGGAACTACACGTACACAAACAACATAACAATATACTAACATAAGTATTTCTGC
>transcript/4368
TTCCTGCCAACAGTTATTCCATCTCTGTTTGGTCGACTGAATCCCACCAGAAATAAGAGAATATTACATGTTATGAGGTCCAGACGTAAGGGAACCCTCTCAATCGATGTTGTAACAATATGGAAATTTTCGATTGGAATTAGCTTTACAGGTGGCTGTAGAACCGAAAAAGAGGATGAATGCCACTTGCAAAGGGTATTAATCACTGTCAATACAACTCATCCAGAATATGATACTTTTACCCCTTACTTTTTCATTCCGATATGACATTATGTCCGTGTAGATGATCCCAGATTGCAGGGGATCATTGGTGCTACGCAGATGTATGCTGCTCTTCCAATAGTATCCAACGCAGGTGGAGTTATCCCACGGACTTATTATATAGTACCTTGTATTAACGAGTAGGTGTTACTCATTAGATAAAACCAAGTGTATAGTGCAATAGAACCTAGTCAATTTTATGTGAAATTACGAGTTACTCCTTGCATTCTTGTAATATCGGGCTCTACTGGCTCTAAGAATGAATATTGAAAAAACCTAATCCATCTAGAGGGTCGAATGATTGGATAAATAAGATCTAAAAATGAAAGGACAAACTGGATATTAATATTCTTACACCTAAATGTGAAATTCACAAAACTTTTACTATGTCTGTAGAAGAGGTTTCTTCCGGTCCAGTCTCTGGACCGATAGCTACTGGTAAAGAAGATAATGCCAGGTTATCCCATCGTACTGATTGAGAATTCATTCATCTTGTAAGAAGATTACGTTCGACAATTTGTGAAGGGGTTCGCGGGTGCTATTCATGAGTTGCTCGATGAATGGGGATTTATAGGATAATGAAGAGATTTCTACCATAGATTTCCTCTCATCTATGTTCGTTCATACATATCCTATAGTAGATATAGGATCCTGAATTGGTACGAATTGGGACAATTGATCTTTTGTATTCTGATCTCAAGGTTACGAAACTAAAAATTTAGGTAATTTTCTCATGAAGATATGTATAAACCATATTTCATTCAGTCCTTCCATGCCTACTTTAACTATAATTAGTTATTTCGGTTTCTTATTGGCTTCTATCATTTTCACCCTAGTCTTATTCATTAGCTCGAGCAAGATACAACTTATTTGAAATGAAGGAAGGGGAAAGAAACCCTCTCAGTTCACTATTTTCATTTCAATAATTTCGTGGATTCTCTCTATATTCATTTCTGATCATTGAGATTCATAGCAAATTCAGGGTACTATCCAGGATAGCTATTATCCCTACTTATTCCGTTGAATCGAAATGATTGAGGCTTTGCTATCCGGAATTGTGTTAGGTCTAATTCCTATAACTTTGGCCGGATTATTCGTAACTGCATATTTACAATACCGACGTGGTGATCAATTGGATATTTGATCCGGGAATATCCTCCCATTTCATTGGCCTCCTACTTTTCCTGGGAGGTCAGATTCCATTGCTCGTTCTAGTTTGTTGGAATGAATTCTCGATAATCTAGAGGGTTGGATTTGATAGGAACAGAATCACGCTCTGTAGGATTTGAACCTACGGCATCAGGTTTTGGAGACCTACGTTCTACCGAACTGAACTAAGAGCGCTTTCTTTAACATCCGGAGATAAAGGGAAGGGAAAATACCTTTCGTTTATACTCTTAGAGTAAAACACTTTCGCATCTGATATGATTCAATTATTTGATGTTCCATTCGAATCGATATCAAATGATCTTTCGTTCCTCTCTCTTTCCATAGAAAAGAAGGGAAAGGTAGGGATGACAGGATTTGAACCTGCGACATTTTGTACCCAAAACAAACACGCTACCAAGCTGCGCTACATCCCTTCTAATCATTAGACAATGTTATTTTATGGAATTAAAAATCTGTTTCCCACATTTTTCCACCTTCATTTCTCTTCGGTCTCGTGAGTGAAAAGACTTTATACATGCATGTAGGGTCTATTATCTAGAAGATAACTATTAATTAGCAAAATTTGGTGCTGAAACATCTTTTTCCTGTTCTATAAATAGGACCACAGCCCGGATCACATTATACATATATTAATCAGTTCCGAGTTTCCCCTAGGATTTTCACTATTAATACAGTTGAATCACTTACGCATTATGATCGATAAGGAGAATTTACAATGCAAAATCTAAAGACCTATCTTTCCACAGCGCCTGTGTTAGCTATTCTATGGTTCAGTTTTTTAGCCGGTCTATTGATAGAAATCAATCGTTTTTTTCCAGATGCTCTGACTCTTTCTTAATTTTCCCTCTTTTTCAATTTTGTCCTCCCCTTAAAGCCAAGGTCAAAAAGATTGTGCTGGATTTATTTATCCTACCTCTCAATTAGTGGATTCAACCCAAAATAGATCTAAATTTGGGGATGGAATGGGGGGGTAGAATCAAAGTAGAAATAGAAATCCAAAGGTTCTTTCCACATTCAATTTTGTAAGTACAACTGAACACTCCTGATCAAGGATTTTTTTACTTTCAATTGTGTCATCGTGGGATCTCCGGCTATCAACTTCTATCCCTTTTTCCTCTTTCTTTTTCAGATCGAAAAGCAAAGTAGACCCAATATCCAGAGTAAGTTTATGGCCAAGAGCGGAGATGTAAGAGTAACAATTACTTTGGAGTGCACTAGTTGTACCCAAGACAGTGTTTATAAAAGATTCCCGGGGATTTCTAGATATACGACTCGGAAAAATCGGCGCAATACACCTATTCGATTGGAATTAAAGAAATTTTGTCCCTATTGTTACAAGCATACCATTCACG
>transcript/4407
ATTGGGAATGAGCTGCATACTGAATTTATTGGGAATGAGCTGCTCGAAACATGATAGAAAGACAGTCCCTTTGCCTCGCACCGCAACCGAGTCTCCGGAATGAGTTGCTGGAAACATGATAGAAAGGCAGTCCCTTCGCCTCGCAGGGAAGCGTTTAAGATGAGCTGGTATCTCCATGATTCCAGGTTTTGAATCTCTCCGTATCTTTCTTTTTCCCTTTAACATTTGTTTTTCCCGCATGAATTTACAGTTGGGAGGTCTCTAAGTGGCTATTTCTAATGAGCGATTTATATTAAATCTGGTATTTTTGTATTGATGGGCAGGGTTTAAACACCCATTTCTAATGAGCGATTTATATTAAATCTGGTATTTTTGTATTGATGGGCAGCGATTTATCAATTTTCCTCTCTTGAACCTTAATACCTGCAAATAATCCCGCAATAATGTCCCGCGCTTGCTTAAGTGCTATACACGAATATTATGATAAGGAGCAGCAGAGTGATCAGTAGAAAGATCAAAATATATAATATCCCTTCTTCTATGGACTCTGTCAGCCCATTCTTCAGGCATTTACACCTCGATCCTTTACTCCCAGTTCTTTGAAGAATTCTGACTTTTGGAAAAAAATGAAATGGATAAAAAGAGATAGGAATATATGAACTTCCTAAAAGTTAGAATATATGAAGAGATAGGAATATATGAACTTCCCCTTATACTTCTGGAACTGTATTAACTAGTATTAACAGTCATGGATTATTACAGAGGGCTTTAGCACCGTTCTTGATGTCCTTAAGAAATCGAAATTGCTTCCTTACAGATTACTTCGCCCCGCCCAGTCAATCAAGCCAGTCAATCAAGCTGTTTAGTAGTTAGGTAAATCATTCTATATAGAAAGTCTAAAATTATGATCACTCTTTATATATATATATTCTATAAGGTACAAATGAAGTAGAGAGAATCATGCAGGCACTCACTTACCATACCATAAATAGGAAAAGGAACGAATCGCCCTATCCCAAACACAGGATCACAAATTGGGTTCTTTCATTCATTTCCTCTATTCGGTTTGGGTCAGAACAAAAACATCTCTCGCTGAAAATAGCAAGGCATTCTAGGAACTTATATGCCAATTTCCAATCAATCGCTTGATTTTGGTAGCAGGTGGAAGTCACCGTTCATAGCTGAGAAAAACCACCCTTGGACGGGATAGCTCATGAGGCAAACTCATGGCGAATTTCTTTAAGAGATATACTTCAAACCTATAAAATACATAGATGTAAATAGTTACTATGTTTGTGGAGAACGAAGATAACAAACCCACTGCAAAGTCATAAATCATACAGAATCTCCCCTTGCCATTGCTGCTATTGATAAATATTTCCATCTTCATTCCTGGCCCCTCGGTCGCGCTTATTGATTGGAAATGCGGAACGTTAACCAAAAAAAGCAAACAATTTTATGAATTCTTAAGATCTCTTCATAATCCATACACGAATTTTATAGAAAAATATACAAGGTTCACTGACCTGATCAATTTGCGGCAAAACCTCCTTGCTTAGGGCGCCGTCCTCTGAACTCTCGTAAAACCCAGCACTCACCAAAAACTACACGCAGTCATCACATAATATATTAAAACACCCAAACACATGCAATTTTATGCAAATATATAACCCTTGCATTTGGTTTGAGAAAAGTCATACCTCTTCCAGTTGCCGAGTCCTCTGAAGATCGGCCTCATTAGGTCCTGCCATTGATATGGGCTTTGTAACCAGCCAAGAAGATTGAACACCCATGTCCCCTTCTTTCTCACCATCGAAAGGAATTCAAACCTCGATCTCGTCTACTCCATCCACAGCTGCAACCTCTTCACCTCCCCTCTTCACAATCGTATCTCCCTTCCTTTACCAAACCTCGCCAGCACAGGCTGAGTTGACATGCTTGCTAACTCTGAATCAATCAAGCTATTCAGATTTTTTTCAGAATCTGTTATCACTAGCAGACTGTAAGTATTCAAATGCCATTCTGCCATAGCCTTTCAAGTTGCGTATGCCTAGAAGAACATGGGTGCCATTTTATATTCCCTGTTTGCAGTCCAGCCAGTCAAGTAGAGAGCTCTTGTTCTCAATCTTTTCCTCTTGTTTGATATAGGTAATTTAGCTCCACTGGAACTTGCTTCCACCATTGAGCAAACAAGCCAGACATCCTTGGTTGGTTGATGTGAGGAACTTTTCCTGCCATCTGCACAAAATTGAATTGATGCACATAATTGAATTTATAAGATAACTGCAAATCACCTCACAGTAAGCGTATGAACATGGTGTGCTTCTGTGCTACGATGGTGGGTATTTTCATGCCATCTGGGAAACATGCAAGATGGGCATGCAGTGTTACTATTCTGTACATGAGTTTATGGACACGTGTCATCGCACATCCAATTTATCCTTGAAGTCATATACTTCAGATTGTGATACATTTCCGGATCGTATGGCAGATCATATTTCCGTTTGGAATCCCAAGAGGTGAGTGGATTAACTAAACGTATCCCTATTCGTAGCAACCCGGCTACCAATGACTGGATTCCTGCTCCTGGAGATGATCAAGAAATGGTAACGTCTAGAGCTTAATTAATGTTTAATTGTATTTTTTTCTTAAATGAGGACCTGTTCTACAGCTTAATGGCGGATATCTCAGTGTTACTGGTGAAAAAATCTAAGATTTGGACCCCATTTTTTATTCATCTGACTGCTAGATCTGGGGTCAGGTAGATCTATGCATGTTTTATG
>transcript/4601
CTGCACGATTTGAGCAGACTTCAATATTGTCGGTGGGAAATGGGAAGTGGAAGGGGATACGGTCTCTGTGGAGCAGCTTCGGCTGTTGTTGCGTGGGGTACTTGCAAACGGGCTCCTTCACTTATCTGATCCGGAGACTCAAGCACAGAACTCGAGCAGAGTGGTTTGATTATAGCCCATTTAAGAAAAATGGAGAAGCAAGATACTCGCTAAATTTTTCGGTAATACCTTTGATTTCCCCTTTCCTAGCAATTCTGCCAGTGCTACGGTGCTGTTATTTCGGTGTTCTTTTTTTGGCTATTGGTACTGCATGTCGATAGGGAAGTATCGGATTAAAGGAAAAGTTGATTTCAATGTCGGTGTTTCCCATCCAGAGTCCCTTGAGTACAGAAAACTCATGGAGCAAGAGAGGAATTTGTTCTTCAAGTATTGGCCGATGATCTGGCTGGATTCTTTGGTGAGAGACTGCTATCCCAAGGACTACCCAATCGTTGTCGAGGTTTTTGGACCCTCAGGGTCCAGGTAGATTTGGATTAGTCTACACGAATTTTGTGTGAGTGTTGAAACAAAATTCCTTTGTAGACTGACCCAGAACTACCTGTTGGCCTTAGTACAATTCCTTTGTAGACTGACCCAAAACTACCTGTTGGCCTTAGTACAATCTGTCTGGATTCTTTGGTGGGAGACTGCGATCCCAAGGACTACCCAATAGTTGACAAGATTCGGCAAGTTGAGGGTCCAGGTAGATTTTGATCAGTTTATACAGGAATTTTGTGTAAGTTGACATACAAAATTCCTTTATAAACTGATCCAAAAGTACCTGTACCTGTTGGCCTTACTAAATCCTTTAATTGCACTTTGGGCTCTGACTATTGGAAGATGGCTGGTGGGAAACCAAAGTTTCTGGTACAGCCTCTATTAAGTTACTTGCTTCAACACGGATCCACCGGCTCTATTGATCCAGGGTGCATCTCTCTGTGGAGTCAGATTTGCAAGAATCCCAACTTTATTTTTGGCCTATCTCTTGCTAGGGTTTTCAAGTTGCAAACAAGATGATTGATATGAAGGTTGAAGATAGATTTGATGGGGCTTCCAACTTCAACTCTTGGAAGCCTAGAGTTCTCGTTATCTTGGAAGAAAATGATCTCCTCAAGTGTGTTAATGAGAAGGGCCCATAACCAAAAAAAGAAGGCGAAAAGACTTAGTGGAGGAAGAATGATGCTAAGGCAAGAATGATCTTAATAGCTTCAGTAAAAGACCATTTGGTCCCATAGATCTCTCAGAAGAAGACAACCACGAAGATGTTTGGAGTCTTGAAGAAGTTGTTTGAAAATAGCAACATCAACCGAGCTCTTGCCTTACGACAACAACTAACCAAAATCAAGATGACAAGGTCAGATTCAGTTGCTTTCTACTTCATGAAGATCTTTGAGCTAAGAGATCAATTGAGCACCATTGGAGAATCGATTAAAGATAGAGAACTTGTCATGACGACTCTTAATGGTCTTCCCCCTTCTGGGGAACCATTCGTTCGGAGTCTTTGTGGGCGATCCAAGTTGCCCAAGTTTGATCGATTATGGGTAGACTGTACACAAGAAAAGACTAGACTTGCAACTAGAGGGCAGATTGCATGGCGCTCAACATGAGGAAAGTCCAGCCCTTACAACTCATGCCAGGAAAGGAAAAGTTAAGGGAAGAAAGTTTCATGGCAGGAAAGACAATGGTGAAAGATCATGTCCCATTCCAGAACAAAAGAAGAAGAAGGATCTTTCACACATCTAGTGCTTCAGATGTTAGAAGTACGGTCACTATGCCAAACAGTGTCATGGTTCAAAGAAGAGAAGGCACCAAGCCTCAACTCCAAATATTGATGAAGACACTTCTCAGAAGAAGTCAAGGAATGATGATCGTACAAAGTTCTTCTTCATCTCCGCTCTGTCAAGCACTGTTCCTACCACTAGTGATACTTCGTTGATAGATAGTTGATGGCCCCAATTTTTGGCCATCTTTTTGATTGTTTGTGAAGCTCATTTCATTAAAGTTCATTCCTTTATGAGGGTCCCTATATCAGTTTTTGAACCATTTTGATTATAATCTCATCATTTAAAAGGACTTGGTGATATTTTGAATTAAGCTACATTTTCTATACTTCAGCTAATTATTTTCTTGTTTCATCAACTACTGGAAAGTTGTTTGATGAATAATCTTTGATTTCTTAAAGAGTGGCCCAGTATTCCTTTGCAGAGTCGAGACCCAGCCTTTCTGCACTCAATTTGGCACCTCGTACTGCACTGGTTCGTGGGAGACTTATCCAAAATCCTATCTGCGGATCTCCTCAGCAAATGTGGGCACATGGGCTTTGACATACAATGTTTTCTTGTGCAAACTGCCAATTTCCATCATCTCTCCAGGAACTTGATTTCGGGTTCACTCCTGATCAAACTGTGAAGAATCTGATGAAACCGTTGAAAAGCCACTTCAGGAAGGTATCCATTTACCTAACATTGCGGGCCGTTTCCTCAAATTCTCAATAGTCTAGGAGAAATTCTTACCTGATAGAAACCGTAAACATCCAGAATTATAGTGACGATCAGTTTTGGGGAGATTTTTGGGGATCAAATCCATAATTTGATATTTCCCCTTATCTATTGTAATCCTATACAAACCATTGTTTCAATGGCTAAAAAAGAAAGGCATAGACACTAAGCTTGAATACTGCTGGAAGCAAGAACTCTGTACTCGTGATCTTTGTTTAATGGAAGTCTTTTTCCTGGT
>transcript/6451
GCAGAATGTCAATGTGAGCCTTATTTTTCTAGTTTTGTAAAATTCTTCAGTAATTACGGCGAAAGCAATATTCATTCTCGCATGCCATTCCATTGAATGAAGGATTCAAGCATGTCTATGTGATCAGACGGAGATTTGCGTCGATGGATTGAAAGGCATCCGAGCTGAAGACAGGTTCTTCTTCTTCATCGCCATCCACATATTAATATCAGTGCAGCGGATTGATTGTTGCAGTTTTTTATCCTGGAAAATTCCTATCATCTTTTGGCACTGTTACTGGGGGCATATGACCTTTGGACAGAAAATTTCAGGGCCTGATGTAGAtttttttttCAAATCTGAGCGGAGAAAATGGTGATTGCTGACACCTTCTCCCTCTTTTTCTAAGGAGATTGTTGAGATAACACTTTCAGAAGACATTATGGTTGTCACCGGAAGCAATTTGGGGAAGAGCAGTAATGATTCAATCGTCTTTCCCATTGTCCTACAACAAATGATAATTCCGTGGGTAAAGGAAAGAAATTTCCAGTAAATGCACTGCCCCAATTCACATGTAAAACTCATGGAGGTCTTCACATTTTTTTATTTGATTTCCAAGTATTATGCCATGGGTATGGTTGTGTAAACATGCACAGAAATTAAATTTGTTCCCGCCTTGCTTAAACGAGTCTGCTATGAGTTTAGAAGGAGATTTAATAAAAACAAGTATGGAAATAAAGCAAATTGTTTTGGGCAAGTATCAGGAATACTAAGAGGCAATAGATCCTAAAGGTTAAATTTTGTGTCTCAAGAAATGAGAAGATGACACCTTGAAGATTACTTGGATAACCTGTGGTTTGTGCTTCAGAAATGCCCACAGCGCAGGCATGATGAAGGGGCCATTAAAACTGTTGTTCTTACCAGAAAGCAGGGAGATTCTTGCACGTGGCTTGATATTATGGCTGGTGGAGATGTTACCACAGTTCCTCGAAGATATCCATACTCCATACCTTCGATATTCAAAATGCTGACAAAAATGGGGAAGAAAGAAGCTGAAGCATCCCTCAAGTAAGCAGAGCAAGGAGAGACATTGCAGGCATGGGGAGTTTGGGAAGTTTAACAAGGTCCTAGTTGAGCAATCTCATGGGAGATATGCAATAGGGCATTTTCCCCTTGGTGGCAGCACACCTTAGCAGCCTAAAGCTCAATGCAGATAATGAATGGAATTTTTGCTGAGAATGCTGGATAAAACATGCAGTGGATCACTACCTTGTCAGTGCAGTGAAGACACAATGCAATATTTGCAATGAAGATCCCAGAGAAAAAGACTGCCCATAACTTCTTTTCATTGAGGCAATAATGAATGGATGAAGTAATAATTTGCAAAATTTTCCTAATGCAAGGGTAACAGTGAAACATGGAACAGGGTGGCGTTGGGTAAAAGACTTTCCCTCTACGTATATATAAATTCATTCCTAAAGCTGTATTTCGATTTGGTATTGATCAACAAAAGTTTGTTGCCCCCTTGCTTGTTGGGCACCCATATATTTAAAAATACAATCTCTTAATGTCAAGCTTCCTCTTCTTGCATGTATGTGTAGACCATGGAAGTGCTTTCAAGGCTTCCAACTTCTATCCCGCATAATGCTCTTTTTGTGCCAAACATGCATCCTATGCTGGTCCCTACTGTGCCTAATGCTAAAATGCAACCCCAAATAATAGTAGTCAGTCTTCAACCAACCCCTGTGACTGGAAATTGGTGTCCAAGAGAAAATAACGGGACTTGCTACACCTACATGGTGACTGGAAAATCATTTTCAACATGCATTCAGGCATAATCAATTCAGAAGCCACGTTATCATAGGCAAGTACCTATGTAATTGAAAGATATGATCCTACTTTGCATCCAGAGGCCTAGGAACAAGAAGAGGAACATTGAAGTAATGGTGACATCAACCATTGTGCAGAGATTGCACTTTGTTTTGGCAAAATTTTGTTATAGAGAAGAATCAGACGAAACAAGTTGCAGCGAAGAAAATTCAGGAGCAAAAAGTACATTGAATAGATTGAAAATGAAGAAAACAATAGAGTTTATCCCCTGAAAAGGCCTAGACAAAGTAACAAAGACTAAGATTCATTTTCCACAACTTGTTCCAAAGAAGGAAAGGAGTTAAAGTTTAATTTTCCAAAGATTTGGAGAGGCTAACATATCCGAATTCTTTTAGTGTAGGCCATCAAAGATATGCCAATCTATACCAAACAGGTTAGAAACCTGTGCCAAAAGCTCATAATGAAGTAATAGAAGGACCTGCTGATAATTCATGTTATTGGAACATCAAATGTGATTTGAGCAAAGAAATTGTTCACAAATACAGAGATCCCTGTAGTCTAGTGCTGCATGTGAAGATAAATGAAGTGATTATCCTGAAAGTCATAGTAGACCTTGCAGCCTCTATTATTATGATGACTGAAAGCCATGGATACCTTAATGTTGATGGGCTTGTGAGACTCATCCATTGTTACAAATGGCTGGCTACTCTTCCATTCGGCTACACTTCCATTCAACCAAAAGTTGTGTTGAAAAATGACATAGGCATATGTTGAAATATTGTAACTTCAAAGGATATTCTAAATGTATTTTACTGATGTACCCCAAGGGAGATGTTATTATTCCTCCGTCGGGATGTCATTATTGTAATTGGTCATCATAGAGTCATGAGGTAAAGCCTCTATTGTAAGTTGGGTCAATAGCACCCTAATGTATATAATAAAATATTGTTCTGTGATTTCTTAGGT
>transcript/6605
ATCACATATCTTCACTTTGCAACTGAAGACTGATAAACAATTGCTGTGAACAGTAGAACCATAAACTTTGGTATTAACAGAGAGCAAGCAAGAAGCAGAGCAGGAAAAATCATTAACAGAACAAGAAGATAATAAGTATGGCGAGCACATGTACACGCGGCCCAGAGTGTGGGTGCGGAGAAACTTGCGCTTGCGTCGACTGCAAGTATGCAATTCATTCTTTCACTCTCTTGTTTGTTTGTTTTGACAGTCCTTGTTCTTGAACTTGGAATGGACTTCATTGTTTTTGGGTTATTAATTTTTCATATATTGGTTTCTCTTTCAGCCTGTGCCAGTGATTTTATGGATCTTGTCATTGTTTCTGAATTTTTTTCTATTCATGCTTTAACTTCCAGCTGAAGTTCAGAGCTTTTCTAATGAATATGAATTGTAAATGCATATTATTTCCTCTGCCTTCAAAGTTATTTTTACTTGGTTTTTGTTTTGAAATGGGTGTAATACGAATTTTAATCTACTGCTTCAACTTCCAGCTGAAGTTCAGAACAGTATTGTAAATGCAAGTTATTTTTATGCCCTGTAGGTTTGTATTGGTTCTTTTCTCTGCCATTATGTCACTCATATTTTGGAGTGACATGCAATACTGTTCATTATTTTTGTCGCATAACTATCTAAGTCATTGTTATTTTCAGTATAAAGCTTTATAATCGATGTGTATTTCTGTGAGATATGCTGTTTGTTTACTAGCCATATGACAGTAAATTTTTCTATTTTAAAAAATGAGTATTGTGTTCTGTGGGTATGGATAGTTTAGATAGTAGTGTCTGTATCCACATTGCCGATTTGAAAGCTGGTTTTGGGCTTTGTATGTGTTGGTACATCATGTAGTACTCTATGTATTCACTTTGCCAATTCGGAAGTTGATTTTATGTATTCACTGCCAATTTGGAAGCCGCTTTGGGCTTTGTGGGTATGGGTACATCATGTAGTACTTCATGTATTCACTTTGCCAATTTACTTTCACGAACATGGTATTGATTTTCCCCTGGAACCGCAACAGGAGGTGGAGGATTGCAGGGCGGGGCCGCGGCTACTTTGGGTTGTGCAGCCAAATTCTTTCTGAAGCTCCGGATAGGAGGCCATCCTACCACCGGGGTACTCTGTAACCGCGAAAAAGAATAAAATGCACTCAGGAAAAAGCTGAGTTTTACCCAAAATCTCGAAAGATGTATTACACTaaaagaaacttacaaaaaaccaaacaaacaaacccaaaaaGACAAGGTGTTCTGTTGTACAGACCTTGGGGCTGTTCTTCTGGGTTGGAGTGAGCTCAGTCTCGGGAGGGTTTTGTATCTTCTCTGTAGTAGCAACAGGTGCCGGCAGTTTCTGACTCTCGTTGGAGGCTTTCCCTACAGATTGAGTGTTTGTGTTCCATATAACAGGCTCATTGGAGGCTTTCCCTACAGATTGAGTGTTTGTGTTTGTGATCGTAGCAGAATCATGCAAGGTTATACTAGCATTAGAGGACAGCATCAAAACCATGACCCGATTCGCCAGAACCGATCTCATGACCGATGGCTTGAACAGAGCTGTAGAGGAATTACATAATTGTTTGACTTCCCAACCAGAGCTGTTTATATACAGTAAAAAGTGGGAGGTCATGGAGGAAAACCCAGAACACAAAATTATCAACTTGAAAGCAACCCCCCCTCCTGAATCTAAAAACTCACAAGTTTTGAATGTCAAAGACGCTAATGGTCGGACAGGTGAAGCaaaaaaaaaGCCTATTATATCGAGCAAAGCAAAATCTGGCCATATGCAGAGATTCCTGTAACAACTGTCGAATATGCTGTAATCGGAATAAACAAAGTAAAAAAGTACGAAACAGTTCAGGGTGTGGCCTTCATGGACATCCTTCCTTTTGCAACTGTTGCATGTCTTCTCACAGAGATTGCAGCGAGGCTTGAGACTTTGATTATGGCCGTGGACGACTTGGGAGAGCGTGCAAACTTCACAACTAGTCTAGACGATGACGATGAACCAATCGTTGATAAAAATGATGTTCCAGTGGAAATTCCAGATAGGATTCGAACGTCGGGCTGCAGCACGGTCCACGCGGCAGCGGCAGGAGGCATGAGCCCAGATGGCAATAAAATATAAATTTGAttttttttAATTTTAAATTATGATGTCATCTTGCCACATGTCGACTGAAATCCAGATACCAAACCCCAATGTTGACATCATCGCCTCTCAACCAATCAGCTGTTTAGAAAATTAGATTTTTAACAAATTTaaaaaaaaTATTTTGCAAACGCCAAAGTCCGACTTAGGAAAACAGGTTTGATTTTTTAAAGCTGCGCCAAAAAACACCAGGTAATCCCCAAAGTCAACGGGGTTTGAAATCGAACGATTGCAATATACCAGCCGGAGGCAGGTATAATAAATGAAAACAATCGATGCAAACTGCTTATATAATCCATCAATCCAAATACCTATGTTCGATCCCATTGAAGCTCTTGGACTAGCGTTTGTGAATTGGTTTCTAGTTGCTAAACATATGCCTCTGAAACCAAAAATATTATACTTCATATAATGCATTAGCTTGTGAGATATCTGGCAATCCAACATAGATATATTCTATATATCTATAGTACCTTTTTCCTCAATCTGCTCTTCCAAGCAGCCTCTCAATTTTGAGAAAGCATCAAATATCAATGTAAATTTGTATAAGAATGGCATTTGAAATGACGATAGCATTTGTATTAATTAC
>transcript/6933
ACAGAAGAAACATTAAAGATCTGAGACGCGCAGAGCTGATCGAAACAAAGCACACGAAGCATAAAAGTAGAAAAGGAAGAAAAGAGATGGCGGAGGGAAACGTATTTGCATGTCACTCTACAGAAGCATGGCGCTCCAAGCTGCAGGAGGCTATCGATACCAAACGTCTGGTAATTCTCCTTTCCAGAGCTGACAGAGTGTCTTGGTGAtttttttttttAAATTTTGCCGGTGGTTCTGTGTTTATGCTGCTGCTGGTATTGAACCCTGGTCGGTTGTTCCTTCGTTTTCGAAGATAAATCTGTATTTTTTGATTTGCTGTCTAAATATTGGTTACATAAATTCTCTTGTTTGGATTTTCTTTATGGATACATCTCTTGGGTGGAGATTTTGGCGGTGAGTTAGCTTTATGGATACATCTTTTAGGGAGAGATCATGGCTGTGAATTTTAGCAAAATGGGTTTTTCGTGTTCTTCGGGGAAAAGGATGCTTGGGATGGATATGCCAGTGTTCAGTAGGTTGCTTGTTTTAAAGGAAAAATTACAAAATGAGAAATAATGATATTAGGAAATCTTATTGATTAATTCTAAGGTGGCTTCCCGCTTCCTACATTATTTAGAGCAATAGCTAGAGTTGGAATCATGAGAATCATTATTTTTAGGAGGGAGGCATGTTATTACTATTTCTGTCACAATCTGTATTACTAGCTTATCAAAACCAGCTGGGGTAGGGTTGTTCATTGGCCTGTTGTGACAAGGTTCGGCTTCTGGAATAGAGGCTCATTTCTGTGGGTTTCTGTGGGCTCTGAGACGTCAAGCCTCCTGCTAAGTCATAACTTGGTATATTGACTTAGCATATCTGAGGTACAGGCTGTTGGATATACTCTTAAGAAGTTGTTGTTCCCATGGTTTaaaaaaaaaTTCAAAACAACCTTTGCTACCATATCCTGAATCATTCCCAAACATTGGCCCCTCTTAGAACTAAAGGCAAACACACTCAGGTAAAGGTCCCTCCCTCTTCGTGGTGTAGTTTTTCTTTTCCCCAACTTTCTTCTTAGGAATCTTGCTCATTGGCATGGCTTTATAGCATTTTCAAAATAGAGGGCTTTTTCCCCAATTTTCTTCTTAGGAATCTTGCTAGTTGGCATGGCTTTATAGCATTTTCAAAATAGAGGGCTTTTTAGCATTCAAAATAGAGGGCTTTATAAAACTGTTCAGAGTTTTCAACAGTTTCATAAATAAAACCCCAAATTTCACAAGTAATGGAGAGGGTTTCTCATAAACAAGGTATTCCTCAACAATCAACATATTGGAACGGGCACATGGATTTTTTTAGGGTGCTTAGACTTTGAGTTATTTATATTTTAGATCTGTGAGATGTAGAACAATTGGTGGTGGGGTATGGTTAGGTAACCCGTTCAAAATTCAAATACCACTGACACCAAAAATTCACCAAGTTATTATTCATATATTTTAGATTGAGAGCAGCTTTGAAAGCTGAAATCCATACCACTGACAACTCTGATATTCAAAGGGTTCTTCCATTAACAGACAAAAAAATTATTCATATTTTAGATTGAGAAGCAGCGTTAGAAGTAGAAATCCATGCCTTGTAACACTATATTTAAGCATGAAACACTATATTTAAGAGGAAAAATATATTTTTTAAAAGTTACAAGATAATGATTATAGGATTTATGTATGTGTGATTTTCGTTAGGCCATGGGTATCAACAGATTTTACAAATGTCTAATATATTTTCAAATTCTTGGTAGGAGCTTTCAGCGAAATAATGCTTATTTTTAAATTCTTGGTAGGAGCATTCAGCAAAATATTGCTTATTTTCATCCTTCCATCTGAATGATTTATTGCTTATTTTCATCCTTTCATGTGATCTATTTTGTTTGCTTTTTGCCTAAGATCCTTTATATTTATTTCGAATTTTTAAGATGGTGCTTATCATCTGCTGTGTGCAGGTGGTGGTAGATTTCAATGCGACGTGGTGTGGACCTTGTCGAGTGGTGAGTCCAGTGTTCGTTGAGCTGTCAAAGAAATTCCCAGAAATAGTTTTCCTGAAGGTCGATGTAGACGAATTGAGGGTACAGTCATTTGATCATTCACACTATGAGAGATTGGTTCAAAATAATATTATTTGTTGTGTTGGACAAATTTTTTTAAAAGTTCTTTGGTATTTCGAAGAAAAATTTATGATAGGCAATTGGTAAATGGAGAATGATTGTTTAAATAAATCAGATTGATTTTTAACAATATTTTTCTGTTCTTAGTATATGTAAGAAAGTTTTAGGGTAGGAAGATTGTTTATGTAAATCAGATTGATTATTAATATTTTGTTTTGTTGTCAGTATATGTAAGAAAATTTCATGGCAGGAAATGGTAAATGAAAAATGACGTCAATATATGATTGTGTAGGATGTAGCTCAAGAGTGGGATGTGGAGGCTATGCCTACATTTATCTTTATCAAAGATGGAAAGGCTGTGGATAAGGTTGTGGGTGCAAAAAAAGATGAACTTGAAAGTAAAGTTGCGGCCTTTGCTACAGATACAGTCCTTGTTACTCAAGCCTAAGAGCTTTTTTTAATGTGCTATAGGCGCTGTTTTAATATGTTATATGCTAGTATTTTCTGGATGTGGACATGCAGCAATGTCTAAGTTTTGCAGAAAATATTATACTGTTTTTGAACTACCTATTGTTATGAGATTTTTGCATTATTCAAGTATAGTTAATAAAATTGTTGGTGCCTTTCATTG
>transcript/6568
AGAGTCTGTTATCTCCAACAAAATAATATGTAAGGTGGAGAAACGATTGGCAGAGGGGTGGAAATCCCCACAGTGAAGAATTCCTCCATGGCCATGGTTATTTTCCCTCTTCCAGGGCTTGTGGGAGTCAGATCTGCACGAGGGTTTTAATATAGTTGTCAGTGATTTCATCCTGCCTGGAGGGGTTGCCTTCCGGGGGTTTGGTGGCCAAGTGATCCAGTTGGGAGAGGGATCTGACATCGATCAAGTAGTGGGCATGCCTGAAATGGGTCTCTTGCTGCGCAGGACTGGAGGTGGAGGTTGTGGGATCAAAACTCCTCCGAGAAATCTGTCGTCGGGAAACCCTCTGTCATTTAAGGCGCTCTGAAGTGCCGACCTCGTTGCATATAAAGGAGCTCCTCTGTTAGAAGAGATGTTAAGGCTTGGCCTTGAAAGAAGGTCCTTCTCAACGCAGTCGTGGTTTTTAAAAGTTTTAGTTGCTAGGGTTTCATTGTTGAGCACAACCCAACAGAGCATTTTGTATATTGCCTTCATTGGAGGTTTTGGCGGTGTGAATACTTGCCGGATTTATGATTTGAATCTCCAGAGGACTTGGTCAGATGCATAGAGCTGCATGGACGTGTCAGCTGGCAATAGAAATGAAGGATGAAGGATCAGTAATGTCAATGCCTCCTTCTAACATTTGGACGACTTTGCTGTCTGAGGGACTGCGAGATGCATTGTATTGGATGCACCACAGTTGAGGTAAACTTATTTTTTTGCTATGCCTTGGTCTTCCTCTGTCATGTTCCCATTTTTAGATTCCCAAACTCACCCTTTTCCACCTGCTCTGCTTTGACTATAGAATTTGTTTGATGTACTCTTTTTTATTGTCAAAATCAATGTTCTTTCTTCCCCACCATCTCCATAACCAACATACCATAGCTGTAAACATCACATTATCTGGCGCAAAGGAACCTAGTGTTTCTCACTGACATGTGACTTCCTTTGTATCAATCTTCACTAATCTAAATCTGAAACTTTGAGCAAAAGGTTGCATCCAAAAGACCATTGCAGAGCTTTATATCACAATGTAAGATGCCATACAATAAACCATACCTACTGTTTCTAATCCAATTCGTGATGATGGACTCCATGGATGTTTTTGGAGGAACCATTAACCATGTATTCATACACCAAAGCTCTTTTGGATCCTTTGAGACTATAACCCAGAAGGCCACTCTAGGGTTTACTCTATTTCTTTTTATCCAAAATCTCTTCCTTTCAAACTATTCCATAACTTCCTTTGCTCAATCCACTTTGATTAACCAATACAGTTAACACCTGCGGCTGCTATGTATCCTAGAAAGGTTGAATCTTTGATTAACCTATTGTAGCAGTCAATCAACGGCGAAATTGCATGTGTAATCTTGGGCAAATCAACGAAGTATGGCGTATGTAATATTGAGCAAATTGAAGGGTTCAGGTAATGTAAGAAAGATTCTGTGATGACTCCAATAATTCTTTGATTAGCCGCTGGTTTTTTAAACTTATGCATTGGTTACGTTTGATTATCTTTTATATTCTAACGACCTTGTTGAACAGTTTATTAGGGAAGCTGTCAATTTTGGATAAATTGAAAGCGTGTGAATTGCTGAAATGGTTACAGTGGGTGGTCTCTCCAGTTATTGTCTCAAGTTTCCAAAAGAAGCTACAATGGTCTCTTGGGTTACTGAACTGCCTACAGTGGTCCTCTGGTTATGATCCCGAGGATCCAAAAAAGTTTGGTGCATGAATACATGGATAATGGGTTCCTTTATAAGTATATCAATGGAGGCCGTGAATACGAGTTGGAAGGGAGATAGTTGTATTCAAATTTTCAATTGCAGTTCGTATACCTAAAAGAAGTCTTCAGGAATCGGAAAAAGAAGTCTTCAGAAATCGCAACTTACATTGTAATATAAAGCCCTACAATGGTCATTTTTATTTTGATTCTATGCTGAAAGTGCAGATTTTGGTTGTCTCGGAAGGTGCCACGGAGATGTGGTGAAAAATGTGATGTTTATAGATATGGTATGTTGGTTATGGAAATAGTAGGGAAGGAAGAACATTGGCTTTGATAATAAAGAAGAAAGTAGATAAGTAAATTTCACCATCAGAGTGGGCATTTTACCAGGTGAACAAGAGTTAGTTTGGGAGTGTGAGAAAAGGGAACACGATAGGGAAAAGGACCAAGGCATAACAAAAAAATTAGTTTAGCTGAACTGTGGTGTATCCACTACAATGCATCTCGTCTTTCTGTCATCAACAAAGTCATCCAAATGTTAGGCGGAGGTGTTGACATCGCCATTCCATTTCCATTCGCGGTTGGCACAGCTCTGCAGCGTCCTACCTCTGACCAAATTCTTCAACCAATGCTTTGGAGATTTGAATGATGGATCCTGCAAGTATTCTCACTGCAAGAAGCTCCTATAGTATACAAAATAGCTGAGTTGGTGGCAGCAGTAAATTAATGAAAGTTTATCACAATCAGTCCAAAAGAGAATGTCTCCAAATCTCCAATGTCACAATTCTGCAAATATAGCTGATGTTGTGGATTGTACTGAATCATGTAATAACAATGGGGCTTGATAGGGCAAATGTTTGTTTACCTCTCAAATTCTTAATAGTATTTTATAGAATTTTGAGAGCACTCCATATTGCAGGGTTATGTATTTCTGATTACGTTTAGATGTTTCAATGTGTTTCTTCAGATTAAATAACAAATAAATCTGCACGCGCTTATTCG
>transcript/2237_2
[truncated: 796,816 more chars]
