# Supplementary material for: A long-read and short-read transcriptomics approach provides the first high-quality reference transcriptome and genome annotation for Pseudotsuga menziesii (Douglas-fir)
Source: G3 (Bethesda). 2022 Dec 1;13(2):jkac304. doi: 10.1093/g3journal/jkac304 (PMC10468028; doi:10.1093/g3journal/jkac304)
Supplement: jkac304_Supplementary_Data [file jkac304_supplementary_data.zip › Table_S1_G3-2022-403847.xlsx]

## Sheet: TableS1.TFPredict_TF_with_annot
Table S1. Putative transcription factors were identified from Douglas-fir de novo transcriptome assembly. The table shows the Locus ID of unique transcripts identified as putative transcription factors as well as their TransFac classification and InterPro DNA motif accessions, types, and names.
					InterPro Classifications of protein families
	TransFac Transcription Factor Classification				Entry 1						Entry 2						Entry 3						Entry 4
Locus_ID	Code	Superclass	Class		Accession	Start	End	Type	Name		Accession	Start	End	Type	Name		Accession	Start	End	Type	Name		Accession	Start	End	Type	Name
transcript1028.p1_2_1	0.0.0.0.0	Other			IPR010525	263	345	Domain	Auxin response factor		IPR003340	263	345	Domain	B3 DNA binding domain
transcript1029.p1_1	0.0.0.0.0	Other			IPR003340	138	240	Domain	B3 DNA binding domain		IPR010525	138	240	Domain	Auxin response factor
transcript10501.p1_2_1	0.0.0.0.0	Other			IPR001471	20	83	Domain	AP2/ERF domain		IPR016177	20	83	Homologous_superfamily	DNA-binding domain superfamily		IPR036955	20	83	Homologous_superfamily	AP2/ERF domain superfamily
transcript10607.p1_1	0.0.0.0.0	Other			IPR001606	75	166	Domain	ARID DNA-binding domain		IPR036431	75	166	Homologous_superfamily	ARID DNA-binding domain superfamily
transcript1101.p1_2_1	0.0.0.0.0	Other			IPR003340	167	269	Domain	B3 DNA binding domain		IPR010525	167	269	Domain	Auxin response factor
transcript11249.p1_2_1	0.0.0.0.0	Other			IPR016177	69	138	Homologous_superfamily	DNA-binding domain superfamily		IPR001471	69	138	Domain	AP2/ERF domain		IPR036955	69	138	Homologous_superfamily	AP2/ERF domain superfamily
transcript1135.p1_1	0.0.0.0.0	Other			IPR003340	166	268	Domain	B3 DNA binding domain		IPR010525	166	268	Domain	Auxin response factor
transcript1148.p1_1	0.0.0.0.0	Other			IPR001606	65	157	Domain	ARID DNA-binding domain		IPR036431	65	157	Homologous_superfamily	ARID DNA-binding domain superfamily
transcript11777.p1_1	0.0.0.0.0	Other			IPR001739	25	99	Domain	Methyl-CpG DNA binding		IPR016177	25	99	Homologous_superfamily	DNA-binding domain superfamily
transcript11805.p1_2_1	0.0.0.0.0	Other			IPR001471	208	271	Domain	AP2/ERF domain		IPR016177	208	271	Homologous_superfamily	DNA-binding domain superfamily		IPR036955	208	271	Homologous_superfamily	AP2/ERF domain superfamily
transcript11863.p1_2_1	0.0.0.0.0	Other			IPR001739	87	157	Domain	Methyl-CpG DNA binding		IPR016177	87	157	Homologous_superfamily	DNA-binding domain superfamily
transcript11929.p1_1	0.0.0.0.0	Other			IPR001471	176	239	Domain	AP2/ERF domain		IPR036955	176	239	Homologous_superfamily	AP2/ERF domain superfamily		IPR016177	176	239	Homologous_superfamily	DNA-binding domain superfamily
transcript12031.p1_2_1	0.0.0.0.0	Other			IPR001471	27	90	Domain	AP2/ERF domain		IPR016177	27	90	Homologous_superfamily	DNA-binding domain superfamily		IPR036955	27	90	Homologous_superfamily	AP2/ERF domain superfamily
transcript1221.p1_1	0.0.0.0.0	Other			IPR003340	173	275	Domain	B3 DNA binding domain		IPR010525	173	275	Domain	Auxin response factor
transcript12565.p1_1	0.0.0.0.0	Other			IPR001471	82	145	Domain	AP2/ERF domain		IPR036955	82	145	Homologous_superfamily	AP2/ERF domain superfamily		IPR016177	82	145	Homologous_superfamily	DNA-binding domain superfamily
transcript1336.p1_1	0.0.0.0.0	Other			IPR013087	492	519	Domain	Zinc finger C2H2-type		IPR016177	492	519	Homologous_superfamily	DNA-binding domain superfamily
transcript1340.p1_1	0.0.0.0.0	Other			IPR003340	124	226	Domain	B3 DNA binding domain		IPR010525	124	226	Domain	Auxin response factor
transcript13520.p1_2_1	0.0.0.0.0	Other			IPR001606	74	165	Domain	ARID DNA-binding domain		IPR036431	74	165	Homologous_superfamily	ARID DNA-binding domain superfamily
transcript13601.p1_1	0.0.0.0.0	Other			IPR009057	72	112	Homologous_superfamily	Homeobox-like domain superfamily
transcript1516.p1_2_1	0.0.0.0.0	Other			IPR001471	273	336	Domain	AP2/ERF domain		IPR016177	273	336	Homologous_superfamily	DNA-binding domain superfamily		IPR036955	273	336	Homologous_superfamily	AP2/ERF domain superfamily
transcript15299.p1_1	0.0.0.0.0	Other			IPR009057	61	232	Homologous_superfamily	Homeobox-like domain superfamily
transcript15474.p1_1	0.0.0.0.0	Other			IPR003340	175	266	Domain	B3 DNA binding domain
transcript154.p1_1	0.0.0.0.0	Other			IPR003340	127	229	Domain	B3 DNA binding domain		IPR010525	127	229	Domain	Auxin response factor
transcript1551.p1_1	0.0.0.0.0	Other			IPR023278	161	300	Homologous_superfamily	Ethylene insensitive 3-like protein, DNA-binding domain superfamily
transcript15561.p1_1	0.0.0.0.0	Other			IPR001739	17	87	Domain	Methyl-CpG DNA binding		IPR016177	17	87	Homologous_superfamily	DNA-binding domain superfamily
transcript16400.p1_1	0.0.0.0.0	Other			IPR016177	180	238	Homologous_superfamily	DNA-binding domain superfamily		IPR036955	180	238	Homologous_superfamily	AP2/ERF domain superfamily		IPR001471	180	238	Domain	AP2/ERF domain
transcript1664.p1_2_1	0.0.0.0.0	Other			IPR016177	408	456	Homologous_superfamily	DNA-binding domain superfamily		IPR013087	408	456	Domain	Zinc finger C2H2-type
transcript1834.p1_1	0.0.0.0.0	Other			IPR016177	386	451	Homologous_superfamily	DNA-binding domain superfamily		IPR001739	386	451	Domain	Methyl-CpG DNA binding
transcript19666.p1_1	0.0.0.0.0	Other			IPR001739	84	158	Domain	Methyl-CpG DNA binding		IPR016177	84	158	Homologous_superfamily	DNA-binding domain superfamily
transcript19707.p1_1	0.0.0.0.0	Other			IPR003340	251	356	Domain	B3 DNA binding domain		IPR001471	251	356	Domain	AP2/ERF domain		IPR016177	251	356	Homologous_superfamily	DNA-binding domain superfamily		IPR036955	251	356	Homologous_superfamily	AP2/ERF domain superfamily
transcript20210.p1_1	0.0.0.0.0	Other			IPR001471	81	145	Domain	AP2/ERF domain		IPR016177	81	145	Homologous_superfamily	DNA-binding domain superfamily		IPR036955	81	145	Homologous_superfamily	AP2/ERF domain superfamily
transcript20975.p1_1	0.0.0.0.0	Other			IPR001471	58	121	Domain	AP2/ERF domain		IPR036955	58	121	Homologous_superfamily	AP2/ERF domain superfamily		IPR016177	58	121	Homologous_superfamily	DNA-binding domain superfamily
transcript21725.p1_1	0.0.0.0.0	Other			IPR016177	211	316	Homologous_superfamily	DNA-binding domain superfamily		IPR001739	211	316	Domain	Methyl-CpG DNA binding
transcript22163.p1_2_1	0.0.0.0.0	Other			IPR001471	101	164	Domain	AP2/ERF domain		IPR036955	101	164	Homologous_superfamily	AP2/ERF domain superfamily		IPR016177	101	164	Homologous_superfamily	DNA-binding domain superfamily
transcript2391.p1_2_1	0.0.0.0.0	Other			IPR010525	316	398	Domain	Auxin response factor		IPR003340	316	398	Domain	B3 DNA binding domain
transcript23924.p1_1	0.0.0.0.0	Other			IPR001471	110	173	Domain	AP2/ERF domain		IPR016177	110	173	Homologous_superfamily	DNA-binding domain superfamily		IPR036955	110	173	Homologous_superfamily	AP2/ERF domain superfamily
transcript24213.p1_1	0.0.0.0.0	Other			IPR001471	276	340	Domain	AP2/ERF domain		IPR036955	276	340	Homologous_superfamily	AP2/ERF domain superfamily		IPR016177	276	340	Homologous_superfamily	DNA-binding domain superfamily
transcript24221.p1_1	0.0.0.0.0	Other			IPR001471	24	87	Domain	AP2/ERF domain		IPR036955	24	87	Homologous_superfamily	AP2/ERF domain superfamily		IPR016177	24	87	Homologous_superfamily	DNA-binding domain superfamily
transcript2476.p1_2_1	0.0.0.0.0	Other			IPR023278	162	301	Homologous_superfamily	Ethylene insensitive 3-like protein, DNA-binding domain superfamily
transcript24839.p1_1	0.0.0.0.0	Other			IPR001471	23	86	Domain	AP2/ERF domain		IPR016177	23	86	Homologous_superfamily	DNA-binding domain superfamily		IPR036955	23	86	Homologous_superfamily	AP2/ERF domain superfamily
transcript2560.p1_1	0.0.0.0.0	Other			IPR023278	173	311	Homologous_superfamily	Ethylene insensitive 3-like protein, DNA-binding domain superfamily
transcript25611.p1_1	0.0.0.0.0	Other			IPR001471	133	195	Domain	AP2/ERF domain		IPR003340	133	195	Domain	B3 DNA binding domain		IPR016177	133	195	Homologous_superfamily	DNA-binding domain superfamily		IPR036955	133	195	Homologous_superfamily	AP2/ERF domain superfamily
transcript26628.p1_1	0.0.0.0.0	Other			IPR001471	2	46	Domain	AP2/ERF domain		IPR016177	2	46	Homologous_superfamily	DNA-binding domain superfamily		IPR036955	2	46	Homologous_superfamily	AP2/ERF domain superfamily
transcript26788.p1_2_1	0.0.0.0.0	Other			IPR017392	2	101	Family	AP2/ERF transcription factor ERF/PTI6		IPR001471	2	101	Domain	AP2/ERF domain		IPR036955	2	101	Homologous_superfamily	AP2/ERF domain superfamily		IPR016177	2	101	Homologous_superfamily	DNA-binding domain superfamily
transcript2876.p1_1	0.0.0.0.0	Other			IPR023278	168	307	Homologous_superfamily	Ethylene insensitive 3-like protein, DNA-binding domain superfamily
transcript2915.p1_1	0.0.0.0.0	Other			IPR001471	201	264	Domain	AP2/ERF domain		IPR036955	201	264	Homologous_superfamily	AP2/ERF domain superfamily		IPR016177	201	264	Homologous_superfamily	DNA-binding domain superfamily
transcript3168.p1_1	0.0.0.0.0	Other			IPR003340	133	235	Domain	B3 DNA binding domain		IPR010525	133	235	Domain	Auxin response factor
transcript31937.p1_1	0.0.0.0.0	Other			IPR001471	35	98	Domain	AP2/ERF domain		IPR036955	35	98	Homologous_superfamily	AP2/ERF domain superfamily		IPR016177	35	98	Homologous_superfamily	DNA-binding domain superfamily
transcript32194.p1_1	0.0.0.0.0	Other			IPR016177	33	90	Homologous_superfamily	DNA-binding domain superfamily		IPR001471	33	90	Domain	AP2/ERF domain		IPR036955	33	90	Homologous_superfamily	AP2/ERF domain superfamily
transcript33120.p1_1	0.0.0.0.0	Other			IPR001471	24	87	Domain	AP2/ERF domain		IPR017392	24	87	Family	AP2/ERF transcription factor ERF/PTI6		IPR016177	24	87	Homologous_superfamily	DNA-binding domain superfamily		IPR036955	24	87	Homologous_superfamily	AP2/ERF domain superfamily
transcript33676.p1_2_1	0.0.0.0.0	Other			IPR036955	26	86	Homologous_superfamily	AP2/ERF domain superfamily		IPR001471	26	86	Domain	AP2/ERF domain		IPR016177	26	86	Homologous_superfamily	DNA-binding domain superfamily
transcript33920.p1_1	0.0.0.0.0	Other			IPR001471	60	123	Domain	AP2/ERF domain		IPR016177	60	123	Homologous_superfamily	DNA-binding domain superfamily		IPR036955	60	123	Homologous_superfamily	AP2/ERF domain superfamily
transcript3399.p1_1	0.0.0.0.0	Other			IPR001471	62	125	Domain	AP2/ERF domain		IPR016177	62	125	Homologous_superfamily	DNA-binding domain superfamily		IPR036955	62	125	Homologous_superfamily	AP2/ERF domain superfamily
transcript34815.p1_2_1	0.0.0.0.0	Other			IPR001471	42	105	Domain	AP2/ERF domain		IPR016177	42	105	Homologous_superfamily	DNA-binding domain superfamily		IPR036955	42	105	Homologous_superfamily	AP2/ERF domain superfamily
transcript35083.p1_1	0.0.0.0.0	Other			IPR001471	132	196	Domain	AP2/ERF domain		IPR016177	132	196	Homologous_superfamily	DNA-binding domain superfamily		IPR036955	132	196	Homologous_superfamily	AP2/ERF domain superfamily
transcript353.p1_1	0.0.0.0.0	Other			IPR003340	409	510	Domain	B3 DNA binding domain
transcript36108.p1_1	0.0.0.0.0	Other			IPR001471	27	90	Domain	AP2/ERF domain		IPR016177	27	90	Homologous_superfamily	DNA-binding domain superfamily		IPR036955	27	90	Homologous_superfamily	AP2/ERF domain superfamily
transcript36621.p1_1	0.0.0.0.0	Other			IPR001471	28	91	Domain	AP2/ERF domain		IPR016177	28	91	Homologous_superfamily	DNA-binding domain superfamily		IPR036955	28	91	Homologous_superfamily	AP2/ERF domain superfamily
transcript3704.p1_1	0.0.0.0.0	Other			IPR001606	21	113	Domain	ARID DNA-binding domain		IPR036431	21	113	Homologous_superfamily	ARID DNA-binding domain superfamily
transcript37581.p1_1	0.0.0.0.0	Other			IPR001471	2	65	Domain	AP2/ERF domain		IPR036955	2	65	Homologous_superfamily	AP2/ERF domain superfamily		IPR016177	2	65	Homologous_superfamily	DNA-binding domain superfamily
transcript3960.p1_1	0.0.0.0.0	Other			IPR001471	239	302	Domain	AP2/ERF domain		IPR016177	239	302	Homologous_superfamily	DNA-binding domain superfamily		IPR036955	239	302	Homologous_superfamily	AP2/ERF domain superfamily
transcript3981.p1_1	0.0.0.0.0	Other			IPR003340	138	240	Domain	B3 DNA binding domain		IPR010525	138	240	Domain	Auxin response factor
transcript4539.p1_1	0.0.0.0.0	Other			IPR036431	248	361	Homologous_superfamily	ARID DNA-binding domain superfamily		IPR001606	248	361	Domain	ARID DNA-binding domain
transcript823.p1_1	0.0.0.0.0	Other			IPR003340	128	230	Domain	B3 DNA binding domain		IPR010525	128	230	Domain	Auxin response factor
transcript10633.p1_1	0.5.1.0.1	Other	AP2-related factors		IPR001471	258	321	Domain	AP2/ERF domain		IPR036955	258	321	Homologous_superfamily	AP2/ERF domain superfamily		IPR016177	258	321	Homologous_superfamily	DNA-binding domain superfamily
transcript10803.p1_2_1	0.5.1.0.1	Other	AP2-related factors		IPR001471	111	174	Domain	AP2/ERF domain		IPR036955	111	174	Homologous_superfamily	AP2/ERF domain superfamily		IPR016177	111	174	Homologous_superfamily	DNA-binding domain superfamily
transcript12799.p1_1	0.5.1.0.1	Other	AP2-related factors		IPR001471	204	267	Domain	AP2/ERF domain		IPR036955	204	267	Homologous_superfamily	AP2/ERF domain superfamily		IPR016177	204	267	Homologous_superfamily	DNA-binding domain superfamily
transcript15080.p1_1	0.5.1.0.1	Other	AP2-related factors		IPR001471	269	332	Domain	AP2/ERF domain		IPR036955	269	332	Homologous_superfamily	AP2/ERF domain superfamily		IPR016177	269	332	Homologous_superfamily	DNA-binding domain superfamily
transcript15507.p1_1	0.5.1.0.1	Other	AP2-related factors		IPR001471	60	128	Domain	AP2/ERF domain		IPR036955	60	128	Homologous_superfamily	AP2/ERF domain superfamily		IPR016177	60	128	Homologous_superfamily	DNA-binding domain superfamily
transcript17533.p1_2_1	0.5.1.0.1	Other	AP2-related factors		IPR001471	221	285	Domain	AP2/ERF domain		IPR036955	221	285	Homologous_superfamily	AP2/ERF domain superfamily		IPR016177	221	285	Homologous_superfamily	DNA-binding domain superfamily
transcript18476.p1_1	0.5.1.0.1	Other	AP2-related factors		IPR036955	22	81	Homologous_superfamily	AP2/ERF domain superfamily		IPR001471	22	81	Domain	AP2/ERF domain		IPR016177	22	81	Homologous_superfamily	DNA-binding domain superfamily
transcript18607.p1_1	0.5.1.0.1	Other	AP2-related factors		IPR001471	99	162	Domain	AP2/ERF domain		IPR036955	99	162	Homologous_superfamily	AP2/ERF domain superfamily		IPR016177	99	162	Homologous_superfamily	DNA-binding domain superfamily
transcript18968.p1_2_1	0.5.1.0.1	Other	AP2-related factors		IPR001471	105	162	Domain	AP2/ERF domain		IPR036955	105	162	Homologous_superfamily	AP2/ERF domain superfamily		IPR016177	105	162	Homologous_superfamily	DNA-binding domain superfamily
transcript19332.p1_1	0.5.1.0.1	Other	AP2-related factors		IPR001471	23	86	Domain	AP2/ERF domain		IPR016177	23	86	Homologous_superfamily	DNA-binding domain superfamily		IPR036955	23	86	Homologous_superfamily	AP2/ERF domain superfamily		IPR017392	23	86	Family	AP2/ERF transcription factor ERF/PTI6
transcript20056.p1_1	0.5.1.0.1	Other	AP2-related factors		IPR001471	108	171	Domain	AP2/ERF domain		IPR016177	108	171	Homologous_superfamily	DNA-binding domain superfamily		IPR036955	108	171	Homologous_superfamily	AP2/ERF domain superfamily
transcript20238.p1_1	0.5.1.0.1	Other	AP2-related factors		IPR016177	180	236	Homologous_superfamily	DNA-binding domain superfamily		IPR001471	180	236	Domain	AP2/ERF domain		IPR036955	180	236	Homologous_superfamily	AP2/ERF domain superfamily		IPR003340	180	236	Domain	B3 DNA binding domain
transcript22204.p1_2_1	0.5.1.0.1	Other	AP2-related factors		IPR036955	71	132	Homologous_superfamily	AP2/ERF domain superfamily		IPR016177	71	132	Homologous_superfamily	DNA-binding domain superfamily		IPR001471	71	132	Domain	AP2/ERF domain
transcript23133.p1_1	0.5.1.0.1	Other	AP2-related factors		IPR001471	79	142	Domain	AP2/ERF domain		IPR016177	79	142	Homologous_superfamily	DNA-binding domain superfamily		IPR036955	79	142	Homologous_superfamily	AP2/ERF domain superfamily
transcript24818.p1_1	0.5.1.0.1	Other	AP2-related factors		IPR001471	34	97	Domain	AP2/ERF domain		IPR036955	34	97	Homologous_superfamily	AP2/ERF domain superfamily		IPR016177	34	97	Homologous_superfamily	DNA-binding domain superfamily
transcript26244.p1_1	0.5.1.0.1	Other	AP2-related factors		IPR001471	22	85	Domain	AP2/ERF domain		IPR016177	22	85	Homologous_superfamily	DNA-binding domain superfamily		IPR036955	22	85	Homologous_superfamily	AP2/ERF domain superfamily
transcript27848.p1_1	0.5.1.0.1	Other	AP2-related factors		IPR001471	63	126	Domain	AP2/ERF domain		IPR016177	63	126	Homologous_superfamily	DNA-binding domain superfamily		IPR036955	63	126	Homologous_superfamily	AP2/ERF domain superfamily
transcript31999.p1_1	0.5.1.0.1	Other	AP2-related factors		IPR036955	16	76	Homologous_superfamily	AP2/ERF domain superfamily		IPR001471	16	76	Domain	AP2/ERF domain		IPR016177	16	76	Homologous_superfamily	DNA-binding domain superfamily
transcript32131.p1_1	0.5.1.0.1	Other	AP2-related factors		IPR001471	46	109	Domain	AP2/ERF domain		IPR036955	46	109	Homologous_superfamily	AP2/ERF domain superfamily		IPR016177	46	109	Homologous_superfamily	DNA-binding domain superfamily
transcript32809.p1_2_1	0.5.1.0.1	Other	AP2-related factors		IPR001471	128	192	Domain	AP2/ERF domain		IPR036955	128	192	Homologous_superfamily	AP2/ERF domain superfamily		IPR016177	128	192	Homologous_superfamily	DNA-binding domain superfamily
transcript33808.p1_1	0.5.1.0.1	Other	AP2-related factors		IPR036955	218	280	Homologous_superfamily	AP2/ERF domain superfamily		IPR016177	218	280	Homologous_superfamily	DNA-binding domain superfamily		IPR001471	218	280	Domain	AP2/ERF domain
transcript34951.p1_1	0.5.1.0.1	Other	AP2-related factors		IPR001471	34	97	Domain	AP2/ERF domain		IPR036955	34	97	Homologous_superfamily	AP2/ERF domain superfamily		IPR016177	34	97	Homologous_superfamily	DNA-binding domain superfamily
transcript36992.p1_1	0.5.1.0.1	Other	AP2-related factors		IPR036955	84	145	Homologous_superfamily	AP2/ERF domain superfamily		IPR001471	84	145	Domain	AP2/ERF domain		IPR016177	84	145	Homologous_superfamily	DNA-binding domain superfamily
transcript37846.p1_1	0.5.1.0.1	Other	AP2-related factors		IPR001471	88	152	Domain	AP2/ERF domain		IPR016177	88	152	Homologous_superfamily	DNA-binding domain superfamily		IPR036955	88	152	Homologous_superfamily	AP2/ERF domain superfamily
transcript421.p1_1	0.5.1.0.1	Other	AP2-related factors		IPR001471	390	462	Domain	AP2/ERF domain		IPR016177	390	462	Homologous_superfamily	DNA-binding domain superfamily		IPR036955	390	462	Homologous_superfamily	AP2/ERF domain superfamily
transcript4535.p2_1	0.5.1.0.1	Other	AP2-related factors		IPR001471	1	73	Domain	AP2/ERF domain		IPR036955	1	73	Homologous_superfamily	AP2/ERF domain superfamily		IPR016177	1	73	Homologous_superfamily	DNA-binding domain superfamily
transcript5701.p1_1	0.5.1.0.1	Other	AP2-related factors		IPR001471	378	441	Domain	AP2/ERF domain		IPR036955	378	441	Homologous_superfamily	AP2/ERF domain superfamily		IPR016177	378	441	Homologous_superfamily	DNA-binding domain superfamily
transcript6226.p1_2_1	0.5.1.0.1	Other	AP2-related factors		IPR036955	226	285	Homologous_superfamily	AP2/ERF domain superfamily		IPR001471	226	285	Domain	AP2/ERF domain		IPR016177	226	285	Homologous_superfamily	DNA-binding domain superfamily
transcript674.p1_1	0.5.1.0.1	Other	AP2-related factors		IPR001471	305	368	Domain	AP2/ERF domain		IPR016177	305	368	Homologous_superfamily	DNA-binding domain superfamily		IPR036955	305	368	Homologous_superfamily	AP2/ERF domain superfamily
transcript10076.p1_2_1	1.0.0.0.0	Basic domain			IPR005333	115	450	Family	Transcription factor, TCP
transcript11095.p1_1	1.0.0.0.0	Basic domain			IPR005333	45	546	Family	Transcription factor, TCP
transcript11816.p1_1	1.0.0.0.0	Basic domain			IPR009057	268	325	Homologous_superfamily	Homeobox-like domain superfamily
transcript12001.p1_1	1.0.0.0.0	Basic domain			IPR020847	377	386	Binding_site	AP endonuclease 1, binding site
transcript1350.p1_2_1	1.0.0.0.0	Basic domain			IPR005333	48	516	Family	Transcription factor, TCP
transcript14277.p1_1	1.0.0.0.0	Basic domain			IPR005333	25	108	Family	Transcription factor, TCP
transcript1715.p1_1	1.0.0.0.0	Basic domain			IPR005333	255	723	Family	Transcription factor, TCP
transcript18301.p1_1	1.0.0.0.0	Basic domain			IPR039999	1	418	Family	Cell growth-regulating nucleolar protein
transcript1850.p1_3_1	1.0.0.0.0	Basic domain			IPR005333	118	537	Family	Transcription factor, TCP
transcript18905.p1_1	1.0.0.0.0	Basic domain			IPR005333	155	566	Family	Transcription factor, TCP
transcript1904.p1_2_1	1.0.0.0.0	Basic domain			IPR005333	98	479	Family	Transcription factor, TCP
transcript20287.p1_1	1.0.0.0.0	Basic domain			IPR005333	45	334	Family	Transcription factor, TCP
transcript26477.p1_1	1.0.0.0.0	Basic domain			IPR005333	61	243	Family	Transcription factor, TCP
transcript3978.p1_1	1.0.0.0.0	Basic domain			IPR036397	430	629	Homologous_superfamily	Ribonuclease H superfamily
transcript4046.p1_1	1.0.0.0.0	Basic domain			IPR005333	16	268	Family	Transcription factor, TCP
transcript4242.p1_1	1.0.0.0.0	Basic domain			IPR005333	30	472	Family	Transcription factor, TCP
transcript4664.p1_1	1.0.0.0.0	Basic domain			IPR005333	41	487	Family	Transcription factor, TCP
transcript5436.p1_1	1.0.0.0.0	Basic domain			IPR009057	265	320	Homologous_superfamily	Homeobox-like domain superfamily
transcript6856.p1_1	1.0.0.0.0	Basic domain			IPR005333	85	524	Family	Transcription factor, TCP
transcript7673.p1_1	1.0.0.0.0	Basic domain			IPR005333	42	552	Family	Transcription factor, TCP
transcript10083.p1_1	1.1.0.0.0.	Basic domain	Leucine zipper factors		IPR004827	180	243	Domain	Basic-leucine zipper domain		IPR025422	180	243	Domain	Transcription factor TGA like domain
transcript10249.p1_1	1.1.0.0.0.	Basic domain	Leucine zipper factors		IPR004827	319	383	Domain	Basic-leucine zipper domain
transcript10395.p1_2_1	1.1.0.0.0.	Basic domain	Leucine zipper factors		IPR004827	275	339	Domain	Basic-leucine zipper domain
transcript10518.p1_1	1.1.0.0.0.	Basic domain	Leucine zipper factors		IPR004827	322	386	Domain	Basic-leucine zipper domain
transcript10745.p1_1	1.1.0.0.0.	Basic domain	Leucine zipper factors		IPR004827	292	360	Domain	Basic-leucine zipper domain
transcript10885.p1_1	1.1.0.0.0.	Basic domain	Leucine zipper factors		IPR004827	318	382	Domain	Basic-leucine zipper domain
transcript10904.p1_2_1	1.1.0.0.0.	Basic domain	Leucine zipper factors		IPR004827	236	295	Domain	Basic-leucine zipper domain
transcript11071.p1_1	1.1.0.0.0.	Basic domain	Leucine zipper factors		IPR004827	84	151	Domain	Basic-leucine zipper domain
transcript11109.p1_1	1.1.0.0.0.	Basic domain	Leucine zipper factors		IPR004827	397	461	Domain	Basic-leucine zipper domain
transcript11655.p1_1	1.1.0.0.0.	Basic domain	Leucine zipper factors		IPR004827	75	142	Domain	Basic-leucine zipper domain
transcript11938.p1_1	1.1.0.0.0.	Basic domain	Leucine zipper factors		IPR004827	180	244	Domain	Basic-leucine zipper domain
transcript13248.p1_1	1.1.0.0.0.	Basic domain	Leucine zipper factors		IPR004827	306	370	Domain	Basic-leucine zipper domain
transcript13530.p1_1	1.1.0.0.0.	Basic domain	Leucine zipper factors		IPR004827	76	139	Domain	Basic-leucine zipper domain		IPR025422	76	139	Domain	Transcription factor TGA like domain
transcript14634.p1_1	1.1.0.0.0.	Basic domain	Leucine zipper factors		IPR004827	48	112	Domain	Basic-leucine zipper domain
transcript16189.p1_1	1.1.0.0.0.	Basic domain	Leucine zipper factors		IPR004827	34	76	Domain	Basic-leucine zipper domain		IPR025422	34	76	Domain	Transcription factor TGA like domain
transcript16594.p1_1	1.1.0.0.0.	Basic domain	Leucine zipper factors		IPR004827	317	381	Domain	Basic-leucine zipper domain
transcript16925.p1_1	1.1.0.0.0.	Basic domain	Leucine zipper factors		IPR004827	140	204	Domain	Basic-leucine zipper domain
transcript17024.p1_1	1.1.0.0.0.	Basic domain	Leucine zipper factors		IPR004827	396	460	Domain	Basic-leucine zipper domain
transcript17933.p1_1	1.1.0.0.0.	Basic domain	Leucine zipper factors		IPR004827	83	147	Domain	Basic-leucine zipper domain
transcript18311.p1_1	1.1.0.0.0.	Basic domain	Leucine zipper factors		IPR004827	117	181	Domain	Basic-leucine zipper domain
transcript19594.p1_1	1.1.0.0.0.	Basic domain	Leucine zipper factors		IPR004827	134	204	Domain	Basic-leucine zipper domain
transcript24159.p1_1	1.1.0.0.0.	Basic domain	Leucine zipper factors		IPR004827	230	294	Domain	Basic-leucine zipper domain
transcript24508.p1_1	1.1.0.0.0.	Basic domain	Leucine zipper factors		IPR004827	81	148	Domain	Basic-leucine zipper domain
transcript25512.p1_1	1.1.0.0.0.	Basic domain	Leucine zipper factors		IPR004827	83	147	Domain	Basic-leucine zipper domain
transcript3185.p1_1	1.1.0.0.0.	Basic domain	Leucine zipper factors		IPR004827	450	514	Domain	Basic-leucine zipper domain
transcript32879.p1_1	1.1.0.0.0.	Basic domain	Leucine zipper factors		IPR004827	189	253	Domain	Basic-leucine zipper domain
transcript4620.p1_2_1	1.1.0.0.0.	Basic domain	Leucine zipper factors		IPR004827	406	474	Domain	Basic-leucine zipper domain
transcript5880.p1_1	1.1.0.0.0.	Basic domain	Leucine zipper factors		IPR004827	203	275	Domain	Basic-leucine zipper domain		IPR025422	203	275	Domain	Transcription factor TGA like domain
transcript7475.p1_1	1.1.0.0.0.	Basic domain	Leucine zipper factors		IPR004827	238	302	Domain	Basic-leucine zipper domain
transcript8119.p1_1	1.1.0.0.0.	Basic domain	Leucine zipper factors		IPR004827	407	471	Domain	Basic-leucine zipper domain
transcript10020.p1_1	2.0.0.0.0	Zinc finger			IPR036867	57	190	Homologous_superfamily	R3H domain superfamily		IPR001374	57	190	Domain	R3H domain
transcript10209.p1_1	2.0.0.0.0	Zinc finger			IPR002156	176	290	Domain	Ribonuclease H domain		IPR036397	176	290	Homologous_superfamily	Ribonuclease H superfamily
transcript10392.p1_1	2.0.0.0.0	Zinc finger			IPR003657	370	436	Domain	WRKY domain		IPR036576	370	436	Homologous_superfamily	WRKY domain superfamily
transcript104.p1_2_1	2.0.0.0.0	Zinc finger			IPR036397	848	1152	Homologous_superfamily	Ribonuclease H superfamily		IPR003165	848	1152	Domain	Piwi domain
transcript10541.p1_1	2.0.0.0.0	Zinc finger			IPR036576	258	332	Homologous_superfamily	WRKY domain superfamily		IPR003657	258	332	Domain	WRKY domain
transcript10568.p1_1	2.0.0.0.0	Zinc finger			IPR000504	36	114	Domain	RNA recognition motif domain		IPR035979	36	114	Homologous_superfamily	RNA-binding domain superfamily
transcript10601.p1_1	2.0.0.0.0	Zinc finger			IPR036397	234	394	Homologous_superfamily	Ribonuclease H superfamily
transcript10663.p1_1	2.0.0.0.0	Zinc finger			IPR003657	188	250	Domain	WRKY domain		IPR036576	188	250	Homologous_superfamily	WRKY domain superfamily
transcript10783.p1_1	2.0.0.0.0	Zinc finger			IPR003657	277	342	Domain	WRKY domain		IPR036576	277	342	Homologous_superfamily	WRKY domain superfamily
transcript1082.p1_1	2.0.0.0.0	Zinc finger			IPR003165	674	985	Domain	Piwi domain		IPR036397	674	985	Homologous_superfamily	Ribonuclease H superfamily
transcript10929.p1_1	2.0.0.0.0	Zinc finger			IPR013087	77	99	Domain	Zinc finger C2H2-type
transcript11016.p1_1	2.0.0.0.0	Zinc finger			IPR002156	170	284	Domain	Ribonuclease H domain		IPR036397	170	284	Homologous_superfamily	Ribonuclease H superfamily
transcript11222.p1_1	2.0.0.0.0	Zinc finger			IPR000504	315	406	Domain	RNA recognition motif domain		IPR035979	315	406	Homologous_superfamily	RNA-binding domain superfamily
transcript11284.p1_1	2.0.0.0.0	Zinc finger			IPR035979	14	101	Homologous_superfamily	RNA-binding domain superfamily		IPR000504	14	101	Domain	RNA recognition motif domain
transcript11348.p1_1	2.0.0.0.0	Zinc finger			IPR036867	6	120	Homologous_superfamily	R3H domain superfamily		IPR001374	6	120	Domain	R3H domain
transcript11384.p1_1	2.0.0.0.0	Zinc finger			IPR013087	16	45	Domain	Zinc finger C2H2-type		IPR036397	16	45	Homologous_superfamily	Ribonuclease H superfamily
transcript11440.p1_1	2.0.0.0.0	Zinc finger			IPR036397	118	330	Homologous_superfamily	Ribonuclease H superfamily
transcript11472.p1_1	2.0.0.0.0	Zinc finger			IPR036397	141	308	Homologous_superfamily	Ribonuclease H superfamily		IPR035979	141	308	Homologous_superfamily	RNA-binding domain superfamily
transcript11580.p1_1	2.0.0.0.0	Zinc finger			IPR036397	1	269	Homologous_superfamily	Ribonuclease H superfamily
transcript1161.p1_1	2.0.0.0.0	Zinc finger			IPR013087	108	147	Domain	Zinc finger C2H2-type
transcript117.p1_2_1	2.0.0.0.0	Zinc finger			IPR000504	648	720	Domain	RNA recognition motif domain		IPR035979	648	720	Homologous_superfamily	RNA-binding domain superfamily
transcript11992.p1_2_1	2.0.0.0.0	Zinc finger			IPR036576	388	464	Homologous_superfamily	WRKY domain superfamily		IPR003657	388	464	Domain	WRKY domain
transcript12161.p1_1	2.0.0.0.0	Zinc finger			IPR003657	411	477	Domain	WRKY domain		IPR036576	411	477	Homologous_superfamily	WRKY domain superfamily
transcript12343.p1_1	2.0.0.0.0	Zinc finger			IPR000467	306	352	Domain	G-patch domain
transcript1242.p1_1	2.0.0.0.0	Zinc finger			IPR013087	109	148	Domain	Zinc finger C2H2-type
transcript12455.p1_1	2.0.0.0.0	Zinc finger			IPR013087	129	154	Domain	Zinc finger C2H2-type
transcript12542.p1_1	2.0.0.0.0	Zinc finger			IPR002156	249	384	Domain	Ribonuclease H domain		IPR036397	249	384	Homologous_superfamily	Ribonuclease H superfamily
transcript12904.p1_1	2.0.0.0.0	Zinc finger			IPR013087	222	249	Domain	Zinc finger C2H2-type
transcript12961.p1_2_1	2.0.0.0.0	Zinc finger			IPR001374	64	135	Domain	R3H domain		IPR036867	64	135	Homologous_superfamily	R3H domain superfamily
transcript13504.p1_1	2.0.0.0.0	Zinc finger			IPR003657	278	343	Domain	WRKY domain		IPR036576	278	343	Homologous_superfamily	WRKY domain superfamily
transcript13722.p1_1	2.0.0.0.0	Zinc finger			IPR036397	28	107	Homologous_superfamily	Ribonuclease H superfamily
transcript14053.p1_1	2.0.0.0.0	Zinc finger			IPR036397	209	434	Homologous_superfamily	Ribonuclease H superfamily
transcript14096.p1_1	2.0.0.0.0	Zinc finger			IPR004087	249	317	Domain	K Homology domain		IPR002562	249	317	Domain	3'-5' exonuclease domain
transcript14522.p1_1	2.0.0.0.0	Zinc finger			IPR004087	231	301	Domain	K Homology domain
transcript14608.p1_2_1	2.0.0.0.0	Zinc finger			IPR036397	174	318	Homologous_superfamily	Ribonuclease H superfamily
transcript14966.p1_1	2.0.0.0.0	Zinc finger			IPR004087	208	278	Domain	K Homology domain
transcript15036.p1_1	2.0.0.0.0	Zinc finger			IPR036397	178	377	Homologous_superfamily	Ribonuclease H superfamily
transcript15133.p1_1	2.0.0.0.0	Zinc finger			IPR036576	230	298	Homologous_superfamily	WRKY domain superfamily		IPR003657	230	298	Domain	WRKY domain
transcript15375.p1_2_1	2.0.0.0.0	Zinc finger			IPR013087	126	149	Domain	Zinc finger C2H2-type
transcript15505.p1_1	2.0.0.0.0	Zinc finger			IPR036576	261	336	Homologous_superfamily	WRKY domain superfamily		IPR003657	261	336	Domain	WRKY domain
transcript15726.p1_1	2.0.0.0.0	Zinc finger			IPR036397	1	269	Homologous_superfamily	Ribonuclease H superfamily
transcript15829.p1_1	2.0.0.0.0	Zinc finger			IPR035979	220	308	Homologous_superfamily	RNA-binding domain superfamily		IPR000504	220	308	Domain	RNA recognition motif domain
transcript15986.p1_2_1	2.0.0.0.0	Zinc finger			IPR036397	70	261	Homologous_superfamily	Ribonuclease H superfamily
transcript1613.p1_1	2.0.0.0.0	Zinc finger			IPR035979	139	212	Homologous_superfamily	RNA-binding domain superfamily
transcript16219.p1_1	2.0.0.0.0	Zinc finger			IPR003954	67	142	Domain	RNA recognition motif domain, eukaryote		IPR000504	67	142	Domain	RNA recognition motif domain		IPR035979	67	142	Homologous_superfamily	RNA-binding domain superfamily
transcript16881.p1_1	2.0.0.0.0	Zinc finger			IPR036576	195	267	Homologous_superfamily	WRKY domain superfamily		IPR003657	195	267	Domain	WRKY domain
transcript1745.p1_1	2.0.0.0.0	Zinc finger			IPR003657	659	724	Domain	WRKY domain		IPR036576	659	724	Homologous_superfamily	WRKY domain superfamily
transcript17813.p1_1	2.0.0.0.0	Zinc finger			IPR003657	285	351	Domain	WRKY domain		IPR036576	285	351	Homologous_superfamily	WRKY domain superfamily
transcript18142.p1_1	2.0.0.0.0	Zinc finger			IPR004087	193	263	Domain	K Homology domain
transcript1815.p1_1	2.0.0.0.0	Zinc finger			IPR036397	631	917	Homologous_superfamily	Ribonuclease H superfamily		IPR003165	631	917	Domain	Piwi domain
transcript18248.p1_1	2.0.0.0.0	Zinc finger			IPR003690	137	306	Family	Transcription termination factor, mitochondrial/chloroplastic
transcript18589.p1_2_1	2.0.0.0.0	Zinc finger			IPR001374	193	239	Domain	R3H domain		IPR036867	193	239	Homologous_superfamily	R3H domain superfamily
transcript1876.p1_1	2.0.0.0.0	Zinc finger			IPR035979	434	489	Homologous_superfamily	RNA-binding domain superfamily		IPR000504	434	489	Domain	RNA recognition motif domain
transcript18969.p1_2_1	2.0.0.0.0	Zinc finger			IPR036397	3	103	Homologous_superfamily	Ribonuclease H superfamily
transcript19025.p1_1	2.0.0.0.0	Zinc finger			IPR036397	208	389	Homologous_superfamily	Ribonuclease H superfamily
transcript21059.p1_1	2.0.0.0.0	Zinc finger			IPR013087	91	118	Domain	Zinc finger C2H2-type
transcript21151.p1_1	2.0.0.0.0	Zinc finger			IPR036397	1	268	Homologous_superfamily	Ribonuclease H superfamily
transcript21310.p1_1	2.0.0.0.0	Zinc finger			IPR002562	105	281	Domain	3'-5' exonuclease domain		IPR036397	105	281	Homologous_superfamily	Ribonuclease H superfamily
transcript22241.p1_1	2.0.0.0.0	Zinc finger			IPR013087	154	181	Domain	Zinc finger C2H2-type
transcript2253.p1_1	2.0.0.0.0	Zinc finger			IPR001606	632	736	Domain	ARID DNA-binding domain		IPR036431	632	736	Homologous_superfamily	ARID DNA-binding domain superfamily
transcript22561.p1_1	2.0.0.0.0	Zinc finger			IPR036397	1	83	Homologous_superfamily	Ribonuclease H superfamily
transcript2317.p1_1	2.0.0.0.0	Zinc finger			IPR003657	277	342	Domain	WRKY domain		IPR036576	277	342	Homologous_superfamily	WRKY domain superfamily
transcript23220.p3_1	2.0.0.0.0	Zinc finger			IPR002156	11	76	Domain	Ribonuclease H domain		IPR036397	11	76	Homologous_superfamily	Ribonuclease H superfamily
transcript23513.p1_1	2.0.0.0.0	Zinc finger			IPR002562	222	399	Domain	3'-5' exonuclease domain		IPR036397	222	399	Homologous_superfamily	Ribonuclease H superfamily
transcript24048.p1_1	2.0.0.0.0	Zinc finger			IPR035979	77	149	Homologous_superfamily	RNA-binding domain superfamily		IPR000504	77	149	Domain	RNA recognition motif domain		IPR003954	77	149	Domain	RNA recognition motif domain, eukaryote
transcript24324.p1_1	2.0.0.0.0	Zinc finger			IPR036397	31	119	Homologous_superfamily	Ribonuclease H superfamily
transcript25404.p1_1	2.0.0.0.0	Zinc finger			IPR036397	24	218	Homologous_superfamily	Ribonuclease H superfamily
transcript25408.p1_1	2.0.0.0.0	Zinc finger			IPR000504	45	142	Domain	RNA recognition motif domain		IPR035979	45	142	Homologous_superfamily	RNA-binding domain superfamily		IPR003954	45	142	Domain	RNA recognition motif domain, eukaryote
transcript27857.p1_1	2.0.0.0.0	Zinc finger			IPR002562	165	353	Domain	3'-5' exonuclease domain		IPR036397	165	353	Homologous_superfamily	Ribonuclease H superfamily
transcript29224.p1_1	2.0.0.0.0	Zinc finger			IPR002156	8	119	Domain	Ribonuclease H domain		IPR036397	8	119	Homologous_superfamily	Ribonuclease H superfamily
transcript29507.p1_1	2.0.0.0.0	Zinc finger			IPR000467	64	109	Domain	G-patch domain		IPR013087	64	109	Domain	Zinc finger C2H2-type
transcript30157.p1_1	2.0.0.0.0	Zinc finger			IPR036576	65	144	Homologous_superfamily	WRKY domain superfamily		IPR003657	65	144	Domain	WRKY domain
transcript3136.p1_1	2.0.0.0.0	Zinc finger			IPR001098	617	949	Domain	DNA-directed DNA polymerase, family A, palm domain		IPR036397	617	949	Homologous_superfamily	Ribonuclease H superfamily		IPR002562	617	949	Domain	3'-5' exonuclease domain
transcript31982.p1_1	2.0.0.0.0	Zinc finger			IPR002562	49	227	Domain	3'-5' exonuclease domain		IPR036397	49	227	Homologous_superfamily	Ribonuclease H superfamily
transcript3287.p1_1	2.0.0.0.0	Zinc finger			IPR002562	137	278	Domain	3'-5' exonuclease domain
transcript3343.p1_1	2.0.0.0.0	Zinc finger			IPR000504	409	485	Domain	RNA recognition motif domain		IPR035979	409	485	Homologous_superfamily	RNA-binding domain superfamily
transcript33550.p1_1	2.0.0.0.0	Zinc finger			IPR036576	128	171	Homologous_superfamily	WRKY domain superfamily		IPR003657	128	171	Domain	WRKY domain
transcript34096.p1_2_1	2.0.0.0.0	Zinc finger			IPR002156	130	243	Domain	Ribonuclease H domain		IPR036397	130	243	Homologous_superfamily	Ribonuclease H superfamily
transcript34349.p1_1	2.0.0.0.0	Zinc finger			IPR003657	117	182	Domain	WRKY domain		IPR036576	117	182	Homologous_superfamily	WRKY domain superfamily
transcript3617.p1_1	2.0.0.0.0	Zinc finger			IPR036576	482	557	Homologous_superfamily	WRKY domain superfamily		IPR003657	482	557	Domain	WRKY domain
transcript3717.p1_1	2.0.0.0.0	Zinc finger			IPR036397	374	563	Homologous_superfamily	Ribonuclease H superfamily		IPR002562	374	563	Domain	3'-5' exonuclease domain
transcript3825.p1_1	2.0.0.0.0	Zinc finger			IPR035979	374	450	Homologous_superfamily	RNA-binding domain superfamily		IPR000504	374	450	Domain	RNA recognition motif domain
transcript4004.p1_1	2.0.0.0.0	Zinc finger			IPR035979	493	579	Homologous_superfamily	RNA-binding domain superfamily		IPR000504	493	579	Domain	RNA recognition motif domain
transcript4252.p1_1	2.0.0.0.0	Zinc finger			IPR003657	445	510	Domain	WRKY domain		IPR036576	445	510	Homologous_superfamily	WRKY domain superfamily
transcript4497.p1_1	2.0.0.0.0	Zinc finger			IPR036576	417	494	Homologous_superfamily	WRKY domain superfamily		IPR003657	417	494	Domain	WRKY domain
transcript4570.p3_1	2.0.0.0.0	Zinc finger			IPR002156	1	107	Domain	Ribonuclease H domain		IPR036397	1	107	Homologous_superfamily	Ribonuclease H superfamily
transcript4588.p1_1	2.0.0.0.0	Zinc finger			IPR036397	2	178	Homologous_superfamily	Ribonuclease H superfamily
transcript484.p1_1	2.0.0.0.0	Zinc finger			IPR000504	687	765	Domain	RNA recognition motif domain		IPR035979	687	765	Homologous_superfamily	RNA-binding domain superfamily
transcript5463.p1_1	2.0.0.0.0	Zinc finger			IPR001374	101	185	Domain	R3H domain		IPR036867	101	185	Homologous_superfamily	R3H domain superfamily
transcript6550.p1_1	2.0.0.0.0	Zinc finger			IPR003657	509	574	Domain	WRKY domain		IPR036576	509	574	Homologous_superfamily	WRKY domain superfamily
transcript676.p1_1	2.0.0.0.0	Zinc finger			IPR002121	473	553	Domain	HRDC domain		IPR002562	473	553	Domain	3'-5' exonuclease domain
transcript8049.p1_1	2.0.0.0.0	Zinc finger			IPR036397	371	497	Homologous_superfamily	Ribonuclease H superfamily		IPR002156	371	497	Domain	Ribonuclease H domain
transcript920.p1_1	2.0.0.0.0	Zinc finger			IPR035979	333	434	Homologous_superfamily	RNA-binding domain superfamily		IPR000504	333	434	Domain	RNA recognition motif domain		IPR000467	333	434	Domain	G-patch domain
transcript938.p1_1	2.0.0.0.0	Zinc finger			IPR006134	522	955	Domain	DNA-directed DNA polymerase, family B, multifunctional domain		IPR017964	522	955	Conserved_site	DNA-directed DNA polymerase, family B, conserved site		IPR006172	522	955	Family	DNA-directed DNA polymerase, family B		IPR036397	522	955	Homologous_superfamily	Ribonuclease H superfamily
transcript962.p1_1	2.0.0.0.0	Zinc finger			IPR003165	571	892	Domain	Piwi domain		IPR036397	571	892	Homologous_superfamily	Ribonuclease H superfamily
transcript9687.p1_1	2.0.0.0.0	Zinc finger			IPR000770	461	552	Domain	SAND domain
transcript10037.p1_1	2.0.0.0.0	Zinc finger			IPR001878	243	259	Domain	Zinc finger, CCHC-type
transcript1011.p1_2_1	2.0.0.0.0	Zinc finger			IPR013087	113	143	Domain	Zinc finger C2H2-type
transcript10127.p1_1	2.0.0.0.0	Zinc finger			IPR003851	143	199	Domain	Zinc finger, Dof-type
transcript10249.p1_3_1	2.0.0.0.0	Zinc finger			IPR000679	267	323	Domain	Zinc finger, GATA-type
transcript10320.p1_2_1	2.0.0.0.0	Zinc finger			IPR001878	5	18	Domain	Zinc finger, CCHC-type		IPR009057	5	18	Homologous_superfamily	Homeobox-like domain superfamily
transcript10367.p1_3_1	2.0.0.0.0	Zinc finger			IPR000679	271	327	Domain	Zinc finger, GATA-type
transcript10442.p1_3_1	2.0.0.0.0	Zinc finger			IPR003851	51	107	Domain	Zinc finger, Dof-type
transcript10800.p1_2_1	2.0.0.0.0	Zinc finger			IPR001878	3	20	Domain	Zinc finger, CCHC-type		IPR009057	3	20	Homologous_superfamily	Homeobox-like domain superfamily
transcript11560.p1_1	2.0.0.0.0	Zinc finger			IPR000679	133	184	Domain	Zinc finger, GATA-type
transcript11577.p1_1	2.0.0.0.0	Zinc finger			IPR036875	228	249	Homologous_superfamily	Zinc finger, CCHC-type superfamily		IPR001878	228	249	Domain	Zinc finger, CCHC-type
transcript12207.p1_1	2.0.0.0.0	Zinc finger			IPR001878	264	280	Domain	Zinc finger, CCHC-type		IPR036875	264	280	Homologous_superfamily	Zinc finger, CCHC-type superfamily
transcript12254.p1_1	2.0.0.0.0	Zinc finger			IPR003851	65	121	Domain	Zinc finger, Dof-type
transcript12825.p1_1	2.0.0.0.0	Zinc finger			IPR013087	11	34	Domain	Zinc finger C2H2-type		IPR003656	11	34	Domain	Zinc finger, BED-type
transcript12884.p1_1	2.0.0.0.0	Zinc finger			IPR035979	4	115	Homologous_superfamily	RNA-binding domain superfamily		IPR000504	4	115	Domain	RNA recognition motif domain		IPR001878	4	115	Domain	Zinc finger, CCHC-type		IPR036875	4	115	Homologous_superfamily	Zinc finger, CCHC-type superfamily
transcript1289.p1_1	2.0.0.0.0	Zinc finger			IPR001878	351	366	Domain	Zinc finger, CCHC-type
transcript13005.p1_1	2.0.0.0.0	Zinc finger			IPR003851	50	106	Domain	Zinc finger, Dof-type
transcript13184.p1_1	2.0.0.0.0	Zinc finger			IPR000504	284	361	Domain	RNA recognition motif domain		IPR001878	284	361	Domain	Zinc finger, CCHC-type		IPR035979	284	361	Homologous_superfamily	RNA-binding domain superfamily		IPR036875	284	361	Homologous_superfamily	Zinc finger, CCHC-type superfamily
transcript1343.p1_1	2.0.0.0.0	Zinc finger			IPR034078	18	908	Family	Transcription factor NFX1 family		IPR000967	18	908	Domain	Zinc finger, NF-X1-type
transcript13744.p1_2_1	2.0.0.0.0	Zinc finger			IPR001878	97	111	Domain	Zinc finger, CCHC-type		IPR036875	97	111	Homologous_superfamily	Zinc finger, CCHC-type superfamily		IPR004087	97	111	Domain	K Homology domain
transcript14035.p1_1	2.0.0.0.0	Zinc finger			IPR001878	345	361	Domain	Zinc finger, CCHC-type		IPR000504	345	361	Domain	RNA recognition motif domain		IPR036875	345	361	Homologous_superfamily	Zinc finger, CCHC-type superfamily		IPR035979	345	361	Homologous_superfamily	RNA-binding domain superfamily
transcript1414.p1_2_1	2.0.0.0.0	Zinc finger			IPR001878	759	775	Domain	Zinc finger, CCHC-type		IPR011545	759	775	Domain	DEAD/DEAH box helicase domain		IPR036875	759	775	Homologous_superfamily	Zinc finger, CCHC-type superfamily
transcript15069.p1_1	2.0.0.0.0	Zinc finger			IPR001878	152	168	Domain	Zinc finger, CCHC-type		IPR036875	152	168	Homologous_superfamily	Zinc finger, CCHC-type superfamily
transcript1538.p1_1	2.0.0.0.0	Zinc finger			IPR013087	162	192	Domain	Zinc finger C2H2-type
transcript15711.p1_1	2.0.0.0.0	Zinc finger			IPR009057	95	150	Homologous_superfamily	Homeobox-like domain superfamily		IPR001878	95	150	Domain	Zinc finger, CCHC-type
transcript15879.p1_2_1	2.0.0.0.0	Zinc finger			IPR003851	43	99	Domain	Zinc finger, Dof-type
transcript1614.p1_1	2.0.0.0.0	Zinc finger			IPR000679	1	53	Domain	Zinc finger, GATA-type
transcript16177.p1_1	2.0.0.0.0	Zinc finger			IPR003851	95	151	Domain	Zinc finger, Dof-type
transcript16554.p1_1	2.0.0.0.0	Zinc finger			IPR001222	72	113	Domain	Zinc finger, TFIIS-type
transcript1667.p1_1	2.0.0.0.0	Zinc finger			IPR001878	446	462	Domain	Zinc finger, CCHC-type		IPR036875	446	462	Homologous_superfamily	Zinc finger, CCHC-type superfamily
transcript16733.p1_1	2.0.0.0.0	Zinc finger			IPR000504	7	85	Domain	RNA recognition motif domain		IPR001878	7	85	Domain	Zinc finger, CCHC-type		IPR035979	7	85	Homologous_superfamily	RNA-binding domain superfamily		IPR036875	7	85	Homologous_superfamily	Zinc finger, CCHC-type superfamily
transcript167.p1_2_1	2.0.0.0.0	Zinc finger			IPR000504	367	445	Domain	RNA recognition motif domain		IPR001878	367	445	Domain	Zinc finger, CCHC-type		IPR036875	367	445	Homologous_superfamily	Zinc finger, CCHC-type superfamily		IPR004087	367	445	Domain	K Homology domain
transcript174.p1_1	2.0.0.0.0	Zinc finger			IPR035979	971	1074	Homologous_superfamily	RNA-binding domain superfamily		IPR000504	971	1074	Domain	RNA recognition motif domain		IPR001878	971	1074	Domain	Zinc finger, CCHC-type		IPR004087	971	1074	Domain	K Homology domain
transcript1783.p1_1	2.0.0.0.0	Zinc finger			IPR001878	255	271	Domain	Zinc finger, CCHC-type		IPR004859	255	271	Domain	Putative 5-3 exonuclease
transcript18391.p1_1	2.0.0.0.0	Zinc finger			IPR000504	11	81	Domain	RNA recognition motif domain		IPR001878	11	81	Domain	Zinc finger, CCHC-type		IPR036875	11	81	Homologous_superfamily	Zinc finger, CCHC-type superfamily		IPR035979	11	81	Homologous_superfamily	RNA-binding domain superfamily
transcript18814.p1_2_1	2.0.0.0.0	Zinc finger			IPR003851	32	88	Domain	Zinc finger, Dof-type
transcript19562.p1_2_1	2.0.0.0.0	Zinc finger			IPR000679	170	227	Domain	Zinc finger, GATA-type
transcript1958.p1_1	2.0.0.0.0	Zinc finger			IPR003851	30	86	Domain	Zinc finger, Dof-type
transcript1972.p1_1	2.0.0.0.0	Zinc finger			IPR001878	234	250	Domain	Zinc finger, CCHC-type		IPR036875	234	250	Homologous_superfamily	Zinc finger, CCHC-type superfamily
transcript19949.p1_1	2.0.0.0.0	Zinc finger			IPR001878	226	240	Domain	Zinc finger, CCHC-type
transcript21202.p1_1	2.0.0.0.0	Zinc finger			IPR001878	178	194	Domain	Zinc finger, CCHC-type		IPR036875	178	194	Homologous_superfamily	Zinc finger, CCHC-type superfamily
transcript21432.p1_2_1	2.0.0.0.0	Zinc finger			IPR016679	12	313	Family	Transcription factor, GATA, plant		IPR000679	12	313	Domain	Zinc finger, GATA-type
transcript21586.p1_1	2.0.0.0.0	Zinc finger			IPR000679	247	297	Domain	Zinc finger, GATA-type		IPR016679	247	297	Family	Transcription factor, GATA, plant
transcript21655.p1_2_1	2.0.0.0.0	Zinc finger			IPR036875	31	77	Homologous_superfamily	Zinc finger, CCHC-type superfamily		IPR001878	31	77	Domain	Zinc finger, CCHC-type
transcript21698.p1_1	2.0.0.0.0	Zinc finger			IPR001222	286	326	Domain	Zinc finger, TFIIS-type		IPR006289	286	326	Family	Transcription elongation factor, TFIIS
transcript22104.p1_2_1	2.0.0.0.0	Zinc finger			IPR000679	223	280	Domain	Zinc finger, GATA-type
transcript221.p1_1	2.0.0.0.0	Zinc finger			IPR036875	259	284	Homologous_superfamily	Zinc finger, CCHC-type superfamily		IPR001878	259	284	Domain	Zinc finger, CCHC-type		IPR004859	259	284	Domain	Putative 5-3 exonuclease
transcript22214.p1_2_1	2.0.0.0.0	Zinc finger			IPR000679	183	235	Domain	Zinc finger, GATA-type
transcript22418.p1_1	2.0.0.0.0	Zinc finger			IPR001878	15	32	Domain	Zinc finger, CCHC-type		IPR009057	15	32	Homologous_superfamily	Homeobox-like domain superfamily
transcript22518.p1_1	2.0.0.0.0	Zinc finger			IPR003851	118	173	Domain	Zinc finger, Dof-type
transcript24868.p1_1	2.0.0.0.0	Zinc finger			IPR001878	91	106	Domain	Zinc finger, CCHC-type
transcript24955.p1_1	2.0.0.0.0	Zinc finger			IPR001878	98	112	Domain	Zinc finger, CCHC-type		IPR036875	98	112	Homologous_superfamily	Zinc finger, CCHC-type superfamily
transcript25233.p1_1	2.0.0.0.0	Zinc finger			IPR000679	238	288	Domain	Zinc finger, GATA-type		IPR016679	238	288	Family	Transcription factor, GATA, plant
transcript2539.p1_1	2.0.0.0.0	Zinc finger			IPR001878	821	837	Domain	Zinc finger, CCHC-type		IPR004365	821	837	Domain	OB-fold nucleic acid binding domain, AA-tRNA synthetase-type		IPR036875	821	837	Homologous_superfamily	Zinc finger, CCHC-type superfamily
transcript255.p1_1	2.0.0.0.0	Zinc finger			IPR004859	1	253	Domain	Putative 5-3 exonuclease		IPR036875	1	253	Homologous_superfamily	Zinc finger, CCHC-type superfamily		IPR001878	1	253	Domain	Zinc finger, CCHC-type
transcript26263.p1_1	2.0.0.0.0	Zinc finger			IPR001878	138	154	Domain	Zinc finger, CCHC-type		IPR035979	138	154	Homologous_superfamily	RNA-binding domain superfamily		IPR000504	138	154	Domain	RNA recognition motif domain		IPR036875	138	154	Homologous_superfamily	Zinc finger, CCHC-type superfamily
transcript2644.p1_2_1	2.0.0.0.0	Zinc finger			IPR003851	50	107	Domain	Zinc finger, Dof-type
transcript27106.p1_2_1	2.0.0.0.0	Zinc finger			IPR001878	88	104	Domain	Zinc finger, CCHC-type		IPR000504	88	104	Domain	RNA recognition motif domain		IPR036875	88	104	Homologous_superfamily	Zinc finger, CCHC-type superfamily		IPR035979	88	104	Homologous_superfamily	RNA-binding domain superfamily
transcript27547.p1_1	2.0.0.0.0	Zinc finger			IPR000679	268	328	Domain	Zinc finger, GATA-type
transcript27559.p1_1	2.0.0.0.0	Zinc finger			IPR001878	79	95	Domain	Zinc finger, CCHC-type		IPR036875	79	95	Homologous_superfamily	Zinc finger, CCHC-type superfamily
transcript28109.p1_1	2.0.0.0.0	Zinc finger			IPR001878	98	114	Domain	Zinc finger, CCHC-type		IPR000504	98	114	Domain	RNA recognition motif domain		IPR035979	98	114	Homologous_superfamily	RNA-binding domain superfamily		IPR036875	98	114	Homologous_superfamily	Zinc finger, CCHC-type superfamily
transcript28292.p1_1	2.0.0.0.0	Zinc finger			IPR001878	315	331	Domain	Zinc finger, CCHC-type		IPR036875	315	331	Homologous_superfamily	Zinc finger, CCHC-type superfamily
transcript28764.p1_1	2.0.0.0.0	Zinc finger			IPR001222	85	125	Domain	Zinc finger, TFIIS-type
transcript29950.p1_1	2.0.0.0.0	Zinc finger			IPR001878	53	70	Domain	Zinc finger, CCHC-type		IPR009057	53	70	Homologous_superfamily	Homeobox-like domain superfamily
transcript3455.p1_1	2.0.0.0.0	Zinc finger			IPR000504	1	70	Domain	RNA recognition motif domain		IPR001878	1	70	Domain	Zinc finger, CCHC-type		IPR035979	1	70	Homologous_superfamily	RNA-binding domain superfamily
transcript35581.p1_1	2.0.0.0.0	Zinc finger			IPR001222	107	149	Domain	Zinc finger, TFIIS-type
transcript62.p1_1	2.0.0.0.0	Zinc finger			IPR000967	975	1007	Domain	Zinc finger, NF-X1-type		IPR034078	975	1007	Family	Transcription factor NFX1 family		IPR001374	975	1007	Domain	R3H domain
transcript6558.p1_1	2.0.0.0.0	Zinc finger			IPR003656	12	49	Domain	Zinc finger, BED-type
transcript7568.p1_1	2.0.0.0.0	Zinc finger			IPR003851	314	370	Domain	Zinc finger, Dof-type		IPR009057	314	370	Homologous_superfamily	Homeobox-like domain superfamily
transcript8189.p1_1	2.0.0.0.0	Zinc finger			IPR000679	1	55	Domain	Zinc finger, GATA-type
transcript9007.p1_1	2.0.0.0.0	Zinc finger			IPR003851	132	188	Domain	Zinc finger, Dof-type
transcript9895.p1_1	2.0.0.0.0	Zinc finger			IPR003851	180	234	Domain	Zinc finger, Dof-type
transcript10030.p1_1	3.0.0.0.0	Helix-turn-helix			IPR002706	7	142	Domain	DNA-repair protein Xrcc1, N-terminal
transcript10051.p1_1	3.0.0.0.0	Helix-turn-helix			IPR011545	197	368	Domain	DEAD/DEAH box helicase domain
transcript10072.p1_1	3.0.0.0.0	Helix-turn-helix			IPR011545	171	334	Domain	DEAD/DEAH box helicase domain
transcript10095.p1_1	3.0.0.0.0	Helix-turn-helix			IPR011545	176	345	Domain	DEAD/DEAH box helicase domain
transcript10114.p1_2_1	3.0.0.0.0	Helix-turn-helix			IPR036093	13	169	Homologous_superfamily	NAC domain superfamily		IPR003441	13	169	Domain	NAC domain
transcript10127.p1_2_1	3.0.0.0.0	Helix-turn-helix			IPR011545	125	294	Domain	DEAD/DEAH box helicase domain
transcript10135.p1_1	3.0.0.0.0	Helix-turn-helix			IPR000232	22	115	Domain	Heat shock factor (HSF)-type, DNA-binding
transcript10137.p1_2_1	3.0.0.0.0	Helix-turn-helix			IPR017053	10	548	Family	Response regulator B-type, plant		IPR009057	10	548	Homologous_superfamily	Homeobox-like domain superfamily
transcript10174.p1_2_1	3.0.0.0.0	Helix-turn-helix			IPR009057	178	248	Homologous_superfamily	Homeobox-like domain superfamily
transcript1021.p1_1	3.0.0.0.0	Helix-turn-helix			IPR011545	243	413	Domain	DEAD/DEAH box helicase domain
transcript10224.p1_1	3.0.0.0.0	Helix-turn-helix			IPR003316	186	269	Domain	E2F/DP family, winged-helix DNA-binding domain		IPR015648	186	269	Family	Transcription factor DP
transcript10240.p1_1	3.0.0.0.0	Helix-turn-helix			IPR011545	120	303	Domain	DEAD/DEAH box helicase domain
transcript10288.p1_1	3.0.0.0.0	Helix-turn-helix			IPR003604	312	346	Domain	Matrin/U1-C-like, C2H2-type zinc finger
transcript1034.p1_2_1	3.0.0.0.0	Helix-turn-helix			IPR009057	296	352	Homologous_superfamily	Homeobox-like domain superfamily
transcript10425.p1_2_1	3.0.0.0.0	Helix-turn-helix			IPR011545	243	384	Domain	DEAD/DEAH box helicase domain
transcript10530.p1_1	3.0.0.0.0	Helix-turn-helix			IPR000232	11	104	Domain	Heat shock factor (HSF)-type, DNA-binding
transcript10531.p1_1	3.0.0.0.0	Helix-turn-helix			IPR000232	45	138	Domain	Heat shock factor (HSF)-type, DNA-binding
transcript10534.p1_1	3.0.0.0.0	Helix-turn-helix			IPR009057	63	119	Homologous_superfamily	Homeobox-like domain superfamily
transcript10564.p1_1	3.0.0.0.0	Helix-turn-helix			IPR009057	152	212	Homologous_superfamily	Homeobox-like domain superfamily
transcript10615.p1_1	3.0.0.0.0	Helix-turn-helix			IPR011545	64	225	Domain	DEAD/DEAH box helicase domain
transcript1063.p1_2_1	3.0.0.0.0	Helix-turn-helix			IPR011545	208	388	Domain	DEAD/DEAH box helicase domain
transcript10681.p1_1	3.0.0.0.0	Helix-turn-helix			IPR013087	78	107	Domain	Zinc finger C2H2-type		IPR003604	78	107	Domain	Matrin/U1-C-like, C2H2-type zinc finger
transcript1068.p1_2_1	3.0.0.0.0	Helix-turn-helix			IPR017053	30	783	Family	Response regulator B-type, plant		IPR009057	30	783	Homologous_superfamily	Homeobox-like domain superfamily
transcript10717.p1_3_1	3.0.0.0.0	Helix-turn-helix			IPR000232	11	104	Domain	Heat shock factor (HSF)-type, DNA-binding
transcript10774.p1_1	3.0.0.0.0	Helix-turn-helix			IPR009057	58	114	Homologous_superfamily	Homeobox-like domain superfamily
transcript10780.p1_2_1	3.0.0.0.0	Helix-turn-helix			IPR009057	11	108	Homologous_superfamily	Homeobox-like domain superfamily
transcript10780.p1_3_1	3.0.0.0.0	Helix-turn-helix			IPR009057	99	159	Homologous_superfamily	Homeobox-like domain superfamily
transcript10879.p1_1	3.0.0.0.0	Helix-turn-helix			IPR011545	196	367	Domain	DEAD/DEAH box helicase domain
transcript10881.p1_1	3.0.0.0.0	Helix-turn-helix			IPR009057	10	108	Homologous_superfamily	Homeobox-like domain superfamily
transcript11001.p1_1	3.0.0.0.0	Helix-turn-helix			IPR009057	310	366	Homologous_superfamily	Homeobox-like domain superfamily
transcript11012.p1_2_1	3.0.0.0.0	Helix-turn-helix			IPR000690	4	36	Domain	Matrin/U1-C, C2H2-type zinc finger		IPR003604	4	36	Domain	Matrin/U1-C-like, C2H2-type zinc finger
transcript11118.p1_1	3.0.0.0.0	Helix-turn-helix			IPR036093	3	166	Homologous_superfamily	NAC domain superfamily		IPR003441	3	166	Domain	NAC domain
transcript11153.p1_1	3.0.0.0.0	Helix-turn-helix			IPR009057	16	111	Homologous_superfamily	Homeobox-like domain superfamily
transcript11186.p1_2_1	3.0.0.0.0	Helix-turn-helix			IPR003316	150	215	Domain	E2F/DP family, winged-helix DNA-binding domain
transcript1118.p1_1	3.0.0.0.0	Helix-turn-helix			IPR009057	4	98	Homologous_superfamily	Homeobox-like domain superfamily
transcript11203.p1_1	3.0.0.0.0	Helix-turn-helix			IPR011545	40	216	Domain	DEAD/DEAH box helicase domain
transcript11292.p1_2_1	3.0.0.0.0	Helix-turn-helix			IPR009057	267	323	Homologous_superfamily	Homeobox-like domain superfamily
transcript11293.p1_1	3.0.0.0.0	Helix-turn-helix			IPR013087	139	169	Domain	Zinc finger C2H2-type
transcript11366.p1_1	3.0.0.0.0	Helix-turn-helix			IPR011545	182	362	Domain	DEAD/DEAH box helicase domain
transcript11400.p1_1	3.0.0.0.0	Helix-turn-helix			IPR003604	342	377	Domain	Matrin/U1-C-like, C2H2-type zinc finger		IPR013087	342	377	Domain	Zinc finger C2H2-type
transcript11491.p1_1	3.0.0.0.0	Helix-turn-helix			IPR003441	20	170	Domain	NAC domain		IPR036093	20	170	Homologous_superfamily	NAC domain superfamily
transcript11579.p1_1	3.0.0.0.0	Helix-turn-helix			IPR003316	193	276	Domain	E2F/DP family, winged-helix DNA-binding domain		IPR015648	193	276	Family	Transcription factor DP
transcript1163.p1_2_1	3.0.0.0.0	Helix-turn-helix			IPR009057	709	803	Homologous_superfamily	Homeobox-like domain superfamily
transcript11789.p1_1	3.0.0.0.0	Helix-turn-helix			IPR013087	123	153	Domain	Zinc finger C2H2-type
transcript11793.p1_1	3.0.0.0.0	Helix-turn-helix			IPR005818	118	186	Domain	Linker histone H1/H5, domain H15		IPR009057	118	186	Homologous_superfamily	Homeobox-like domain superfamily
transcript117.p1_4_1	3.0.0.0.0	Helix-turn-helix			IPR009057	113	209	Homologous_superfamily	Homeobox-like domain superfamily
transcript11823.p1_1	3.0.0.0.0	Helix-turn-helix			IPR013087	183	212	Domain	Zinc finger C2H2-type
transcript1184.p1_1	3.0.0.0.0	Helix-turn-helix			IPR011545	299	453	Domain	DEAD/DEAH box helicase domain
transcript12146.p1_2_1	3.0.0.0.0	Helix-turn-helix			IPR036093	10	175	Homologous_superfamily	NAC domain superfamily		IPR003441	10	175	Domain	NAC domain
transcript1214.p1_1	3.0.0.0.0	Helix-turn-helix			IPR011545	152	315	Domain	DEAD/DEAH box helicase domain
transcript12287.p1_1	3.0.0.0.0	Helix-turn-helix			IPR011545	302	475	Domain	DEAD/DEAH box helicase domain
transcript12490.p1_1	3.0.0.0.0	Helix-turn-helix			IPR036093	19	176	Homologous_superfamily	NAC domain superfamily		IPR003441	19	176	Domain	NAC domain
transcript126.p1_2_1	3.0.0.0.0	Helix-turn-helix			IPR009057	411	469	Homologous_superfamily	Homeobox-like domain superfamily
transcript1279.p1_1	3.0.0.0.0	Helix-turn-helix			IPR011545	294	464	Domain	DEAD/DEAH box helicase domain
transcript12801.p1_1	3.0.0.0.0	Helix-turn-helix			IPR009057	17	112	Homologous_superfamily	Homeobox-like domain superfamily
transcript12858.p1_1	3.0.0.0.0	Helix-turn-helix			IPR011545	150	319	Domain	DEAD/DEAH box helicase domain
transcript1291.p1_2_1	3.0.0.0.0	Helix-turn-helix			IPR009057	220	279	Homologous_superfamily	Homeobox-like domain superfamily		IPR017053	220	279	Family	Response regulator B-type, plant
transcript13123.p1_1	3.0.0.0.0	Helix-turn-helix			IPR009057	236	304	Homologous_superfamily	Homeobox-like domain superfamily
transcript13124.p1_1	3.0.0.0.0	Helix-turn-helix			IPR009057	44	99	Homologous_superfamily	Homeobox-like domain superfamily
transcript13170.p1_1	3.0.0.0.0	Helix-turn-helix			IPR009057	7	64	Homologous_superfamily	Homeobox-like domain superfamily
transcript1335.p1_2_1	3.0.0.0.0	Helix-turn-helix			IPR011545	198	378	Domain	DEAD/DEAH box helicase domain
transcript13558.p1_1	3.0.0.0.0	Helix-turn-helix			IPR003441	20	172	Domain	NAC domain		IPR036093	20	172	Homologous_superfamily	NAC domain superfamily
transcript13602.p1_2_1	3.0.0.0.0	Helix-turn-helix			IPR003441	54	210	Domain	NAC domain		IPR036093	54	210	Homologous_superfamily	NAC domain superfamily
transcript13738.p1_2_1	3.0.0.0.0	Helix-turn-helix			IPR009057	11	108	Homologous_superfamily	Homeobox-like domain superfamily
transcript13794.p1_2_1	3.0.0.0.0	Helix-turn-helix			IPR009057	85	141	Homologous_superfamily	Homeobox-like domain superfamily
transcript13884.p1_1	3.0.0.0.0	Helix-turn-helix			IPR011545	143	308	Domain	DEAD/DEAH box helicase domain
transcript139.p1_1	3.0.0.0.0	Helix-turn-helix			IPR009057	389	442	Homologous_superfamily	Homeobox-like domain superfamily
transcript14011.p1_1	3.0.0.0.0	Helix-turn-helix			IPR009057	108	163	Homologous_superfamily	Homeobox-like domain superfamily
transcript14114.p1_1	3.0.0.0.0	Helix-turn-helix			IPR009057	41	97	Homologous_superfamily	Homeobox-like domain superfamily
transcript14128.p1_1	3.0.0.0.0	Helix-turn-helix			IPR011545	64	226	Domain	DEAD/DEAH box helicase domain
transcript14154.p1_1	3.0.0.0.0	Helix-turn-helix			IPR011545	36	202	Domain	DEAD/DEAH box helicase domain
transcript1430.p1_1	3.0.0.0.0	Helix-turn-helix			IPR011545	428	575	Domain	DEAD/DEAH box helicase domain
transcript14366.p1_1	3.0.0.0.0	Helix-turn-helix			IPR009057	208	280	Homologous_superfamily	Homeobox-like domain superfamily
transcript144.p1_1	3.0.0.0.0	Helix-turn-helix			IPR001374	5	81	Domain	R3H domain		IPR036867	5	81	Homologous_superfamily	R3H domain superfamily		IPR011545	5	81	Domain	DEAD/DEAH box helicase domain		IPR034083	5	81	Domain	DExH-box ATP-dependent RNA helicase, R3H domain
transcript1454.p1_1	3.0.0.0.0	Helix-turn-helix			IPR000504	217	298	Domain	RNA recognition motif domain		IPR035979	217	298	Homologous_superfamily	RNA-binding domain superfamily
transcript14654.p1_1	3.0.0.0.0	Helix-turn-helix			IPR009057	223	283	Homologous_superfamily	Homeobox-like domain superfamily
transcript14658.p1_2_1	3.0.0.0.0	Helix-turn-helix			IPR011545	218	396	Domain	DEAD/DEAH box helicase domain
transcript1466.p1_2_1	3.0.0.0.0	Helix-turn-helix			IPR036093	4	155	Homologous_superfamily	NAC domain superfamily		IPR003441	4	155	Domain	NAC domain
transcript14684.p1_1	3.0.0.0.0	Helix-turn-helix			IPR002054	253	583	Domain	DNA-directed DNA polymerase X		IPR002008	253	583	Family	DNA polymerase family X, beta-like		IPR022312	253	583	Family	DNA polymerase family X		IPR018944	253	583	Domain	DNA polymerase lambda, fingers domain
transcript14752.p1_1	3.0.0.0.0	Helix-turn-helix			IPR009057	51	106	Homologous_superfamily	Homeobox-like domain superfamily
transcript14882.p1_1	3.0.0.0.0	Helix-turn-helix			IPR009057	126	181	Homologous_superfamily	Homeobox-like domain superfamily
transcript14900.p1_1	3.0.0.0.0	Helix-turn-helix			IPR013087	188	218	Domain	Zinc finger C2H2-type
transcript15003.p1_1	3.0.0.0.0	Helix-turn-helix			IPR009057	11	109	Homologous_superfamily	Homeobox-like domain superfamily
transcript15091.p1_1	3.0.0.0.0	Helix-turn-helix			IPR009057	209	276	Homologous_superfamily	Homeobox-like domain superfamily
transcript15121.p1_1	3.0.0.0.0	Helix-turn-helix			IPR003441	13	163	Domain	NAC domain		IPR036093	13	163	Homologous_superfamily	NAC domain superfamily
transcript15170.p1_1	3.0.0.0.0	Helix-turn-helix			IPR011545	187	359	Domain	DEAD/DEAH box helicase domain
transcript15473.p1_1	3.0.0.0.0	Helix-turn-helix			IPR011545	154	320	Domain	DEAD/DEAH box helicase domain
transcript15528.p1_1	3.0.0.0.0	Helix-turn-helix			IPR009057	15	111	Homologous_superfamily	Homeobox-like domain superfamily
transcript15563.p1_1	3.0.0.0.0	Helix-turn-helix			IPR005818	119	188	Domain	Linker histone H1/H5, domain H15		IPR009057	119	188	Homologous_superfamily	Homeobox-like domain superfamily
transcript15907.p1_1	3.0.0.0.0	Helix-turn-helix			IPR003441	7	166	Domain	NAC domain		IPR036093	7	166	Homologous_superfamily	NAC domain superfamily
transcript15973.p1_1	3.0.0.0.0	Helix-turn-helix			IPR009057	219	277	Homologous_superfamily	Homeobox-like domain superfamily
transcript15991.p1_1	3.0.0.0.0	Helix-turn-helix			IPR009057	22	117	Homologous_superfamily	Homeobox-like domain superfamily
transcript16071.p1_1	3.0.0.0.0	Helix-turn-helix			IPR011545	75	241	Domain	DEAD/DEAH box helicase domain
transcript1619.p1_2_1	3.0.0.0.0	Helix-turn-helix			IPR009057	3	30	Homologous_superfamily	Homeobox-like domain superfamily
transcript16259.p1_1	3.0.0.0.0	Helix-turn-helix			IPR009057	611	660	Homologous_superfamily	Homeobox-like domain superfamily
transcript16322.p1_1	3.0.0.0.0	Helix-turn-helix			IPR013087	288	320	Domain	Zinc finger C2H2-type
transcript16466.p1_1	3.0.0.0.0	Helix-turn-helix			IPR009057	222	291	Homologous_superfamily	Homeobox-like domain superfamily
transcript16617.p1_2_1	3.0.0.0.0	Helix-turn-helix			IPR009057	47	102	Homologous_superfamily	Homeobox-like domain superfamily
transcript1662.p1_1	3.0.0.0.0	Helix-turn-helix			IPR035979	692	801	Homologous_superfamily	RNA-binding domain superfamily		IPR000504	692	801	Domain	RNA recognition motif domain
transcript16715.p1_1	3.0.0.0.0	Helix-turn-helix			IPR009057	11	108	Homologous_superfamily	Homeobox-like domain superfamily
transcript16827.p1_1	3.0.0.0.0	Helix-turn-helix			IPR000232	22	115	Domain	Heat shock factor (HSF)-type, DNA-binding
transcript1687.p1_1	3.0.0.0.0	Helix-turn-helix			IPR013087	114	144	Domain	Zinc finger C2H2-type
transcript1702.p1_1	3.0.0.0.0	Helix-turn-helix			IPR009057	624	681	Homologous_superfamily	Homeobox-like domain superfamily
transcript17494.p1_1	3.0.0.0.0	Helix-turn-helix			IPR036093	41	209	Homologous_superfamily	NAC domain superfamily		IPR003441	41	209	Domain	NAC domain
transcript17517.p1_1	3.0.0.0.0	Helix-turn-helix			IPR003441	12	165	Domain	NAC domain		IPR036093	12	165	Homologous_superfamily	NAC domain superfamily
transcript17749.p1_1	3.0.0.0.0	Helix-turn-helix			IPR009057	81	137	Homologous_superfamily	Homeobox-like domain superfamily
transcript18083.p1_1	3.0.0.0.0	Helix-turn-helix			IPR011545	60	280	Domain	DEAD/DEAH box helicase domain
transcript18453.p1_1	3.0.0.0.0	Helix-turn-helix			IPR009057	12	108	Homologous_superfamily	Homeobox-like domain superfamily
transcript18512.p1_1	3.0.0.0.0	Helix-turn-helix			IPR000690	52	82	Domain	Matrin/U1-C, C2H2-type zinc finger		IPR003604	52	82	Domain	Matrin/U1-C-like, C2H2-type zinc finger
transcript1853.p1_1	3.0.0.0.0	Helix-turn-helix			IPR013087	690	719	Domain	Zinc finger C2H2-type		IPR003604	690	719	Domain	Matrin/U1-C-like, C2H2-type zinc finger
transcript18786.p1_1	3.0.0.0.0	Helix-turn-helix			IPR036093	3	158	Homologous_superfamily	NAC domain superfamily		IPR003441	3	158	Domain	NAC domain
transcript19045.p1_1	3.0.0.0.0	Helix-turn-helix			IPR009057	43	140	Homologous_superfamily	Homeobox-like domain superfamily
transcript19344.p1_1	3.0.0.0.0	Helix-turn-helix			IPR009057	195	254	Homologous_superfamily	Homeobox-like domain superfamily
transcript19560.p1_1	3.0.0.0.0	Helix-turn-helix			IPR009057	12	109	Homologous_superfamily	Homeobox-like domain superfamily
transcript1998.p1_1	3.0.0.0.0	Helix-turn-helix			IPR011545	56	220	Domain	DEAD/DEAH box helicase domain
transcript1.p1_1	3.0.0.0.0	Helix-turn-helix			IPR009057	923	981	Homologous_superfamily	Homeobox-like domain superfamily
transcript20597.p1_1	3.0.0.0.0	Helix-turn-helix			IPR009057	45	140	Homologous_superfamily	Homeobox-like domain superfamily
transcript206.p1_1	3.0.0.0.0	Helix-turn-helix			IPR011545	541	709	Domain	DEAD/DEAH box helicase domain
transcript20779.p1_1	3.0.0.0.0	Helix-turn-helix			IPR013087	341	374	Domain	Zinc finger C2H2-type
transcript21143.p1_1	3.0.0.0.0	Helix-turn-helix			IPR009057	11	108	Homologous_superfamily	Homeobox-like domain superfamily
transcript21221.p1_1	3.0.0.0.0	Helix-turn-helix			IPR011545	74	235	Domain	DEAD/DEAH box helicase domain
transcript2146.p1_1	3.0.0.0.0	Helix-turn-helix			IPR011545	177	348	Domain	DEAD/DEAH box helicase domain
transcript2170.p1_2_1	3.0.0.0.0	Helix-turn-helix			IPR011545	416	593	Domain	DEAD/DEAH box helicase domain
transcript21761.p1_1	3.0.0.0.0	Helix-turn-helix			IPR009057	20	117	Homologous_superfamily	Homeobox-like domain superfamily
transcript21851.p1_1	3.0.0.0.0	Helix-turn-helix			IPR009057	42	137	Homologous_superfamily	Homeobox-like domain superfamily
transcript21853.p1_1	3.0.0.0.0	Helix-turn-helix			IPR009057	15	111	Homologous_superfamily	Homeobox-like domain superfamily
transcript22086.p1_1	3.0.0.0.0	Helix-turn-helix			IPR009057	12	108	Homologous_superfamily	Homeobox-like domain superfamily
transcript22106.p1_1	3.0.0.0.0	Helix-turn-helix			IPR009057	187	249	Homologous_superfamily	Homeobox-like domain superfamily
transcript22944.p1_1	3.0.0.0.0	Helix-turn-helix			IPR009057	42	138	Homologous_superfamily	Homeobox-like domain superfamily
transcript23255.p1_1	3.0.0.0.0	Helix-turn-helix			IPR009057	11	108	Homologous_superfamily	Homeobox-like domain superfamily
transcript2394.p1_1	3.0.0.0.0	Helix-turn-helix			IPR011545	116	263	Domain	DEAD/DEAH box helicase domain
transcript23989.p1_1	3.0.0.0.0	Helix-turn-helix			IPR009057	12	108	Homologous_superfamily	Homeobox-like domain superfamily
transcript23.p1_2_1	3.0.0.0.0	Helix-turn-helix			IPR009057	64	120	Homologous_superfamily	Homeobox-like domain superfamily
transcript24059.p1_1	3.0.0.0.0	Helix-turn-helix			IPR009057	10	108	Homologous_superfamily	Homeobox-like domain superfamily
transcript24138.p1_1	3.0.0.0.0	Helix-turn-helix			IPR009057	30	86	Homologous_superfamily	Homeobox-like domain superfamily
transcript24153.p1_1	3.0.0.0.0	Helix-turn-helix			IPR003441	61	214	Domain	NAC domain		IPR036093	61	214	Homologous_superfamily	NAC domain superfamily
transcript24293.p1_1	3.0.0.0.0	Helix-turn-helix			IPR036093	9	166	Homologous_superfamily	NAC domain superfamily		IPR003441	9	166	Domain	NAC domain
transcript24381.p1_2_1	3.0.0.0.0	Helix-turn-helix			IPR009057	11	108	Homologous_superfamily	Homeobox-like domain superfamily
transcript24442.p1_1	3.0.0.0.0	Helix-turn-helix			IPR009057	13	109	Homologous_superfamily	Homeobox-like domain superfamily
transcript24513.p1_1	3.0.0.0.0	Helix-turn-helix			IPR036093	2	160	Homologous_superfamily	NAC domain superfamily		IPR003441	2	160	Domain	NAC domain
transcript24971.p1_1	3.0.0.0.0	Helix-turn-helix			IPR003604	184	219	Domain	Matrin/U1-C-like, C2H2-type zinc finger
transcript25082.p1_1	3.0.0.0.0	Helix-turn-helix			IPR005818	115	183	Domain	Linker histone H1/H5, domain H15		IPR009057	115	183	Homologous_superfamily	Homeobox-like domain superfamily
transcript2527.p1_1	3.0.0.0.0	Helix-turn-helix			IPR011545	185	355	Domain	DEAD/DEAH box helicase domain
transcript2537.p1_1	3.0.0.0.0	Helix-turn-helix			IPR006935	283	439	Domain	Helicase/UvrB, N-terminal
transcript2541.p1_1	3.0.0.0.0	Helix-turn-helix			IPR009057	71	125	Homologous_superfamily	Homeobox-like domain superfamily
transcript2568.p1_1	3.0.0.0.0	Helix-turn-helix			IPR009057	633	687	Homologous_superfamily	Homeobox-like domain superfamily
transcript25889.p1_1	3.0.0.0.0	Helix-turn-helix			IPR009057	18	75	Homologous_superfamily	Homeobox-like domain superfamily
transcript25990.p1_1	3.0.0.0.0	Helix-turn-helix			IPR009057	11	108	Homologous_superfamily	Homeobox-like domain superfamily
transcript26190.p3_1	3.0.0.0.0	Helix-turn-helix			IPR009057	58	96	Homologous_superfamily	Homeobox-like domain superfamily
transcript2619.p1_1	3.0.0.0.0	Helix-turn-helix			IPR009057	313	373	Homologous_superfamily	Homeobox-like domain superfamily
transcript26223.p1_1	3.0.0.0.0	Helix-turn-helix			IPR009057	7	104	Homologous_superfamily	Homeobox-like domain superfamily
transcript2622.p1_1	3.0.0.0.0	Helix-turn-helix			IPR017956	65	77	Conserved_site	AT hook, DNA-binding motif
transcript2640.p1_1	3.0.0.0.0	Helix-turn-helix			IPR003441	6	158	Domain	NAC domain		IPR036093	6	158	Homologous_superfamily	NAC domain superfamily
transcript26444.p1_1	3.0.0.0.0	Helix-turn-helix			IPR009057	78	117	Homologous_superfamily	Homeobox-like domain superfamily
transcript26592.p1_1	3.0.0.0.0	Helix-turn-helix			IPR010982	70	145	Homologous_superfamily	Lambda repressor-like, DNA-binding domain superfamily
transcript26681.p1_1	3.0.0.0.0	Helix-turn-helix			IPR005818	139	207	Domain	Linker histone H1/H5, domain H15		IPR009057	139	207	Homologous_superfamily	Homeobox-like domain superfamily
transcript26823.p1_1	3.0.0.0.0	Helix-turn-helix			IPR010982	1	80	Homologous_superfamily	Lambda repressor-like, DNA-binding domain superfamily
transcript26937.p1_1	3.0.0.0.0	Helix-turn-helix			IPR005818	124	192	Domain	Linker histone H1/H5, domain H15		IPR009057	124	192	Homologous_superfamily	Homeobox-like domain superfamily
transcript2704.p1_1	3.0.0.0.0	Helix-turn-helix			IPR009057	127	224	Homologous_superfamily	Homeobox-like domain superfamily
transcript27747.p1_1	3.0.0.0.0	Helix-turn-helix			IPR009057	12	108	Homologous_superfamily	Homeobox-like domain superfamily
transcript29042.p1_1	3.0.0.0.0	Helix-turn-helix			IPR000690	11	42	Domain	Matrin/U1-C, C2H2-type zinc finger		IPR003604	11	42	Domain	Matrin/U1-C-like, C2H2-type zinc finger
transcript2929.p1_1	3.0.0.0.0	Helix-turn-helix			IPR009057	129	227	Homologous_superfamily	Homeobox-like domain superfamily
transcript29495.p1_1	3.0.0.0.0	Helix-turn-helix			IPR009057	11	108	Homologous_superfamily	Homeobox-like domain superfamily
transcript29548.p1_1	3.0.0.0.0	Helix-turn-helix			IPR009057	11	108	Homologous_superfamily	Homeobox-like domain superfamily
transcript29756.p1_1	3.0.0.0.0	Helix-turn-helix			IPR009057	17	113	Homologous_superfamily	Homeobox-like domain superfamily
transcript29803.p1_1	3.0.0.0.0	Helix-turn-helix			IPR036093	34	192	Homologous_superfamily	NAC domain superfamily		IPR003441	34	192	Domain	NAC domain
transcript30833.p1_1	3.0.0.0.0	Helix-turn-helix			IPR009057	13	108	Homologous_superfamily	Homeobox-like domain superfamily
transcript310.p1_1	3.0.0.0.0	Helix-turn-helix			IPR009057	49	148	Homologous_superfamily	Homeobox-like domain superfamily
transcript3152.p1_1	3.0.0.0.0	Helix-turn-helix			IPR011545	81	227	Domain	DEAD/DEAH box helicase domain
transcript3164.p1_1	3.0.0.0.0	Helix-turn-helix			IPR002121	555	635	Domain	HRDC domain		IPR011545	555	635	Domain	DEAD/DEAH box helicase domain
transcript31776.p1_1	3.0.0.0.0	Helix-turn-helix			IPR009057	44	140	Homologous_superfamily	Homeobox-like domain superfamily
transcript3193.p1_1	3.0.0.0.0	Helix-turn-helix			IPR009057	114	161	Homologous_superfamily	Homeobox-like domain superfamily
transcript3205.p1_1	3.0.0.0.0	Helix-turn-helix			IPR009057	193	252	Homologous_superfamily	Homeobox-like domain superfamily
transcript32447.p1_1	3.0.0.0.0	Helix-turn-helix			IPR009057	15	112	Homologous_superfamily	Homeobox-like domain superfamily
transcript32529.p1_1	3.0.0.0.0	Helix-turn-helix			IPR003604	81	115	Domain	Matrin/U1-C-like, C2H2-type zinc finger
transcript33129.p1_1	3.0.0.0.0	Helix-turn-helix			IPR009057	12	109	Homologous_superfamily	Homeobox-like domain superfamily
transcript33214.p1_1	3.0.0.0.0	Helix-turn-helix			IPR009057	34	130	Homologous_superfamily	Homeobox-like domain superfamily
transcript3338.p1_2_1	3.0.0.0.0	Helix-turn-helix			IPR011545	103	274	Domain	DEAD/DEAH box helicase domain
transcript333.p1_2_1	3.0.0.0.0	Helix-turn-helix			IPR009057	37	91	Homologous_superfamily	Homeobox-like domain superfamily
transcript33801.p1_1	3.0.0.0.0	Helix-turn-helix			IPR009057	15	111	Homologous_superfamily	Homeobox-like domain superfamily
transcript3466.p1_1	3.0.0.0.0	Helix-turn-helix			IPR035979	542	623	Homologous_superfamily	RNA-binding domain superfamily		IPR011545	542	623	Domain	DEAD/DEAH box helicase domain
transcript347.p1_1	3.0.0.0.0	Helix-turn-helix			IPR036397	861	1063	Homologous_superfamily	Ribonuclease H superfamily
transcript3485.p1_1	3.0.0.0.0	Helix-turn-helix			IPR030011	168	691	Family	Scarecrow-like protein 1
transcript35072.p1_1	3.0.0.0.0	Helix-turn-helix			IPR010982	111	191	Homologous_superfamily	Lambda repressor-like, DNA-binding domain superfamily
transcript36277.p1_1	3.0.0.0.0	Helix-turn-helix			IPR009057	105	147	Homologous_superfamily	Homeobox-like domain superfamily
transcript36433.p1_1	3.0.0.0.0	Helix-turn-helix			IPR009057	33	107	Homologous_superfamily	Homeobox-like domain superfamily
transcript373.p1_1	3.0.0.0.0	Helix-turn-helix			IPR011545	52	202	Domain	DEAD/DEAH box helicase domain
transcript377.p1_2_1	3.0.0.0.0	Helix-turn-helix			IPR009057	234	293	Homologous_superfamily	Homeobox-like domain superfamily
transcript3837.p1_1	3.0.0.0.0	Helix-turn-helix			IPR011545	250	421	Domain	DEAD/DEAH box helicase domain
transcript3837.p1_2_1	3.0.0.0.0	Helix-turn-helix			IPR009057	188	284	Homologous_superfamily	Homeobox-like domain superfamily
transcript38762.p1_1	3.0.0.0.0	Helix-turn-helix			IPR009057	7	38	Homologous_superfamily	Homeobox-like domain superfamily
transcript4103.p1_1	3.0.0.0.0	Helix-turn-helix			IPR013087	139	169	Domain	Zinc finger C2H2-type
transcript4307.p1_1	3.0.0.0.0	Helix-turn-helix			IPR011545	98	263	Domain	DEAD/DEAH box helicase domain
transcript435.p1_1	3.0.0.0.0	Helix-turn-helix			IPR009057	725	805	Homologous_superfamily	Homeobox-like domain superfamily
transcript4431.p2_1	3.0.0.0.0	Helix-turn-helix			IPR013087	111	141	Domain	Zinc finger C2H2-type
transcript4645.p1_1	3.0.0.0.0	Helix-turn-helix			IPR011545	349	487	Domain	DEAD/DEAH box helicase domain
transcript4712.p1_2_1	3.0.0.0.0	Helix-turn-helix			IPR009057	311	370	Homologous_superfamily	Homeobox-like domain superfamily
transcript4721.p1_1	3.0.0.0.0	Helix-turn-helix			IPR011545	61	213	Domain	DEAD/DEAH box helicase domain
transcript487.p1_1	3.0.0.0.0	Helix-turn-helix			IPR011545	563	736	Domain	DEAD/DEAH box helicase domain
transcript5051.p1_1	3.0.0.0.0	Helix-turn-helix			IPR009057	52	135	Homologous_superfamily	Homeobox-like domain superfamily
transcript5114.p1_1	3.0.0.0.0	Helix-turn-helix			IPR011545	38	212	Domain	DEAD/DEAH box helicase domain
transcript5222.p1_1	3.0.0.0.0	Helix-turn-helix			IPR009057	259	315	Homologous_superfamily	Homeobox-like domain superfamily
transcript5237.p1_1	3.0.0.0.0	Helix-turn-helix			IPR011545	164	335	Domain	DEAD/DEAH box helicase domain
transcript5241.p1_1	3.0.0.0.0	Helix-turn-helix			IPR011545	199	369	Domain	DEAD/DEAH box helicase domain
transcript5562.p1_1	3.0.0.0.0	Helix-turn-helix			IPR009057	208	270	Homologous_superfamily	Homeobox-like domain superfamily
transcript5662.p1_1	3.0.0.0.0	Helix-turn-helix			IPR009057	504	596	Homologous_superfamily	Homeobox-like domain superfamily
transcript5907.p1_1	3.0.0.0.0	Helix-turn-helix			IPR036093	4	156	Homologous_superfamily	NAC domain superfamily		IPR003441	4	156	Domain	NAC domain
transcript6007.p1_1	3.0.0.0.0	Helix-turn-helix			IPR009057	38	94	Homologous_superfamily	Homeobox-like domain superfamily
transcript6369.p1_1	3.0.0.0.0	Helix-turn-helix			IPR003441	12	162	Domain	NAC domain		IPR036093	12	162	Homologous_superfamily	NAC domain superfamily
transcript636.p1_1	3.0.0.0.0	Helix-turn-helix			IPR011545	184	337	Domain	DEAD/DEAH box helicase domain
transcript6485.p1_1	3.0.0.0.0	Helix-turn-helix			IPR009057	47	102	Homologous_superfamily	Homeobox-like domain superfamily
transcript680.p1_1	3.0.0.0.0	Helix-turn-helix			IPR009057	911	1033	Homologous_superfamily	Homeobox-like domain superfamily		IPR015195	911	1033	Domain	SLIDE domain		IPR020838	911	1033	Domain	DBINO domain
transcript686.p1_1	3.0.0.0.0	Helix-turn-helix			IPR011545	273	425	Domain	DEAD/DEAH box helicase domain
transcript7215.p1_1	3.0.0.0.0	Helix-turn-helix			IPR009057	541	596	Homologous_superfamily	Homeobox-like domain superfamily
transcript72.p1_1	3.0.0.0.0	Helix-turn-helix			IPR009057	41	91	Homologous_superfamily	Homeobox-like domain superfamily
transcript7387.p1_1	3.0.0.0.0	Helix-turn-helix			IPR000232	12	109	Domain	Heat shock factor (HSF)-type, DNA-binding
transcript7643.p1_1	3.0.0.0.0	Helix-turn-helix			IPR009057	258	315	Homologous_superfamily	Homeobox-like domain superfamily
transcript803.p1_1	3.0.0.0.0	Helix-turn-helix			IPR036599	15	235	Homologous_superfamily	DNA ligase, ATP-dependent, N-terminal domain superfamily		IPR012308	15	235	Domain	DNA ligase, ATP-dependent, N-terminal
transcript8302.p1_1	3.0.0.0.0	Helix-turn-helix			IPR011545	297	487	Domain	DEAD/DEAH box helicase domain
transcript8765.p1_1	3.0.0.0.0	Helix-turn-helix			IPR009057	110	166	Homologous_superfamily	Homeobox-like domain superfamily
transcript8803.p1_1	3.0.0.0.0	Helix-turn-helix			IPR009057	60	116	Homologous_superfamily	Homeobox-like domain superfamily
transcript9297.p1_1	3.0.0.0.0	Helix-turn-helix			IPR009057	500	580	Homologous_superfamily	Homeobox-like domain superfamily
transcript936.p1_1	3.0.0.0.0	Helix-turn-helix			IPR011545	154	304	Domain	DEAD/DEAH box helicase domain
transcript9439.p1_1	3.0.0.0.0	Helix-turn-helix			IPR002121	611	690	Domain	HRDC domain		IPR011545	611	690	Domain	DEAD/DEAH box helicase domain
transcript1030.p1_2_1	3.1.0.0.0.	Helix-turn-helix	homeo domain		IPR008422	508	547	Domain	Homeobox KN domain		IPR001356	508	547	Domain	Homeobox domain		IPR009057	508	547	Homologous_superfamily	Homeobox-like domain superfamily
transcript10326.p1_1	3.1.0.0.0.	Helix-turn-helix	homeo domain		IPR009057	548	608	Homologous_superfamily	Homeobox-like domain superfamily		IPR001356	548	608	Domain	Homeobox domain
transcript1044.p1_2_1	3.1.0.0.0.	Helix-turn-helix	homeo domain		IPR009057	595	660	Homologous_superfamily	Homeobox-like domain superfamily		IPR008422	595	660	Domain	Homeobox KN domain		IPR001356	595	660	Domain	Homeobox domain
transcript10732.p1_1	3.1.0.0.0.	Helix-turn-helix	homeo domain		IPR017970	147	170	Conserved_site	Homeobox, conserved site		IPR009057	147	170	Homologous_superfamily	Homeobox-like domain superfamily		IPR001356	147	170	Domain	Homeobox domain		IPR000047	147	170	Conserved_site	Helix-turn-helix motif
transcript10804.p1_1	3.1.0.0.0.	Helix-turn-helix	homeo domain		IPR001356	85	146	Domain	Homeobox domain		IPR009057	85	146	Homologous_superfamily	Homeobox-like domain superfamily		IPR017970	85	146	Conserved_site	Homeobox, conserved site		IPR000047	85	146	Conserved_site	Helix-turn-helix motif
transcript1104.p1_2_1	3.1.0.0.0.	Helix-turn-helix	homeo domain		IPR001356	74	137	Domain	Homeobox domain		IPR017970	74	137	Conserved_site	Homeobox, conserved site		IPR009057	74	137	Homologous_superfamily	Homeobox-like domain superfamily
transcript11200.p1_1	3.1.0.0.0.	Helix-turn-helix	homeo domain		IPR001356	80	141	Domain	Homeobox domain		IPR000047	80	141	Conserved_site	Helix-turn-helix motif		IPR017970	80	141	Conserved_site	Homeobox, conserved site		IPR009057	80	141	Homologous_superfamily	Homeobox-like domain superfamily
transcript1121.p1_1	3.1.0.0.0.	Helix-turn-helix	homeo domain		IPR001356	146	209	Domain	Homeobox domain		IPR017970	146	209	Conserved_site	Homeobox, conserved site		IPR009057	146	209	Homologous_superfamily	Homeobox-like domain superfamily
transcript1167.p1_2_1	3.1.0.0.0.	Helix-turn-helix	homeo domain		IPR001356	36	98	Domain	Homeobox domain		IPR017970	36	98	Conserved_site	Homeobox, conserved site		IPR000047	36	98	Conserved_site	Helix-turn-helix motif		IPR009057	36	98	Homologous_superfamily	Homeobox-like domain superfamily
transcript1218.p1_2_1	3.1.0.0.0.	Helix-turn-helix	homeo domain		IPR001356	492	556	Domain	Homeobox domain		IPR008422	492	556	Domain	Homeobox KN domain		IPR009057	492	556	Homologous_superfamily	Homeobox-like domain superfamily
transcript12428.p1_2_1	3.1.0.0.0.	Helix-turn-helix	homeo domain		IPR001356	17	78	Domain	Homeobox domain		IPR009057	17	78	Homologous_superfamily	Homeobox-like domain superfamily
transcript1300.p1_2_1	3.1.0.0.0.	Helix-turn-helix	homeo domain		IPR001356	16	79	Domain	Homeobox domain		IPR009057	16	79	Homologous_superfamily	Homeobox-like domain superfamily		IPR017970	16	79	Conserved_site	Homeobox, conserved site
transcript1369.p1_2_1	3.1.0.0.0.	Helix-turn-helix	homeo domain		IPR009057	673	739	Homologous_superfamily	Homeobox-like domain superfamily		IPR001356	673	739	Domain	Homeobox domain		IPR008422	673	739	Domain	Homeobox KN domain
transcript15346.p1_1	3.1.0.0.0.	Helix-turn-helix	homeo domain		IPR001356	326	391	Domain	Homeobox domain		IPR005540	326	391	Domain	KNOX1		IPR005541	326	391	Domain	KNOX2		IPR008422	326	391	Domain	Homeobox KN domain
transcript157.p1_1	3.1.0.0.0.	Helix-turn-helix	homeo domain		IPR008422	735	774	Domain	Homeobox KN domain		IPR001356	735	774	Domain	Homeobox domain		IPR009057	735	774	Homologous_superfamily	Homeobox-like domain superfamily
transcript1646.p1_2_1	3.1.0.0.0.	Helix-turn-helix	homeo domain		IPR001356	627	689	Domain	Homeobox domain		IPR009057	627	689	Homologous_superfamily	Homeobox-like domain superfamily		IPR008422	627	689	Domain	Homeobox KN domain
transcript16614.p1_1	3.1.0.0.0.	Helix-turn-helix	homeo domain		IPR001356	11	73	Domain	Homeobox domain		IPR009057	11	73	Homologous_superfamily	Homeobox-like domain superfamily
transcript17667.p1_1	3.1.0.0.0.	Helix-turn-helix	homeo domain		IPR017970	62	85	Conserved_site	Homeobox, conserved site		IPR001356	62	85	Domain	Homeobox domain		IPR009057	62	85	Homologous_superfamily	Homeobox-like domain superfamily		IPR000047	62	85	Conserved_site	Helix-turn-helix motif
transcript18465.p1_1	3.1.0.0.0.	Helix-turn-helix	homeo domain		IPR001356	89	150	Domain	Homeobox domain		IPR017970	89	150	Conserved_site	Homeobox, conserved site		IPR000047	89	150	Conserved_site	Helix-turn-helix motif		IPR009057	89	150	Homologous_superfamily	Homeobox-like domain superfamily
transcript19124.p1_1	3.1.0.0.0.	Helix-turn-helix	homeo domain		IPR001356	44	105	Domain	Homeobox domain		IPR017970	44	105	Conserved_site	Homeobox, conserved site		IPR000047	44	105	Conserved_site	Helix-turn-helix motif		IPR009057	44	105	Homologous_superfamily	Homeobox-like domain superfamily
transcript19845.p1_1	3.1.0.0.0.	Helix-turn-helix	homeo domain		IPR001356	109	176	Domain	Homeobox domain		IPR009057	109	176	Homologous_superfamily	Homeobox-like domain superfamily
transcript2030.p1_1	3.1.0.0.0.	Helix-turn-helix	homeo domain		IPR001356	16	82	Domain	Homeobox domain		IPR009057	16	82	Homologous_superfamily	Homeobox-like domain superfamily
transcript20492.p1_1	3.1.0.0.0.	Helix-turn-helix	homeo domain		IPR001356	84	151	Domain	Homeobox domain		IPR009057	84	151	Homologous_superfamily	Homeobox-like domain superfamily
transcript21871.p1_1	3.1.0.0.0.	Helix-turn-helix	homeo domain		IPR001356	90	151	Domain	Homeobox domain		IPR000047	90	151	Conserved_site	Helix-turn-helix motif		IPR009057	90	151	Homologous_superfamily	Homeobox-like domain superfamily		IPR017970	90	151	Conserved_site	Homeobox, conserved site
transcript22271.p1_1	3.1.0.0.0.	Helix-turn-helix	homeo domain		IPR009057	222	285	Homologous_superfamily	Homeobox-like domain superfamily		IPR001356	222	285	Domain	Homeobox domain		IPR017970	222	285	Conserved_site	Homeobox, conserved site
transcript24169.p1_1	3.1.0.0.0.	Helix-turn-helix	homeo domain		IPR001356	69	130	Domain	Homeobox domain		IPR000047	69	130	Conserved_site	Helix-turn-helix motif		IPR017970	69	130	Conserved_site	Homeobox, conserved site		IPR009057	69	130	Homologous_superfamily	Homeobox-like domain superfamily
transcript24174.p1_1	3.1.0.0.0.	Helix-turn-helix	homeo domain		IPR009057	62	123	Homologous_superfamily	Homeobox-like domain superfamily		IPR000047	62	123	Conserved_site	Helix-turn-helix motif		IPR001356	62	123	Domain	Homeobox domain		IPR017970	62	123	Conserved_site	Homeobox, conserved site
transcript24733.p1_3_1	3.1.0.0.0.	Helix-turn-helix	homeo domain		IPR009057	91	158	Homologous_superfamily	Homeobox-like domain superfamily		IPR001356	91	158	Domain	Homeobox domain		IPR017970	91	158	Conserved_site	Homeobox, conserved site
transcript25627.p1_2_1	3.1.0.0.0.	Helix-turn-helix	homeo domain		IPR017970	201	224	Conserved_site	Homeobox, conserved site		IPR009057	201	224	Homologous_superfamily	Homeobox-like domain superfamily		IPR001356	201	224	Domain	Homeobox domain
transcript2574.p1_1	3.1.0.0.0.	Helix-turn-helix	homeo domain		IPR001356	14	80	Domain	Homeobox domain		IPR009057	14	80	Homologous_superfamily	Homeobox-like domain superfamily
transcript326.p1_1	3.1.0.0.0.	Helix-turn-helix	homeo domain		IPR009057	573	638	Homologous_superfamily	Homeobox-like domain superfamily		IPR001356	573	638	Domain	Homeobox domain		IPR008422	573	638	Domain	Homeobox KN domain
transcript53.p1_1	3.1.0.0.0.	Helix-turn-helix	homeo domain		IPR001356	12	74	Domain	Homeobox domain		IPR009057	12	74	Homologous_superfamily	Homeobox-like domain superfamily
transcript8641.p1_1	3.1.0.0.0.	Helix-turn-helix	homeo domain		IPR009057	509	573	Homologous_superfamily	Homeobox-like domain superfamily		IPR005540	509	573	Domain	KNOX1		IPR005541	509	573	Domain	KNOX2		IPR001356	509	573	Domain	Homeobox domain
transcript10170.p1_1	4.0.0.0.0	Beta scaffold			IPR004365	55	131	Domain	OB-fold nucleic acid binding domain, AA-tRNA synthetase-type
transcript10685.p1_1	4.0.0.0.0	Beta scaffold			IPR003029	182	258	Domain	S1 domain
transcript10977.p1_1	4.0.0.0.0	Beta scaffold			IPR004365	220	301	Domain	OB-fold nucleic acid binding domain, AA-tRNA synthetase-type
transcript11491.p1_2_1	4.0.0.0.0	Beta scaffold			IPR004365	140	218	Domain	OB-fold nucleic acid binding domain, AA-tRNA synthetase-type
transcript1150.p1_1	4.0.0.0.0	Beta scaffold			IPR003029	158	228	Domain	S1 domain
transcript13786.p1_1	4.0.0.0.0	Beta scaffold			IPR003029	110	182	Domain	S1 domain
transcript14864.p1_1	4.0.0.0.0	Beta scaffold			IPR003029	343	413	Domain	S1 domain
transcript15997.p1_1	4.0.0.0.0	Beta scaffold			IPR003029	18	92	Domain	S1 domain
transcript16408.p1_1	4.0.0.0.0	Beta scaffold			IPR003029	78	156	Domain	S1 domain
transcript1698.p1_1	4.0.0.0.0	Beta scaffold			IPR003029	727	799	Domain	S1 domain
transcript1767.p1_1	4.0.0.0.0	Beta scaffold			IPR004087	706	772	Domain	K Homology domain		IPR003029	706	772	Domain	S1 domain
transcript19059.p1_1	4.0.0.0.0	Beta scaffold			IPR003029	331	400	Domain	S1 domain
transcript24913.p1_1	4.0.0.0.0	Beta scaffold			IPR007125	23	108	Domain	Histone H2A/H2B/H3
transcript26018.p1_2_1	4.0.0.0.0	Beta scaffold			IPR002487	81	171	Domain	Transcription factor, K-box
transcript26091.p1_1	4.0.0.0.0	Beta scaffold			IPR007125	24	114	Domain	Histone H2A/H2B/H3
transcript26281.p1_1	4.0.0.0.0	Beta scaffold			IPR007125	20	139	Domain	Histone H2A/H2B/H3		IPR000558	20	139	Family	Histone H2B
transcript27181.p1_1	4.0.0.0.0	Beta scaffold			IPR007125	20	97	Domain	Histone H2A/H2B/H3
transcript27309.p1_1	4.0.0.0.0	Beta scaffold			IPR007125	14	93	Domain	Histone H2A/H2B/H3
transcript27528.p1_1	4.0.0.0.0	Beta scaffold			IPR006628	16	273	Family	Purine-rich element binding protein family
transcript27630.p1_1	4.0.0.0.0	Beta scaffold			IPR000558	22	172	Family	Histone H2B		IPR007125	22	172	Domain	Histone H2A/H2B/H3
transcript277.p1_1	4.0.0.0.0	Beta scaffold			IPR003029	165	276	Domain	S1 domain
transcript27943.p2_1	4.0.0.0.0	Beta scaffold			IPR007125	40	121	Domain	Histone H2A/H2B/H3
transcript27954.p2_1	4.0.0.0.0	Beta scaffold			IPR007125	15	92	Domain	Histone H2A/H2B/H3
transcript28310.p1_1	4.0.0.0.0	Beta scaffold			IPR007125	17	96	Domain	Histone H2A/H2B/H3
transcript28834.p1_2_1	4.0.0.0.0	Beta scaffold			IPR006628	7	258	Family	Purine-rich element binding protein family
transcript28901.p1_1	4.0.0.0.0	Beta scaffold			IPR002487	84	182	Domain	Transcription factor, K-box
transcript30500.p1_1	4.0.0.0.0	Beta scaffold			IPR001951	42	98	Family	Histone H4
transcript30915.p1_1	4.0.0.0.0	Beta scaffold			IPR002487	92	183	Domain	Transcription factor, K-box
transcript3136.p1_2_1	4.0.0.0.0	Beta scaffold			IPR004365	110	193	Domain	OB-fold nucleic acid binding domain, AA-tRNA synthetase-type
transcript32178.p1_1	4.0.0.0.0	Beta scaffold			IPR002487	115	205	Domain	Transcription factor, K-box
transcript32659.p1_1	4.0.0.0.0	Beta scaffold			IPR007125	30	117	Domain	Histone H2A/H2B/H3
transcript34426.p1_1	4.0.0.0.0	Beta scaffold			IPR002487	26	116	Domain	Transcription factor, K-box
transcript34519.p1_1	4.0.0.0.0	Beta scaffold			IPR001951	16	90	Family	Histone H4
transcript34700.p1_1	4.0.0.0.0	Beta scaffold			IPR000164	14	158	Family	Histone H3/CENP-A		IPR007125	14	158	Domain	Histone H2A/H2B/H3
transcript35169.p1_1	4.0.0.0.0	Beta scaffold			IPR000558	17	143	Family	Histone H2B		IPR007125	17	143	Domain	Histone H2A/H2B/H3
transcript35650.p1_1	4.0.0.0.0	Beta scaffold			IPR007125	38	125	Domain	Histone H2A/H2B/H3
transcript35743.p1_1	4.0.0.0.0	Beta scaffold			IPR000164	48	173	Family	Histone H3/CENP-A		IPR007125	48	173	Domain	Histone H2A/H2B/H3
transcript36657.p1_1	4.0.0.0.0	Beta scaffold			IPR001951	16	90	Family	Histone H4
transcript36974.p1_1	4.0.0.0.0	Beta scaffold			IPR007125	7	92	Domain	Histone H2A/H2B/H3
transcript4343.p1_1	4.0.0.0.0	Beta scaffold			IPR001606	104	195	Domain	ARID DNA-binding domain		IPR036431	104	195	Homologous_superfamily	ARID DNA-binding domain superfamily
transcript5207.p1_1	4.0.0.0.0	Beta scaffold			IPR004365	171	255	Domain	OB-fold nucleic acid binding domain, AA-tRNA synthetase-type
transcript549.p1_1	4.0.0.0.0	Beta scaffold			IPR003029	723	791	Domain	S1 domain		IPR004087	723	791	Domain	K Homology domain
transcript6759.p1_1	4.0.0.0.0	Beta scaffold			IPR001208	313	535	Domain	MCM domain
transcript7593.p1_1	4.0.0.0.0	Beta scaffold			IPR003029	101	170	Domain	S1 domain
transcript9147.p1_1	4.0.0.0.0	Beta scaffold			IPR036599	1	41	Homologous_superfamily	DNA ligase, ATP-dependent, N-terminal domain superfamily
transcript22370.p1_1	4.10.0.0.0.	Beta scaffold	cold shock domain factors		IPR002059	6	71	Domain	Cold-shock protein, DNA-binding		IPR001878	6	71	Domain	Zinc finger, CCHC-type		IPR036875	6	71	Homologous_superfamily	Zinc finger, CCHC-type superfamily		IPR011129	6	71	Domain	Cold shock domain
transcript465.p1_1	3.0.0.0.0	Helix-turn-helix
transcript2008.p1_1	4.0.0.0.0	Beta scaffold
transcript20141.p1_1	3.0.0.0.0	Helix-turn-helix
transcript36562.p1_1	2.0.0.0.0	Zinc finger
transcript37598.p1_1	4.0.0.0.0	Beta scaffold
transcript13993.p1_1	4.0.0.0.0	Beta scaffold
transcript19985.p1_2_1	4.0.0.0.0	Beta scaffold
transcript2615.p1_1	4.0.0.0.0	Beta scaffold
transcript24007.p1_1	4.0.0.0.0	Beta scaffold
transcript27205.p1_1	3.0.0.0.0	Helix-turn-helix
transcript24347.p1_1	2.0.0.0.0	Zinc finger
transcript31439.p1_1	3.0.0.0.0	Helix-turn-helix
transcript2597.p1_1	1.0.0.0.0	Basic domain
transcript16351.p1_1	4.0.0.0.0	Beta scaffold
transcript3142.p1_1	3.0.0.0.0	Helix-turn-helix
transcript15541.p1_1	1.0.0.0.0	Basic domain
transcript21381.p1_1	3.0.0.0.0	Helix-turn-helix
transcript1479.p1_1	4.0.0.0.0	Beta scaffold
transcript12090.p1_2_1	4.0.0.0.0	Beta scaffold
transcript20021.p1_1	4.0.0.0.0	Beta scaffold
transcript22806.p1_1	2.0.0.0.0	Zinc finger
transcript26332.p1_1	1.0.0.0.0	Basic domain
transcript29422.p1_1	3.0.0.0.0	Helix-turn-helix
transcript3359.p1_1	3.0.0.0.0	Helix-turn-helix
transcript11322.p1_1	2.0.0.0.0	Zinc finger
transcript19144.p1_1	2.0.0.0.0	Zinc finger
transcript1748.p1_1	4.0.0.0.0	Beta scaffold
transcript22495.p1_1	4.0.0.0.0	Beta scaffold
transcript27120.p1_1	4.0.0.0.0	Beta scaffold
transcript1268.p1_1	3.0.0.0.0	Helix-turn-helix
transcript20613.p1_1	4.0.0.0.0	Beta scaffold
transcript22160.p1_1	2.0.0.0.0	Zinc finger
transcript34710.p1_1	4.0.0.0.0	Beta scaffold
transcript4.p2_1	1.0.0.0.0	Basic domain
transcript22915.p1_1	3.0.0.0.0	Helix-turn-helix
transcript2790.p1_1	3.0.0.0.0	Helix-turn-helix
transcript1126.p1_2_1	3.0.0.0.0	Helix-turn-helix
transcript161.p1_1	3.0.0.0.0	Helix-turn-helix
transcript14319.p1_1	4.0.0.0.0	Beta scaffold
transcript12827.p1_1	2.0.0.0.0	Zinc finger
transcript15574.p1_1	4.0.0.0.0	Beta scaffold
transcript19605.p1_1	2.0.0.0.0	Zinc finger
transcript3663.p1_1	2.0.0.0.0	Zinc finger
transcript25892.p1_1	3.0.0.0.0	Helix-turn-helix
transcript26555.p1_1	3.0.0.0.0	Helix-turn-helix
transcript14925.p1_1	1.0.0.0.0	Basic domain
transcript3254.p1_1	3.0.0.0.0	Helix-turn-helix
transcript26242.p1_1	3.0.0.0.0	Helix-turn-helix
transcript23153.p1_1	2.0.0.0.0	Zinc finger
transcript24281.p1_1	3.0.0.0.0	Helix-turn-helix
transcript3243.p2_1	3.0.0.0.0	Helix-turn-helix
transcript3600.p1_1	3.0.0.0.0	Helix-turn-helix
transcript22449.p1_1	4.0.0.0.0	Beta scaffold
transcript27503.p1_1	4.0.0.0.0	Beta scaffold
transcript18712.p1_1	3.0.0.0.0	Helix-turn-helix
transcript22488.p2_1	4.0.0.0.0	Beta scaffold
transcript25576.p1_1	2.0.0.0.0	Zinc finger
transcript19541.p1_1	4.0.0.0.0	Beta scaffold
transcript33397.p1_1	3.0.0.0.0	Helix-turn-helix
transcript33402.p1_1	4.0.0.0.0	Beta scaffold
transcript33855.p1_1	2.0.0.0.0	Zinc finger
transcript28601.p1_1	4.0.0.0.0	Beta scaffold
transcript9656.p1_2_1	1.0.0.0.0	Basic domain
transcript2100.p1_1	3.0.0.0.0	Helix-turn-helix
transcript31504.p1_1	4.0.0.0.0	Beta scaffold
transcript32678.p1_1	4.0.0.0.0	Beta scaffold
transcript2115.p1_1	3.0.0.0.0	Helix-turn-helix
transcript11070.p1_1	3.0.0.0.0	Helix-turn-helix
transcript33091.p1_1	4.0.0.0.0	Beta scaffold
transcript34465.p1_1	3.0.0.0.0	Helix-turn-helix
transcript13033.p1_1	2.0.0.0.0	Zinc finger
transcript37754.p1_1	3.0.0.0.0	Helix-turn-helix
transcript6532.p1_1	3.0.0.0.0	Helix-turn-helix
transcript22024.p1_1	2.0.0.0.0	Zinc finger
transcript26550.p1_2_1	3.0.0.0.0	Helix-turn-helix
transcript28217.p1_1	2.0.0.0.0	Zinc finger
transcript7159.p1_1	3.0.0.0.0	Helix-turn-helix
transcript1616.p1_1	4.0.0.0.0	Beta scaffold
transcript1942.p1_2_1	1.0.0.0.0	Basic domain
transcript22828.p1_1	2.0.0.0.0	Zinc finger
transcript23880.p1_2_1	2.0.0.0.0	Zinc finger
transcript28531.p1_2_1	1.0.0.0.0	Basic domain
transcript2227.p1_1	2.0.0.0.0	Zinc finger
transcript2027.p1_1	3.0.0.0.0	Helix-turn-helix
transcript27101.p1_1	2.0.0.0.0	Zinc finger
transcript1482.p1_1	4.0.0.0.0	Beta scaffold
transcript31071.p1_1	3.0.0.0.0	Helix-turn-helix
transcript8.p1_1	2.0.0.0.0	Zinc finger
transcript36966.p1_1	4.0.0.0.0	Beta scaffold
transcript18616.p1_1	4.0.0.0.0	Beta scaffold
transcript19974.p1_1	3.0.0.0.0	Helix-turn-helix
transcript4860.p1_1	3.0.0.0.0	Helix-turn-helix
transcript26525.p1_2_1	2.0.0.0.0	Zinc finger
transcript6150.p1_1	2.0.0.0.0	Zinc finger
transcript38786.p1_1	4.0.0.0.0	Beta scaffold
transcript23918.p1_1	4.0.0.0.0	Beta scaffold
transcript189.p1_1	3.0.0.0.0	Helix-turn-helix
transcript28273.p1_2_1	4.0.0.0.0	Beta scaffold
transcript2762.p1_1	3.0.0.0.0	Helix-turn-helix
transcript27313.p1_1	2.0.0.0.0	Zinc finger
transcript32872.p1_1	4.0.0.0.0	Beta scaffold
transcript26007.p1_1	4.0.0.0.0	Beta scaffold
transcript226.p1_1	4.0.0.0.0	Beta scaffold
transcript25663.p1_2_1	2.0.0.0.0	Zinc finger
transcript27960.p1_1	4.0.0.0.0	Beta scaffold
transcript37012.p1_1	2.0.0.0.0	Zinc finger
transcript6919.p2_1	3.0.0.0.0	Helix-turn-helix
transcript25219.p1_1	3.0.0.0.0	Helix-turn-helix
transcript33804.p1_1	4.0.0.0.0	Beta scaffold
transcript35455.p1_1	2.0.0.0.0	Zinc finger
transcript22794.p1_1	4.0.0.0.0	Beta scaffold
transcript3245.p1_1	2.0.0.0.0	Zinc finger
transcript31214.p1_2_1	3.0.0.0.0	Helix-turn-helix
transcript34341.p1_1	4.0.0.0.0	Beta scaffold
transcript1063.p1_1	2.0.0.0.0	Zinc finger
transcript37569.p1_1	4.0.0.0.0	Beta scaffold
transcript81.p1_3_1	4.0.0.0.0	Beta scaffold
transcript27558.p1_1	2.0.0.0.0	Zinc finger
transcript35798.p1_1	4.0.0.0.0	Beta scaffold
transcript5507.p1_1	1.0.0.0.0	Basic domain
transcript6185.p1_1	2.0.0.0.0	Zinc finger
transcript23058.p1_1	4.0.0.0.0	Beta scaffold
transcript34306.p1_1	4.0.0.0.0	Beta scaffold
transcript36825.p1_1	2.0.0.0.0	Zinc finger
transcript36960.p1_1	4.0.0.0.0	Beta scaffold
transcript1329.p1_1	2.0.0.0.0	Zinc finger
transcript28279.p1_1	2.0.0.0.0	Zinc finger
transcript29735.p1_1	2.0.0.0.0	Zinc finger
transcript35225.p1_1	2.0.0.0.0	Zinc finger
transcript27965.p1_1	2.0.0.0.0	Zinc finger
transcript26564.p1_1	4.0.0.0.0	Beta scaffold
transcript1020.p1_2_1	1.0.0.0.0	Basic domain
transcript27947.p1_1	2.0.0.0.0	Zinc finger
transcript1501.p1_2_1	4.0.0.0.0	Beta scaffold
transcript30658.p2_1	3.0.0.0.0	Helix-turn-helix
transcript25890.p1_2_1	4.0.0.0.0	Beta scaffold
transcript35098.p1_1	2.0.0.0.0	Zinc finger
transcript37067.p1_1	1.0.0.0.0	Basic domain
transcript27301.p1_1	4.0.0.0.0	Beta scaffold
transcript24346.p1_1	4.0.0.0.0	Beta scaffold
transcript27384.p1_1	4.0.0.0.0	Beta scaffold
transcript1264.p1_1	3.0.0.0.0	Helix-turn-helix
transcript35106.p1_1	2.0.0.0.0	Zinc finger
transcript37382.p1_1	4.0.0.0.0	Beta scaffold
transcript4321.p1_1	1.0.0.0.0	Basic domain
transcript14074.p2_1	3.0.0.0.0	Helix-turn-helix
transcript28127.p1_2_1	4.0.0.0.0	Beta scaffold
transcript33880.p1_1	4.0.0.0.0	Beta scaffold
transcript2909.p1_1	3.0.0.0.0	Helix-turn-helix
transcript57.p1_1	2.0.0.0.0	Zinc finger
transcript27487.p1_2_1	0.0.0.0.0	Other
transcript12990.p2_1	3.0.0.0.0	Helix-turn-helix
transcript26340.p1_1	3.0.0.0.0	Helix-turn-helix
transcript14876.p1_1	2.0.0.0.0	Zinc finger
transcript3073.p1_1	2.0.0.0.0	Zinc finger
transcript35437.p1_1	4.0.0.0.0	Beta scaffold
transcript35998.p1_1	2.0.0.0.0	Zinc finger
transcript4125.p1_1	3.0.0.0.0	Helix-turn-helix
transcript37544.p1_1	2.0.0.0.0	Zinc finger
transcript37855.p1_1	2.0.0.0.0	Zinc finger
transcript15428.p1_1	4.0.0.0.0	Beta scaffold
transcript1006.p1_2_1	4.0.0.0.0	Beta scaffold
transcript28465.p1_1	4.0.0.0.0	Beta scaffold
transcript21058.p1_1	4.0.0.0.0	Beta scaffold
transcript30623.p1_2_1	4.0.0.0.0	Beta scaffold
transcript38011.p1_1	4.0.0.0.0	Beta scaffold
transcript2273.p1_1	2.0.0.0.0	Zinc finger
transcript21777.p1_1	4.0.0.0.0	Beta scaffold
transcript25717.p1_1	4.0.0.0.0	Beta scaffold
transcript25981.p1_1	1.0.0.0.0	Basic domain
transcript30437.p1_1	4.0.0.0.0	Beta scaffold
transcript21156.p1_1	1.0.0.0.0	Basic domain
transcript37922.p1_1	4.0.0.0.0	Beta scaffold
transcript35660.p1_1	4.0.0.0.0	Beta scaffold
transcript4521.p1_1	3.0.0.0.0	Helix-turn-helix
transcript29573.p1_1	4.0.0.0.0	Beta scaffold
transcript24115.p2_1	1.0.0.0.0	Basic domain
transcript35790.p1_1	4.0.0.0.0	Beta scaffold
transcript5976.p1_1	2.0.0.0.0	Zinc finger
transcript24921.p2_1	3.0.0.0.0	Helix-turn-helix
transcript6133.p1_1	3.0.0.0.0	Helix-turn-helix
transcript13195.p6_1	1.0.0.0.0	Basic domain
transcript20454.p3_1	4.0.0.0.0	Beta scaffold
transcript5477.p1_1	0.0.0.0.0	Other
transcript26540.p1_1	2.0.0.0.0	Zinc finger
transcript35835.p1_1	2.0.0.0.0	Zinc finger
transcript37255.p1_1	2.0.0.0.0	Zinc finger
transcript17903.p1_1	2.0.0.0.0	Zinc finger
transcript22006.p1_1	2.0.0.0.0	Zinc finger
transcript29906.p1_1	2.0.0.0.0	Zinc finger
transcript2586.p1_2_1	3.0.0.0.0	Helix-turn-helix
transcript10888.p2_1	3.0.0.0.0	Helix-turn-helix
transcript26090.p2_1	3.0.0.0.0	Helix-turn-helix
transcript33101.p2_1	1.0.0.0.0	Basic domain
transcript30098.p3_1	2.0.0.0.0	Zinc finger
transcript4116.p1_1	4.0.0.0.0	Beta scaffold
transcript8819.p2_1	3.0.0.0.0	Helix-turn-helix
transcript23154.p2_1	1.0.0.0.0	Basic domain
transcript30651.p2_1	4.0.0.0.0	Beta scaffold
transcript26004.p1_1	4.0.0.0.0	Beta scaffold
transcript28537.p1_1	1.0.0.0.0	Basic domain
transcript29499.p2_1	2.0.0.0.0	Zinc finger
transcript36508.p1_1	1.0.0.0.0	Basic domain
transcript2127.p1_1	3.0.0.0.0	Helix-turn-helix
transcript1525.p1_1	2.0.0.0.0	Zinc finger
transcript29825.p1_1	2.0.0.0.0	Zinc finger
transcript27210.p1_1	2.0.0.0.0	Zinc finger
transcript3693.p1_1	3.0.0.0.0	Helix-turn-helix
transcript17334.p1_2_1	2.0.0.0.0	Zinc finger
transcript27189.p1_1	3.0.0.0.0	Helix-turn-helix
transcript6428.p1_1	3.0.0.0.0	Helix-turn-helix
transcript32377.p1_1	2.0.0.0.0	Zinc finger
transcript1089.p1_1	2.0.0.0.0	Zinc finger
transcript3663.p3_1	3.0.0.0.0	Helix-turn-helix
transcript5443.p1_1	3.0.0.0.0	Helix-turn-helix
transcript2266.p1_1	3.0.0.0.0	Helix-turn-helix
transcript37372.p1_1	2.0.0.0.0	Zinc finger
transcript3860.p1_1	3.0.0.0.0	Helix-turn-helix
transcript3668.p1_1	4.0.0.0.0	Beta scaffold
transcript2784.p1_1	4.0.0.0.0	Beta scaffold
transcript3742.p1_1	3.0.0.0.0	Helix-turn-helix
transcript5219.p1_1	2.0.0.0.0	Zinc finger
transcript1444.p1_1	2.0.0.0.0	Zinc finger
transcript2559.p1_1	3.0.0.0.0	Helix-turn-helix
transcript59.p1_1	4.0.0.0.0	Beta scaffold
transcript2075.p1_1	0.0.0.0.0	Other
transcript2081.p1_1	2.0.0.0.0	Zinc finger
transcript5512.p1_1	3.0.0.0.0	Helix-turn-helix
transcript1111.p1_2_1	3.0.0.0.0	Helix-turn-helix
transcript454.p1_1	3.0.0.0.0	Helix-turn-helix
transcript3497.p1_1	3.0.0.0.0	Helix-turn-helix
transcript2454.p1_1	0.0.0.0.0	Other
transcript7977.p1_1	3.0.0.0.0	Helix-turn-helix
transcript1747.p1_1	2.0.0.0.0	Zinc finger
transcript2251.p1_1	3.0.0.0.0	Helix-turn-helix
transcript2348.p1_1	3.0.0.0.0	Helix-turn-helix
transcript422.p1_3_1	1.0.0.0.0	Basic domain
transcript631.p1_1	3.0.0.0.0	Helix-turn-helix
transcript1196.p1_2_1	2.0.0.0.0	Zinc finger
transcript5517.p1_1	4.0.0.0.0	Beta scaffold
transcript1650.p1_1	3.0.0.0.0	Helix-turn-helix
transcript3144.p1_1	3.0.0.0.0	Helix-turn-helix
transcript1004.p1_1	2.0.0.0.0	Zinc finger
transcript1574.p1_1	4.0.0.0.0	Beta scaffold
transcript2144.p1_1	3.0.0.0.0	Helix-turn-helix
transcript3263.p1_1	3.0.0.0.0	Helix-turn-helix
transcript3423.p1_1	3.0.0.0.0	Helix-turn-helix
transcript2137.p1_1	2.0.0.0.0	Zinc finger
transcript4157.p1_1	3.0.0.0.0	Helix-turn-helix
transcript1263.p1_1	3.0.0.0.0	Helix-turn-helix
transcript3436.p1_1	3.0.0.0.0	Helix-turn-helix
transcript4322.p1_2_1	2.0.0.0.0	Zinc finger
transcript7103.p1_1	3.0.0.0.0	Helix-turn-helix
transcript2336.p1_1	4.0.0.0.0	Beta scaffold
transcript5174.p1_1	3.0.0.0.0	Helix-turn-helix
transcript1492.p1_2_1	2.0.0.0.0	Zinc finger
transcript237.p1_1	2.0.0.0.0	Zinc finger
transcript282.p1_1	2.0.0.0.0	Zinc finger
transcript6571.p1_1	3.0.0.0.0	Helix-turn-helix
transcript1067.p1_1	3.0.0.0.0	Helix-turn-helix
transcript1472.p1_1	2.0.0.0.0	Zinc finger
transcript5810.p1_1	2.0.0.0.0	Zinc finger
transcript1120.p1_1	1.0.0.0.0	Basic domain
transcript2594.p1_1	2.0.0.0.0	Zinc finger
transcript2153.p1_1	4.0.0.0.0	Beta scaffold
transcript5083.p1_1	3.0.0.0.0	Helix-turn-helix
transcript2238.p1_1	3.0.0.0.0	Helix-turn-helix
transcript3128.p1_1	3.0.0.0.0	Helix-turn-helix
transcript4869.p1_1	4.0.0.0.0	Beta scaffold
transcript3240.p1_1	4.0.0.0.0	Beta scaffold
transcript4883.p1_1	3.0.0.0.0	Helix-turn-helix
transcript6177.p1_1	1.0.0.0.0	Basic domain
transcript85.p1_1	2.0.0.0.0	Zinc finger
transcript1593.p1_1	1.0.0.0.0	Basic domain
transcript1963.p1_1	2.0.0.0.0	Zinc finger
transcript3482.p1_1	2.0.0.0.0	Zinc finger
transcript7545.p1_1	3.0.0.0.0	Helix-turn-helix
transcript0.p1_1	3.0.0.0.0	Helix-turn-helix
transcript1364.p1_2_1	2.0.0.0.0	Zinc finger
transcript4841.p1_1	2.0.0.0.0	Zinc finger
transcript5884.p1_1	3.0.0.0.0	Helix-turn-helix
transcript3293.p1_1	2.0.0.0.0	Zinc finger
transcript6122.p1_1	3.0.0.0.0	Helix-turn-helix
transcript968.p1_1	2.0.0.0.0	Zinc finger
transcript3093.p1_1	3.0.0.0.0	Helix-turn-helix
transcript1445.p1_2_1	2.0.0.0.0	Zinc finger
transcript3364.p1_1	3.0.0.0.0	Helix-turn-helix
transcript4976.p1_1	3.0.0.0.0	Helix-turn-helix
transcript10641.p1_1	3.0.0.0.0	Helix-turn-helix
transcript8032.p1_1	3.0.0.0.0	Helix-turn-helix
transcript3364.p1_2_1	2.0.0.0.0	Zinc finger
transcript10287.p1_1	3.0.0.0.0	Helix-turn-helix
transcript4943.p1_1	3.0.0.0.0	Helix-turn-helix
transcript3976.p1_1	4.0.0.0.0	Beta scaffold
transcript6249.p1_1	3.0.0.0.0	Helix-turn-helix
transcript2129.p1_1	4.0.0.0.0	Beta scaffold
transcript443.p1_2_1	3.0.0.0.0	Helix-turn-helix
transcript9420.p1_1	3.0.0.0.0	Helix-turn-helix
transcript1086.p1_1	2.0.0.0.0	Zinc finger
transcript1709.p1_1	4.0.0.0.0	Beta scaffold
transcript4795.p1_1	3.0.0.0.0	Helix-turn-helix
transcript10002.p1_1	3.0.0.0.0	Helix-turn-helix
transcript2004.p1_2_1	1.0.0.0.0	Basic domain
transcript9093.p1_1	3.0.0.0.0	Helix-turn-helix
transcript2525.p1_1	4.0.0.0.0	Beta scaffold
transcript3508.p1_1	0.0.0.0.0	Other
transcript7726.p1_1	3.0.0.0.0	Helix-turn-helix
transcript4770.p1_1	0.0.0.0.0	Other
transcript30.p1_1	4.0.0.0.0	Beta scaffold
transcript9776.p1_1	3.0.0.0.0	Helix-turn-helix
transcript11879.p1_1	3.0.0.0.0	Helix-turn-helix
transcript13264.p1_1	3.0.0.0.0	Helix-turn-helix
transcript13404.p1_1	1.0.0.0.0	Basic domain
transcript712.p1_1	3.0.0.0.0	Helix-turn-helix
transcript11141.p1_1	3.0.0.0.0	Helix-turn-helix
transcript3006.p1_1	2.0.0.0.0	Zinc finger
transcript4196.p1_1	3.0.0.0.0	Helix-turn-helix
transcript278.p1_2_1	2.0.0.0.0	Zinc finger
transcript8000.p1_1	2.0.0.0.0	Zinc finger
transcript8487.p1_1	0.0.0.0.0	Other
transcript15382.p1_1	4.0.0.0.0	Beta scaffold
transcript12646.p1_1	3.0.0.0.0	Helix-turn-helix
transcript5536.p1_1	4.0.0.0.0	Beta scaffold
transcript7113.p1_1	3.0.0.0.0	Helix-turn-helix
transcript15.p1_1	3.0.0.0.0	Helix-turn-helix
transcript2108.p1_1	3.0.0.0.0	Helix-turn-helix
transcript2232.p1_1	3.0.0.0.0	Helix-turn-helix
transcript10008.p1_1	2.0.0.0.0	Zinc finger
transcript4771.p1_1	4.0.0.0.0	Beta scaffold
transcript5799.p1_1	3.0.0.0.0	Helix-turn-helix
transcript3932.p1_2_1	3.0.0.0.0	Helix-turn-helix
transcript5406.p1_1	3.0.0.0.0	Helix-turn-helix
transcript1849.p1_1	2.0.0.0.0	Zinc finger
transcript4019.p1_1	3.0.0.0.0	Helix-turn-helix
transcript6255.p1_1	4.0.0.0.0	Beta scaffold
transcript3572.p1_1	4.0.0.0.0	Beta scaffold
transcript2702.p1_1	3.0.0.0.0	Helix-turn-helix
transcript4848.p1_1	3.0.0.0.0	Helix-turn-helix
transcript2178.p1_1	3.0.0.0.0	Helix-turn-helix
transcript7651.p1_1	3.0.0.0.0	Helix-turn-helix
transcript891.p1_1	4.0.0.0.0	Beta scaffold
transcript6359.p1_1	3.0.0.0.0	Helix-turn-helix
transcript3620.p1_1	3.0.0.0.0	Helix-turn-helix
transcript4939.p1_1	3.0.0.0.0	Helix-turn-helix
transcript7885.p1_1	0.0.0.0.0	Other
transcript10940.p1_1	1.0.0.0.0	Basic domain
transcript3153.p1_1	3.0.0.0.0	Helix-turn-helix
transcript5518.p1_1	3.0.0.0.0	Helix-turn-helix
transcript10005.p1_1	1.0.0.0.0	Basic domain
transcript6413.p1_1	3.0.0.0.0	Helix-turn-helix
transcript8648.p1_1	1.0.0.0.0	Basic domain
transcript1351.p1_1	1.0.0.0.0	Basic domain
transcript2414.p1_1	3.0.0.0.0	Helix-turn-helix
transcript2638.p1_1	4.0.0.0.0	Beta scaffold
transcript6749.p1_1	3.0.0.0.0	Helix-turn-helix
transcript9312.p1_1	1.0.0.0.0	Basic domain
transcript1365.p1_1	0.0.0.0.0	Other
transcript4469.p1_2_1	3.0.0.0.0	Helix-turn-helix
transcript3065.p1_1	2.0.0.0.0	Zinc finger
transcript187.p1_1	2.0.0.0.0	Zinc finger
transcript6944.p1_1	2.0.0.0.0	Zinc finger
transcript4015.p1_1	1.0.0.0.0	Basic domain
transcript5132.p1_1	3.0.0.0.0	Helix-turn-helix
transcript5175.p1_1	3.0.0.0.0	Helix-turn-helix
transcript2705.p1_1	4.0.0.0.0	Beta scaffold
transcript10932.p1_1	1.0.0.0.0	Basic domain
transcript12152.p1_1	4.0.0.0.0	Beta scaffold
transcript6510.p1_1	4.0.0.0.0	Beta scaffold
transcript1057.p1_1	1.0.0.0.0	Basic domain
transcript1275.p1_2_1	3.0.0.0.0	Helix-turn-helix
transcript7094.p1_1	3.0.0.0.0	Helix-turn-helix
transcript9440.p1_1	3.0.0.0.0	Helix-turn-helix
transcript10526.p1_1	1.0.0.0.0	Basic domain
transcript2090.p1_1	4.0.0.0.0	Beta scaffold
transcript6582.p1_1	3.0.0.0.0	Helix-turn-helix
transcript7791.p1_1	3.0.0.0.0	Helix-turn-helix
transcript12569.p1_1	3.0.0.0.0	Helix-turn-helix
transcript1767.p1_2_1	1.0.0.0.0	Basic domain
transcript10342.p1_1	4.0.0.0.0	Beta scaffold
transcript3268.p1_1	2.0.0.0.0	Zinc finger
transcript5891.p1_1	3.0.0.0.0	Helix-turn-helix
transcript7824.p1_1	3.0.0.0.0	Helix-turn-helix
transcript12319.p1_1	3.0.0.0.0	Helix-turn-helix
transcript11217.p1_1	3.0.0.0.0	Helix-turn-helix
transcript4423.p1_1	3.0.0.0.0	Helix-turn-helix
transcript823.p1_2_1	1.0.0.0.0	Basic domain
transcript5511.p1_1	4.0.0.0.0	Beta scaffold
transcript1903.p1_1	3.0.0.0.0	Helix-turn-helix
transcript1966.p1_1	2.0.0.0.0	Zinc finger
transcript10306.p1_1	3.0.0.0.0	Helix-turn-helix
transcript1816.p1_1	4.0.0.0.0	Beta scaffold
transcript2057.p1_3_1	3.0.0.0.0	Helix-turn-helix
transcript5943.p1_1	1.0.0.0.0	Basic domain
transcript10502.p1_1	2.0.0.0.0	Zinc finger
transcript3651.p1_1	1.0.0.0.0	Basic domain
transcript8280.p1_1	3.0.0.0.0	Helix-turn-helix
transcript7003.p1_1	3.0.0.0.0	Helix-turn-helix
transcript1520.p1_1	1.0.0.0.0	Basic domain
transcript3156.p1_1	1.0.0.0.0	Basic domain
transcript6872.p1_1	4.0.0.0.0	Beta scaffold
transcript3053.p1_1	4.0.0.0.0	Beta scaffold
transcript8923.p1_1	3.0.0.0.0	Helix-turn-helix
transcript665.p1_1	2.0.0.0.0	Zinc finger
transcript8666.p1_1	1.0.0.0.0	Basic domain
transcript11992.p1_1	1.0.0.0.0	Basic domain
transcript6280.p1_1	3.0.0.0.0	Helix-turn-helix
transcript6488.p1_1	3.0.0.0.0	Helix-turn-helix
transcript2841.p1_1	3.0.0.0.0	Helix-turn-helix
transcript8935.p1_1	1.0.0.0.0	Basic domain
transcript12172.p1_1	3.0.0.0.0	Helix-turn-helix
transcript2530.p1_1	4.0.0.0.0	Beta scaffold
transcript2984.p1_1	0.0.0.0.0	Other
transcript14312.p1_1	3.0.0.0.0	Helix-turn-helix
transcript11774.p1_1	4.0.0.0.0	Beta scaffold
transcript3533.p1_1	4.0.0.0.0	Beta scaffold
transcript10121.p1_1	3.0.0.0.0	Helix-turn-helix
transcript7301.p1_1	1.0.0.0.0	Basic domain
transcript1564.p1_1	1.0.0.0.0	Basic domain
transcript127.p1_1	1.0.0.0.0	Basic domain
transcript7814.p1_1	3.0.0.0.0	Helix-turn-helix
transcript9269.p1_1	3.0.0.0.0	Helix-turn-helix
transcript13744.p1_1	1.0.0.0.0	Basic domain
transcript3281.p1_1	2.0.0.0.0	Zinc finger
transcript1624.p1_1	3.0.0.0.0	Helix-turn-helix
transcript7160.p1_1	4.0.0.0.0	Beta scaffold
transcript10130.p1_1	1.0.0.0.0	Basic domain
transcript3036.p1_2_1	3.0.0.0.0	Helix-turn-helix
transcript2362.p1_1	1.0.0.0.0	Basic domain
transcript11901.p1_1	4.0.0.0.0	Beta scaffold
transcript14000.p1_1	3.0.0.0.0	Helix-turn-helix
transcript2285.p1_1	1.0.0.0.0	Basic domain
transcript10017.p1_1	4.0.0.0.0	Beta scaffold
transcript10271.p1_1	3.0.0.0.0	Helix-turn-helix
transcript12556.p1_1	2.0.0.0.0	Zinc finger
transcript1343.p1_3_1	1.0.0.0.0	Basic domain
transcript8308.p1_1	1.0.0.0.0	Basic domain
transcript2615.p1_2_1	1.0.0.0.0	Basic domain
transcript6248.p1_1	3.0.0.0.0	Helix-turn-helix
transcript683.p1_1	2.0.0.0.0	Zinc finger
transcript119.p1_2_1	3.0.0.0.0	Helix-turn-helix
transcript17356.p1_1	3.0.0.0.0	Helix-turn-helix
transcript42.p1_2_1	2.0.0.0.0	Zinc finger
transcript210.p1_2_1	2.0.0.0.0	Zinc finger
transcript2014.p1_1	3.0.0.0.0	Helix-turn-helix
transcript5038.p1_1	3.0.0.0.0	Helix-turn-helix
transcript6659.p1_1	3.0.0.0.0	Helix-turn-helix
transcript7339.p1_1	3.0.0.0.0	Helix-turn-helix
transcript10189.p1_1	4.0.0.0.0	Beta scaffold
transcript10290.p1_1	3.0.0.0.0	Helix-turn-helix
transcript1222.p1_1	1.0.0.0.0	Basic domain
transcript2074.p1_2_1	2.0.0.0.0	Zinc finger
transcript2952.p1_1	4.0.0.0.0	Beta scaffold
transcript8462.p1_1	2.0.0.0.0	Zinc finger
transcript12840.p1_1	4.0.0.0.0	Beta scaffold
transcript3111.p1_1	2.0.0.0.0	Zinc finger
transcript7719.p1_1	3.0.0.0.0	Helix-turn-helix
transcript207.p1_1	3.0.0.0.0	Helix-turn-helix
transcript6005.p1_1	3.0.0.0.0	Helix-turn-helix
transcript175.p1_2_1	1.0.0.0.0	Basic domain
transcript1029.p1_2_1	2.0.0.0.0	Zinc finger
transcript4160.p1_1	2.0.0.0.0	Zinc finger
transcript1546.p1_2_1	2.0.0.0.0	Zinc finger
transcript2575.p1_1	3.0.0.0.0	Helix-turn-helix
transcript6940.p1_1	2.0.0.0.0	Zinc finger
transcript10428.p1_1	3.0.0.0.0	Helix-turn-helix
transcript10525.p1_1	3.0.0.0.0	Helix-turn-helix
transcript5135.p1_1	3.0.0.0.0	Helix-turn-helix
transcript9805.p1_1	4.0.0.0.0	Beta scaffold
transcript10499.p1_1	1.0.0.0.0	Basic domain
transcript12400.p1_1	1.0.0.0.0	Basic domain
transcript2768.p1_1	3.0.0.0.0	Helix-turn-helix
transcript1249.p1_1	2.0.0.0.0	Zinc finger
transcript1324.p1_2_1	1.0.0.0.0	Basic domain
transcript2598.p1_1	2.0.0.0.0	Zinc finger
transcript10642.p1_1	3.0.0.0.0	Helix-turn-helix
transcript10906.p1_1	3.0.0.0.0	Helix-turn-helix
transcript213.p1_1	2.0.0.0.0	Zinc finger
transcript10112.p1_1	2.0.0.0.0	Zinc finger
transcript11028.p1_1	1.0.0.0.0	Basic domain
transcript3952.p1_1	1.0.0.0.0	Basic domain
transcript4149.p1_2_1	3.0.0.0.0	Helix-turn-helix
transcript8479.p1_1	1.0.0.0.0	Basic domain
transcript13180.p1_1	2.0.0.0.0	Zinc finger
transcript10118.p1_1	4.0.0.0.0	Beta scaffold
transcript5909.p1_1	3.0.0.0.0	Helix-turn-helix
transcript5898.p1_1	3.0.0.0.0	Helix-turn-helix
transcript6316.p1_1	4.0.0.0.0	Beta scaffold
transcript12241.p1_1	1.0.0.0.0	Basic domain
transcript16469.p1_1	3.0.0.0.0	Helix-turn-helix
transcript10964.p1_1	3.0.0.0.0	Helix-turn-helix
transcript1297.p1_1	3.0.0.0.0	Helix-turn-helix
transcript3828.p1_1	3.0.0.0.0	Helix-turn-helix
transcript427.p1_1	4.0.0.0.0	Beta scaffold
transcript4331.p1_1	3.0.0.0.0	Helix-turn-helix
transcript9343.p1_1	1.0.0.0.0	Basic domain
transcript10648.p1_1	3.0.0.0.0	Helix-turn-helix
transcript11673.p1_2_1	4.0.0.0.0	Beta scaffold
transcript126.p1_1	4.0.0.0.0	Beta scaffold
transcript146.p1_2_1	3.0.0.0.0	Helix-turn-helix
transcript11368.p1_1	2.0.0.0.0	Zinc finger
transcript2867.p1_1	2.0.0.0.0	Zinc finger
transcript308.p1_1	1.0.0.0.0	Basic domain
transcript16292.p1_1	3.0.0.0.0	Helix-turn-helix
transcript1098.p1_2_1	0.0.0.0.0	Other
transcript11970.p1_1	3.0.0.0.0	Helix-turn-helix
transcript13623.p1_1	2.0.0.0.0	Zinc finger
transcript481.p1_1	4.0.0.0.0	Beta scaffold
transcript104.p1_3_1	1.0.0.0.0	Basic domain
transcript11877.p1_1	2.0.0.0.0	Zinc finger
transcript128.p1_2_1	1.0.0.0.0	Basic domain
transcript18530.p1_1	2.0.0.0.0	Zinc finger
transcript2140.p1_1	2.0.0.0.0	Zinc finger
transcript836.p1_1	1.0.0.0.0	Basic domain
transcript13672.p1_1	1.0.0.0.0	Basic domain
transcript14956.p1_1	4.0.0.0.0	Beta scaffold
transcript4413.p1_1	3.0.0.0.0	Helix-turn-helix
transcript11898.p1_1	3.0.0.0.0	Helix-turn-helix
transcript2979.p1_1	3.0.0.0.0	Helix-turn-helix
transcript9.p1_2_1	3.0.0.0.0	Helix-turn-helix
transcript11383.p1_1	3.0.0.0.0	Helix-turn-helix
transcript82.p1_1	3.0.0.0.0	Helix-turn-helix
transcript1720.p1_1	3.0.0.0.0	Helix-turn-helix
transcript20692.p1_1	3.0.0.0.0	Helix-turn-helix
transcript239.p1_2_1	3.0.0.0.0	Helix-turn-helix
transcript4653.p1_1	3.0.0.0.0	Helix-turn-helix
transcript97.p1_1	1.0.0.0.0	Basic domain
transcript10136.p1_1	2.0.0.0.0	Zinc finger
transcript10587.p1_1	3.0.0.0.0	Helix-turn-helix
transcript1101.p1_1	3.0.0.0.0	Helix-turn-helix
transcript14703.p1_1	3.0.0.0.0	Helix-turn-helix
transcript3125.p1_1	3.0.0.0.0	Helix-turn-helix
transcript587.p1_2_1	4.0.0.0.0	Beta scaffold
transcript8975.p1_1	3.0.0.0.0	Helix-turn-helix
transcript12718.p1_1	3.0.0.0.0	Helix-turn-helix
transcript1094.p1_1	1.0.0.0.0	Basic domain
transcript10260.p1_1	1.0.0.0.0	Basic domain
transcript1175.p1_1	1.0.0.0.0	Basic domain
transcript11794.p1_1	3.0.0.0.0	Helix-turn-helix
transcript1427.p1_2_1	1.0.0.0.0	Basic domain
transcript17524.p1_1	4.0.0.0.0	Beta scaffold
transcript11528.p1_1	4.0.0.0.0	Beta scaffold
transcript12375.p1_1	3.0.0.0.0	Helix-turn-helix
transcript9872.p1_1	2.0.0.0.0	Zinc finger
transcript211.p1_2_1	4.0.0.0.0	Beta scaffold
transcript63.p1_2_1	4.0.0.0.0	Beta scaffold
transcript6607.p1_1	3.0.0.0.0	Helix-turn-helix
transcript5387.p1_1	1.0.0.0.0	Basic domain
transcript14378.p1_1	4.0.0.0.0	Beta scaffold
transcript1083.p1_1	2.0.0.0.0	Zinc finger
transcript11704.p1_1	4.0.0.0.0	Beta scaffold
transcript8130.p1_1	2.0.0.0.0	Zinc finger
transcript10394.p1_1	3.0.0.0.0	Helix-turn-helix
transcript10834.p1_1	1.0.0.0.0	Basic domain
transcript11143.p1_1	4.0.0.0.0	Beta scaffold
transcript2985.p1_1	1.0.0.0.0	Basic domain
transcript65.p1_2_1	3.0.0.0.0	Helix-turn-helix
transcript5107.p1_1	3.0.0.0.0	Helix-turn-helix
transcript13070.p1_1	4.0.0.0.0	Beta scaffold
transcript4988.p1_1	2.0.0.0.0	Zinc finger
transcript13307.p1_1	2.0.0.0.0	Zinc finger
transcript5230.p1_1	4.0.0.0.0	Beta scaffold
transcript12194.p1_1	2.0.0.0.0	Zinc finger
transcript9626.p1_1	3.0.0.0.0	Helix-turn-helix
transcript11420.p1_1	4.0.0.0.0	Beta scaffold
transcript9299.p1_1	4.0.0.0.0	Beta scaffold
transcript10803.p1_1	3.0.0.0.0	Helix-turn-helix
transcript10925.p1_1	4.0.0.0.0	Beta scaffold
transcript1895.p1_1	1.0.0.0.0	Basic domain
transcript2716.p1_1	4.0.0.0.0	Beta scaffold
transcript7139.p1_1	1.0.0.0.0	Basic domain
transcript10320.p1_1	4.0.0.0.0	Beta scaffold
transcript10367.p1_1	4.0.0.0.0	Beta scaffold
transcript10772.p1_1	3.0.0.0.0	Helix-turn-helix
transcript10977.p1_2_1	4.0.0.0.0	Beta scaffold
transcript107.p1_2_1	4.0.0.0.0	Beta scaffold
transcript15624.p1_1	4.0.0.0.0	Beta scaffold
transcript17533.p1_1	2.0.0.0.0	Zinc finger
transcript1099.p1_1	4.0.0.0.0	Beta scaffold
transcript10270.p1_1	3.0.0.0.0	Helix-turn-helix
transcript10325.p1_1	3.0.0.0.0	Helix-turn-helix
transcript10890.p1_1	3.0.0.0.0	Helix-turn-helix
transcript12676.p1_1	0.0.0.0.0	Other
transcript11484.p1_1	3.0.0.0.0	Helix-turn-helix
transcript3115.p1_1	3.0.0.0.0	Helix-turn-helix
transcript10762.p1_1	3.0.0.0.0	Helix-turn-helix
transcript9550.p1_1	4.0.0.0.0	Beta scaffold
transcript14008.p1_1	1.0.0.0.0	Basic domain
transcript8068.p1_1	3.0.0.0.0	Helix-turn-helix
transcript4338.p1_1	4.0.0.0.0	Beta scaffold
transcript8763.p1_1	1.0.0.0.0	Basic domain
transcript10041.p1_1	3.0.0.0.0	Helix-turn-helix
transcript10345.p1_2_1	3.0.0.0.0	Helix-turn-helix
transcript17230.p1_1	3.0.0.0.0	Helix-turn-helix
transcript1009.p1_1	2.0.0.0.0	Zinc finger
transcript10008.p1_2_1	4.0.0.0.0	Beta scaffold
transcript10219.p1_1	2.0.0.0.0	Zinc finger
transcript11824.p1_1	4.0.0.0.0	Beta scaffold
transcript10688.p1_1	2.0.0.0.0	Zinc finger
transcript147.p1_2_1	3.0.0.0.0	Helix-turn-helix
transcript13867.p1_1	3.0.0.0.0	Helix-turn-helix
transcript2287.p1_1	1.0.0.0.0	Basic domain
transcript2423.p1_1	1.0.0.0.0	Basic domain
transcript7536.p1_1	1.0.0.0.0	Basic domain
transcript7746.p1_1	4.0.0.0.0	Beta scaffold
transcript9538.p1_1	4.0.0.0.0	Beta scaffold
transcript10759.p1_1	3.0.0.0.0	Helix-turn-helix
transcript1957.p1_1	4.0.0.0.0	Beta scaffold
transcript19575.p1_1	4.0.0.0.0	Beta scaffold
transcript6533.p1_1	2.0.0.0.0	Zinc finger
transcript12661.p1_1	3.0.0.0.0	Helix-turn-helix
transcript14608.p1_1	1.0.0.0.0	Basic domain
transcript12357.p1_2_1	1.0.0.0.0	Basic domain
transcript4692.p1_1	4.0.0.0.0	Beta scaffold
transcript5898.p1_2_1	0.0.0.0.0	Other
transcript15544.p1_1	4.0.0.0.0	Beta scaffold
transcript11240.p1_1	2.0.0.0.0	Zinc finger
transcript12128.p1_1	2.0.0.0.0	Zinc finger
transcript3659.p1_1	3.0.0.0.0	Helix-turn-helix
transcript11246.p1_1	2.0.0.0.0	Zinc finger
transcript5701.p1_2_1	2.0.0.0.0	Zinc finger
transcript7218.p1_1	3.0.0.0.0	Helix-turn-helix
transcript112.p1_2_1	1.0.0.0.0	Basic domain
transcript8562.p1_1	4.0.0.0.0	Beta scaffold
transcript14724.p1_1	2.0.0.0.0	Zinc finger
transcript19305.p1_1	2.0.0.0.0	Zinc finger
transcript144.p1_2_1	2.0.0.0.0	Zinc finger
transcript2216.p1_1	4.0.0.0.0	Beta scaffold
transcript10138.p1_1	4.0.0.0.0	Beta scaffold
transcript458.p1_2_1	1.0.0.0.0	Basic domain
transcript10010.p1_1	2.0.0.0.0	Zinc finger
transcript14503.p1_1	3.0.0.0.0	Helix-turn-helix
transcript7294.p1_1	3.0.0.0.0	Helix-turn-helix
transcript12648.p1_1	4.0.0.0.0	Beta scaffold
transcript1024.p1_1	1.0.0.0.0	Basic domain
transcript22253.p1_1	2.0.0.0.0	Zinc finger
transcript7655.p1_1	3.0.0.0.0	Helix-turn-helix
transcript8988.p1_1	3.0.0.0.0	Helix-turn-helix
transcript11470.p1_1	3.0.0.0.0	Helix-turn-helix
transcript14749.p1_1	4.0.0.0.0	Beta scaffold
transcript17008.p1_1	3.0.0.0.0	Helix-turn-helix
transcript10039.p1_1	2.0.0.0.0	Zinc finger
transcript1649.p1_1	4.0.0.0.0	Beta scaffold
transcript3121.p1_1	2.0.0.0.0	Zinc finger
transcript10049.p1_2_1	2.0.0.0.0	Zinc finger
transcript12027.p1_1	3.0.0.0.0	Helix-turn-helix
transcript12514.p1_1	4.0.0.0.0	Beta scaffold
transcript12613.p1_1	1.0.0.0.0	Basic domain
transcript13200.p1_1	3.0.0.0.0	Helix-turn-helix
transcript10068.p1_1	4.0.0.0.0	Beta scaffold
transcript11695.p1_1	1.0.0.0.0	Basic domain
transcript14243.p1_1	0.0.0.0.0	Other
transcript349.p1_2_1	4.0.0.0.0	Beta scaffold
transcript10330.p1_1	2.0.0.0.0	Zinc finger
transcript11091.p1_1	3.0.0.0.0	Helix-turn-helix
transcript10082.p1_1	3.0.0.0.0	Helix-turn-helix
transcript136.p1_1	1.0.0.0.0	Basic domain
transcript13056.p1_1	1.0.0.0.0	Basic domain
transcript20524.p1_1	0.0.0.0.0	Other
transcript14250.p1_1	3.0.0.0.0	Helix-turn-helix
transcript5940.p1_1	1.0.0.0.0	Basic domain
transcript10888.p1_1	3.0.0.0.0	Helix-turn-helix
transcript17709.p1_1	4.0.0.0.0	Beta scaffold
transcript3300.p1_1	1.0.0.0.0	Basic domain
transcript14463.p1_1	3.0.0.0.0	Helix-turn-helix
transcript6974.p1_1	3.0.0.0.0	Helix-turn-helix
transcript1078.p1_1	4.0.0.0.0	Beta scaffold
transcript652.p1_1	4.0.0.0.0	Beta scaffold
transcript13727.p1_1	3.0.0.0.0	Helix-turn-helix
transcript16270.p1_1	1.0.0.0.0	Basic domain
transcript22203.p1_1	4.0.0.0.0	Beta scaffold
transcript6206.p1_1	4.0.0.0.0	Beta scaffold
transcript10314.p1_2_1	3.0.0.0.0	Helix-turn-helix
transcript10434.p1_1	4.0.0.0.0	Beta scaffold
transcript10766.p1_1	1.0.0.0.0	Basic domain
transcript12049.p1_1	3.0.0.0.0	Helix-turn-helix
transcript13754.p1_1	4.0.0.0.0	Beta scaffold
transcript5323.p1_1	3.0.0.0.0	Helix-turn-helix
transcript12247.p1_1	2.0.0.0.0	Zinc finger
transcript3938.p1_1	4.0.0.0.0	Beta scaffold
transcript12362.p1_1	4.0.0.0.0	Beta scaffold
transcript16740.p1_1	4.0.0.0.0	Beta scaffold
transcript19584.p1_1	2.0.0.0.0	Zinc finger
transcript483.p1_1	4.0.0.0.0	Beta scaffold
transcript4233.p1_1	3.0.0.0.0	Helix-turn-helix
transcript4400.p1_1	4.0.0.0.0	Beta scaffold
transcript49.p1_2_1	4.0.0.0.0	Beta scaffold
transcript10054.p1_2_1	4.0.0.0.0	Beta scaffold
transcript433.p1_1	3.0.0.0.0	Helix-turn-helix
transcript10097.p1_1	3.0.0.0.0	Helix-turn-helix
transcript13107.p1_1	4.0.0.0.0	Beta scaffold
transcript3056.p1_1	4.0.0.0.0	Beta scaffold
transcript8225.p1_1	3.0.0.0.0	Helix-turn-helix
transcript10231.p1_1	0.0.0.0.0	Other
transcript17743.p1_1	4.0.0.0.0	Beta scaffold
transcript4807.p1_1	2.0.0.0.0	Zinc finger
transcript10196.p1_1	4.0.0.0.0	Beta scaffold
transcript10286.p1_1	3.0.0.0.0	Helix-turn-helix
transcript10652.p1_2_1	3.0.0.0.0	Helix-turn-helix
transcript11337.p1_1	3.0.0.0.0	Helix-turn-helix
transcript15456.p1_1	4.0.0.0.0	Beta scaffold
transcript3378.p1_1	3.0.0.0.0	Helix-turn-helix
transcript5575.p1_1	2.0.0.0.0	Zinc finger
transcript14821.p1_1	3.0.0.0.0	Helix-turn-helix
transcript10044.p1_1	4.0.0.0.0	Beta scaffold
transcript10138.p1_3_1	2.0.0.0.0	Zinc finger
transcript13067.p1_3_1	3.0.0.0.0	Helix-turn-helix
transcript13676.p1_1	2.0.0.0.0	Zinc finger
transcript600.p1_1	4.0.0.0.0	Beta scaffold
transcript10498.p1_1	3.0.0.0.0	Helix-turn-helix
transcript13331.p1_1	2.0.0.0.0	Zinc finger
transcript16456.p1_1	4.0.0.0.0	Beta scaffold
transcript1647.p1_1	2.0.0.0.0	Zinc finger
transcript10311.p1_1	1.0.0.0.0	Basic domain
transcript1038.p1_1	2.0.0.0.0	Zinc finger
transcript10112.p1_2_1	1.0.0.0.0	Basic domain
transcript12561.p1_1	4.0.0.0.0	Beta scaffold
transcript11976.p1_1	0.0.0.0.0	Other
transcript10034.p1_2_1	4.0.0.0.0	Beta scaffold
transcript17342.p1_1	2.0.0.0.0	Zinc finger
transcript3170.p1_1	4.0.0.0.0	Beta scaffold
transcript10074.p1_1	2.0.0.0.0	Zinc finger
transcript175.p1_3_1	4.0.0.0.0	Beta scaffold
transcript1641.p1_2_1	4.0.0.0.0	Beta scaffold
transcript10178.p1_2_1	2.0.0.0.0	Zinc finger
transcript10495.p1_3_1	1.0.0.0.0	Basic domain
transcript23271.p1_1	3.0.0.0.0	Helix-turn-helix
transcript703.p1_1	2.0.0.0.0	Zinc finger
transcript10836.p1_1	3.0.0.0.0	Helix-turn-helix
transcript15465.p1_2_1	2.0.0.0.0	Zinc finger
transcript1038.p1_2_1	4.0.0.0.0	Beta scaffold
transcript12469.p1_1	3.0.0.0.0	Helix-turn-helix
transcript3814.p1_2_1	3.0.0.0.0	Helix-turn-helix
transcript10057.p1_1	0.0.0.0.0	Other
transcript10306.p1_2_1	3.0.0.0.0	Helix-turn-helix
transcript15847.p1_1	2.0.0.0.0	Zinc finger
transcript18033.p1_1	2.0.0.0.0	Zinc finger
transcript24230.p1_1	0.0.0.0.0	Other
transcript10456.p1_1	3.0.0.0.0	Helix-turn-helix
transcript15909.p1_1	2.0.0.0.0	Zinc finger
transcript12261.p1_1	3.0.0.0.0	Helix-turn-helix
transcript457.p1_1	2.0.0.0.0	Zinc finger
transcript13363.p1_1	2.0.0.0.0	Zinc finger
transcript14280.p1_1	2.0.0.0.0	Zinc finger
transcript1825.p1_1	4.0.0.0.0	Beta scaffold
transcript13148.p1_1	4.0.0.0.0	Beta scaffold
transcript9279.p1_1	2.0.0.0.0	Zinc finger
transcript6461.p1_1	3.0.0.0.0	Helix-turn-helix
transcript10085.p1_3_1	4.0.0.0.0	Beta scaffold
transcript10256.p1_1	3.0.0.0.0	Helix-turn-helix
transcript20.p1_1	2.0.0.0.0	Zinc finger
transcript1554.p1_2_1	2.0.0.0.0	Zinc finger
transcript4168.p1_1	3.0.0.0.0	Helix-turn-helix
transcript10180.p1_2_1	3.0.0.0.0	Helix-turn-helix
transcript13121.p1_1	3.0.0.0.0	Helix-turn-helix
transcript1087.p1_1	4.0.0.0.0	Beta scaffold
transcript39.p1_2_1	2.0.0.0.0	Zinc finger
transcript1071.p1_1	2.0.0.0.0	Zinc finger
transcript1641.p1_3_1	4.0.0.0.0	Beta scaffold
transcript7157.p1_1	2.0.0.0.0	Zinc finger
transcript14376.p1_1	3.0.0.0.0	Helix-turn-helix
transcript6393.p1_1	2.0.0.0.0	Zinc finger
transcript235.p1_1	4.0.0.0.0	Beta scaffold
transcript10946.p1_2_1	2.0.0.0.0	Zinc finger
transcript15879.p1_1	3.0.0.0.0	Helix-turn-helix
transcript4886.p1_1	3.0.0.0.0	Helix-turn-helix
transcript10303.p1_2_1	2.0.0.0.0	Zinc finger
transcript4503.p1_1	3.0.0.0.0	Helix-turn-helix
transcript15037.p1_1	2.0.0.0.0	Zinc finger
transcript616.p1_1	4.0.0.0.0	Beta scaffold
transcript16608.p1_1	4.0.0.0.0	Beta scaffold
transcript17809.p1_1	4.0.0.0.0	Beta scaffold
transcript19619.p1_1	3.0.0.0.0	Helix-turn-helix
transcript9141.p1_1	2.0.0.0.0	Zinc finger
transcript12428.p1_1	1.0.0.0.0	Basic domain
transcript15647.p1_1	3.0.0.0.0	Helix-turn-helix
transcript1795.p1_1	3.0.0.0.0	Helix-turn-helix
transcript4064.p1_1	1.0.0.0.0	Basic domain
transcript11174.p1_1	2.0.0.0.0	Zinc finger
transcript21069.p1_1	3.0.0.0.0	Helix-turn-helix
transcript9425.p1_1	3.0.0.0.0	Helix-turn-helix
transcript12036.p1_2_1	2.0.0.0.0	Zinc finger
transcript130.p1_1	2.0.0.0.0	Zinc finger
transcript17229.p1_1	3.0.0.0.0	Helix-turn-helix
transcript20721.p1_1	2.0.0.0.0	Zinc finger
transcript1284.p1_1	1.0.0.0.0	Basic domain
transcript11014.p1_1	1.0.0.0.0	Basic domain
transcript1911.p1_1	3.0.0.0.0	Helix-turn-helix
transcript14269.p1_1	2.0.0.0.0	Zinc finger
transcript2593.p1_2_1	1.0.0.0.0	Basic domain
transcript5535.p1_1	2.0.0.0.0	Zinc finger
transcript8707.p1_1	3.0.0.0.0	Helix-turn-helix
transcript1492.p1_1	4.0.0.0.0	Beta scaffold
transcript11400.p1_2_1	3.0.0.0.0	Helix-turn-helix
transcript12332.p1_1	2.0.0.0.0	Zinc finger
transcript1071.p1_2_1	2.0.0.0.0	Zinc finger
transcript12486.p1_1	1.0.0.0.0	Basic domain
transcript6.p1_2_1	2.0.0.0.0	Zinc finger
transcript11392.p1_2_1	2.0.0.0.0	Zinc finger
transcript10695.p1_1	3.0.0.0.0	Helix-turn-helix
transcript1440.p1_1	4.0.0.0.0	Beta scaffold
transcript17697.p1_1	3.0.0.0.0	Helix-turn-helix
transcript5363.p1_1	4.0.0.0.0	Beta scaffold
transcript17762.p1_1	3.0.0.0.0	Helix-turn-helix
transcript16477.p1_1	3.0.0.0.0	Helix-turn-helix
transcript354.p1_1	4.0.0.0.0	Beta scaffold
transcript10042.p1_2_1	3.0.0.0.0	Helix-turn-helix
transcript7158.p1_1	3.0.0.0.0	Helix-turn-helix
transcript10067.p1_1	3.0.0.0.0	Helix-turn-helix
transcript25906.p1_1	1.0.0.0.0	Basic domain
transcript10512.p1_1	3.0.0.0.0	Helix-turn-helix
transcript11475.p1_1	1.0.0.0.0	Basic domain
transcript12119.p1_1	4.0.0.0.0	Beta scaffold
transcript14046.p1_1	2.0.0.0.0	Zinc finger
transcript1529.p1_1	3.0.0.0.0	Helix-turn-helix
transcript12433.p1_1	1.0.0.0.0	Basic domain
transcript13110.p1_1	3.0.0.0.0	Helix-turn-helix
transcript18990.p1_1	3.0.0.0.0	Helix-turn-helix
transcript19049.p1_1	4.0.0.0.0	Beta scaffold
transcript8640.p1_1	2.0.0.0.0	Zinc finger
transcript12067.p1_1	1.0.0.0.0	Basic domain
transcript3997.p1_1	3.0.0.0.0	Helix-turn-helix
transcript4681.p1_1	3.0.0.0.0	Helix-turn-helix
transcript9154.p1_1	3.0.0.0.0	Helix-turn-helix
transcript13271.p1_1	3.0.0.0.0	Helix-turn-helix
transcript15705.p1_1	0.0.0.0.0	Other
transcript121.p1_1	2.0.0.0.0	Zinc finger
transcript20734.p1_1	2.0.0.0.0	Zinc finger
transcript10294.p1_2_1	3.0.0.0.0	Helix-turn-helix
transcript22048.p1_1	3.0.0.0.0	Helix-turn-helix
transcript10367.p1_2_1	1.0.0.0.0	Basic domain
transcript12096.p1_1	3.0.0.0.0	Helix-turn-helix
transcript20670.p1_1	3.0.0.0.0	Helix-turn-helix
transcript1085.p1_1	4.0.0.0.0	Beta scaffold
transcript21223.p1_1	3.0.0.0.0	Helix-turn-helix
transcript1194.p1_1	3.0.0.0.0	Helix-turn-helix
transcript10508.p1_1	4.0.0.0.0	Beta scaffold
transcript12396.p1_1	4.0.0.0.0	Beta scaffold
transcript180.p1_1	4.0.0.0.0	Beta scaffold
transcript6053.p1_1	4.0.0.0.0	Beta scaffold
transcript9313.p1_1	3.0.0.0.0	Helix-turn-helix
transcript14988.p1_1	3.0.0.0.0	Helix-turn-helix
transcript18707.p1_1	3.0.0.0.0	Helix-turn-helix
transcript10167.p1_1	3.0.0.0.0	Helix-turn-helix
transcript10695.p1_2_1	2.0.0.0.0	Zinc finger
transcript2548.p1_1	2.0.0.0.0	Zinc finger
transcript1134.p1_2_1	2.0.0.0.0	Zinc finger
transcript11753.p1_1	4.0.0.0.0	Beta scaffold
transcript16223.p1_1	3.0.0.0.0	Helix-turn-helix
transcript17509.p1_1	1.0.0.0.0	Basic domain
transcript22993.p1_2_1	2.0.0.0.0	Zinc finger
transcript10595.p1_1	2.0.0.0.0	Zinc finger
transcript26488.p1_1	1.0.0.0.0	Basic domain
transcript28358.p1_1	1.0.0.0.0	Basic domain
transcript17614.p1_1	3.0.0.0.0	Helix-turn-helix
transcript26892.p1_1	2.0.0.0.0	Zinc finger
transcript28400.p1_1	3.0.0.0.0	Helix-turn-helix
transcript17977.p1_1	1.0.0.0.0	Basic domain
transcript1612.p1_1	3.0.0.0.0	Helix-turn-helix
transcript20971.p1_1	3.0.0.0.0	Helix-turn-helix
transcript11078.p1_1	3.0.0.0.0	Helix-turn-helix
transcript11130.p1_2_1	3.0.0.0.0	Helix-turn-helix
transcript10039.p1_2_1	2.0.0.0.0	Zinc finger
transcript10083.p1_2_1	3.0.0.0.0	Helix-turn-helix
transcript11906.p1_2_1	4.0.0.0.0	Beta scaffold
transcript21637.p1_1	3.0.0.0.0	Helix-turn-helix
transcript3005.p1_1	1.0.0.0.0	Basic domain
transcript9384.p1_1	4.0.0.0.0	Beta scaffold
transcript10604.p1_1	3.0.0.0.0	Helix-turn-helix
transcript12775.p1_1	3.0.0.0.0	Helix-turn-helix
transcript12838.p1_1	4.0.0.0.0	Beta scaffold
transcript1111.p1_1	2.0.0.0.0	Zinc finger
transcript15519.p1_1	1.0.0.0.0	Basic domain
transcript12671.p1_1	3.0.0.0.0	Helix-turn-helix
transcript20436.p1_1	2.0.0.0.0	Zinc finger
transcript13009.p1_1	1.0.0.0.0	Basic domain
transcript81.p1_2_1	3.0.0.0.0	Helix-turn-helix
transcript14728.p1_1	0.0.0.0.0	Other
transcript15986.p1_1	2.0.0.0.0	Zinc finger
transcript17051.p1_1	3.0.0.0.0	Helix-turn-helix
transcript1072.p1_1	3.0.0.0.0	Helix-turn-helix
transcript11555.p1_1	4.0.0.0.0	Beta scaffold
transcript7844.p1_1	2.0.0.0.0	Zinc finger
transcript11000.p1_1	2.0.0.0.0	Zinc finger
transcript18582.p1_1	3.0.0.0.0	Helix-turn-helix
transcript10912.p1_2_1	2.0.0.0.0	Zinc finger
transcript20165.p1_1	2.0.0.0.0	Zinc finger
transcript22401.p1_1	0.0.0.0.0	Other
transcript3008.p1_1	3.0.0.0.0	Helix-turn-helix
transcript191.p1_1	4.0.0.0.0	Beta scaffold
transcript14599.p1_1	1.0.0.0.0	Basic domain
transcript18511.p1_1	1.0.0.0.0	Basic domain
transcript25590.p1_1	2.0.0.0.0	Zinc finger
transcript11952.p1_1	0.0.0.0.0	Other
transcript2036.p1_1	2.0.0.0.0	Zinc finger
transcript23320.p1_1	3.0.0.0.0	Helix-turn-helix
transcript10156.p1_1	2.0.0.0.0	Zinc finger
transcript16184.p1_1	4.0.0.0.0	Beta scaffold
transcript1157.p1_1	3.0.0.0.0	Helix-turn-helix
transcript1619.p1_1	3.0.0.0.0	Helix-turn-helix
transcript25391.p1_1	3.0.0.0.0	Helix-turn-helix
transcript10974.p1_1	2.0.0.0.0	Zinc finger
transcript11619.p1_1	1.0.0.0.0	Basic domain
transcript20572.p1_1	1.0.0.0.0	Basic domain
transcript8884.p1_1	3.0.0.0.0	Helix-turn-helix
transcript12767.p1_1	2.0.0.0.0	Zinc finger
transcript20540.p1_1	4.0.0.0.0	Beta scaffold
transcript5344.p1_1	4.0.0.0.0	Beta scaffold
transcript14793.p1_1	4.0.0.0.0	Beta scaffold
transcript19786.p1_1	2.0.0.0.0	Zinc finger
transcript11834.p1_1	3.0.0.0.0	Helix-turn-helix
transcript18137.p1_1	4.0.0.0.0	Beta scaffold
transcript1103.p1_1	3.0.0.0.0	Helix-turn-helix
transcript11578.p1_1	2.0.0.0.0	Zinc finger
transcript19523.p1_1	2.0.0.0.0	Zinc finger
transcript1126.p1_1	4.0.0.0.0	Beta scaffold
transcript1338.p1_1	4.0.0.0.0	Beta scaffold
transcript18655.p1_1	1.0.0.0.0	Basic domain
transcript1585.p1_1	3.0.0.0.0	Helix-turn-helix
transcript20671.p1_1	2.0.0.0.0	Zinc finger
transcript11880.p1_1	3.0.0.0.0	Helix-turn-helix
transcript12756.p1_1	1.0.0.0.0	Basic domain
transcript13423.p1_1	2.0.0.0.0	Zinc finger
transcript22147.p1_1	3.0.0.0.0	Helix-turn-helix
transcript681.p1_1	3.0.0.0.0	Helix-turn-helix
transcript112.p1_1	4.0.0.0.0	Beta scaffold
transcript4586.p1_1	0.0.0.0.0	Other
transcript10811.p1_2_1	2.0.0.0.0	Zinc finger
transcript15839.p1_1	3.0.0.0.0	Helix-turn-helix
transcript20470.p1_1	3.0.0.0.0	Helix-turn-helix
transcript10218.p1_1	1.0.0.0.0	Basic domain
transcript11177.p1_1	2.0.0.0.0	Zinc finger
transcript1103.p1_2_1	4.0.0.0.0	Beta scaffold
transcript14353.p1_1	3.0.0.0.0	Helix-turn-helix
transcript19871.p1_1	4.0.0.0.0	Beta scaffold
transcript13207.p1_1	2.0.0.0.0	Zinc finger
transcript16666.p1_1	3.0.0.0.0	Helix-turn-helix
transcript23583.p1_1	4.0.0.0.0	Beta scaffold
transcript1477.p1_1	3.0.0.0.0	Helix-turn-helix
transcript18297.p1_1	2.0.0.0.0	Zinc finger
transcript20671.p1_2_1	3.0.0.0.0	Helix-turn-helix
transcript14633.p1_1	3.0.0.0.0	Helix-turn-helix
transcript24961.p1_1	1.0.0.0.0	Basic domain
transcript1404.p1_1	2.0.0.0.0	Zinc finger
transcript4.p1_1	2.0.0.0.0	Zinc finger
transcript26355.p1_1	2.0.0.0.0	Zinc finger
transcript22978.p1_1	2.0.0.0.0	Zinc finger
transcript11012.p1_1	1.0.0.0.0	Basic domain
transcript12276.p1_1	2.0.0.0.0	Zinc finger
transcript13393.p1_1	0.0.0.0.0	Other
transcript23385.p1_1	2.0.0.0.0	Zinc finger
transcript1001.p1_2_1	2.0.0.0.0	Zinc finger
transcript12800.p1_1	1.0.0.0.0	Basic domain
transcript14404.p1_1	1.0.0.0.0	Basic domain
transcript3788.p1_1	3.0.0.0.0	Helix-turn-helix
transcript19427.p1_1	3.0.0.0.0	Helix-turn-helix
transcript12804.p1_1	2.0.0.0.0	Zinc finger
transcript14439.p1_1	4.0.0.0.0	Beta scaffold
transcript151.p1_1	2.0.0.0.0	Zinc finger
transcript27675.p1_1	1.0.0.0.0	Basic domain
transcript10150.p1_2_1	2.0.0.0.0	Zinc finger
transcript10266.p1_1	3.0.0.0.0	Helix-turn-helix
transcript16116.p1_1	3.0.0.0.0	Helix-turn-helix
transcript20878.p1_1	1.0.0.0.0	Basic domain
transcript1007.p1_1	4.0.0.0.0	Beta scaffold
transcript24747.p1_1	0.0.0.0.0	Other
transcript14484.p1_1	3.0.0.0.0	Helix-turn-helix
transcript22920.p1_1	4.0.0.0.0	Beta scaffold
transcript25934.p1_1	4.0.0.0.0	Beta scaffold
transcript4520.p1_1	3.0.0.0.0	Helix-turn-helix
transcript12944.p1_1	1.0.0.0.0	Basic domain
transcript1942.p1_1	2.0.0.0.0	Zinc finger
transcript613.p1_1	2.0.0.0.0	Zinc finger
transcript13106.p1_3_1	2.0.0.0.0	Zinc finger
transcript22111.p1_1	3.0.0.0.0	Helix-turn-helix
transcript24196.p1_2_1	4.0.0.0.0	Beta scaffold
transcript15159.p1_1	4.0.0.0.0	Beta scaffold
transcript10302.p1_1	1.0.0.0.0	Basic domain
transcript15439.p1_1	0.0.0.0.0	Other
transcript5855.p2_1	3.0.0.0.0	Helix-turn-helix
transcript10777.p1_1	3.0.0.0.0	Helix-turn-helix
transcript13992.p1_1	1.0.0.0.0	Basic domain
transcript1384.p1_1	2.0.0.0.0	Zinc finger
transcript22168.p1_1	3.0.0.0.0	Helix-turn-helix
transcript25116.p1_1	3.0.0.0.0	Helix-turn-helix
transcript11326.p1_1	1.0.0.0.0	Basic domain
transcript13655.p1_1	2.0.0.0.0	Zinc finger
transcript18062.p1_1	1.0.0.0.0	Basic domain
transcript2041.p1_1	4.0.0.0.0	Beta scaffold
transcript10471.p1_2_1	2.0.0.0.0	Zinc finger
transcript14310.p1_1	1.0.0.0.0	Basic domain
transcript18127.p1_1	4.0.0.0.0	Beta scaffold
transcript11339.p1_1	2.0.0.0.0	Zinc finger
transcript13069.p1_1	4.0.0.0.0	Beta scaffold
transcript16654.p1_1	3.0.0.0.0	Helix-turn-helix
transcript19043.p1_1	2.0.0.0.0	Zinc finger
transcript25475.p1_1	1.0.0.0.0	Basic domain
transcript95.p1_1	3.0.0.0.0	Helix-turn-helix
transcript14682.p1_2_1	4.0.0.0.0	Beta scaffold
transcript25929.p1_1	2.0.0.0.0	Zinc finger
transcript28260.p1_1	1.0.0.0.0	Basic domain
transcript12338.p1_1	2.0.0.0.0	Zinc finger
transcript13508.p1_1	2.0.0.0.0	Zinc finger
transcript10461.p1_2_1	3.0.0.0.0	Helix-turn-helix
transcript1608.p1_1	3.0.0.0.0	Helix-turn-helix
transcript10074.p1_2_1	2.0.0.0.0	Zinc finger
transcript1577.p1_1	4.0.0.0.0	Beta scaffold
transcript14704.p1_2_1	3.0.0.0.0	Helix-turn-helix
transcript24533.p1_1	2.0.0.0.0	Zinc finger
transcript1404.p1_2_1	2.0.0.0.0	Zinc finger
transcript13166.p1_1	4.0.0.0.0	Beta scaffold
transcript11553.p1_1	3.0.0.0.0	Helix-turn-helix
transcript12056.p1_1	4.0.0.0.0	Beta scaffold
transcript11006.p1_1	2.0.0.0.0	Zinc finger
transcript1705.p1_1	4.0.0.0.0	Beta scaffold
transcript2837.p1_1	4.0.0.0.0	Beta scaffold
transcript11752.p1_1	4.0.0.0.0	Beta scaffold
transcript12398.p1_1	3.0.0.0.0	Helix-turn-helix
transcript2107.p1_1	1.0.0.0.0	Basic domain
transcript12723.p1_1	4.0.0.0.0	Beta scaffold
transcript16163.p1_1	0.0.0.0.0	Other
transcript18966.p1_1	2.0.0.0.0	Zinc finger
transcript21432.p1_1	3.0.0.0.0	Helix-turn-helix
transcript14040.p1_1	1.0.0.0.0	Basic domain
transcript13989.p1_1	3.0.0.0.0	Helix-turn-helix
transcript15640.p1_1	3.0.0.0.0	Helix-turn-helix
transcript20708.p1_1	3.0.0.0.0	Helix-turn-helix
transcript19985.p1_1	3.0.0.0.0	Helix-turn-helix
transcript5930.p1_1	1.0.0.0.0	Basic domain
transcript15847.p1_2_1	2.0.0.0.0	Zinc finger
transcript18427.p1_1	4.0.0.0.0	Beta scaffold
transcript22541.p1_2_1	4.0.0.0.0	Beta scaffold
transcript659.p1_1	2.0.0.0.0	Zinc finger
transcript7425.p1_2_1	2.0.0.0.0	Zinc finger
transcript22059.p1_1	2.0.0.0.0	Zinc finger
transcript27576.p1_1	1.0.0.0.0	Basic domain
transcript11160.p1_1	2.0.0.0.0	Zinc finger
transcript14501.p1_1	2.0.0.0.0	Zinc finger
transcript23518.p1_1	1.0.0.0.0	Basic domain
transcript1114.p1_1	3.0.0.0.0	Helix-turn-helix
transcript11611.p1_1	0.0.0.0.0	Other
transcript14532.p1_2_1	3.0.0.0.0	Helix-turn-helix
transcript19041.p1_1	4.0.0.0.0	Beta scaffold
transcript33681.p1_1	1.0.0.0.0	Basic domain
transcript10559.p1_2_1	2.0.0.0.0	Zinc finger
transcript1186.p1_1	4.0.0.0.0	Beta scaffold
transcript27623.p1_1	4.0.0.0.0	Beta scaffold
transcript21602.p1_1	2.0.0.0.0	Zinc finger
transcript3207.p1_1	3.0.0.0.0	Helix-turn-helix
transcript10654.p1_2_1	1.0.0.0.0	Basic domain
transcript11175.p1_1	3.0.0.0.0	Helix-turn-helix
transcript12558.p1_1	2.0.0.0.0	Zinc finger
transcript2654.p1_1	3.0.0.0.0	Helix-turn-helix
transcript16286.p1_1	4.0.0.0.0	Beta scaffold
transcript13798.p1_1	1.0.0.0.0	Basic domain
transcript287.p1_1	4.0.0.0.0	Beta scaffold
transcript14554.p1_1	3.0.0.0.0	Helix-turn-helix
transcript30494.p1_1	1.0.0.0.0	Basic domain
transcript2035.p1_1	2.0.0.0.0	Zinc finger
transcript11469.p1_2_1	4.0.0.0.0	Beta scaffold
transcript11935.p1_2_1	3.0.0.0.0	Helix-turn-helix
transcript13510.p1_1	4.0.0.0.0	Beta scaffold
transcript18787.p1_1	2.0.0.0.0	Zinc finger
transcript26696.p1_1	2.0.0.0.0	Zinc finger
transcript14769.p1_1	4.0.0.0.0	Beta scaffold
transcript15576.p1_1	1.0.0.0.0	Basic domain
transcript12263.p1_2_1	4.0.0.0.0	Beta scaffold
transcript1197.p1_1	3.0.0.0.0	Helix-turn-helix
transcript18723.p1_1	3.0.0.0.0	Helix-turn-helix
transcript19983.p1_1	3.0.0.0.0	Helix-turn-helix
transcript26041.p1_1	3.0.0.0.0	Helix-turn-helix
transcript26810.p1_1	1.0.0.0.0	Basic domain
transcript10026.p1_3_1	1.0.0.0.0	Basic domain
transcript18195.p1_1	1.0.0.0.0	Basic domain
transcript1010.p1_2_1	4.0.0.0.0	Beta scaffold
transcript12195.p1_1	3.0.0.0.0	Helix-turn-helix
transcript137.p1_3_1	4.0.0.0.0	Beta scaffold
transcript18635.p1_1	1.0.0.0.0	Basic domain
transcript17013.p1_1	0.0.0.0.0	Other
transcript22885.p1_1	2.0.0.0.0	Zinc finger
transcript19022.p1_1	1.0.0.0.0	Basic domain
transcript10943.p1_2_1	4.0.0.0.0	Beta scaffold
transcript19622.p1_1	2.0.0.0.0	Zinc finger
transcript1027.p1_2_1	3.0.0.0.0	Helix-turn-helix
transcript28724.p1_1	0.0.0.0.0	Other
transcript17481.p1_1	3.0.0.0.0	Helix-turn-helix
transcript28260.p1_2_1	3.0.0.0.0	Helix-turn-helix
transcript2057.p1_1	3.0.0.0.0	Helix-turn-helix
transcript10924.p1_1	4.0.0.0.0	Beta scaffold
transcript16348.p1_1	3.0.0.0.0	Helix-turn-helix
transcript1036.p1_1	4.0.0.0.0	Beta scaffold
transcript18323.p1_1	2.0.0.0.0	Zinc finger
transcript19385.p1_1	2.0.0.0.0	Zinc finger
transcript1141.p1_2_1	3.0.0.0.0	Helix-turn-helix
transcript2476.p1_1	3.0.0.0.0	Helix-turn-helix
transcript14537.p1_2_1	0.0.0.0.0	Other
transcript13125.p1_1	1.0.0.0.0	Basic domain
transcript13374.p1_1	1.0.0.0.0	Basic domain
transcript14970.p1_1	1.0.0.0.0	Basic domain
transcript18237.p1_1	3.0.0.0.0	Helix-turn-helix
transcript18659.p1_1	2.0.0.0.0	Zinc finger
transcript902.p1_1	3.0.0.0.0	Helix-turn-helix
transcript32260.p1_1	1.0.0.0.0	Basic domain
transcript131.p1_1	1.0.0.0.0	Basic domain
transcript18531.p1_1	0.0.0.0.0	Other
transcript21275.p1_1	4.0.0.0.0	Beta scaffold
transcript31463.p1_1	2.0.0.0.0	Zinc finger
transcript15357.p1_1	2.0.0.0.0	Zinc finger
transcript2637.p1_1	3.0.0.0.0	Helix-turn-helix
transcript21790.p1_1	2.0.0.0.0	Zinc finger
transcript22275.p1_1	2.0.0.0.0	Zinc finger
transcript24349.p1_1	2.0.0.0.0	Zinc finger
transcript25585.p1_1	3.0.0.0.0	Helix-turn-helix
transcript14776.p1_1	3.0.0.0.0	Helix-turn-helix
transcript27983.p1_1	4.0.0.0.0	Beta scaffold
transcript31039.p1_1	3.0.0.0.0	Helix-turn-helix
transcript12527.p1_1	1.0.0.0.0	Basic domain
transcript13855.p1_1	2.0.0.0.0	Zinc finger
transcript1858.p1_1	2.0.0.0.0	Zinc finger
transcript29946.p1_1	3.0.0.0.0	Helix-turn-helix
transcript1005.p1_1	3.0.0.0.0	Helix-turn-helix
transcript21262.p1_2_1	4.0.0.0.0	Beta scaffold
transcript19173.p1_1	2.0.0.0.0	Zinc finger
transcript29110.p1_1	4.0.0.0.0	Beta scaffold
transcript577.p1_1	3.0.0.0.0	Helix-turn-helix
transcript13066.p1_1	3.0.0.0.0	Helix-turn-helix
transcript18495.p1_2_1	2.0.0.0.0	Zinc finger
transcript1141.p1_3_1	2.0.0.0.0	Zinc finger
transcript19126.p1_2_1	3.0.0.0.0	Helix-turn-helix
transcript21305.p1_1	3.0.0.0.0	Helix-turn-helix
transcript27851.p1_1	4.0.0.0.0	Beta scaffold
transcript1427.p1_1	3.0.0.0.0	Helix-turn-helix
transcript31806.p1_1	1.0.0.0.0	Basic domain
transcript10165.p1_2_1	3.0.0.0.0	Helix-turn-helix
transcript1130.p1_1	4.0.0.0.0	Beta scaffold
transcript10187.p1_1	3.0.0.0.0	Helix-turn-helix
transcript11404.p1_1	4.0.0.0.0	Beta scaffold
transcript12284.p1_2_1	4.0.0.0.0	Beta scaffold
transcript17509.p1_2_1	3.0.0.0.0	Helix-turn-helix
transcript22021.p1_2_1	1.0.0.0.0	Basic domain
transcript22352.p1_1	1.0.0.0.0	Basic domain
transcript22458.p1_2_1	2.0.0.0.0	Zinc finger
transcript29166.p1_1	4.0.0.0.0	Beta scaffold
transcript32.p1_2_1	4.0.0.0.0	Beta scaffold
transcript8257.p1_1	1.0.0.0.0	Basic domain
transcript18218.p1_1	1.0.0.0.0	Basic domain
transcript11946.p1_1	0.0.0.0.0	Other
transcript20372.p1_1	3.0.0.0.0	Helix-turn-helix
transcript3970.p1_1	3.0.0.0.0	Helix-turn-helix
transcript11699.p1_2_1	1.0.0.0.0	Basic domain
transcript14502.p1_2_1	1.0.0.0.0	Basic domain
transcript14729.p1_1	4.0.0.0.0	Beta scaffold
transcript17170.p1_1	4.0.0.0.0	Beta scaffold
transcript32521.p1_1	1.0.0.0.0	Basic domain
transcript2586.p1_1	3.0.0.0.0	Helix-turn-helix
transcript21827.p1_1	3.0.0.0.0	Helix-turn-helix
transcript23478.p1_1	3.0.0.0.0	Helix-turn-helix
transcript31525.p1_1	4.0.0.0.0	Beta scaffold
transcript13650.p1_1	0.0.0.0.0	Other
transcript113.p1_1	2.0.0.0.0	Zinc finger
transcript19016.p1_1	2.0.0.0.0	Zinc finger
transcript21291.p1_1	2.0.0.0.0	Zinc finger
transcript3020.p1_2_1	2.0.0.0.0	Zinc finger
transcript4964.p1_1	1.0.0.0.0	Basic domain
transcript12127.p1_1	3.0.0.0.0	Helix-turn-helix
transcript14028.p1_2_1	1.0.0.0.0	Basic domain
transcript1006.p1_1	2.0.0.0.0	Zinc finger
transcript17371.p1_1	4.0.0.0.0	Beta scaffold
transcript23201.p1_1	4.0.0.0.0	Beta scaffold
transcript2776.p1_1	3.0.0.0.0	Helix-turn-helix
transcript30682.p1_1	4.0.0.0.0	Beta scaffold
transcript29924.p1_1	3.0.0.0.0	Helix-turn-helix
transcript31137.p1_1	1.0.0.0.0	Basic domain
transcript16214.p1_1	2.0.0.0.0	Zinc finger
transcript17150.p1_1	1.0.0.0.0	Basic domain
transcript19797.p1_1	1.0.0.0.0	Basic domain
transcript231.p1_1	4.0.0.0.0	Beta scaffold
transcript11525.p1_2_1	3.0.0.0.0	Helix-turn-helix
transcript18436.p1_1	1.0.0.0.0	Basic domain
transcript10258.p1_3_1	2.0.0.0.0	Zinc finger
transcript17553.p1_1	2.0.0.0.0	Zinc finger
transcript24598.p1_1	3.0.0.0.0	Helix-turn-helix
transcript20879.p1_1	3.0.0.0.0	Helix-turn-helix
transcript1604.p1_1	4.0.0.0.0	Beta scaffold
transcript935.p1_1	3.0.0.0.0	Helix-turn-helix
transcript15721.p1_1	1.0.0.0.0	Basic domain
transcript17283.p1_1	1.0.0.0.0	Basic domain
transcript18298.p1_1	3.0.0.0.0	Helix-turn-helix
transcript19550.p1_1	1.0.0.0.0	Basic domain
transcript384.p1_2_1	3.0.0.0.0	Helix-turn-helix
transcript16301.p1_2_1	3.0.0.0.0	Helix-turn-helix
transcript1291.p1_1	2.0.0.0.0	Zinc finger
transcript30246.p1_1	1.0.0.0.0	Basic domain
transcript33134.p1_1	3.0.0.0.0	Helix-turn-helix
transcript2475.p1_1	3.0.0.0.0	Helix-turn-helix
transcript12817.p1_1	3.0.0.0.0	Helix-turn-helix
transcript15427.p1_1	1.0.0.0.0	Basic domain
transcript18111.p1_1	2.0.0.0.0	Zinc finger
transcript29258.p1_1	1.0.0.0.0	Basic domain
transcript13988.p1_1	1.0.0.0.0	Basic domain
transcript20363.p1_2_1	2.0.0.0.0	Zinc finger
transcript2007.p1_1	4.0.0.0.0	Beta scaffold
transcript3381.p1_1	2.0.0.0.0	Zinc finger
transcript23756.p1_1	1.0.0.0.0	Basic domain
transcript10915.p1_1	1.0.0.0.0	Basic domain
transcript21063.p1_1	0.0.0.0.0	Other
transcript6579.p1_1	2.0.0.0.0	Zinc finger
transcript11132.p1_1	0.0.0.0.0	Other
transcript2391.p1_1	3.0.0.0.0	Helix-turn-helix
transcript23106.p1_1	4.0.0.0.0	Beta scaffold
transcript25904.p1_1	1.0.0.0.0	Basic domain
transcript1594.p1_1	2.0.0.0.0	Zinc finger
transcript19431.p1_2_1	3.0.0.0.0	Helix-turn-helix
transcript29259.p1_1	2.0.0.0.0	Zinc finger
transcript24930.p1_1	2.0.0.0.0	Zinc finger
transcript33046.p1_1	2.0.0.0.0	Zinc finger
transcript5991.p1_1	2.0.0.0.0	Zinc finger
transcript13048.p1_1	3.0.0.0.0	Helix-turn-helix
transcript18068.p1_1	3.0.0.0.0	Helix-turn-helix
transcript1256.p1_1	3.0.0.0.0	Helix-turn-helix
transcript21712.p1_1	4.0.0.0.0	Beta scaffold
transcript24715.p1_1	4.0.0.0.0	Beta scaffold
transcript30768.p1_2_1	1.0.0.0.0	Basic domain
transcript13721.p1_1	4.0.0.0.0	Beta scaffold
transcript14601.p1_1	1.0.0.0.0	Basic domain
transcript1397.p1_1	4.0.0.0.0	Beta scaffold
transcript30248.p1_1	3.0.0.0.0	Helix-turn-helix
transcript13259.p1_1	3.0.0.0.0	Helix-turn-helix
transcript1324.p1_1	4.0.0.0.0	Beta scaffold
transcript18455.p1_1	4.0.0.0.0	Beta scaffold
transcript19561.p1_1	2.0.0.0.0	Zinc finger
transcript33636.p1_1	1.0.0.0.0	Basic domain
transcript22976.p1_1	1.0.0.0.0	Basic domain
transcript12572.p1_1	2.0.0.0.0	Zinc finger
transcript20518.p1_1	3.0.0.0.0	Helix-turn-helix
transcript325.p1_1	4.0.0.0.0	Beta scaffold
transcript27716.p1_1	2.0.0.0.0	Zinc finger
transcript32996.p1_1	4.0.0.0.0	Beta scaffold
transcript24891.p1_1	2.0.0.0.0	Zinc finger
transcript22873.p1_1	1.0.0.0.0	Basic domain
transcript28446.p1_1	4.0.0.0.0	Beta scaffold
transcript31182.p1_1	1.0.0.0.0	Basic domain
transcript348.p2_1	3.0.0.0.0	Helix-turn-helix
transcript8953.p1_1	3.0.0.0.0	Helix-turn-helix
transcript27158.p1_1	4.0.0.0.0	Beta scaffold
transcript1116.p2_1	3.0.0.0.0	Helix-turn-helix
transcript3289.p1_1	4.0.0.0.0	Beta scaffold
transcript17614.p1_2_1	2.0.0.0.0	Zinc finger
transcript29717.p1_1	1.0.0.0.0	Basic domain
transcript25735.p1_1	3.0.0.0.0	Helix-turn-helix
transcript4680.p1_1	4.0.0.0.0	Beta scaffold
transcript35504.p1_1	1.0.0.0.0	Basic domain
transcript7924.p1_1	2.0.0.0.0	Zinc finger
transcript1133.p1_2_1	2.0.0.0.0	Zinc finger
transcript13553.p1_1	2.0.0.0.0	Zinc finger
transcript13960.p1_1	0.0.0.0.0	Other
transcript14726.p1_1	2.0.0.0.0	Zinc finger
transcript3251.p1_1	2.0.0.0.0	Zinc finger
transcript3376.p1_1	1.0.0.0.0	Basic domain
transcript5327.p1_1	4.0.0.0.0	Beta scaffold
transcript21745.p1_1	4.0.0.0.0	Beta scaffold
transcript21962.p1_1	1.0.0.0.0	Basic domain
transcript29411.p1_1	2.0.0.0.0	Zinc finger
transcript10767.p1_2_1	4.0.0.0.0	Beta scaffold
transcript14591.p1_1	3.0.0.0.0	Helix-turn-helix
transcript22580.p1_1	1.0.0.0.0	Basic domain
transcript25733.p1_1	1.0.0.0.0	Basic domain
transcript29905.p1_1	1.0.0.0.0	Basic domain
transcript1498.p1_2_1	3.0.0.0.0	Helix-turn-helix
transcript30740.p1_1	4.0.0.0.0	Beta scaffold
transcript30840.p1_1	2.0.0.0.0	Zinc finger
transcript4018.p1_1	2.0.0.0.0	Zinc finger
transcript3014.p1_1	3.0.0.0.0	Helix-turn-helix
transcript30456.p1_1	2.0.0.0.0	Zinc finger
transcript24194.p1_1	1.0.0.0.0	Basic domain
transcript19259.p1_1	1.0.0.0.0	Basic domain
transcript31206.p1_1	2.0.0.0.0	Zinc finger
transcript33623.p1_1	1.0.0.0.0	Basic domain
transcript14586.p1_2_1	4.0.0.0.0	Beta scaffold
transcript1147.p1_1	4.0.0.0.0	Beta scaffold
transcript1578.p1_2_1	2.0.0.0.0	Zinc finger
transcript5751.p1_1	2.0.0.0.0	Zinc finger
transcript20616.p1_1	1.0.0.0.0	Basic domain
transcript18764.p1_1	4.0.0.0.0	Beta scaffold
transcript3584.p1_1	3.0.0.0.0	Helix-turn-helix
transcript32800.p1_1	4.0.0.0.0	Beta scaffold
transcript1488.p1_2_1	2.0.0.0.0	Zinc finger
transcript3.p1_1	3.0.0.0.0	Helix-turn-helix
transcript30111.p1_1	3.0.0.0.0	Helix-turn-helix
transcript14222.p1_2_1	2.0.0.0.0	Zinc finger
transcript18275.p1_2_1	4.0.0.0.0	Beta scaffold
transcript22483.p1_1	1.0.0.0.0	Basic domain
transcript26026.p1_1	4.0.0.0.0	Beta scaffold
transcript33861.p1_1	1.0.0.0.0	Basic domain
transcript13924.p1_2_1	4.0.0.0.0	Beta scaffold
transcript2916.p1_1	3.0.0.0.0	Helix-turn-helix
transcript32628.p1_1	1.0.0.0.0	Basic domain
transcript11964.p1_1	3.0.0.0.0	Helix-turn-helix
transcript21916.p1_1	3.0.0.0.0	Helix-turn-helix
transcript24360.p1_2_1	3.0.0.0.0	Helix-turn-helix
transcript152.p1_2_1	4.0.0.0.0	Beta scaffold
transcript32843.p1_1	1.0.0.0.0	Basic domain
transcript1683.p1_1	4.0.0.0.0	Beta scaffold
transcript12216.p1_2_1	3.0.0.0.0	Helix-turn-helix
transcript1536.p1_1	4.0.0.0.0	Beta scaffold
transcript31297.p1_1	1.0.0.0.0	Basic domain
transcript1916.p1_1	1.0.0.0.0	Basic domain
transcript12696.p1_1	2.0.0.0.0	Zinc finger
transcript13771.p1_1	4.0.0.0.0	Beta scaffold
transcript19160.p1_1	2.0.0.0.0	Zinc finger
transcript25705.p1_1	4.0.0.0.0	Beta scaffold
transcript17022.p1_1	1.0.0.0.0	Basic domain
transcript18534.p1_1	1.0.0.0.0	Basic domain
transcript29070.p1_1	2.0.0.0.0	Zinc finger
transcript18048.p1_1	2.0.0.0.0	Zinc finger
transcript19715.p1_1	2.0.0.0.0	Zinc finger
transcript3113.p1_1	2.0.0.0.0	Zinc finger
transcript24388.p1_1	2.0.0.0.0	Zinc finger
transcript15886.p1_1	2.0.0.0.0	Zinc finger
transcript17849.p1_1	4.0.0.0.0	Beta scaffold
transcript27617.p1_1	2.0.0.0.0	Zinc finger
transcript21850.p1_2_1	3.0.0.0.0	Helix-turn-helix
transcript24766.p1_1	2.0.0.0.0	Zinc finger
transcript29304.p1_1	1.0.0.0.0	Basic domain
transcript30381.p1_1	4.0.0.0.0	Beta scaffold
transcript1048.p1_2_1	4.0.0.0.0	Beta scaffold
transcript1975.p1_1	4.0.0.0.0	Beta scaffold
transcript9884.p1_1	4.0.0.0.0	Beta scaffold
transcript18632.p1_1	2.0.0.0.0	Zinc finger
transcript1011.p1_1	4.0.0.0.0	Beta scaffold
transcript31214.p1_1	1.0.0.0.0	Basic domain
transcript18047.p1_2_1	2.0.0.0.0	Zinc finger
transcript23592.p1_2_1	2.0.0.0.0	Zinc finger
transcript15051.p1_1	2.0.0.0.0	Zinc finger
transcript22292.p1_1	2.0.0.0.0	Zinc finger
transcript1801.p1_1	3.0.0.0.0	Helix-turn-helix
transcript18046.p1_1	2.0.0.0.0	Zinc finger
transcript25630.p1_1	4.0.0.0.0	Beta scaffold
transcript27144.p1_2_1	1.0.0.0.0	Basic domain
transcript32653.p1_1	4.0.0.0.0	Beta scaffold
transcript20642.p1_1	4.0.0.0.0	Beta scaffold
transcript13376.p1_1	2.0.0.0.0	Zinc finger
transcript17003.p1_1	4.0.0.0.0	Beta scaffold
transcript21003.p1_1	2.0.0.0.0	Zinc finger
transcript33298.p1_1	2.0.0.0.0	Zinc finger
transcript10742.p1_1	2.0.0.0.0	Zinc finger
transcript17538.p1_1	2.0.0.0.0	Zinc finger
transcript18625.p1_1	4.0.0.0.0	Beta scaffold
transcript34650.p1_1	2.0.0.0.0	Zinc finger
transcript14951.p1_2_1	1.0.0.0.0	Basic domain
transcript15848.p1_1	2.0.0.0.0	Zinc finger
transcript2039.p1_1	2.0.0.0.0	Zinc finger
transcript31951.p1_1	0.0.0.0.0	Other
transcript2812.p1_1	3.0.0.0.0	Helix-turn-helix
transcript1278.p1_1	4.0.0.0.0	Beta scaffold
transcript17928.p1_1	2.0.0.0.0	Zinc finger
transcript27352.p1_1	2.0.0.0.0	Zinc finger
transcript34102.p1_1	3.0.0.0.0	Helix-turn-helix
transcript24292.p1_1	2.0.0.0.0	Zinc finger
transcript347.p1_2_1	2.0.0.0.0	Zinc finger
transcript13626.p1_1	2.0.0.0.0	Zinc finger
transcript21982.p1_2_1	2.0.0.0.0	Zinc finger
transcript22282.p1_1	1.0.0.0.0	Basic domain
transcript149.p1_1	4.0.0.0.0	Beta scaffold
transcript25815.p1_1	1.0.0.0.0	Basic domain
transcript14627.p1_1	3.0.0.0.0	Helix-turn-helix
transcript2108.p2_1	3.0.0.0.0	Helix-turn-helix
transcript28337.p1_2_1	2.0.0.0.0	Zinc finger
transcript31870.p1_1	2.0.0.0.0	Zinc finger
transcript32716.p1_1	1.0.0.0.0	Basic domain
transcript15172.p1_1	4.0.0.0.0	Beta scaffold
transcript7188.p1_1	4.0.0.0.0	Beta scaffold
transcript22888.p1_1	2.0.0.0.0	Zinc finger
transcript25493.p1_1	4.0.0.0.0	Beta scaffold
transcript1420.p1_1	3.0.0.0.0	Helix-turn-helix
transcript6075.p1_1	2.0.0.0.0	Zinc finger
transcript31468.p1_1	3.0.0.0.0	Helix-turn-helix
transcript4663.p1_1	4.0.0.0.0	Beta scaffold
transcript2492.p1_2_1	3.0.0.0.0	Helix-turn-helix
transcript32318.p1_1	3.0.0.0.0	Helix-turn-helix
transcript16425.p1_1	4.0.0.0.0	Beta scaffold
transcript17660.p1_1	1.0.0.0.0	Basic domain
transcript30798.p1_1	4.0.0.0.0	Beta scaffold
transcript24018.p1_1	3.0.0.0.0	Helix-turn-helix
[truncated: 20 more rows]
