# Supplementary material for: A long-read and short-read transcriptomics approach provides the first high-quality reference transcriptome and genome annotation for Pseudotsuga menziesii (Douglas-fir)
Source: G3 (Bethesda). 2022 Dec 1;13(2):jkac304. doi: 10.1093/g3journal/jkac304 (PMC10468028; doi:10.1093/g3journal/jkac304)
Supplement: jkac304_Supplementary_Data [file jkac304_supplementary_data.zip › Table_S2_G3-2022-403847.xlsx]

## Sheet: PlantTFDBvsTFPredict_blast_1e-5
Table S2. Douglas-fir putative transcription factors present in our LR de novo assembly and PTFDB. BLASTp results with PTFDB as query sequence and LR de novo assembly as subject sequence. The E-value cutoff was set to 1E-5.
							Alignment in query			Alignment in subject
Query Sequence ID	Subject Sequence ID	Identical matches	Alignment Length	Mismatch	Gap Openings		Start	End		Start	End	E-value	Bit score
		%	bp	No	No
PSME_00056561-RA	transcript14011.p1_1	66.667	63	21	0		8	70		9	71	4.29e-26	93.6
PSME_00056561-RA	transcript8803.p1_1	57.576	66	28	0		11	76		65	130	3.19e-22	84
PSME_00056561-RA	transcript14882.p1_1	49.254	67	34	0		8	74		19	85	3.54e-20	78.2
PSME_00056561-RA	transcript13170.p1_1	53.125	64	29	1		8	70		10	73	3.1e-18	72.8
PSME_00056561-RA	transcript16259.p1_1	29.825	57	40	0		1	57		607	663	7.98e-06	38.5
PSME_00055566-RA	transcript25246.p1_1	94.286	70	4	0		1	70		102	171	3.62e-43	137
PSME_00055566-RA	transcript13924.p1_2_1	81.818	66	12	0		1	66		126	191	3.52e-37	123
PSME_00055566-RA	transcript22449.p1_1	80.303	66	13	0		1	66		80	145	2.56e-36	119
PSME_00055566-RA	transcript23106.p1_1	78.788	66	14	0		1	66		160	225	3.26e-35	119
PSME_00055566-RA	transcript18127.p1_1	81.818	66	12	0		1	66		201	266	6.85e-35	119
PSME_00055566-RA	transcript16425.p1_1	72.727	66	18	0		1	66		105	170	2.05e-31	107
PSME_00001749-RA	transcript29573.p1_1	63.492	63	23	0		12	74		30	92	1.18e-26	91.7
PSME_00001749-RA	transcript28901.p1_1	61.667	60	23	0		12	71		1	60	9.65e-24	87
PSME_00001749-RA	transcript26004.p1_1	62.712	59	22	0		12	70		1	59	1.18e-23	83.2
PSME_00001749-RA	transcript32178.p1_1	64.516	62	22	0		9	70		24	85	2.41e-23	85.9
PSME_00001749-RA	transcript26018.p1_2_1	62.712	59	22	0		12	70		1	59	5e-23	84
PSME_00001749-RA	transcript30915.p1_1	61.667	60	23	0		12	71		1	60	5.33e-23	84.3
PSME_00001749-RA	transcript20454.p3_1	49.057	53	27	0		12	64		1	53	1.27e-15	63.2
PSME_00049738-RA	transcript19845.p1_1	46.97	66	35	0		20	85		108	173	1.17e-16	74.3
PSME_00049738-RA	transcript19845.p1_1	35.593	59	38	0		157	215		330	388	6.86e-07	45.4
PSME_00049738-RA	transcript20492.p1_1	44.615	65	36	0		22	86		85	149	1.27e-15	71.2
PSME_00019233-RA	transcript1895.p1_1	25.828	151	100	5		103	253		427	565	1.4e-06	45.8
PSME_00019233-RA	transcript3005.p1_1	37.705	61	35	2		105	164		252	310	3.95e-06	44.3
PSME_00023319-RA	transcript17517.p1_1	98.961	385	4	0		1	385		1	385	0	796
PSME_00023319-RA	transcript24153.p1_1	58.398	387	139	6		1	382		50	419	7.22e-140	402
PSME_00023319-RA	transcript24293.p1_1	48.294	381	141	9		8	383		9	338	5.28e-112	328
PSME_00023319-RA	transcript29803.p1_1	71.739	184	49	2		8	188		34	217	2.4e-97	290
PSME_00023319-RA	transcript12146.p1_2_1	65.405	185	55	3		9	184		13	197	1.04e-83	256
PSME_00023319-RA	transcript13602.p1_2_1	61.658	193	69	3		12	199		54	246	1.52e-81	251
PSME_00023319-RA	transcript24513.p1_1	64.535	172	57	1		10	177		1	172	2.59e-81	247
PSME_00023319-RA	transcript10114.p1_2_1	57.5	160	67	1		12	171		17	175	8.29e-60	197
PSME_00023319-RA	transcript11491.p1_1	49.189	185	80	4		4	179		12	191	1.9e-59	201
PSME_00023319-RA	transcript13558.p1_1	51.397	179	68	3		5	171		7	178	8.32e-57	189
PSME_00023319-RA	transcript5907.p1_1	52.5	160	69	3		8	165		2	156	6.28e-55	182
PSME_00023319-RA	transcript12490.p1_1	51.25	160	72	2		12	171		29	182	7.34e-53	176
PSME_00023319-RA	transcript18786.p1_1	51.829	164	70	4		12	171		6	164	1.62e-52	175
PSME_00023319-RA	transcript2640.p1_1	52.439	164	69	4		12	171		6	164	3.03e-51	180
PSME_00023319-RA	transcript6369.p1_1	51.786	168	72	5		1	165		1	162	3.28e-51	179
PSME_00023319-RA	transcript15121.p1_1	48.485	165	78	3		9	171		10	169	1.04e-50	177
PSME_00023319-RA	transcript1466.p1_2_1	49.438	178	79	5		8	182		2	171	5.24e-50	177
PSME_00023319-RA	transcript15907.p1_1	46.023	176	81	5		12	177		7	178	7.98e-45	155
PSME_00023319-RA	transcript11118.p1_1	40	170	85	4		8	165		2	166	7.28e-30	114
PSME_00023319-RA	transcript17494.p1_1	33.813	139	79	6		12	140		56	191	3.98e-13	67
PSME_00047878-RA	transcript17933.p1_1	80.645	62	11	1		28	88		99	160	1.44e-27	95.1
PSME_00047878-RA	transcript25512.p1_1	60	60	24	0		28	87		99	158	1.4e-19	74.7
PSME_00001411-RA	transcript12490.p1_1	67.655	371	96	5		6	375		1	348	1.29e-176	492
PSME_00001411-RA	transcript13558.p1_1	46.927	179	87	3		28	198		14	192	4.38e-52	176
PSME_00001411-RA	transcript17517.p1_1	51.25	160	72	2		34	187		12	171	2.13e-51	173
PSME_00001411-RA	transcript29803.p1_1	42.211	199	108	2		34	225		38	236	3.3e-51	171
PSME_00001411-RA	transcript12146.p1_2_1	44.041	193	94	3		26	206		8	198	3.56e-51	172
PSME_00001411-RA	transcript24293.p1_1	50.562	178	77	4		34	201		13	189	8.17e-51	170
PSME_00001411-RA	transcript24153.p1_1	45.596	193	90	3		34	211		61	253	1.61e-50	172
PSME_00001411-RA	transcript13602.p1_2_1	48.315	178	81	4		26	194		46	221	1.83e-50	170
PSME_00001411-RA	transcript24513.p1_1	43.617	188	94	3		34	211		3	188	4.89e-50	167
PSME_00001411-RA	transcript5907.p1_1	51.948	154	69	3		34	183		6	158	1.24e-49	168
PSME_00001411-RA	transcript10114.p1_2_1	47.953	171	80	3		26	187		5	175	2.65e-47	164
PSME_00001411-RA	transcript15121.p1_1	45.732	164	84	3		24	183		3	165	3.18e-47	167
PSME_00001411-RA	transcript18786.p1_1	50.323	155	70	4		33	181		5	158	1.88e-45	157
PSME_00001411-RA	transcript2640.p1_1	50.311	161	73	4		33	187		5	164	4.57e-45	162
PSME_00001411-RA	transcript11491.p1_1	48.052	154	75	3		34	183		20	172	7.28e-45	161
PSME_00001411-RA	transcript6369.p1_1	49.669	151	71	3		36	182		14	163	1.47e-43	157
PSME_00001411-RA	transcript1466.p1_2_1	43.243	185	87	5		34	214		6	176	6.55e-43	156
PSME_00001411-RA	transcript15907.p1_1	44.785	163	76	5		34	183		7	168	2.24e-36	132
PSME_00001411-RA	transcript11118.p1_1	37.5	160	85	3		36	181		8	166	4.01e-23	95.9
PSME_00001411-RA	transcript17494.p1_1	27.536	138	86	6		34	160		56	190	2.41e-06	45.8
PSME_00022667-RA	transcript24153.p1_1	94.444	144	8	0		26	169		60	203	2.72e-99	290
PSME_00022667-RA	transcript17517.p1_1	85.915	142	20	0		28	169		13	154	8.33e-91	267
PSME_00022667-RA	transcript24293.p1_1	80.282	142	28	0		28	169		14	155	6.33e-85	251
PSME_00022667-RA	transcript29803.p1_1	74.126	143	36	1		28	169		39	181	1.44e-79	237
PSME_00022667-RA	transcript12146.p1_2_1	68.831	154	42	3		22	169		11	164	4.41e-73	221
PSME_00022667-RA	transcript24513.p1_1	66.216	148	46	2		26	169		2	149	8.9e-70	210
PSME_00022667-RA	transcript13602.p1_2_1	64.626	147	49	2		26	169		53	199	1.63e-65	202
PSME_00022667-RA	transcript11491.p1_1	56.489	131	53	2		28	156		21	149	1.65e-52	175
PSME_00022667-RA	transcript10114.p1_2_1	58.14	129	54	0		26	154		16	144	9.64e-50	163
PSME_00022667-RA	transcript5907.p1_1	54.545	132	56	2		28	157		7	136	1.83e-48	158
PSME_00022667-RA	transcript12490.p1_1	50	148	71	2		24	169		24	170	2.31e-46	152
PSME_00022667-RA	transcript13558.p1_1	52.899	138	65	0		17	154		10	147	5.58e-46	153
PSME_00022667-RA	transcript1466.p1_2_1	55.814	129	53	2		28	154		7	133	1.64e-44	153
PSME_00022667-RA	transcript6369.p1_1	52.308	130	58	2		27	154		12	139	2.86e-44	152
PSME_00022667-RA	transcript18786.p1_1	51.88	133	58	3		28	156		7	137	7.77e-44	146
PSME_00022667-RA	transcript2640.p1_1	51.128	133	59	3		28	156		7	137	2.64e-42	147
PSME_00022667-RA	transcript15121.p1_1	49.219	128	61	2		29	154		15	140	8.05e-41	142
PSME_00022667-RA	transcript15907.p1_1	46.479	142	64	4		25	156		5	144	7.01e-37	127
PSME_00022667-RA	transcript11118.p1_1	42.568	148	69	5		24	158		3	147	1.39e-25	97.8
PSME_00022667-RA	transcript17494.p1_1	33.333	138	79	6		28	155		57	191	7.75e-13	62.4
PSME_00021295-RA	transcript20238.p1_1	52.597	308	98	8		141	443		141	405	3.06e-84	271
PSME_00021295-RA	transcript25611.p1_1	45.938	357	118	10		140	487		101	391	4.81e-84	270
PSME_00021295-RA	transcript19707.p1_1	49.068	322	101	8		125	443		97	358	1.48e-80	260
PSME_00021295-RA	transcript23924.p1_1	48.684	76	30	2		168	234		91	166	5.73e-13	67.8
PSME_00021295-RA	transcript353.p1_1	29.651	172	91	8		339	484		408	575	1.87e-12	67
PSME_00021295-RA	transcript674.p1_1	35.922	103	45	3		155	236		261	363	2.14e-12	66.6
PSME_00021295-RA	transcript674.p1_1	42.353	85	47	2		180	263		213	296	2.75e-06	47
PSME_00021295-RA	transcript12799.p1_1	59.574	47	17	1		190	234		214	260	7.61e-12	64.3
PSME_00021295-RA	transcript6226.p1_2_1	36.667	120	61	5		134	238		168	287	2.13e-11	62.8
PSME_00021295-RA	transcript34815.p1_2_1	35.455	110	55	3		129	236		5	100	2.63e-11	60.1
PSME_00021295-RA	transcript23133.p1_1	40.476	84	47	2		180	261		79	161	3.35e-11	62
PSME_00021295-RA	transcript11929.p1_1	33.019	106	67	3		132	235		130	233	1.03e-10	60.8
PSME_00021295-RA	transcript5701.p1_1	39.474	76	40	2		163	236		365	436	2.59e-10	60.1
PSME_00021295-RA	transcript5701.p1_1	42.353	85	47	2		180	263		286	369	4.41e-08	52.8
PSME_00021295-RA	transcript823.p1_1	35.78	109	67	2		340	447		128	234	3.03e-10	59.7
PSME_00021295-RA	transcript36108.p1_1	48.276	58	28	1		180	235		27	84	3.12e-10	56.6
PSME_00021295-RA	transcript36621.p1_1	48.214	56	27	1		181	234		29	84	3.31e-10	57.4
PSME_00021295-RA	transcript2915.p1_1	35	140	76	6		167	302		190	318	3.47e-10	59.3
PSME_00021295-RA	transcript24213.p1_1	42.308	78	40	2		162	234		256	333	3.54e-10	58.9
PSME_00021295-RA	transcript36992.p1_1	41.176	68	36	2		171	234		75	142	4.15e-10	56.2
PSME_00021295-RA	transcript1028.p1_2_1	34.286	105	66	2		338	441		135	237	4.83e-10	59.3
PSME_00021295-RA	transcript3981.p1_1	33.654	104	66	2		340	442		138	239	4.88e-10	58.9
PSME_00021295-RA	transcript10501.p1_2_1	44.615	65	34	1		179	241		19	83	6.33e-10	56.6
PSME_00021295-RA	transcript34951.p1_1	46.875	64	30	2		180	239		34	97	7.3e-10	56.2
PSME_00021295-RA	transcript1340.p1_1	35.78	109	67	2		340	447		124	230	7.45e-10	58.5
PSME_00021295-RA	transcript24818.p1_1	34.831	89	47	2		158	235		3	91	7.75e-10	55.8
PSME_00021295-RA	transcript15080.p1_1	43.75	64	34	1		177	238		266	329	7.91e-10	58.2
PSME_00021295-RA	transcript3168.p1_1	31.532	111	73	2		340	449		133	241	8.42e-10	58.2
PSME_00021295-RA	transcript1135.p1_1	32.5	120	75	3		334	449		159	276	8.75e-10	58.5
PSME_00021295-RA	transcript2391.p1_2_1	33.654	104	66	2		340	442		138	239	9.88e-10	58.2
PSME_00021295-RA	transcript1221.p1_1	33.333	105	67	2		338	441		173	275	1.05e-09	58.2
PSME_00021295-RA	transcript10633.p1_1	45.312	64	33	1		177	238		255	318	1.16e-09	57.4
PSME_00021295-RA	transcript35083.p1_1	41.176	68	36	2		171	234		122	189	1.2e-09	55.8
PSME_00021295-RA	transcript33808.p1_1	38.636	88	41	3		180	255		219	305	1.32e-09	56.6
PSME_00021295-RA	transcript3960.p1_1	48.333	60	29	1		177	234		236	295	1.35e-09	57.4
PSME_00021295-RA	transcript31937.p1_1	46.552	58	29	1		180	235		35	92	1.89e-09	54.7
PSME_00021295-RA	transcript18476.p1_1	46.774	62	31	1		180	239		23	84	2.1e-09	55.8
PSME_00021295-RA	transcript17533.p1_2_1	46.875	64	30	2		180	240		221	283	2.12e-09	56.2
PSME_00021295-RA	transcript22163.p1_2_1	38.667	75	42	2		162	234		85	157	3.02e-09	55.1
PSME_00021295-RA	transcript32194.p1_1	35.106	94	43	2		143	234		12	89	3.12e-09	54.3
PSME_00021295-RA	transcript154.p1_1	33.981	103	65	2		340	441		127	227	3.87e-09	56.2
PSME_00021295-RA	transcript421.p1_1	36.19	105	50	4		133	234		459	549	4.21e-09	56.2
PSME_00021295-RA	transcript421.p1_1	34.737	95	50	3		178	261		388	481	1e-08	55.1
PSME_00021295-RA	transcript31999.p1_1	44.828	58	30	1		180	235		17	74	4.38e-09	53.5
PSME_00021295-RA	transcript16400.p1_1	43.86	57	30	1		181	235		181	237	9.68e-09	54.7
PSME_00021295-RA	transcript37846.p1_1	44.068	59	30	1		179	234		87	145	1.03e-08	52
PSME_00021295-RA	transcript3399.p1_1	42.466	73	35	2		164	234		51	118	1.09e-08	54.3
PSME_00021295-RA	transcript12031.p1_2_1	46.552	58	29	1		180	235		27	84	1.69e-08	52.4
PSME_00021295-RA	transcript4535.p2_1	32.609	92	51	1		201	281		39	130	2.12e-08	52.4
PSME_00021295-RA	transcript19332.p1_1	39.189	74	43	1		176	247		19	92	2.49e-08	51.2
PSME_00021295-RA	transcript1101.p1_2_1	32.039	103	67	2		340	441		167	267	2.78e-08	53.5
PSME_00021295-RA	transcript1029.p1_1	31.429	105	69	2		338	441		136	238	3.7e-08	53.1
PSME_00021295-RA	transcript11805.p1_2_1	46.429	56	28	1		181	234		209	264	4.18e-08	52.4
PSME_00021295-RA	transcript32809.p1_2_1	43.103	58	30	1		180	234		128	185	4.21e-08	50.8
PSME_00021295-RA	transcript20975.p1_1	46.429	56	28	1		181	234		59	114	1.22e-07	50.1
PSME_00021295-RA	transcript32131.p1_1	42.105	57	31	1		180	234		46	102	1.79e-07	49.3
PSME_00021295-RA	transcript26788.p1_2_1	43.86	57	30	2		180	234		23	79	1.88e-07	48.1
PSME_00021295-RA	transcript37581.p1_1	43.86	57	30	1		180	234		2	58	2.12e-07	48.9
PSME_00021295-RA	transcript1516.p1_2_1	43.529	85	46	2		180	263		181	264	2.29e-07	50.4
PSME_00021295-RA	transcript33120.p1_1	41.429	70	36	3		176	243		20	86	2.4e-07	47.8
PSME_00021295-RA	transcript24839.p1_1	42.373	59	32	1		178	234		21	79	2.46e-07	48.5
PSME_00021295-RA	transcript18607.p1_1	45.763	59	30	1		181	237		100	158	4.46e-07	49.3
PSME_00021295-RA	transcript20056.p1_1	35.294	68	42	1		181	246		109	176	6.42e-07	48.5
PSME_00021295-RA	transcript12565.p1_1	41.935	62	34	1		179	238		81	142	6.63e-07	48.5
PSME_00021295-RA	transcript20210.p1_1	39.394	66	37	2		181	243		82	147	1.08e-06	47.4
PSME_00021295-RA	transcript27848.p1_1	44.643	56	29	1		181	234		64	119	1.93e-06	47
PSME_00021295-RA	transcript24221.p1_1	36.842	57	34	1		180	234		24	80	6.15e-06	44.3
PSME_00023695-RA	transcript19845.p1_1	23.158	285	172	9		58	302		110	387	3.86e-13	65.9
PSME_00023695-RA	transcript20492.p1_1	22.909	275	159	5		58	299		85	339	1.65e-10	57.8
PSME_00014434-RA	transcript18127.p1_1	86.364	66	9	0		59	124		172	237	4.39e-35	121
PSME_00014434-RA	transcript13924.p1_2_1	77.273	66	15	0		59	124		97	162	1.96e-32	112
PSME_00014434-RA	transcript22449.p1_1	74.242	66	17	0		59	124		51	116	8.66e-31	105
PSME_00014434-RA	transcript25246.p1_1	74.194	62	16	0		63	124		77	138	5.39e-28	99.8
PSME_00014434-RA	transcript16425.p1_1	70.769	65	19	0		60	124		77	141	1.52e-27	98.6
PSME_00014434-RA	transcript23106.p1_1	68.657	67	20	1		59	124		130	196	3.05e-25	94
PSME_00014434-RA	transcript13721.p1_1	39.535	43	26	0		72	114		10	52	1.8e-07	45.1
PSME_00045270-RA	transcript3399.p1_1	66.038	53	18	0		2	54		68	120	3.46e-20	82.4
PSME_00045270-RA	transcript32194.p1_1	57.143	63	27	0		2	64		39	101	8.7e-17	70.9
PSME_00045270-RA	transcript10501.p1_2_1	62.963	54	20	0		2	55		26	79	1.59e-16	70.5
PSME_00045270-RA	transcript12031.p1_2_1	66.667	51	17	0		2	52		33	83	3.43e-16	69.7
PSME_00045270-RA	transcript36108.p1_1	58.621	58	24	0		2	59		33	90	9.18e-16	67.4
PSME_00045270-RA	transcript34951.p1_1	63.462	52	19	0		2	53		40	91	1.34e-15	67.8
PSME_00045270-RA	transcript18476.p1_1	64.706	51	18	0		2	52		29	79	2.37e-15	68.2
PSME_00045270-RA	transcript24818.p1_1	51.471	68	33	0		2	69		40	107	3.12e-15	66.2
PSME_00045270-RA	transcript31937.p1_1	62.745	51	19	0		2	52		41	91	1.54e-14	64.7
PSME_00045270-RA	transcript31999.p1_1	60.377	53	21	0		2	54		23	75	1.85e-14	64.3
PSME_00045270-RA	transcript34815.p1_2_1	62.745	51	19	0		2	52		48	98	2.26e-14	64.3
PSME_00045270-RA	transcript37581.p1_1	43.939	66	37	0		3	68		9	74	8.57e-12	57.4
PSME_00045270-RA	transcript24839.p1_1	42.424	66	38	0		3	68		30	95	2.36e-11	56.2
PSME_00045270-RA	transcript23924.p1_1	52.941	51	24	0		2	52		116	166	2.5e-11	57
PSME_00045270-RA	transcript36992.p1_1	53.846	52	23	1		2	52		91	142	3.17e-11	55.5
PSME_00045270-RA	transcript2915.p1_1	52.632	57	27	0		2	58		207	263	4.96e-11	56.2
PSME_00045270-RA	transcript26788.p1_2_1	37.879	66	41	0		3	68		30	95	8.83e-11	53.9
PSME_00045270-RA	transcript16400.p1_1	50.98	51	25	0		2	52		186	236	1.36e-10	55.1
PSME_00045270-RA	transcript11929.p1_1	52.941	51	24	0		2	52		182	232	1.69e-10	54.7
PSME_00045270-RA	transcript23133.p1_1	44.262	61	31	1		2	59		85	145	2.01e-10	54.3
PSME_00045270-RA	transcript35083.p1_1	51.923	52	24	1		2	52		138	189	2.51e-10	53.5
PSME_00045270-RA	transcript22163.p1_2_1	49.02	51	26	0		2	52		107	157	2.73e-10	53.5
PSME_00045270-RA	transcript19332.p1_1	40.299	67	40	0		2	68		29	95	3.18e-10	52.8
PSME_00045270-RA	transcript3960.p1_1	44.068	59	31	1		2	58		245	303	4.28e-10	53.5
PSME_00045270-RA	transcript32809.p1_2_1	51.923	52	24	1		2	52		134	185	5.1e-10	52.4
PSME_00045270-RA	transcript12799.p1_1	38.961	77	42	1		6	77		214	290	6.12e-10	53.1
PSME_00045270-RA	transcript32131.p1_1	46	50	27	0		3	52		53	102	7.34e-10	52
PSME_00045270-RA	transcript15080.p1_1	46.296	54	29	0		2	55		275	328	8.26e-10	52.8
PSME_00045270-RA	transcript17533.p1_2_1	38.947	95	50	3		2	94		227	315	1.08e-09	52.4
PSME_00045270-RA	transcript33808.p1_1	53.846	52	23	1		2	52		225	276	1.22e-09	52
PSME_00045270-RA	transcript6226.p1_2_1	47.059	51	27	0		2	52		233	283	1.37e-09	52
PSME_00045270-RA	transcript33676.p1_2_1	64.706	51	18	0		2	52		33	83	2.05e-09	50.8
PSME_00045270-RA	transcript10633.p1_1	47.059	51	27	0		2	52		264	314	2.81e-09	51.2
PSME_00045270-RA	transcript24213.p1_1	51.923	52	24	1		2	52		282	333	6.68e-09	50.1
PSME_00045270-RA	transcript33920.p1_1	40	50	30	0		3	52		67	116	7.76e-09	49.7
PSME_00045270-RA	transcript11805.p1_2_1	47.059	51	27	0		2	52		214	264	8.86e-09	49.7
PSME_00045270-RA	transcript36621.p1_1	41.176	51	30	0		2	52		34	84	9.45e-09	48.9
PSME_00045270-RA	transcript27848.p1_1	45.098	51	28	0		2	52		69	119	1.13e-08	49.3
PSME_00045270-RA	transcript37846.p1_1	52.083	48	22	1		6	52		98	145	1.52e-08	48.1
PSME_00045270-RA	transcript12565.p1_1	45.098	51	28	0		2	52		88	138	2.22e-08	48.5
PSME_00045270-RA	transcript18607.p1_1	43.137	51	29	0		2	52		105	155	2.8e-08	48.1
PSME_00045270-RA	transcript33120.p1_1	36.364	66	42	0		3	68		31	96	3.48e-08	46.6
PSME_00045270-RA	transcript24221.p1_1	42	50	29	0		3	52		31	80	7.84e-08	46.2
PSME_00045270-RA	transcript20975.p1_1	41.818	55	32	0		3	57		65	119	1.3e-07	45.8
PSME_00045270-RA	transcript22204.p1_2_1	38	50	31	0		3	52		79	128	6.4e-07	43.9
PSME_00045270-RA	transcript20056.p1_1	38	50	31	0		3	52		115	164	2.82e-06	42.4
PSME_00045270-RA	transcript10803.p1_2_1	51.923	52	25	0		2	53		117	168	6.52e-06	41.2
PSME_00045270-RA	transcript26244.p1_1	41.538	65	38	0		2	66		28	92	7.65e-06	40.8
PSME_00045270-RA	transcript20210.p1_1	42.308	52	29	1		2	52		87	138	9.05e-06	40.8
PSME_00056242-RA	transcript19045.p1_1	50.549	91	34	4		5	88		115	201	4.33e-17	77.8
PSME_00056242-RA	transcript19560.p1_1	44.444	90	43	3		6	91		85	171	2.33e-16	75.5
PSME_00056242-RA	transcript27747.p1_1	68.182	44	14	0		5	48		83	126	1.13e-14	68.6
PSME_00056242-RA	transcript10881.p1_1	65.909	44	15	0		6	49		84	127	1.86e-14	69.7
PSME_00056242-RA	transcript29548.p1_1	61.224	49	19	0		10	58		88	136	7.96e-14	67.4
PSME_00056242-RA	transcript29495.p1_1	65.116	43	15	0		6	48		84	126	1.06e-13	67.4
PSME_00056242-RA	transcript24381.p1_2_1	63.636	44	16	0		5	48		83	126	1.74e-13	65.5
PSME_00056242-RA	transcript23989.p1_1	61.364	44	17	0		5	48		83	126	3.83e-13	63.9
PSME_00056242-RA	transcript21143.p1_1	50	60	28	1		6	65		84	141	6.57e-13	65.1
PSME_00056242-RA	transcript13738.p1_2_1	54	50	23	0		6	55		84	133	4.82e-12	62.4
PSME_00056242-RA	transcript26223.p1_1	60.87	46	18	0		6	51		80	125	4.99e-12	62.4
PSME_00056242-RA	transcript10780.p1_2_1	58.696	46	19	0		6	51		84	129	6.76e-12	62
PSME_00056242-RA	transcript16715.p1_1	51.852	54	26	0		6	59		84	137	9.35e-12	61.6
PSME_00056242-RA	transcript23255.p1_1	57.447	47	20	0		6	52		84	130	1.67e-11	60.5
PSME_00056242-RA	transcript24059.p1_1	46.875	64	34	0		6	69		84	147	5.19e-11	59.3
PSME_00056242-RA	transcript21851.p1_1	48	50	26	0		5	54		112	161	5.48e-11	58.5
PSME_00056242-RA	transcript18453.p1_1	61.905	42	16	0		7	48		85	126	8.56e-11	58.2
PSME_00056242-RA	transcript20597.p1_1	44	50	28	0		5	54		115	164	2.24e-10	56.6
PSME_00056242-RA	transcript33214.p1_1	50	44	22	0		5	48		105	148	2.4e-10	55.8
PSME_00056242-RA	transcript30833.p1_1	46.154	52	28	0		5	56		83	134	3.05e-10	56.2
PSME_00056242-RA	transcript15003.p1_1	62.857	35	13	0		5	39		84	118	1.35e-09	55.1
PSME_00056242-RA	transcript25990.p1_1	61.765	34	13	0		5	38		83	116	2.81e-08	50.8
PSME_00056242-RA	transcript24442.p1_1	50	48	20	1		6	53		85	128	3.33e-08	50.4
PSME_00056242-RA	transcript22944.p1_1	60.606	33	13	0		6	38		114	146	4.07e-08	50.1
PSME_00056242-RA	transcript33129.p1_1	51.163	43	21	0		5	47		84	126	4.48e-08	50.1
PSME_00056242-RA	transcript31776.p1_1	55.556	36	16	0		6	41		116	151	6.73e-08	49.7
PSME_00056242-RA	transcript38762.p1_1	56.667	30	13	0		9	38		6	35	8.81e-08	48.1
PSME_00056242-RA	transcript32447.p1_1	52.5	40	19	0		6	45		88	127	1.78e-07	48.1
PSME_00056242-RA	transcript117.p1_4_1	62.069	29	11	0		10	38		189	217	2.15e-07	48.5
PSME_00056242-RA	transcript21761.p1_1	62.069	29	11	0		10	38		97	125	2.19e-07	48.1
PSME_00056242-RA	transcript22086.p1_1	60	35	14	0		6	40		84	118	2.48e-07	47.8
PSME_00056242-RA	transcript33801.p1_1	48.78	41	21	0		6	46		87	127	3.82e-07	46.6
PSME_00056242-RA	transcript29756.p1_1	65.517	29	10	0		10	38		93	121	5.99e-07	46.6
PSME_00056242-RA	transcript15528.p1_1	62.069	29	11	0		10	38		91	119	7.68e-07	46.2
PSME_00056242-RA	transcript15991.p1_1	43.59	39	22	0		1	39		88	126	3.24e-06	44.7
PSME_00033676-RA	transcript435.p1_1	99.878	817	1	0		1	817		1	817	0	1689
PSME_00033676-RA	transcript1163.p1_2_1	44.268	820	427	15		1	811		1	799	0	582
PSME_00033676-RA	transcript15973.p1_1	37.931	87	45	2		720	797		218	304	1.76e-10	59.7
PSME_00033676-RA	transcript7215.p1_1	39.08	87	44	2		720	797		536	622	2.66e-10	60.5
PSME_00033676-RA	transcript1702.p1_1	37.931	87	45	2		720	797		623	709	3.71e-10	60.1
PSME_00033676-RA	transcript2568.p1_1	36.364	66	42	0		708	773		620	685	7.42e-06	45.8
PSME_00008234-RA	transcript12490.p1_1	47.248	218	89	9		19	218		29	238	3.26e-63	197
PSME_00008234-RA	transcript24293.p1_1	45.161	186	93	6		7	186		1	183	1.3e-46	154
PSME_00008234-RA	transcript24513.p1_1	46.196	184	83	8		16	188		2	180	3.63e-45	149
PSME_00008234-RA	transcript24153.p1_1	41.589	214	109	7		13	214		55	264	1.46e-44	150
PSME_00008234-RA	transcript29803.p1_1	43.655	197	95	6		11	194		30	223	2.81e-43	145
PSME_00008234-RA	transcript17517.p1_1	38.496	226	108	8		13	212		6	226	4.7e-43	145
PSME_00008234-RA	transcript12146.p1_2_1	43.5	200	95	9		14	201		13	206	1.23e-42	144
PSME_00008234-RA	transcript18786.p1_1	43.094	181	90	6		19	192		6	180	2.72e-42	143
PSME_00008234-RA	transcript5907.p1_1	46.875	160	75	6		15	169		2	156	7.64e-42	142
PSME_00008234-RA	transcript13602.p1_2_1	43.646	181	88	7		12	183		49	224	9.74e-42	142
PSME_00008234-RA	transcript1466.p1_2_1	46.835	158	77	6		15	169		2	155	5.65e-41	145
PSME_00008234-RA	transcript2640.p1_1	40.884	181	100	5		17	193		4	181	4.07e-38	137
PSME_00008234-RA	transcript15121.p1_1	40.476	168	94	5		7	171		1	165	9.96e-38	135
PSME_00008234-RA	transcript11491.p1_1	44.304	158	82	5		17	171		18	172	2.38e-37	134
PSME_00008234-RA	transcript13558.p1_1	45.062	162	79	6		19	174		20	177	5.4e-37	130
PSME_00008234-RA	transcript6369.p1_1	47.143	140	68	5		10	146		3	139	2.24e-36	131
PSME_00008234-RA	transcript10114.p1_2_1	41.989	181	91	7		1	174		1	174	4.09e-36	129
PSME_00008234-RA	transcript15907.p1_1	41.212	165	84	6		19	172		7	169	3.07e-33	119
PSME_00008234-RA	transcript11118.p1_1	35.795	176	90	6		21	182		8	174	3.38e-25	97.8
PSME_00047675-RA	transcript20975.p1_1	42.991	107	54	1		3	102		15	121	1.06e-24	92
PSME_00047675-RA	transcript20975.p1_1	41	100	36	3		15	114		152	228	4.55e-15	66.2
PSME_00047675-RA	transcript15507.p1_1	55.263	76	27	5		6	81		38	106	4.39e-16	70.1
PSME_00047675-RA	transcript11805.p1_2_1	69.048	42	13	0		40	81		202	243	2.88e-15	67.8
PSME_00047675-RA	transcript20210.p1_1	34.524	84	47	1		35	110		70	153	5.29e-14	63.5
PSME_00047675-RA	transcript16400.p1_1	57.895	38	16	0		41	78		175	212	3.34e-11	56.2
PSME_00047675-RA	transcript36621.p1_1	55	40	18	0		42	81		24	63	1.32e-10	53.5
PSME_00047675-RA	transcript10803.p1_2_1	55.263	38	17	0		41	78		106	143	1.62e-10	54.3
PSME_00047675-RA	transcript20056.p1_1	62.5	32	12	0		47	78		109	140	2.04e-10	53.9
PSME_00047675-RA	transcript12565.p1_1	62.5	32	12	0		47	78		83	114	3.86e-10	53.1
PSME_00047675-RA	transcript22163.p1_2_1	43.548	62	33	1		21	80		74	135	4.03e-10	52.8
PSME_00047675-RA	transcript27848.p1_1	58.824	34	14	0		47	80		64	97	4.23e-10	52.8
PSME_00047675-RA	transcript19332.p1_1	32.051	78	46	1		43	113		20	97	9.02e-10	51.2
PSME_00047675-RA	transcript18607.p1_1	62.5	32	12	0		47	78		100	131	9.44e-10	52
PSME_00047675-RA	transcript32131.p1_1	28.571	91	49	2		27	110		36	117	1.14e-09	51.2
PSME_00047675-RA	transcript24839.p1_1	31.111	90	51	2		29	111		10	95	1.28e-09	50.8
PSME_00047675-RA	transcript26244.p1_1	42.308	52	27	1		32	80		5	56	1.51e-09	51.2
PSME_00047675-RA	transcript22204.p1_2_1	41.509	53	31	0		29	81		55	107	2.8e-09	50.4
PSME_00047675-RA	transcript26788.p1_2_1	31.081	74	44	1		47	113		24	97	2.82e-09	49.7
PSME_00047675-RA	transcript23133.p1_1	59.375	32	13	0		47	78		80	111	4.19e-09	50.1
PSME_00047675-RA	transcript10633.p1_1	54.545	33	15	0		46	78		258	290	5.87e-09	49.7
PSME_00047675-RA	transcript23924.p1_1	56.25	32	14	0		47	78		111	142	6.13e-09	49.7
PSME_00047675-RA	transcript6226.p1_2_1	40.741	54	32	0		25	78		206	259	6.81e-09	49.7
PSME_00047675-RA	transcript15080.p1_1	54.545	33	15	0		46	78		269	301	9.34e-09	49.3
PSME_00047675-RA	transcript3960.p1_1	54.545	33	15	0		46	78		239	271	1.45e-08	48.5
PSME_00047675-RA	transcript33120.p1_1	29.167	72	44	1		47	111		25	96	1.73e-08	47.4
PSME_00047675-RA	transcript2915.p1_1	59.375	32	13	0		47	78		202	233	2.16e-08	48.1
PSME_00047675-RA	transcript36992.p1_1	51.163	43	20	1		37	78		76	118	2.44e-08	47
PSME_00047675-RA	transcript37581.p1_1	34.722	72	40	1		47	111		3	74	3.31e-08	47
PSME_00047675-RA	transcript35083.p1_1	33.333	90	36	2		37	125		123	189	5.53e-08	46.6
PSME_00047675-RA	transcript24221.p1_1	37.879	66	37	2		48	111		26	89	6.18e-08	46.2
PSME_00047675-RA	transcript11929.p1_1	56.25	32	14	0		47	78		177	208	8.7e-08	46.2
PSME_00047675-RA	transcript32809.p1_2_1	30.928	97	43	2		30	125		112	185	1.08e-07	45.4
PSME_00047675-RA	transcript33920.p1_1	46.875	32	17	0		47	78		61	92	1.37e-07	45.8
PSME_00047675-RA	transcript32194.p1_1	40.909	44	24	1		37	80		26	67	4.78e-07	43.9
PSME_00047675-RA	transcript12031.p1_2_1	47.059	34	18	0		47	80		28	61	6.43e-07	43.5
PSME_00047675-RA	transcript34815.p1_2_1	47.059	34	18	0		47	80		43	76	7.94e-07	43.1
PSME_00047675-RA	transcript10501.p1_2_1	47.059	34	18	0		47	80		21	54	8.64e-07	43.1
PSME_00047675-RA	transcript34951.p1_1	47.059	34	18	0		47	80		35	68	9.37e-07	43.1
PSME_00047675-RA	transcript37846.p1_1	41.667	48	25	2		47	93		89	134	1.03e-06	42.7
PSME_00047675-RA	transcript36108.p1_1	47.059	34	18	0		47	80		28	61	1.36e-06	42.4
PSME_00047675-RA	transcript33676.p1_2_1	50	34	17	0		47	80		28	61	1.38e-06	42.4
PSME_00047675-RA	transcript18476.p1_1	47.059	34	18	0		47	80		24	57	2.11e-06	42.4
PSME_00047675-RA	transcript31937.p1_1	47.059	34	18	0		47	80		36	69	2.25e-06	42
PSME_00047675-RA	transcript24818.p1_1	47.059	34	18	0		47	80		35	68	2.56e-06	41.6
PSME_00047675-RA	transcript12799.p1_1	62.5	24	9	0		55	78		213	236	5.01e-06	41.2
PSME_00047675-RA	transcript31999.p1_1	47.059	34	18	0		47	80		18	51	5.97e-06	40.8
PSME_00047675-RA	transcript17533.p1_2_1	34.848	66	33	3		43	100		220	283	7e-06	40.8
PSME_00047675-RA	transcript3399.p1_1	41.304	46	25	1		35	78		49	94	8.68e-06	40.4
PSME_00041049-RA	transcript13553.p1_1	98.077	260	5	0		1	260		1	260	0	523
PSME_00041049-RA	transcript14876.p1_1	88.073	109	12	1		1	108		1	109	4.54e-61	186
PSME_00041049-RA	transcript24891.p1_1	36.824	296	146	9		1	263		9	296	1.2e-53	172
PSME_00041049-RA	transcript25663.p1_2_1	51.887	106	48	2		1	106		1	103	7.96e-21	83.6
PSME_00041049-RA	transcript25929.p1_1	43.478	92	43	1		5	96		45	127	1.19e-18	81.3
PSME_00041049-RA	transcript25929.p1_1	52.273	44	21	0		5	48		88	131	6.34e-10	55.5
PSME_00041049-RA	transcript144.p1_2_1	34.694	98	55	1		5	102		8	96	5.72e-14	68.2
PSME_00041049-RA	transcript10156.p1_1	34.783	92	51	1		5	96		41	123	1.38e-13	66.6
PSME_00041049-RA	transcript10156.p1_1	59.091	44	18	0		5	48		84	127	1.33e-10	57.8
PSME_00041049-RA	transcript10138.p1_3_1	38	100	52	2		3	102		11	100	1.66e-13	66.6
PSME_00041049-RA	transcript3121.p1_1	36.047	86	46	1		1	86		1	77	6.58e-11	58.9
PSME_00041049-RA	transcript33046.p1_1	51.064	47	23	0		5	51		24	70	6.7e-10	55.5
PSME_00041049-RA	transcript33046.p1_1	30.303	66	46	0		42	107		9	74	8.8e-06	42.7
PSME_00041049-RA	transcript19173.p1_1	46.809	47	25	0		5	51		13	59	9.29e-09	52
PSME_00041049-RA	transcript20363.p1_2_1	46.809	47	25	0		5	51		13	59	2.21e-08	50.8
PSME_00041049-RA	transcript15909.p1_1	44	50	28	0		5	54		20	69	1.36e-07	48.9
PSME_00041049-RA	transcript37855.p1_1	34.286	70	32	1		5	60		26	95	3.76e-06	42.4
PSME_00041049-RA	transcript21982.p1_2_1	41.935	62	26	2		4	65		7	58	6.28e-06	43.1
PSME_00055350-RA	transcript19560.p1_1	35.63	508	209	24		1	449		1	449	2.25e-58	195
PSME_00055350-RA	transcript19045.p1_1	52.695	167	42	4		1	130		33	199	2.58e-49	172
PSME_00055350-RA	transcript29495.p1_1	51.534	163	42	4		1	126		1	163	4.52e-46	161
PSME_00055350-RA	transcript10881.p1_1	58.915	129	21	3		1	97		1	129	2.85e-41	150
PSME_00055350-RA	transcript29548.p1_1	50	140	38	2		1	108		1	140	8.67e-37	134
PSME_00055350-RA	transcript16715.p1_1	47.857	140	37	3		1	108		1	136	1.03e-34	131
PSME_00055350-RA	transcript24059.p1_1	53.782	119	23	2		1	87		1	119	2.8e-33	125
PSME_00055350-RA	transcript27747.p1_1	48.031	127	34	3		1	95		1	127	4.64e-33	121
PSME_00055350-RA	transcript23989.p1_1	47.656	128	35	3		1	96		1	128	1.55e-32	119
PSME_00055350-RA	transcript10780.p1_2_1	45.802	131	39	2		1	99		1	131	2.03e-32	125
PSME_00055350-RA	transcript24381.p1_2_1	46.875	128	36	3		1	96		1	128	1.29e-31	118
PSME_00055350-RA	transcript23255.p1_1	49.219	128	33	3		1	96		1	128	5.01e-31	119
PSME_00055350-RA	transcript21851.p1_1	45.312	128	38	3		1	96		30	157	3e-30	115
PSME_00055350-RA	transcript33214.p1_1	45.736	129	37	4		1	96		22	150	7.7e-30	112
PSME_00055350-RA	transcript21143.p1_1	46.094	128	37	3		1	96		1	128	3.99e-29	115
PSME_00055350-RA	transcript20597.p1_1	45.312	128	38	2		1	96		33	160	5.98e-29	111
PSME_00055350-RA	transcript30833.p1_1	44.531	128	39	3		1	96		1	128	6.98e-29	110
PSME_00055350-RA	transcript25990.p1_1	41.06	151	55	3		1	117		1	151	1.47e-28	111
PSME_00055350-RA	transcript13738.p1_2_1	46.154	130	38	3		1	98		1	130	6.04e-28	111
PSME_00055350-RA	transcript18453.p1_1	45.038	131	40	3		1	99		1	131	1.34e-27	108
PSME_00055350-RA	transcript15003.p1_1	45.763	118	31	3		1	85		1	118	3.27e-25	103
PSME_00055350-RA	transcript31776.p1_1	42.857	119	36	2		1	87		33	151	5.26e-25	102
PSME_00055350-RA	transcript26223.p1_1	42.52	127	37	3		1	95		1	123	1.01e-24	102
PSME_00055350-RA	transcript22086.p1_1	43.966	116	33	2		1	84		1	116	5.67e-24	99.4
PSME_00055350-RA	transcript24442.p1_1	41.935	124	39	3		1	91		1	124	1.77e-23	98.6
PSME_00055350-RA	transcript33129.p1_1	41.667	120	37	3		1	87		1	120	6.91e-20	86.7
PSME_00055350-RA	transcript33801.p1_1	36.508	126	45	3		1	91		1	126	1.62e-18	81.3
PSME_00055350-RA	transcript32447.p1_1	39.316	117	39	2		12	96		16	132	4.31e-18	81.6
PSME_00055350-RA	transcript29756.p1_1	42.202	109	31	2		8	84		13	121	1.08e-17	80.9
PSME_00055350-RA	transcript15528.p1_1	40	105	31	2		12	84		15	119	1.44e-16	76.6
PSME_00055350-RA	transcript22944.p1_1	38.095	105	33	2		12	84		42	146	4.78e-15	72.8
PSME_00055350-RA	transcript21761.p1_1	34.783	115	43	3		8	90		17	131	1.57e-13	68.2
PSME_00055350-RA	transcript117.p1_4_1	36.538	104	35	4		12	84		114	217	1.11e-11	63.5
PSME_00055350-RA	transcript21853.p1_1	33.645	107	40	3		8	83		12	118	7.29e-11	60.1
PSME_00055350-RA	transcript12801.p1_1	32.673	101	37	3		14	83		19	119	3.92e-10	58.2
PSME_00055350-RA	transcript38762.p1_1	67.742	31	10	0		54	84		5	35	1.61e-09	54.3
PSME_00055350-RA	transcript15991.p1_1	32.039	103	39	3		14	85		24	126	1.79e-09	55.8
PSME_00055350-RA	transcript11153.p1_1	34.259	108	38	4		14	90		18	123	3.51e-09	55.1
PSME_00055350-RA	transcript26190.p3_1	44.898	49	23	2		1	45		45	93	4.11e-06	42.4
PSME_00031433-RA	transcript11292.p1_2_1	99.699	332	1	0		1	332		1	332	0	690
PSME_00031433-RA	transcript5222.p1_1	38.781	361	166	13		14	350		13	342	1.22e-47	165
PSME_00031433-RA	transcript1034.p1_2_1	38.776	294	153	8		77	350		102	388	4.84e-42	151
PSME_00031433-RA	transcript5436.p1_1	37.712	236	135	6		109	339		108	336	1.64e-41	149
PSME_00031433-RA	transcript16617.p1_2_1	54.867	113	49	1		220	332		1	111	4.22e-32	122
PSME_00031433-RA	transcript6485.p1_1	80	65	13	0		268	332		47	111	1.25e-31	120
PSME_00031433-RA	transcript13794.p1_2_1	60.44	91	34	1		262	350		80	170	1e-28	112
PSME_00031433-RA	transcript17749.p1_1	53.704	108	47	2		240	347		55	159	1.09e-28	112
PSME_00031433-RA	transcript14752.p1_1	54.023	87	39	1		239	325		22	107	3.18e-23	96.7
PSME_00031433-RA	transcript13124.p1_1	55.844	77	25	1		251	327		36	103	7.61e-23	95.9
PSME_00031433-RA	transcript10534.p1_1	54.545	88	30	2		239	325		42	120	1.25e-22	95.5
PSME_00031433-RA	transcript24138.p1_1	62.121	66	25	0		269	334		31	96	1.62e-22	94.4
PSME_00031433-RA	transcript8765.p1_1	66.667	57	19	0		269	325		111	167	2.65e-21	91.7
PSME_00031433-RA	transcript2619.p1_1	55.263	76	34	0		248	323		294	369	6.9e-18	81.6
PSME_00031433-RA	transcript25889.p1_1	63.636	55	20	0		271	325		21	75	9.39e-17	77.4
PSME_00031433-RA	transcript11001.p1_1	59.016	61	25	0		271	331		314	374	8.57e-16	75.1
PSME_00031433-RA	transcript7643.p1_1	59.016	61	25	0		271	331		262	322	1.49e-15	74.3
PSME_00031433-RA	transcript11816.p1_1	57.627	59	25	0		271	329		272	330	1.61e-15	73.6
PSME_00031433-RA	transcript10780.p1_3_1	56.364	55	23	1		269	323		102	155	1.62e-13	66.6
PSME_00031433-RA	transcript10564.p1_1	56.364	55	23	1		269	323		155	208	3.68e-13	66.2
PSME_00031433-RA	transcript1291.p1_2_1	54.237	59	26	1		265	323		218	275	6.15e-13	66.6
PSME_00031433-RA	transcript3205.p1_1	52.542	59	27	1		265	323		191	248	8.25e-13	66.2
PSME_00031433-RA	transcript14654.p1_1	56.604	53	22	1		271	323		228	279	1.26e-12	65.5
PSME_00031433-RA	transcript1068.p1_2_1	52.542	59	27	1		265	323		240	297	1.39e-12	65.5
PSME_00031433-RA	transcript4712.p1_2_1	43.75	80	44	1		265	344		309	387	1.4e-12	65.5
PSME_00031433-RA	transcript377.p1_2_1	56.364	55	23	1		269	323		236	289	3.28e-12	64.3
PSME_00031433-RA	transcript126.p1_2_1	48.571	70	32	2		253	322		399	464	1.04e-11	62.8
PSME_00031433-RA	transcript19344.p1_1	47.458	59	30	1		265	323		193	250	3.14e-11	60.5
PSME_00031433-RA	transcript10137.p1_2_1	47.458	59	30	1		265	323		193	250	4.09e-11	60.8
PSME_00020635-RA	transcript24153.p1_1	76.667	120	28	0		45	164		108	227	1.09e-58	189
PSME_00020635-RA	transcript24153.p1_1	76.699	103	21	1		159	261		42	141	1.53e-47	160
PSME_00020635-RA	transcript17517.p1_1	83.333	96	16	0		45	140		59	154	3.69e-53	174
PSME_00020635-RA	transcript17517.p1_1	86.25	80	11	0		182	261		13	92	1e-45	154
PSME_00020635-RA	transcript24293.p1_1	78.125	96	21	0		45	140		60	155	3.35e-50	164
PSME_00020635-RA	transcript24293.p1_1	82.5	80	14	0		182	261		14	93	6.12e-42	143
PSME_00020635-RA	transcript29803.p1_1	70.103	97	28	1		45	140		85	181	5.81e-44	149
PSME_00020635-RA	transcript29803.p1_1	81.25	80	15	0		182	261		39	118	2.43e-43	147
PSME_00020635-RA	transcript24513.p1_1	63.636	99	32	2		46	140		51	149	9.76e-40	136
PSME_00020635-RA	transcript24513.p1_1	71.25	80	23	0		182	261		4	83	1.52e-35	125
PSME_00020635-RA	transcript12146.p1_2_1	66.337	101	28	3		46	140		64	164	1.03e-39	138
PSME_00020635-RA	transcript12146.p1_2_1	73.171	82	22	0		180	261		15	96	1.06e-37	132
PSME_00020635-RA	transcript13602.p1_2_1	67.816	87	28	0		175	261		48	134	1.23e-37	132
PSME_00020635-RA	transcript13602.p1_2_1	61.224	98	35	2		46	140		102	199	3.78e-34	123
PSME_00020635-RA	transcript11491.p1_1	62.667	75	26	1		53	127		77	149	3.37e-29	112
PSME_00020635-RA	transcript11491.p1_1	57.317	82	33	1		182	261		21	102	4.55e-26	103
PSME_00020635-RA	transcript10114.p1_2_1	56.79	81	35	0		45	125		64	144	2.49e-26	103
PSME_00020635-RA	transcript10114.p1_2_1	59.756	82	33	0		180	261		16	97	3.48e-26	102
PSME_00020635-RA	transcript5907.p1_1	55.263	76	32	1		53	128		63	136	4.94e-26	101
PSME_00020635-RA	transcript5907.p1_1	57.317	82	33	1		182	261		7	88	1.32e-25	100
PSME_00020635-RA	transcript12490.p1_1	48.571	105	47	3		41	145		74	171	7.72e-26	100
PSME_00020635-RA	transcript12490.p1_1	55.814	86	36	1		178	261		24	109	1.74e-25	99.8
PSME_00020635-RA	transcript18786.p1_1	56	75	31	1		53	127		65	137	1.28e-25	100
PSME_00020635-RA	transcript18786.p1_1	55.952	84	33	2		182	261		7	90	4.65e-24	96.3
PSME_00020635-RA	transcript6369.p1_1	58.904	73	28	1		53	125		69	139	2.21e-25	101
PSME_00020635-RA	transcript6369.p1_1	51.807	83	38	1		181	261		12	94	1.15e-22	93.6
PSME_00020635-RA	transcript13558.p1_1	57.5	80	34	0		46	125		68	147	2.48e-25	100
PSME_00020635-RA	transcript13558.p1_1	48	100	52	0		162	261		1	100	6.8e-25	99.4
PSME_00020635-RA	transcript2640.p1_1	50	88	36	2		40	127		58	137	8.48e-25	99.8
PSME_00020635-RA	transcript2640.p1_1	54.762	84	34	2		182	261		7	90	1.06e-23	96.7
PSME_00020635-RA	transcript1466.p1_2_1	46.602	103	50	2		53	155		63	160	3.61e-24	98.2
PSME_00020635-RA	transcript1466.p1_2_1	58.537	82	32	1		182	261		7	88	5.08e-24	97.8
PSME_00020635-RA	transcript15121.p1_1	52.055	73	33	1		53	125		70	140	1.4e-23	96.3
PSME_00020635-RA	transcript15121.p1_1	50.617	81	38	1		183	261		15	95	1.12e-20	87.8
PSME_00020635-RA	transcript15907.p1_1	34.177	158	92	5		39	189		57	209	3.62e-22	90.9
PSME_00020635-RA	transcript15907.p1_1	46.237	93	40	3		179	261		5	97	4.7e-17	76.3
PSME_00020635-RA	transcript11118.p1_1	43.82	89	36	4		55	132		65	150	2.43e-11	59.7
PSME_00020635-RA	transcript11118.p1_1	38.824	85	50	1		178	260		3	87	3.84e-08	50.1
PSME_00020635-RA	transcript17494.p1_1	32.075	106	61	4		27	126		91	191	6.05e-08	49.7
PSME_00053156-RA	transcript29756.p1_1	66.667	132	40	2		7	137		7	135	2.01e-56	182
PSME_00053156-RA	transcript15528.p1_1	45.96	198	100	2		21	214		16	210	1.38e-54	176
PSME_00053156-RA	transcript21761.p1_1	62.4	125	46	1		1	124		1	125	1.13e-49	165
PSME_00053156-RA	transcript29548.p1_1	61.468	109	42	0		16	124		8	116	2.23e-43	147
PSME_00053156-RA	transcript21851.p1_1	64.22	109	39	0		16	124		37	145	4.15e-43	145
PSME_00053156-RA	transcript18453.p1_1	57.983	119	47	1		21	136		13	131	5.43e-43	145
PSME_00053156-RA	transcript38762.p1_1	48.98	196	77	11		96	274		7	196	1.13e-42	142
PSME_00053156-RA	transcript21143.p1_1	55.039	129	53	1		22	150		14	137	1.2e-42	149
PSME_00053156-RA	transcript30833.p1_1	63.303	109	40	0		16	124		8	116	1.29e-42	143
PSME_00053156-RA	transcript33214.p1_1	65.049	103	36	0		22	124		36	138	5.66e-42	140
PSME_00053156-RA	transcript23255.p1_1	58.559	111	46	0		17	127		9	119	9.42e-42	144
PSME_00053156-RA	transcript19560.p1_1	64.423	104	37	0		21	124		14	117	2.3e-41	145
PSME_00053156-RA	transcript24442.p1_1	60	105	42	0		22	126		15	119	9.96e-41	142
PSME_00053156-RA	transcript24059.p1_1	58.182	110	46	0		16	125		8	117	1.2e-40	142
PSME_00053156-RA	transcript22944.p1_1	60.577	104	41	0		22	125		44	147	2.5e-40	140
PSME_00053156-RA	transcript10881.p1_1	59.633	109	44	0		16	124		8	116	2.85e-40	142
PSME_00053156-RA	transcript10780.p1_2_1	62.136	103	39	0		22	124		14	116	4.67e-40	141
PSME_00053156-RA	transcript24381.p1_2_1	62.136	103	39	0		22	124		14	116	4.83e-40	136
PSME_00053156-RA	transcript31776.p1_1	44.379	169	80	2		22	186		46	204	5.31e-40	140
PSME_00053156-RA	transcript19045.p1_1	58.716	109	45	0		16	124		40	148	6.79e-40	142
PSME_00053156-RA	transcript22086.p1_1	59.813	107	43	0		22	128		14	120	7.26e-40	139
PSME_00053156-RA	transcript33129.p1_1	55.752	113	49	1		22	133		14	126	2.72e-39	136
PSME_00053156-RA	transcript23989.p1_1	62.136	103	39	0		22	124		14	116	4.07e-39	133
PSME_00053156-RA	transcript32447.p1_1	50.794	126	58	1		1	126		1	122	5.24e-39	136
PSME_00053156-RA	transcript16715.p1_1	62.136	103	39	0		22	124		14	116	6.86e-39	138
PSME_00053156-RA	transcript29495.p1_1	47.518	141	70	2		16	152		8	148	1.05e-38	137
PSME_00053156-RA	transcript26223.p1_1	57.273	110	47	0		15	124		3	112	3.82e-38	135
PSME_00053156-RA	transcript13738.p1_2_1	57.547	106	45	0		22	127		14	119	5.69e-38	135
PSME_00053156-RA	transcript20597.p1_1	65.138	109	38	0		16	124		40	148	1.57e-37	130
PSME_00053156-RA	transcript27747.p1_1	59.223	103	42	0		22	124		14	116	7.34e-37	127
PSME_00053156-RA	transcript33801.p1_1	53.211	109	51	0		16	124		11	119	9.16e-37	128
PSME_00053156-RA	transcript15003.p1_1	51.24	121	54	2		20	139		12	128	1.23e-35	129
PSME_00053156-RA	transcript25990.p1_1	50.459	109	54	0		16	124		8	116	4.91e-35	125
PSME_00053156-RA	transcript117.p1_4_1	35.263	190	95	4		22	206		116	282	9.54e-28	109
PSME_00053156-RA	transcript11153.p1_1	35.135	222	119	8		22	234		18	223	4.81e-27	106
PSME_00053156-RA	transcript15991.p1_1	45.872	109	57	2		22	129		24	131	4.81e-27	105
PSME_00053156-RA	transcript21853.p1_1	42.241	116	64	2		22	137		18	130	3.32e-26	103
PSME_00053156-RA	transcript12801.p1_1	42.157	102	58	1		22	123		19	119	9.4e-24	96.7
PSME_00053156-RA	transcript1118.p1_1	34.454	119	76	1		25	141		7	125	9.45e-20	85.5
PSME_00053156-RA	transcript13123.p1_1	26.596	188	98	3		9	158		153	338	1e-15	73.6
PSME_00053156-RA	transcript36277.p1_1	50	44	22	0		76	119		106	149	1.11e-07	47.4
PSME_00009983-RA	transcript12490.p1_1	42.553	235	121	6		8	240		15	237	1.03e-56	183
PSME_00009983-RA	transcript29803.p1_1	49.091	165	73	4		15	171		31	192	2.16e-42	146
PSME_00009983-RA	transcript24293.p1_1	39.744	234	121	8		24	245		15	240	4.04e-42	145
PSME_00009983-RA	transcript5907.p1_1	47.712	153	71	5		24	171		8	156	5.83e-42	145
PSME_00009983-RA	transcript24513.p1_1	45.833	168	77	5		24	180		5	169	6.48e-41	140
PSME_00009983-RA	transcript24153.p1_1	42.18	211	98	7		19	208		58	265	7.88e-41	144
PSME_00009983-RA	transcript17517.p1_1	42.929	198	93	7		24	214		14	198	1.05e-40	142
PSME_00009983-RA	transcript13602.p1_2_1	40.93	215	98	8		24	215		56	264	2.58e-40	141
PSME_00009983-RA	transcript12146.p1_2_1	47.826	161	68	5		24	171		18	175	4.7e-40	140
PSME_00009983-RA	transcript1466.p1_2_1	45.122	164	81	5		24	182		8	167	8.93e-38	139
PSME_00009983-RA	transcript11491.p1_1	36	250	124	11		24	242		22	266	9.92e-37	135
PSME_00009983-RA	transcript18786.p1_1	44.578	166	82	7		24	182		8	170	1.22e-36	131
PSME_00009983-RA	transcript6369.p1_1	45.752	153	74	6		24	171		14	162	4.48e-36	134
PSME_00009983-RA	transcript10114.p1_2_1	36.226	265	128	12		24	264		19	266	1.7e-35	129
PSME_00009983-RA	transcript15121.p1_1	44.231	156	74	6		24	172		15	164	3.08e-35	131
PSME_00009983-RA	transcript2640.p1_1	38.71	186	104	7		24	203		8	189	1.78e-34	129
PSME_00009983-RA	transcript13558.p1_1	40.341	176	80	7		11	176		17	177	6.18e-34	125
PSME_00009983-RA	transcript15907.p1_1	40.828	169	87	7		24	180		9	176	3.45e-29	111
PSME_00009983-RA	transcript11118.p1_1	35.714	168	89	5		24	176		8	171	1.17e-24	98.6
PSME_00047341-RA	transcript19845.p1_1	46.154	78	42	0		30	107		108	185	2.06e-18	78.6
PSME_00047341-RA	transcript20492.p1_1	45.312	64	35	0		32	95		85	148	6.06e-15	68.6
PSME_00027076-RA	transcript13510.p1_1	60	190	74	2		1	189		178	366	2.79e-71	217
PSME_00027076-RA	transcript15574.p1_1	67.778	90	28	1		1	89		99	188	1.23e-35	120
PSME_00027076-RA	transcript30740.p1_1	43.069	202	88	6		1	189		98	285	1.46e-30	110
PSME_00025482-RA	transcript24153.p1_1	82.424	165	26	1		31	195		42	203	8.44e-97	285
PSME_00025482-RA	transcript17517.p1_1	83.099	142	24	0		54	195		13	154	1.22e-87	260
PSME_00025482-RA	transcript24293.p1_1	78.873	142	30	0		54	195		14	155	2.57e-82	245
PSME_00025482-RA	transcript29803.p1_1	74.126	143	36	1		54	195		39	181	3.12e-79	237
PSME_00025482-RA	transcript12146.p1_2_1	68	150	42	3		52	195		15	164	1.07e-70	216
PSME_00025482-RA	transcript24513.p1_1	64.865	148	48	2		52	195		2	149	4.76e-69	209
PSME_00025482-RA	transcript13602.p1_2_1	61.184	152	56	2		47	195		48	199	7.76e-64	199
PSME_00025482-RA	transcript11491.p1_1	58.779	131	50	2		54	182		21	149	3.33e-53	177
PSME_00025482-RA	transcript5907.p1_1	56.061	132	54	2		54	183		7	136	4.92e-49	160
PSME_00025482-RA	transcript10114.p1_2_1	58.14	129	54	0		52	180		16	144	1.73e-48	161
PSME_00025482-RA	transcript13558.p1_1	51.02	147	72	0		34	180		1	147	6.78e-46	154
PSME_00025482-RA	transcript1466.p1_2_1	56.589	129	52	2		54	180		7	133	1.7e-45	157
PSME_00025482-RA	transcript12490.p1_1	50.676	148	70	2		50	195		24	170	1.91e-45	150
PSME_00025482-RA	transcript6369.p1_1	53.077	130	57	2		53	180		12	139	9.91e-45	155
PSME_00025482-RA	transcript15121.p1_1	50.781	128	59	2		55	180		15	140	6.97e-44	152
PSME_00025482-RA	transcript18786.p1_1	51.88	133	58	3		54	182		7	137	2.59e-43	145
PSME_00025482-RA	transcript2640.p1_1	51.88	133	58	3		54	182		7	137	4.48e-42	147
PSME_00025482-RA	transcript15907.p1_1	46.479	142	64	4		51	182		5	144	2.43e-36	127
PSME_00025482-RA	transcript11118.p1_1	42.177	147	71	3		50	184		3	147	1.75e-24	95.5
PSME_00025482-RA	transcript17494.p1_1	31.884	138	81	5		54	181		57	191	4.92e-10	55.1
PSME_00054178-RA	transcript24153.p1_1	92.683	82	6	0		34	115		60	141	1.63e-52	167
PSME_00054178-RA	transcript17517.p1_1	87.5	80	10	0		36	115		13	92	5.13e-50	159
PSME_00054178-RA	transcript29803.p1_1	64.486	107	33	2		10	115		16	118	9.05e-47	150
PSME_00054178-RA	transcript24293.p1_1	83.75	80	13	0		36	115		14	93	5.88e-46	148
PSME_00054178-RA	transcript12146.p1_2_1	74.39	82	21	0		34	115		15	96	1.39e-41	137
PSME_00054178-RA	transcript13602.p1_2_1	70.732	82	24	0		34	115		53	134	1.44e-41	137
PSME_00054178-RA	transcript24513.p1_1	72.5	80	22	0		36	115		4	83	1.26e-38	127
PSME_00054178-RA	transcript11491.p1_1	57.317	82	33	1		36	115		21	102	1.41e-30	110
PSME_00054178-RA	transcript5907.p1_1	57.317	82	33	1		36	115		7	88	2.71e-29	105
PSME_00054178-RA	transcript10114.p1_2_1	59.756	82	33	0		34	115		16	97	6.34e-29	105
PSME_00054178-RA	transcript1466.p1_2_1	59.756	82	31	1		36	115		7	88	1.59e-28	104
PSME_00054178-RA	transcript12490.p1_1	54.651	86	37	1		32	115		24	109	2.45e-27	99.8
PSME_00054178-RA	transcript13558.p1_1	57.5	80	34	0		36	115		21	100	1.34e-26	98.6
PSME_00054178-RA	transcript6369.p1_1	51.807	83	38	1		35	115		12	94	3.35e-26	98.2
PSME_00054178-RA	transcript2640.p1_1	53.571	84	35	2		36	115		7	90	4.96e-26	97.8
PSME_00054178-RA	transcript15121.p1_1	50.617	81	38	1		37	115		15	95	1.07e-24	94
PSME_00054178-RA	transcript18786.p1_1	54.762	84	34	2		36	115		7	90	5.66e-24	90.9
PSME_00054178-RA	transcript15907.p1_1	47.312	93	39	3		33	115		5	97	3.63e-19	77.8
PSME_00054178-RA	transcript11118.p1_1	42.045	88	45	3		32	114		3	89	3.31e-14	63.9
PSME_00054826-RA	transcript3399.p1_1	72.308	65	18	0		5	69		56	120	7.29e-29	106
PSME_00054826-RA	transcript32194.p1_1	59.211	76	31	0		4	79		26	101	3.23e-24	90.9
PSME_00054826-RA	transcript10501.p1_2_1	68.75	64	19	1		7	70		17	79	1e-22	87
PSME_00054826-RA	transcript12031.p1_2_1	71.93	57	16	0		11	67		27	83	2.96e-22	86.3
PSME_00054826-RA	transcript36108.p1_1	60	70	28	0		5	74		21	90	4.91e-22	84.3
PSME_00054826-RA	transcript18476.p1_1	75	56	14	0		12	67		24	79	5.22e-22	86.7
PSME_00054826-RA	transcript24818.p1_1	61.194	67	26	0		12	78		35	101	1.49e-21	83.6
PSME_00054826-RA	transcript34951.p1_1	67.241	58	19	0		12	69		35	92	1.53e-21	84
PSME_00054826-RA	transcript31937.p1_1	69.643	56	17	0		12	67		36	91	5.69e-21	82
PSME_00054826-RA	transcript31999.p1_1	60.606	66	26	0		4	69		10	75	7.52e-21	81.6
PSME_00054826-RA	transcript34815.p1_2_1	69.643	56	17	0		12	67		43	98	9.66e-21	81.3
PSME_00054826-RA	transcript32809.p1_2_1	64.912	57	19	1		12	67		129	185	2.89e-19	77.4
PSME_00054826-RA	transcript33808.p1_1	63.077	65	23	1		4	67		212	276	1.21e-18	77.8
PSME_00054826-RA	transcript23924.p1_1	64.912	57	20	0		11	67		110	166	1.21e-18	78.2
PSME_00054826-RA	transcript17533.p1_2_1	55.696	79	33	2		5	81		215	293	1.61e-18	77.8
PSME_00054826-RA	transcript37846.p1_1	64.912	57	19	1		12	67		89	145	2e-18	74.7
PSME_00054826-RA	transcript36992.p1_1	64.912	57	19	1		12	67		86	142	2.65e-18	74.3
PSME_00054826-RA	transcript24213.p1_1	63.077	65	22	2		5	67		269	333	4.79e-18	76.6
PSME_00054826-RA	transcript35083.p1_1	64.912	57	19	1		12	67		133	189	5.41e-18	74.7
PSME_00054826-RA	transcript2915.p1_1	48.148	81	42	0		1	81		191	271	3.17e-17	74.3
PSME_00054826-RA	transcript16400.p1_1	51.389	72	30	1		1	67		165	236	7.4e-17	73.2
PSME_00054826-RA	transcript23133.p1_1	55.224	67	27	1		11	74		79	145	1.56e-16	72
PSME_00054826-RA	transcript15080.p1_1	53.425	73	31	1		1	70		256	328	2.74e-16	71.6
PSME_00054826-RA	transcript22163.p1_2_1	53.731	67	26	1		6	67		91	157	3.67e-16	70.1
PSME_00054826-RA	transcript11929.p1_1	54.839	62	28	0		6	67		171	232	5.73e-16	70.9
PSME_00054826-RA	transcript10633.p1_1	53.03	66	31	0		2	67		249	314	1.4e-15	69.7
PSME_00054826-RA	transcript36621.p1_1	50	66	30	1		5	67		19	84	1.69e-15	67.8
PSME_00054826-RA	transcript24839.p1_1	41.772	79	46	0		5	83		17	95	1.85e-15	67.4
PSME_00054826-RA	transcript3960.p1_1	52.542	59	28	0		12	70		240	298	3.59e-15	68.6
PSME_00054826-RA	transcript33676.p1_2_1	63.636	66	24	0		2	67		18	83	7.13e-15	65.9
PSME_00054826-RA	transcript37581.p1_1	45.205	73	40	0		11	83		2	74	7.44e-15	66.2
PSME_00054826-RA	transcript6226.p1_2_1	49.254	67	34	0		1	67		217	283	1.03e-14	67
PSME_00054826-RA	transcript12565.p1_1	48.864	88	36	3		12	94		83	166	1.26e-14	66.6
PSME_00054826-RA	transcript11805.p1_2_1	57.143	56	24	0		12	67		209	264	1.3e-14	66.6
PSME_00054826-RA	transcript32131.p1_1	50.847	59	29	0		9	67		44	102	1.88e-14	65.1
PSME_00054826-RA	transcript26788.p1_2_1	39.726	73	44	0		11	83		23	95	7.1e-14	62.4
PSME_00054826-RA	transcript27848.p1_1	55.357	56	25	0		12	67		64	119	8.1e-14	64.3
PSME_00054826-RA	transcript24221.p1_1	46.032	63	34	0		5	67		18	80	8.85e-14	63.2
PSME_00054826-RA	transcript33920.p1_1	45.161	62	34	0		6	67		55	116	9.57e-14	64.3
PSME_00054826-RA	transcript19332.p1_1	39.241	79	48	0		5	83		17	95	1.23e-13	62
PSME_00054826-RA	transcript18607.p1_1	53.571	56	26	0		12	67		100	155	1.97e-13	63.5
PSME_00054826-RA	transcript20210.p1_1	54.386	57	25	1		12	67		82	138	1.22e-12	60.5
PSME_00054826-RA	transcript20975.p1_1	47.541	61	32	0		12	72		59	119	3.05e-12	59.3
PSME_00054826-RA	transcript12799.p1_1	56.863	51	22	0		17	67		210	260	1.21e-11	58.2
PSME_00054826-RA	transcript20056.p1_1	46.429	56	30	0		12	67		109	164	2.13e-11	57.4
PSME_00054826-RA	transcript22204.p1_2_1	41.27	63	37	0		5	67		66	128	2.64e-11	56.6
PSME_00054826-RA	transcript10803.p1_2_1	57.353	68	24	1		6	68		101	168	2.88e-11	57
PSME_00054826-RA	transcript33120.p1_1	38.356	73	45	0		11	83		24	96	4.8e-11	54.7
PSME_00054826-RA	transcript26244.p1_1	53.125	64	30	0		12	75		23	86	6e-10	52.8
PSME_00054826-RA	transcript421.p1_1	48.333	60	30	1		9	67		490	549	2.39e-09	51.6
PSME_00054826-RA	transcript421.p1_1	38.028	71	35	2		6	67		385	455	7.37e-07	44.3
PSME_00054826-RA	transcript674.p1_1	33.043	115	66	1		9	112		303	417	3.07e-09	51.2
PSME_00054826-RA	transcript5701.p1_1	40.909	66	36	1		9	71		376	441	2.93e-06	42.7
PSME_00054826-RA	transcript15507.p1_1	42.373	59	29	2		4	58		61	118	4.84e-06	42
PSME_00051369-RA	transcript23924.p1_1	54.808	104	36	2		15	118		106	198	1.8e-28	108
PSME_00051369-RA	transcript23133.p1_1	65.753	73	23	1		18	90		78	148	1.64e-27	106
PSME_00051369-RA	transcript34951.p1_1	63.38	71	26	0		5	75		20	90	1.15e-25	98.2
PSME_00051369-RA	transcript16400.p1_1	72.881	59	16	0		20	78		181	239	2.3e-25	101
PSME_00051369-RA	transcript12799.p1_1	44.667	150	60	6		28	154		213	362	7.38e-25	99.8
PSME_00051369-RA	transcript10501.p1_2_1	78.571	56	12	0		20	75		21	76	2.5e-24	94.7
PSME_00051369-RA	transcript34815.p1_2_1	63.235	68	25	0		8	75		31	98	2.73e-24	94
PSME_00051369-RA	transcript36108.p1_1	76.786	56	13	0		20	75		28	83	7.49e-24	92.4
PSME_00051369-RA	transcript24818.p1_1	62.857	70	26	0		6	75		21	90	8.99e-24	92.4
PSME_00051369-RA	transcript32194.p1_1	72.414	58	16	0		20	77		34	91	1.49e-23	92.4
PSME_00051369-RA	transcript36992.p1_1	70	60	17	1		18	76		84	143	2.19e-23	90.9
PSME_00051369-RA	transcript18476.p1_1	44.167	120	64	2		20	139		24	140	3.35e-23	93.2
PSME_00051369-RA	transcript22163.p1_2_1	67.797	59	19	0		20	78		102	160	3.89e-23	92.4
PSME_00051369-RA	transcript12031.p1_2_1	75.439	57	14	0		19	75		27	83	4.17e-23	92
PSME_00051369-RA	transcript31937.p1_1	58.974	78	29	1		1	75		14	91	4.83e-23	90.9
PSME_00051369-RA	transcript27848.p1_1	72.414	58	16	0		20	77		64	121	6.9e-23	92.8
PSME_00051369-RA	transcript2915.p1_1	64.179	67	20	1		9	75		195	257	7.1e-23	94.4
PSME_00051369-RA	transcript35083.p1_1	68.333	60	18	1		18	76		131	190	7.58e-23	90.9
PSME_00051369-RA	transcript15080.p1_1	63.768	69	25	0		18	86		268	336	7.78e-23	94
PSME_00051369-RA	transcript12565.p1_1	72.414	58	16	0		20	77		83	140	1.57e-22	92.8
PSME_00051369-RA	transcript31999.p1_1	62.162	74	24	1		2	75		4	73	1.63e-22	89.4
PSME_00051369-RA	transcript10633.p1_1	68.333	60	19	0		18	77		257	316	3.47e-22	92
PSME_00051369-RA	transcript11929.p1_1	64.912	57	20	0		19	75		176	232	4.85e-22	91.7
PSME_00051369-RA	transcript36621.p1_1	61.905	63	24	0		17	79		26	88	5.69e-22	88.2
PSME_00051369-RA	transcript6226.p1_2_1	69.492	59	18	0		18	76		226	284	7.73e-22	90.9
PSME_00051369-RA	transcript3960.p1_1	52.874	87	40	1		1	86		220	306	8.28e-22	91.3
PSME_00051369-RA	transcript11805.p1_2_1	63.333	60	22	0		20	79		209	268	1.88e-21	89.4
PSME_00051369-RA	transcript18607.p1_1	67.241	58	19	0		20	77		100	157	2.8e-21	89.7
PSME_00051369-RA	transcript33808.p1_1	68.254	63	19	1		18	79		218	280	3.1e-21	88.2
PSME_00051369-RA	transcript24213.p1_1	62.857	70	25	1		18	86		275	344	4.69e-21	88.6
PSME_00051369-RA	transcript3399.p1_1	65	60	21	0		16	75		59	118	1.2e-20	87.4
PSME_00051369-RA	transcript37846.p1_1	67.241	58	18	1		20	76		89	146	1.2e-20	83.6
PSME_00051369-RA	transcript17533.p1_2_1	67.742	62	19	1		16	76		218	279	1.29e-20	87
PSME_00051369-RA	transcript32809.p1_2_1	63.333	60	21	1		18	76		127	186	1.58e-20	84
PSME_00051369-RA	transcript32131.p1_1	56.452	62	27	0		18	79		45	106	1.82e-20	84.3
PSME_00051369-RA	transcript19332.p1_1	60.345	58	23	0		19	76		23	80	2.55e-20	82.8
PSME_00051369-RA	transcript20056.p1_1	58.065	62	26	0		20	81		109	170	4.58e-20	85.9
PSME_00051369-RA	transcript24839.p1_1	55.932	59	26	0		18	76		22	80	1.16e-19	81.6
PSME_00051369-RA	transcript37581.p1_1	55.932	59	26	0		18	76		1	59	3.38e-19	80.9
PSME_00051369-RA	transcript26788.p1_2_1	50	64	32	0		13	76		17	80	5.56e-19	79
PSME_00051369-RA	transcript10803.p1_2_1	76.271	59	14	0		20	78		112	170	5.57e-19	82.8
PSME_00051369-RA	transcript33120.p1_1	53.333	60	28	0		18	77		23	82	6.64e-19	78.6
PSME_00051369-RA	transcript22204.p1_2_1	53.226	62	29	0		18	79		71	132	1.74e-18	79.3
PSME_00051369-RA	transcript20210.p1_1	55.738	61	26	1		20	79		82	142	3.26e-18	79
PSME_00051369-RA	transcript24221.p1_1	50	62	31	0		18	79		23	84	1.45e-17	75.9
PSME_00051369-RA	transcript20975.p1_1	47.436	78	38	1		2	76		38	115	2.65e-17	76.3
PSME_00051369-RA	transcript33676.p1_2_1	75	56	14	0		20	75		28	83	3.06e-16	72.4
PSME_00051369-RA	transcript33920.p1_1	38.043	92	57	0		18	109		59	150	9.85e-15	70.1
PSME_00051369-RA	transcript26244.p1_1	64.407	59	21	0		18	76		21	79	2.42e-14	67.8
PSME_00051369-RA	transcript15507.p1_1	50.877	57	27	1		20	76		73	128	6.06e-11	58.9
PSME_00051369-RA	transcript5701.p1_1	33.735	83	55	0		19	101		378	460	1.02e-09	55.5
PSME_00051369-RA	transcript674.p1_1	42.105	57	33	0		19	75		305	361	2.32e-09	54.3
PSME_00051369-RA	transcript26628.p1_1	57.143	42	18	0		38	79		2	43	3.27e-09	51.6
PSME_00051369-RA	transcript421.p1_1	40	70	33	2		19	79		390	459	3.58e-09	53.9
PSME_00051369-RA	transcript421.p1_1	45.614	57	30	1		20	75		493	549	7.53e-08	49.7
PSME_00023078-RA	transcript8119.p1_1	99.251	267	2	0		89	355		282	548	0	537
PSME_00023078-RA	transcript10885.p1_1	48.889	225	103	4		84	302		191	409	2.09e-55	183
PSME_00023078-RA	transcript10518.p1_1	48.357	213	101	7		90	297		197	405	4.25e-52	176
PSME_00023078-RA	transcript16594.p1_1	47.879	165	75	6		126	283		226	386	5.92e-32	121
PSME_00023078-RA	transcript14634.p1_1	44.444	72	37	1		208	279		45	113	1.88e-11	58.9
PSME_00023078-RA	transcript18311.p1_1	45.588	68	37	0		216	283		119	186	7.32e-11	58.5
PSME_00023078-RA	transcript19594.p1_1	41.27	63	37	0		217	279		143	205	2.2e-09	54.3
PSME_00023078-RA	transcript4620.p1_2_1	42.353	85	44	2		189	271		382	463	1.02e-06	47
PSME_00023078-RA	transcript10395.p1_2_1	35.802	81	51	1		218	297		279	359	1.38e-06	46.2
PSME_00023078-RA	transcript17024.p1_1	50	54	27	0		218	271		400	453	1.47e-06	46.2
PSME_00056295-RA	transcript28901.p1_1	39.409	203	101	5		1	190		1	194	4.5e-40	133
PSME_00056295-RA	transcript26018.p1_2_1	42.373	177	90	2		1	177		1	165	7.92e-38	126
PSME_00056295-RA	transcript30915.p1_1	40.437	183	100	2		1	179		1	178	8.93e-37	124
PSME_00056295-RA	transcript32178.p1_1	38.919	185	95	3		1	178		27	200	8.91e-33	114
PSME_00056295-RA	transcript26004.p1_1	62.963	81	30	0		1	81		1	81	5.14e-31	106
PSME_00056295-RA	transcript29573.p1_1	59.701	67	27	0		1	67		30	96	2.15e-23	87.4
PSME_00056295-RA	transcript20454.p3_1	56.604	53	23	0		1	53		1	53	4.21e-16	68.2
PSME_00031887-RA	transcript10811.p1_2_1	42.287	376	188	10		3	358		18	384	1.8e-93	282
PSME_00031887-RA	transcript13655.p1_1	40.401	349	180	9		34	358		14	358	2.16e-84	258
PSME_00031887-RA	transcript2153.p1_1	26.23	244	146	9		111	334		13	242	1.42e-09	56.2
PSME_00051333-RA	transcript29756.p1_1	65.812	117	40	0		16	132		13	129	3.42e-52	172
PSME_00051333-RA	transcript15528.p1_1	53.741	147	64	2		15	157		10	156	7.18e-51	167
PSME_00051333-RA	transcript38762.p1_1	52.683	205	77	7		96	295		7	196	2.1e-49	160
PSME_00051333-RA	transcript21761.p1_1	47.283	184	81	5		8	182		8	184	2.14e-47	160
PSME_00051333-RA	transcript30833.p1_1	49.375	160	70	2		16	170		8	161	7.25e-42	143
PSME_00051333-RA	transcript21851.p1_1	62.385	109	41	0		16	124		37	145	1.81e-41	142
PSME_00051333-RA	transcript33214.p1_1	48.466	163	74	2		15	177		29	181	1.17e-39	136
PSME_00051333-RA	transcript29548.p1_1	58.716	109	45	0		16	124		8	116	2.98e-39	138
PSME_00051333-RA	transcript24442.p1_1	33.538	325	163	11		17	294		10	328	3.52e-39	139
PSME_00051333-RA	transcript21143.p1_1	58.333	108	45	0		17	124		9	116	3.57e-39	140
PSME_00051333-RA	transcript22086.p1_1	59.813	107	43	0		22	128		14	120	4.81e-39	138
PSME_00051333-RA	transcript22944.p1_1	52.941	119	56	0		11	129		33	151	1.9e-38	136
PSME_00051333-RA	transcript23255.p1_1	57.547	106	45	0		22	127		14	119	2.37e-38	137
PSME_00051333-RA	transcript31776.p1_1	58.716	109	45	0		22	130		46	154	2.56e-38	137
PSME_00051333-RA	transcript18453.p1_1	55.66	106	47	0		19	124		11	116	6.08e-38	133
PSME_00051333-RA	transcript24059.p1_1	56.881	109	47	0		16	124		8	116	7.05e-38	135
PSME_00051333-RA	transcript33129.p1_1	52.991	117	54	1		22	137		14	130	9.61e-38	134
PSME_00051333-RA	transcript13738.p1_2_1	56.604	106	46	0		22	127		14	119	2.21e-37	135
PSME_00051333-RA	transcript19560.p1_1	56.364	110	48	0		15	124		8	117	3.39e-37	135
PSME_00051333-RA	transcript23989.p1_1	59.223	103	42	0		22	124		14	116	5.16e-37	129
PSME_00051333-RA	transcript10780.p1_2_1	58.252	103	43	0		22	124		14	116	5.18e-37	134
PSME_00051333-RA	transcript24381.p1_2_1	56.075	107	47	0		18	124		10	116	6.58e-37	129
PSME_00051333-RA	transcript29495.p1_1	54.128	109	50	0		16	124		8	116	8.61e-37	133
PSME_00051333-RA	transcript19045.p1_1	57.692	104	44	0		21	124		45	148	1.15e-36	134
PSME_00051333-RA	transcript10881.p1_1	56.881	109	47	0		16	124		8	116	1.51e-36	134
PSME_00051333-RA	transcript16715.p1_1	59.223	103	42	0		22	124		14	116	1.77e-36	133
PSME_00051333-RA	transcript25990.p1_1	51.376	109	53	0		16	124		8	116	7.73e-36	129
PSME_00051333-RA	transcript27747.p1_1	56.075	107	47	0		18	124		10	116	1.98e-35	125
PSME_00051333-RA	transcript26223.p1_1	56.311	103	45	0		22	124		10	112	3.77e-35	129
PSME_00051333-RA	transcript32447.p1_1	51.786	112	54	0		22	133		18	129	7.44e-35	126
PSME_00051333-RA	transcript20597.p1_1	61.468	109	42	0		16	124		40	148	3.13e-34	123
PSME_00051333-RA	transcript33801.p1_1	51.351	111	53	1		15	125		11	120	6.23e-34	122
PSME_00051333-RA	transcript15003.p1_1	48.387	124	58	2		16	138		8	126	2.74e-33	124
PSME_00051333-RA	transcript21853.p1_1	41.667	120	63	2		16	129		12	130	7.06e-27	105
PSME_00051333-RA	transcript11153.p1_1	45.714	105	56	1		19	123		15	118	1.5e-26	105
PSME_00051333-RA	transcript15991.p1_1	43.243	111	61	2		22	131		24	133	1.92e-25	102
PSME_00051333-RA	transcript117.p1_4_1	40.65	123	69	2		19	141		113	231	2.36e-25	103
PSME_00051333-RA	transcript12801.p1_1	40.171	117	68	2		22	138		19	133	5.32e-24	98.2
PSME_00051333-RA	transcript1118.p1_1	40.426	94	54	1		25	116		7	100	1.81e-20	88.6
PSME_00051333-RA	transcript13123.p1_1	31.783	129	54	2		22	116		166	294	8.02e-16	74.7
PSME_00051333-RA	transcript36277.p1_1	52.273	44	21	0		76	119		106	149	5.16e-09	51.2
PSME_00051333-RA	transcript36433.p1_1	26.966	89	63	2		23	111		8	94	7.37e-06	42.7
PSME_00034651-RA	transcript1121.p1_1	53.059	801	295	16		61	840		84	824	0	793
PSME_00034651-RA	transcript1104.p1_2_1	48.139	806	327	19		43	835		7	734	0	712
PSME_00034651-RA	transcript1300.p1_2_1	39.946	746	369	16		112	835		3	691	6.52e-176	520
PSME_00034651-RA	transcript2030.p1_1	22.222	486	278	22		425	835		220	680	1.33e-11	64.7
PSME_00034651-RA	transcript2030.p1_1	36.905	84	46	2		128	207		20	100	5.58e-11	62.8
PSME_00034651-RA	transcript2574.p1_1	36.905	84	46	2		128	207		18	98	4.31e-11	63.2
PSME_00034651-RA	transcript2574.p1_1	19.306	461	285	15		447	835		230	675	2.73e-08	53.9
PSME_00034651-RA	transcript22271.p1_1	31.098	164	93	5		84	239		197	348	8.02e-10	58.2
PSME_00034651-RA	transcript10732.p1_1	30.435	115	70	4		108	215		97	208	1.34e-08	54.3
PSME_00034651-RA	transcript21871.p1_1	33.945	109	62	3		105	206		73	178	9.15e-08	51.6
PSME_00034651-RA	transcript4321.p1_1	20.998	481	290	17		425	835		199	659	1.76e-07	51.2
PSME_00034651-RA	transcript1167.p1_2_1	36.559	93	50	3		121	206		35	125	2e-07	50.4
PSME_00034651-RA	transcript10804.p1_1	31.707	82	56	0		130	211		90	171	3e-07	49.7
PSME_00034651-RA	transcript25627.p1_2_1	28.346	127	82	2		109	228		155	279	6.58e-07	48.5
PSME_00034651-RA	transcript24733.p1_3_1	32.11	109	72	1		96	202		70	178	7.15e-07	47.8
PSME_00034651-RA	transcript11200.p1_1	32	100	66	1		112	211		69	166	8.85e-07	48.1
PSME_00034651-RA	transcript18465.p1_1	33.735	83	48	1		130	205		94	176	1.01e-06	48.1
PSME_00034651-RA	transcript17667.p1_1	31.429	105	57	3		99	199		11	104	3.26e-06	46.6
PSME_00034651-RA	transcript16614.p1_1	27.273	121	78	2		132	250		19	131	4.32e-06	46.6
PSME_00034651-RA	transcript24169.p1_1	29.907	107	71	2		99	205		47	149	6.7e-06	45.1
PSME_00052675-RA	transcript33918.p1_1	23.837	172	98	3		134	305		70	208	3.68e-11	58.9
PSME_00052675-RA	transcript3005.p1_1	27.746	173	113	4		138	298		250	422	2.34e-10	58.2
PSME_00052675-RA	transcript22021.p1_2_1	27.16	162	113	3		132	290		139	298	5.51e-09	53.5
PSME_00052675-RA	transcript422.p1_3_1	27.103	107	75	2		104	208		558	663	7.08e-08	50.8
PSME_00052675-RA	transcript1120.p1_1	40	55	32	1		138	192		532	585	2.12e-07	49.3
PSME_00052675-RA	transcript10026.p1_3_1	34.921	63	40	1		138	199		262	324	4.31e-07	47.8
PSME_00052675-RA	transcript1895.p1_1	27.059	85	58	2		139	223		428	508	4.96e-07	47.8
PSME_00052675-RA	transcript14008.p1_1	37.5	56	34	1		139	194		366	420	1.15e-06	46.6
PSME_00052675-RA	transcript14028.p1_2_1	34.146	82	51	2		112	191		130	210	1.18e-06	46.2
PSME_00052675-RA	transcript1942.p1_2_1	39.623	53	31	1		137	189		551	602	1.55e-06	46.6
PSME_00052675-RA	transcript4064.p1_1	38.333	60	36	1		137	196		269	327	3.49e-06	45.1
PSME_00052675-RA	transcript1520.p1_1	37.037	54	33	1		139	192		449	501	4.08e-06	45.1
PSME_00052675-RA	transcript13009.p1_1	38.333	60	36	1		137	196		274	332	4.39e-06	44.7
PSME_00052675-RA	transcript6177.p1_1	30.667	75	51	1		139	213		562	635	5.97e-06	44.7
PSME_00052675-RA	transcript7139.p1_1	38.333	60	36	1		137	196		345	403	7.09e-06	44.3
PSME_00052675-RA	transcript18534.p1_1	35.294	51	32	1		139	189		73	122	7.38e-06	43.5
PSME_00001127-RA	transcript11491.p1_1	100	695	0	0		1	695		10	704	0	1445
PSME_00001127-RA	transcript15121.p1_1	38.728	723	358	19		3	695		5	672	1.22e-140	424
PSME_00001127-RA	transcript5907.p1_1	68.944	161	50	0		9	169		4	164	1.11e-79	255
PSME_00001127-RA	transcript2640.p1_1	64.571	175	60	1		10	182		5	179	1.31e-74	254
PSME_00001127-RA	transcript18786.p1_1	64.072	167	58	1		10	174		5	171	1.8e-74	241
PSME_00001127-RA	transcript6369.p1_1	57.068	191	78	1		9	199		10	196	5.81e-69	236
PSME_00001127-RA	transcript1466.p1_2_1	63.804	163	58	1		9	171		4	165	5.02e-67	234
PSME_00001127-RA	transcript29803.p1_1	57.143	168	64	4		8	169		35	200	2.73e-62	208
PSME_00001127-RA	transcript24293.p1_1	44.939	247	109	8		8	229		10	254	4.36e-61	204
PSME_00001127-RA	transcript10114.p1_2_1	61.35	163	53	4		6	162		12	170	2.31e-59	203
PSME_00001127-RA	transcript12146.p1_2_1	54.118	170	65	3		5	163		10	177	2.49e-59	201
PSME_00001127-RA	transcript17517.p1_1	49.189	185	80	4		3	182		4	179	3.24e-59	201
PSME_00001127-RA	transcript24513.p1_1	46.635	208	93	5		9	207		1	199	1.08e-58	196
PSME_00001127-RA	transcript13558.p1_1	58.282	163	61	4		11	169		20	179	1.5e-57	198
PSME_00001127-RA	transcript13602.p1_2_1	53.939	165	66	3		11	167		54	216	8.86e-57	194
PSME_00001127-RA	transcript24153.p1_1	51.807	166	73	3		1	161		51	214	4.84e-56	194
PSME_00001127-RA	transcript15907.p1_1	53.933	178	73	3		11	179		7	184	1.98e-55	190
PSME_00001127-RA	transcript11118.p1_1	39.405	269	142	7		10	265		5	265	7.79e-47	166
PSME_00001127-RA	transcript12490.p1_1	49.351	154	73	3		11	163		29	178	1.81e-46	165
PSME_00001127-RA	transcript17494.p1_1	32.051	156	95	4		11	159		56	207	1.74e-13	69.7
PSME_00038524-RA	transcript32131.p1_1	59.33	209	81	2		1	206		23	230	7.2e-79	232
PSME_00038524-RA	transcript24221.p1_1	50.673	223	77	4		1	203		1	210	3.28e-60	184
PSME_00038524-RA	transcript33920.p1_1	54.945	182	71	3		5	176		41	221	7.57e-53	170
PSME_00038524-RA	transcript22204.p1_2_1	49.309	217	82	9		7	205		53	259	1.73e-47	153
PSME_00038524-RA	transcript26628.p1_1	50	168	69	3		42	203		1	159	2.16e-44	142
PSME_00038524-RA	transcript33120.p1_1	76.923	78	18	0		22	99		22	99	2.45e-39	129
PSME_00038524-RA	transcript26788.p1_2_1	50	152	69	3		23	174		22	166	5.12e-39	129
PSME_00038524-RA	transcript24839.p1_1	61.321	106	40	1		1	106		1	105	1.42e-38	129
PSME_00038524-RA	transcript37581.p1_1	71.429	84	24	0		23	106		1	84	8.13e-38	128
PSME_00038524-RA	transcript19332.p1_1	73.077	78	21	0		22	99		21	98	1.06e-34	118
PSME_00038524-RA	transcript20056.p1_1	67.241	58	19	0		25	82		109	166	6.33e-25	97.8
PSME_00038524-RA	transcript36621.p1_1	52.747	91	42	1		10	99		13	103	1.98e-24	92.8
PSME_00038524-RA	transcript11805.p1_2_1	56.667	60	26	0		25	84		209	268	1.73e-21	87.8
PSME_00038524-RA	transcript20975.p1_1	46.053	76	41	0		25	100		59	134	6.63e-21	84.3
PSME_00038524-RA	transcript20210.p1_1	45.918	98	48	2		7	99		60	157	2.29e-20	83.2
PSME_00038524-RA	transcript10633.p1_1	50.794	63	31	0		20	82		254	316	8.49e-20	83.2
PSME_00038524-RA	transcript3960.p1_1	51.613	62	30	0		20	81		235	296	3.56e-19	81.6
PSME_00038524-RA	transcript23924.p1_1	51.613	62	30	0		23	84		109	170	3.8e-19	81.3
PSME_00038524-RA	transcript15080.p1_1	51.667	60	29	0		22	81		267	326	6.04e-19	80.9
PSME_00038524-RA	transcript6226.p1_2_1	51.667	60	29	0		22	81		225	284	7.01e-19	80.5
PSME_00038524-RA	transcript31999.p1_1	50	66	31	1		17	80		8	73	1.19e-17	74.7
PSME_00038524-RA	transcript23133.p1_1	46.377	69	37	0		16	84		71	139	1.31e-17	76.6
PSME_00038524-RA	transcript32194.p1_1	48.387	62	32	0		24	85		33	94	3.65e-17	73.6
PSME_00038524-RA	transcript31937.p1_1	38.71	93	57	0		24	116		35	127	5.5e-16	70.1
PSME_00038524-RA	transcript24818.p1_1	50.877	57	28	0		24	80		34	90	5.8e-16	70.1
PSME_00038524-RA	transcript10501.p1_2_1	49.123	57	29	0		24	80		20	76	7.74e-16	70.1
PSME_00038524-RA	transcript36108.p1_1	47.619	63	33	0		24	86		27	89	1.06e-15	68.9
PSME_00038524-RA	transcript36992.p1_1	46.154	65	34	1		23	86		84	148	1.29e-15	68.6
PSME_00038524-RA	transcript16400.p1_1	50	58	29	0		25	82		181	238	1.29e-15	71.2
PSME_00038524-RA	transcript35083.p1_1	46.154	65	34	1		23	86		131	195	1.5e-15	69.3
PSME_00038524-RA	transcript27848.p1_1	48.276	58	30	0		25	82		64	121	1.81e-15	70.5
PSME_00038524-RA	transcript32809.p1_2_1	47.619	63	32	1		23	84		127	189	2.09e-15	68.6
PSME_00038524-RA	transcript11929.p1_1	49.123	57	29	0		24	80		176	232	2.15e-15	70.5
PSME_00038524-RA	transcript34951.p1_1	41.379	87	50	1		24	109		34	120	2.25e-15	68.9
PSME_00038524-RA	transcript2915.p1_1	50.847	59	29	0		22	80		199	257	2.58e-15	70.5
PSME_00038524-RA	transcript12565.p1_1	46.667	60	32	0		24	83		82	141	3.31e-15	70.1
PSME_00038524-RA	transcript22163.p1_2_1	50	58	29	0		25	82		102	159	3.74e-15	68.9
PSME_00038524-RA	transcript26244.p1_1	38.614	101	55	2		25	121		23	120	6.22e-15	68.2
PSME_00038524-RA	transcript34815.p1_2_1	47.368	57	30	0		24	80		42	98	8.16e-15	67
PSME_00038524-RA	transcript15507.p1_1	41.304	92	50	3		20	109		66	155	9.33e-15	68.9
PSME_00038524-RA	transcript12031.p1_2_1	43.939	66	32	1		24	89		27	87	1.08e-14	67.4
PSME_00038524-RA	transcript18476.p1_1	49.123	57	29	0		24	80		23	79	1.26e-14	67.8
PSME_00038524-RA	transcript33808.p1_1	39.241	79	45	2		9	84		202	280	1.75e-14	67.4
PSME_00038524-RA	transcript18607.p1_1	42.188	64	37	0		19	82		94	157	1.82e-14	67.8
PSME_00038524-RA	transcript37846.p1_1	45.161	62	33	1		24	84		88	149	7.81e-14	63.9
PSME_00038524-RA	transcript12799.p1_1	37.755	98	48	2		33	130		213	297	8.06e-14	65.9
PSME_00038524-RA	transcript17533.p1_2_1	47.541	61	29	2		23	81		220	279	2.41e-13	64.3
PSME_00038524-RA	transcript24213.p1_1	41.667	72	40	2		14	84		267	337	4.49e-13	63.9
PSME_00038524-RA	transcript3399.p1_1	39.437	71	41	1		24	94		62	130	5.13e-13	63.5
PSME_00038524-RA	transcript33676.p1_2_1	50.877	57	28	0		24	80		27	83	2.28e-10	54.7
PSME_00038524-RA	transcript10803.p1_2_1	50.794	63	31	0		25	87		112	174	1.21e-09	53.5
PSME_00038524-RA	transcript674.p1_1	38.462	65	40	0		20	84		301	365	1.26e-08	50.8
PSME_00038524-RA	transcript421.p1_1	35.526	76	46	2		20	92		488	563	3.76e-08	49.3
PSME_00038524-RA	transcript5701.p1_1	36.923	65	41	0		20	84		374	438	1.2e-07	47.8
PSME_00016607-RA	transcript9297.p1_1	99.629	539	2	0		127	665		2	540	0	1074
PSME_00016607-RA	transcript117.p1_4_1	26.752	157	94	4		515	669		48	185	1.61e-08	54.7
PSME_00054258-RA	transcript32809.p1_2_1	56.667	210	46	5		24	191		5	211	9.95e-61	186
PSME_00054258-RA	transcript35083.p1_1	53.138	239	37	5		23	201		9	232	2.58e-57	177
PSME_00054258-RA	transcript36992.p1_1	52.941	187	65	5		24	201		13	185	4.9e-53	165
PSME_00054258-RA	transcript37846.p1_1	44.828	174	90	3		16	189		2	169	2.21e-37	125
PSME_00054258-RA	transcript33808.p1_1	53.409	88	36	2		118	205		229	311	2.68e-24	94.7
PSME_00054258-RA	transcript24213.p1_1	77.358	53	12	0		118	170		286	338	2.31e-23	93.2
PSME_00054258-RA	transcript17533.p1_2_1	55.294	85	34	1		89	169		198	282	1.41e-22	90.5
PSME_00054258-RA	transcript36108.p1_1	69.091	55	16	1		118	172		37	90	4e-18	75.5
PSME_00054258-RA	transcript12799.p1_1	48.544	103	41	4		71	166		164	261	6.5e-18	77.8
PSME_00054258-RA	transcript23924.p1_1	61.404	57	21	1		118	174		120	175	1.22e-16	73.9
PSME_00054258-RA	transcript6226.p1_2_1	69.388	49	14	1		118	166		237	284	1.91e-16	73.6
PSME_00054258-RA	transcript24818.p1_1	57.971	69	27	2		100	167		25	92	2.6e-16	70.9
PSME_00054258-RA	transcript22163.p1_2_1	72	50	13	1		117	166		110	158	6.21e-16	70.9
PSME_00054258-RA	transcript11929.p1_1	68.75	48	14	1		118	165		186	232	6.29e-16	72
PSME_00054258-RA	transcript31937.p1_1	56.522	69	28	2		100	167		26	93	8.12e-16	69.7
PSME_00054258-RA	transcript32194.p1_1	62.069	58	21	1		118	175		43	99	9.14e-16	69.7
PSME_00054258-RA	transcript12031.p1_2_1	65.455	55	18	1		118	172		37	90	9.49e-16	70.1
PSME_00054258-RA	transcript15080.p1_1	65.306	49	16	1		118	166		279	326	1.46e-15	70.9
PSME_00054258-RA	transcript16400.p1_1	72.917	48	12	1		118	165		190	236	2.07e-15	70.5
PSME_00054258-RA	transcript23133.p1_1	67.347	49	15	1		118	166		89	136	2.24e-15	70.5
PSME_00054258-RA	transcript34815.p1_2_1	68.75	48	14	1		118	165		52	98	2.4e-15	68.6
PSME_00054258-RA	transcript10501.p1_2_1	68	50	15	1		118	167		30	78	4.17e-15	68.2
PSME_00054258-RA	transcript34951.p1_1	66.667	51	16	1		118	168		44	93	6.8e-15	67.8
PSME_00054258-RA	transcript3960.p1_1	53.333	60	27	1		118	177		249	307	7.11e-15	68.9
PSME_00054258-RA	transcript2915.p1_1	70.833	48	13	1		118	165		211	257	1.1e-14	68.6
PSME_00054258-RA	transcript3399.p1_1	61.404	57	19	2		118	174		72	125	1.17e-14	68.6
PSME_00054258-RA	transcript18476.p1_1	70.833	48	13	1		118	165		33	79	1.24e-14	67.8
PSME_00054258-RA	transcript10633.p1_1	63.265	49	17	1		118	166		268	315	1.53e-14	68.2
PSME_00054258-RA	transcript31999.p1_1	66.667	48	15	1		118	165		27	73	2.6e-14	65.5
PSME_00054258-RA	transcript12565.p1_1	55.556	63	26	2		118	180		92	152	1.35e-13	65.1
PSME_00054258-RA	transcript36621.p1_1	61.224	49	18	1		118	166		38	85	4.11e-13	62.4
PSME_00054258-RA	transcript27848.p1_1	63.265	49	17	1		118	166		73	120	4.61e-13	63.5
PSME_00054258-RA	transcript18607.p1_1	57.143	49	20	1		118	166		109	156	2.35e-12	61.6
PSME_00054258-RA	transcript11805.p1_2_1	59.184	49	19	1		118	166		218	265	2.36e-12	61.6
PSME_00054258-RA	transcript24839.p1_1	54.902	51	22	1		118	168		33	82	2.39e-12	60.5
PSME_00054258-RA	transcript20056.p1_1	53.061	49	22	1		118	166		118	165	1.71e-11	59.3
PSME_00054258-RA	transcript32131.p1_1	51.02	49	23	1		118	166		56	103	3.98e-11	57
PSME_00054258-RA	transcript33120.p1_1	53.061	49	22	1		118	166		34	81	4.62e-11	55.8
PSME_00054258-RA	transcript37581.p1_1	52.941	51	23	1		118	168		12	61	6.28e-11	56.6
PSME_00054258-RA	transcript19332.p1_1	48.333	60	28	2		118	175		33	91	7.1e-11	55.8
PSME_00054258-RA	transcript33676.p1_2_1	64.286	56	19	1		118	173		37	91	7.23e-11	56.2
PSME_00054258-RA	transcript22204.p1_2_1	55.102	49	21	1		118	166		82	129	1.01e-10	56.2
PSME_00054258-RA	transcript10803.p1_2_1	79.167	48	9	1		118	165		121	167	1.84e-10	56.2
PSME_00054258-RA	transcript20975.p1_1	53.061	49	22	1		118	166		68	115	3.98e-10	54.7
PSME_00054258-RA	transcript24221.p1_1	42.188	64	32	2		107	166		19	81	5.61e-10	53.5
PSME_00054258-RA	transcript26788.p1_2_1	41.071	56	32	1		118	173		33	87	9.2e-10	52.4
PSME_00054258-RA	transcript26244.p1_1	58.929	56	22	1		118	173		32	86	1.16e-08	50.4
PSME_00054258-RA	transcript15507.p1_1	50	50	24	1		118	167		81	129	1.2e-08	50.8
PSME_00054258-RA	transcript20210.p1_1	48.214	56	26	3		118	172		91	144	2.61e-08	49.3
PSME_00054258-RA	transcript33920.p1_1	40.741	54	31	1		118	171		70	122	1.22e-07	47.8
PSME_00054258-RA	transcript26628.p1_1	54.286	35	16	0		132	166		6	40	5.12e-07	44.7
PSME_00054258-RA	transcript421.p1_1	52.632	38	18	0		134	171		518	555	2.12e-06	44.3
PSME_00024384-RA	transcript1175.p1_1	54.005	387	124	14		3	344		171	548	3.6e-112	335
PSME_00024384-RA	transcript12357.p1_2_1	66.667	132	44	0		161	292		322	453	8.29e-57	190
PSME_00024384-RA	transcript12433.p1_1	65.354	127	31	2		200	323		298	414	9.33e-49	167
PSME_00024384-RA	transcript13009.p1_1	68.852	61	18	1		210	270		270	329	1.45e-18	82.8
PSME_00024384-RA	transcript4064.p1_1	65.574	61	20	1		210	270		265	324	1.09e-17	80.5
PSME_00024384-RA	transcript7139.p1_1	65.574	61	20	1		210	270		341	400	1.28e-17	80.5
PSME_00024384-RA	transcript5940.p1_1	62.121	66	24	1		205	269		468	533	3.61e-17	79
PSME_00024384-RA	transcript2423.p1_1	55.224	67	30	0		205	271		490	556	5.72e-16	75.5
PSME_00024384-RA	transcript1942.p1_2_1	45.902	61	32	1		207	267		544	603	7.01e-12	63.2
PSME_00024384-RA	transcript14028.p1_2_1	46.154	65	34	1		207	271		150	213	1.69e-11	60.8
PSME_00024384-RA	transcript8763.p1_1	37.681	69	43	0		197	265		119	187	8.73e-08	50.1
PSME_00024384-RA	transcript1343.p1_3_1	48.214	56	28	1		216	271		437	491	1.11e-07	50.1
PSME_00024384-RA	transcript1120.p1_1	36.782	87	50	2		215	301		532	613	1.69e-07	49.3
PSME_00024384-RA	transcript1520.p1_1	36.145	83	49	2		205	284		435	516	1.78e-06	46.2
PSME_00024384-RA	transcript14008.p1_1	37.349	83	45	3		208	284		357	438	4.95e-06	44.7
PSME_00025347-RA	transcript19173.p1_1	86.686	353	0	2		1	318		1	341	0	607
PSME_00025347-RA	transcript20363.p1_2_1	87.188	320	39	2		1	318		1	320	0	566
PSME_00025347-RA	transcript33046.p1_1	66.875	320	74	5		1	313		12	306	5.08e-145	408
PSME_00025347-RA	transcript15909.p1_1	45.283	159	66	5		152	309		362	500	4.06e-28	110
PSME_00025347-RA	transcript15909.p1_1	44.211	95	35	2		1	87		8	92	6.23e-18	80.9
PSME_00025347-RA	transcript19786.p1_1	43.636	165	65	6		166	313		284	437	8.34e-28	108
PSME_00025347-RA	transcript10156.p1_1	71.111	45	13	0		267	311		376	420	1.42e-13	67.4
PSME_00025347-RA	transcript10156.p1_1	39.623	53	32	0		13	65		84	136	1.24e-06	46.2
PSME_00025347-RA	transcript25929.p1_1	67.442	43	14	0		268	310		334	376	3.52e-12	63.2
PSME_00025347-RA	transcript25929.p1_1	53.333	45	21	0		11	55		43	87	1.68e-09	55.1
PSME_00025347-RA	transcript25929.p1_1	45.455	44	24	0		13	56		88	131	2.06e-07	48.5
PSME_00025347-RA	transcript18966.p1_1	36.275	102	60	1		218	314		214	315	5.97e-10	56.2
PSME_00025347-RA	transcript151.p1_1	50	48	24	0		264	311		905	952	8.49e-10	56.2
PSME_00025347-RA	transcript11246.p1_1	54.348	46	21	0		268	313		471	516	2.45e-09	54.7
PSME_00025347-RA	transcript24891.p1_1	45.833	48	26	0		13	60		13	60	3.99e-09	53.5
PSME_00025347-RA	transcript24891.p1_1	40.909	44	26	0		13	56		65	108	6.93e-06	43.5
PSME_00025347-RA	transcript13553.p1_1	46.809	47	25	0		13	59		5	51	7.37e-09	52.4
PSME_00025347-RA	transcript5535.p1_1	50	54	25	1		262	313		390	443	1.92e-08	52
PSME_00025347-RA	transcript144.p1_2_1	40.964	83	43	3		13	89		8	90	3.21e-08	51.2
PSME_00025347-RA	transcript144.p1_2_1	51.163	43	21	0		267	309		505	547	2.23e-07	48.5
PSME_00025347-RA	transcript3121.p1_1	55.263	38	17	0		272	309		505	542	6.82e-08	50.1
PSME_00025347-RA	transcript3121.p1_1	49.123	57	27	1		13	69		5	59	1.77e-07	48.9
PSME_00025347-RA	transcript14876.p1_1	46.512	43	23	0		13	55		5	47	1.27e-07	47
PSME_00025347-RA	transcript10138.p1_3_1	51.163	43	21	0		13	55		13	55	1.37e-07	49.3
PSME_00025347-RA	transcript10138.p1_3_1	48.889	45	23	0		265	309		479	523	2.84e-07	48.1
PSME_00025347-RA	transcript10367.p1_3_1	38.095	84	47	1		235	313		164	247	7.33e-07	46.6
PSME_00025347-RA	transcript10258.p1_3_1	40.278	72	37	3		7	73		2	72	7.9e-07	46.6
PSME_00025347-RA	transcript37855.p1_1	41.304	46	27	0		7	52		20	65	5.89e-06	42
PSME_00035515-RA	transcript3485.p1_1	53.495	372	166	5		393	759		321	690	9.95e-134	409
PSME_00016930-RA	transcript10695.p1_2_1	99.167	240	2	0		1	240		1	240	0	503
PSME_00016930-RA	transcript10695.p1_2_1	48.193	83	43	0		87	169		300	382	1.34e-24	98.2
PSME_00016930-RA	transcript10695.p1_2_1	41.489	94	51	2		34	123		289	382	2.82e-18	80.1
PSME_00016930-RA	transcript9141.p1_1	55.357	224	86	6		29	241		61	281	5.36e-77	238
PSME_00016930-RA	transcript9141.p1_1	40	120	69	1		83	202		336	452	4.79e-21	88.2
PSME_00016930-RA	transcript9141.p1_1	46.154	78	36	2		51	123		346	422	7.82e-17	75.9
PSME_00016930-RA	transcript11174.p1_1	54.852	237	89	8		23	243		42	276	3.99e-76	235
PSME_00016930-RA	transcript11174.p1_1	41.304	138	68	3		71	195		314	451	3.98e-23	94
PSME_00016930-RA	transcript11174.p1_1	41.975	81	43	1		47	123		333	413	4.57e-15	70.5
PSME_00016930-RA	transcript1134.p1_2_1	52.018	223	95	6		27	239		33	253	1.07e-73	228
PSME_00016930-RA	transcript1134.p1_2_1	46.739	92	46	1		81	169		306	397	1.07e-22	92.8
PSME_00016930-RA	transcript1134.p1_2_1	35.789	95	56	2		34	123		303	397	8.4e-14	67
PSME_00016930-RA	transcript5575.p1_1	51.142	219	93	8		31	239		71	285	1.15e-67	214
PSME_00016930-RA	transcript5575.p1_1	46.364	110	49	1		94	193		348	457	4.31e-26	102
PSME_00016930-RA	transcript5575.p1_1	39	100	56	2		28	123		325	423	1.84e-16	74.7
PSME_00016930-RA	transcript7355.p1_1	58.17	153	59	2		27	174		33	185	5.14e-60	186
PSME_00016930-RA	transcript11339.p1_1	54.491	167	72	3		31	194		36	201	4.36e-57	183
PSME_00016930-RA	transcript11339.p1_1	37.64	178	81	2		46	193		141	318	2.15e-34	124
PSME_00016930-RA	transcript12556.p1_1	43.277	238	120	7		9	237		33	264	2.87e-54	181
PSME_00016930-RA	transcript12556.p1_1	49.333	75	38	0		94	168		533	607	1.05e-21	90.1
PSME_00016930-RA	transcript12556.p1_1	34.127	126	74	4		1	122		487	607	1.01e-15	72.8
PSME_00016930-RA	transcript12556.p1_1	50	60	29	1		86	145		299	357	1.96e-14	68.9
PSME_00016930-RA	transcript12556.p1_1	32.24	183	88	8		42	192		296	474	2.85e-14	68.6
PSME_00016930-RA	transcript2074.p1_2_1	43.056	144	60	4		52	173		220	363	5.18e-32	120
PSME_00016930-RA	transcript2074.p1_2_1	36.095	169	80	4		31	174		396	561	5.21e-30	114
PSME_00016930-RA	transcript2074.p1_2_1	42.188	128	62	3		53	171		484	608	2.79e-29	112
PSME_00016930-RA	transcript2074.p1_2_1	30.222	225	92	6		47	210		268	488	5.73e-26	102
PSME_00016930-RA	transcript10112.p1_1	27.778	108	58	4		61	168		313	400	1.72e-06	45.1
PSME_00018789-RA	transcript19045.p1_1	48.673	113	53	1		26	138		118	225	2.39e-27	108
PSME_00018789-RA	transcript19560.p1_1	43.609	133	58	3		13	144		80	196	4.85e-27	106
PSME_00018789-RA	transcript29495.p1_1	42.969	128	56	3		13	129		79	200	1.02e-25	102
PSME_00018789-RA	transcript10881.p1_1	57.895	57	18	1		13	69		79	129	4.33e-17	78.2
PSME_00018789-RA	transcript18453.p1_1	46.835	79	35	1		26	104		86	157	5.09e-17	76.3
PSME_00018789-RA	transcript29548.p1_1	54.237	59	27	0		26	84		86	144	2.75e-16	74.7
PSME_00018789-RA	transcript23989.p1_1	46.377	69	29	2		13	79		79	141	3.38e-15	70.1
PSME_00018789-RA	transcript24381.p1_2_1	53.571	56	20	1		13	68		79	128	4.31e-15	70.5
PSME_00018789-RA	transcript33214.p1_1	48.387	62	26	1		13	74		101	156	7.49e-15	69.3
PSME_00018789-RA	transcript20597.p1_1	65.116	43	15	0		26	68		118	160	1.16e-14	69.3
PSME_00018789-RA	transcript23255.p1_1	55.357	56	19	1		13	68		79	128	1.25e-14	70.5
PSME_00018789-RA	transcript27747.p1_1	54.717	53	18	1		14	66		80	126	1.57e-14	68.2
PSME_00018789-RA	transcript30833.p1_1	51.786	56	21	1		13	68		79	128	1.61e-14	68.9
PSME_00018789-RA	transcript21851.p1_1	51.786	56	21	1		13	68		108	157	1.88e-14	68.9
PSME_00018789-RA	transcript21143.p1_1	65.116	43	15	0		26	68		86	128	2.95e-14	69.7
PSME_00018789-RA	transcript16715.p1_1	46.269	67	25	2		7	68		68	128	4.56e-14	68.9
PSME_00018789-RA	transcript10780.p1_2_1	40	95	41	4		7	95		68	152	6.26e-14	68.6
PSME_00018789-RA	transcript13738.p1_2_1	50.847	59	23	1		13	71		79	131	7.14e-14	68.2
PSME_00018789-RA	transcript26223.p1_1	44.615	65	25	2		7	66		64	122	3.69e-13	66.2
PSME_00018789-RA	transcript24059.p1_1	59.574	47	13	1		13	59		79	119	8.51e-12	62
PSME_00018789-RA	transcript24442.p1_1	43.662	71	29	2		13	83		80	139	7.76e-11	58.9
PSME_00018789-RA	transcript21761.p1_1	46.774	62	23	1		26	87		95	146	1.27e-10	58.2
PSME_00018789-RA	transcript33801.p1_1	50	52	20	1		13	64		82	127	1.5e-10	57
PSME_00018789-RA	transcript31776.p1_1	51.064	47	17	1		13	59		111	151	4.63e-10	56.6
PSME_00018789-RA	transcript15003.p1_1	71.875	32	9	0		26	57		87	118	4.65e-10	56.6
PSME_00018789-RA	transcript33129.p1_1	53.191	47	16	1		13	59		80	120	2.12e-09	54.3
PSME_00018789-RA	transcript29756.p1_1	66.667	33	11	0		24	56		89	121	2.46e-09	54.3
PSME_00018789-RA	transcript25990.p1_1	64.706	34	12	0		26	59		86	119	2.82e-09	53.9
PSME_00018789-RA	transcript32447.p1_1	53.488	43	20	0		26	68		90	132	3.74e-09	53.5
PSME_00018789-RA	transcript22086.p1_1	52.273	44	15	1		13	56		79	116	4.49e-09	53.5
PSME_00018789-RA	transcript15528.p1_1	60.606	33	13	0		24	56		87	119	6.02e-09	52.8
PSME_00018789-RA	transcript117.p1_4_1	41.791	67	28	3		13	76		180	238	6.41e-09	53.5
PSME_00018789-RA	transcript22944.p1_1	47.727	44	17	1		13	56		109	146	1.27e-08	52
PSME_00018789-RA	transcript38762.p1_1	62.069	29	11	0		28	56		7	35	2.27e-08	50.1
PSME_00018789-RA	transcript12801.p1_1	56.25	32	14	0		24	55		88	119	4.71e-07	47.4
PSME_00018789-RA	transcript15991.p1_1	39.13	69	36	2		26	89		95	162	7.54e-07	46.6
PSME_00018789-RA	transcript11153.p1_1	42	50	21	2		13	62		82	123	1.1e-06	46.2
PSME_00018789-RA	transcript21853.p1_1	53.333	30	14	0		26	55		89	118	6.98e-06	43.5
PSME_00044782-RA	transcript15474.p1_1	30.208	96	62	3		221	315		175	266	1.16e-06	46.2
PSME_00000341-RA	transcript19431.p1_2_1	28.409	88	57	3		124	205		38	125	1.43e-06	46.6
PSME_00046305-RA	transcript36992.p1_1	58.667	75	31	0		27	101		76	150	4.22e-27	98.6
PSME_00046305-RA	transcript24213.p1_1	63.636	77	27	1		22	97		261	337	1.26e-26	102
PSME_00046305-RA	transcript33808.p1_1	53.488	86	40	0		27	112		210	295	5.22e-26	99.4
PSME_00046305-RA	transcript35083.p1_1	57.333	75	32	0		27	101		123	197	9.05e-26	96.7
PSME_00046305-RA	transcript17533.p1_2_1	46.602	103	49	2		35	131		220	322	1.43e-25	98.6
PSME_00046305-RA	transcript32809.p1_2_1	56.164	73	32	0		33	105		125	197	3.34e-25	94.4
PSME_00046305-RA	transcript37846.p1_1	56.522	69	30	0		31	99		83	151	1.97e-23	89
PSME_00046305-RA	transcript23133.p1_1	56.944	72	30	1		23	94		66	136	1.32e-20	85.1
PSME_00046305-RA	transcript23924.p1_1	61.905	63	23	1		35	97		109	170	1.29e-19	82.4
PSME_00046305-RA	transcript10501.p1_2_1	50.633	79	34	2		37	111		21	98	1.97e-19	79.7
PSME_00046305-RA	transcript22163.p1_2_1	43.137	102	56	2		34	135		99	198	1.13e-18	78.2
PSME_00046305-RA	transcript18476.p1_1	53.247	77	33	2		37	111		24	99	1.19e-18	78.6
PSME_00046305-RA	transcript16400.p1_1	53.571	84	37	2		37	120		181	262	3.58e-18	78.6
PSME_00046305-RA	transcript11929.p1_1	56.667	60	25	1		34	93		174	232	3.76e-17	75.5
PSME_00046305-RA	transcript27848.p1_1	42.735	117	57	5		37	144		64	179	4.32e-17	74.7
PSME_00046305-RA	transcript12565.p1_1	54.412	68	30	1		33	100		79	145	6.31e-17	74.7
PSME_00046305-RA	transcript12031.p1_2_1	56.667	60	25	1		36	95		27	85	1.08e-16	72.8
PSME_00046305-RA	transcript6226.p1_2_1	59.016	61	24	1		34	94		225	284	1.08e-16	74.3
PSME_00046305-RA	transcript15080.p1_1	60.938	64	23	2		31	94		265	326	1.13e-16	73.9
PSME_00046305-RA	transcript24818.p1_1	47.126	87	41	2		20	102		14	99	1.15e-16	71.6
PSME_00046305-RA	transcript34815.p1_2_1	57.895	57	23	1		37	93		43	98	1.37e-16	71.6
PSME_00046305-RA	transcript32194.p1_1	43.023	86	35	3		37	109		34	118	1.61e-16	71.6
PSME_00046305-RA	transcript34951.p1_1	44.792	96	49	3		22	116		19	111	2e-16	71.6
PSME_00046305-RA	transcript36108.p1_1	55.738	61	26	1		37	97		28	87	3.14e-16	70.5
PSME_00046305-RA	transcript2915.p1_1	60.345	58	22	1		36	93		201	257	3.89e-16	72.8
PSME_00046305-RA	transcript3399.p1_1	50	74	30	2		20	93		52	118	9.81e-16	71.2
PSME_00046305-RA	transcript10633.p1_1	58.333	60	24	1		35	94		257	315	1.49e-15	70.9
PSME_00046305-RA	transcript18607.p1_1	53.448	58	26	1		37	94		100	156	1.5e-15	70.9
PSME_00046305-RA	transcript12799.p1_1	65.385	52	17	1		45	96		213	263	1.52e-15	70.9
PSME_00046305-RA	transcript36621.p1_1	53.968	63	28	1		37	99		29	90	2.4e-15	68.6
PSME_00046305-RA	transcript11805.p1_2_1	50	68	30	2		27	94		202	265	4.04e-15	69.3
PSME_00046305-RA	transcript31999.p1_1	54.386	57	25	1		37	93		18	73	4.11e-15	67.8
PSME_00046305-RA	transcript3960.p1_1	55	60	26	1		35	94		238	296	7.04e-15	68.9
PSME_00046305-RA	transcript31937.p1_1	52.542	59	27	1		37	95		36	93	8.14e-15	67
PSME_00046305-RA	transcript32131.p1_1	46.032	63	33	1		35	97		45	106	5.33e-14	65.1
PSME_00046305-RA	transcript20056.p1_1	48.276	58	29	1		37	94		109	165	8.36e-14	65.9
PSME_00046305-RA	transcript22204.p1_2_1	42.254	71	40	1		27	97		63	132	9.88e-14	64.7
PSME_00046305-RA	transcript33120.p1_1	42.623	61	34	1		34	94		22	81	3.32e-13	61.6
PSME_00046305-RA	transcript26788.p1_2_1	36.25	80	48	2		26	105		15	91	4.2e-13	61.6
PSME_00046305-RA	transcript10803.p1_2_1	55.952	84	28	3		25	100		97	179	4.2e-13	63.5
PSME_00046305-RA	transcript24839.p1_1	42.623	61	34	1		34	94		21	80	4.97e-13	62
PSME_00046305-RA	transcript37581.p1_1	43.333	60	33	1		35	94		1	59	9.38e-13	61.6
PSME_00046305-RA	transcript20210.p1_1	40.476	84	40	3		20	94		57	139	2.95e-12	60.8
PSME_00046305-RA	transcript20975.p1_1	48.276	58	29	1		37	94		59	115	4.31e-12	60.1
PSME_00046305-RA	transcript19332.p1_1	42.857	63	31	2		34	94		21	80	8.64e-12	58.2
PSME_00046305-RA	transcript33676.p1_2_1	42.553	94	49	3		37	126		28	120	1.2e-11	58.2
PSME_00046305-RA	transcript24221.p1_1	40	65	38	1		33	97		21	84	3.06e-11	57
PSME_00046305-RA	transcript26244.p1_1	55.224	67	29	1		28	94		14	79	1.95e-10	55.5
PSME_00046305-RA	transcript33920.p1_1	38.333	60	36	1		35	94		59	117	7.2e-10	53.9
PSME_00046305-RA	transcript15507.p1_1	33.75	80	48	3		16	95		55	129	7.48e-09	51.2
PSME_00046305-RA	transcript421.p1_1	30.526	95	58	2		34	120		388	482	1.84e-08	50.4
PSME_00046305-RA	transcript26628.p1_1	46.341	41	22	0		57	97		3	43	3.06e-06	42.4
PSME_00042787-RA	transcript7139.p1_1	89.258	391	23	1		23	394		1	391	0	697
PSME_00042787-RA	transcript13009.p1_1	32.075	371	141	17		38	378		15	304	2.79e-23	97.8
PSME_00042787-RA	transcript4064.p1_1	45.985	137	58	5		270	391		177	312	1.95e-15	74.3
PSME_00042787-RA	transcript12357.p1_2_1	75	40	10	0		339	378		366	405	2.99e-13	67.8
PSME_00042787-RA	transcript12433.p1_1	75	40	10	0		339	378		303	342	3.33e-13	67.4
PSME_00042787-RA	transcript1175.p1_1	75	40	10	0		339	378		404	443	3.65e-13	67.4
PSME_00042787-RA	transcript5940.p1_1	70	40	12	0		338	377		467	506	6.29e-12	63.5
PSME_00042787-RA	transcript2423.p1_1	65	40	14	0		338	377		489	528	1.14e-10	59.7
PSME_00042787-RA	transcript1942.p1_2_1	41.176	51	30	0		341	391		544	594	9.71e-08	50.4
PSME_00042787-RA	transcript14028.p1_2_1	43.137	51	29	0		341	391		150	200	1.09e-07	49.7
PSME_00045716-RA	transcript19045.p1_1	81.138	334	52	5		36	360		28	359	0	543
PSME_00045716-RA	transcript29495.p1_1	69.192	198	54	4		41	234		1	195	1.4e-92	279
PSME_00045716-RA	transcript19560.p1_1	66.341	205	62	3		41	243		1	200	4.88e-92	280
PSME_00045716-RA	transcript10881.p1_1	77.519	129	29	0		41	169		1	129	3.32e-75	237
PSME_00045716-RA	transcript24059.p1_1	55.897	195	69	3		41	230		1	183	1.32e-68	217
PSME_00045716-RA	transcript16715.p1_1	65.772	149	50	1		41	188		1	149	1.91e-67	216
PSME_00045716-RA	transcript29548.p1_1	72.519	131	36	0		41	171		1	131	4.19e-67	212
PSME_00045716-RA	transcript23255.p1_1	69.925	133	40	0		41	173		1	133	7.05e-66	210
PSME_00045716-RA	transcript10780.p1_2_1	64.286	154	52	1		41	194		1	151	1.08e-65	212
PSME_00045716-RA	transcript21851.p1_1	67.969	128	41	0		41	168		30	157	3.96e-64	202
PSME_00045716-RA	transcript24381.p1_2_1	62.5	144	54	0		41	184		1	144	4.64e-64	201
PSME_00045716-RA	transcript33214.p1_1	68.992	129	39	1		41	168		22	150	2.39e-63	198
PSME_00045716-RA	transcript21143.p1_1	68.182	132	42	0		41	172		1	132	7.55e-63	204
PSME_00045716-RA	transcript25990.p1_1	51.442	208	68	5		41	226		1	197	7.89e-63	200
PSME_00045716-RA	transcript18453.p1_1	61.728	162	53	2		41	201		1	154	9.76e-63	199
PSME_00045716-RA	transcript23989.p1_1	66.406	128	43	0		41	168		1	128	5.54e-62	194
PSME_00045716-RA	transcript30833.p1_1	64.062	128	46	0		41	168		1	128	2.07e-60	192
PSME_00045716-RA	transcript27747.p1_1	64.567	127	45	0		41	167		1	127	1.04e-59	189
PSME_00045716-RA	transcript13738.p1_2_1	51.892	185	84	1		41	225		1	180	1.77e-59	194
PSME_00045716-RA	transcript20597.p1_1	60.403	149	53	1		41	189		33	175	6.09e-58	186
PSME_00045716-RA	transcript26223.p1_1	54.651	172	73	2		41	212		1	167	2.54e-56	186
PSME_00045716-RA	transcript31776.p1_1	68.067	119	38	0		41	159		33	151	2.14e-55	183
PSME_00045716-RA	transcript24442.p1_1	66.129	124	41	1		41	163		1	124	6.15e-54	179
PSME_00045716-RA	transcript22086.p1_1	69.828	116	35	0		41	156		1	116	1.06e-53	177
PSME_00045716-RA	transcript15003.p1_1	64.407	118	41	1		41	157		1	118	8.39e-52	174
PSME_00045716-RA	transcript33129.p1_1	65.833	120	40	1		41	159		1	120	1.31e-51	171
PSME_00045716-RA	transcript33801.p1_1	58.268	127	50	1		41	164		1	127	2.5e-48	160
PSME_00045716-RA	transcript32447.p1_1	61.983	121	46	0		48	168		12	132	3.25e-47	160
PSME_00045716-RA	transcript29756.p1_1	65.766	111	38	0		46	156		11	121	3.33e-46	158
PSME_00045716-RA	transcript15528.p1_1	62.727	110	40	1		48	156		10	119	1.2e-44	152
PSME_00045716-RA	transcript22944.p1_1	64.762	105	37	0		52	156		42	146	1.38e-42	148
PSME_00045716-RA	transcript21761.p1_1	52.174	115	55	0		48	162		17	131	5.43e-38	136
PSME_00045716-RA	transcript12801.p1_1	50.943	106	43	2		54	155		19	119	4.02e-29	113
PSME_00045716-RA	transcript21853.p1_1	50	102	50	1		54	155		18	118	1.76e-27	108
PSME_00045716-RA	transcript117.p1_4_1	39.552	134	73	2		23	156		92	217	7.49e-27	108
PSME_00045716-RA	transcript15991.p1_1	43.802	121	61	2		43	157		7	126	8.27e-27	107
PSME_00045716-RA	transcript11153.p1_1	46.018	113	50	3		54	162		18	123	3.17e-26	105
PSME_00045716-RA	transcript1118.p1_1	39.216	102	60	1		57	156		7	108	2.55e-19	85.9
PSME_00045716-RA	transcript13123.p1_1	32.353	136	58	2		54	155		166	301	8.13e-18	81.3
PSME_00045716-RA	transcript36433.p1_1	30.952	84	53	2		52	133		5	85	2.61e-08	50.4
PSME_00045716-RA	transcript36277.p1_1	56.41	39	17	0		110	148		108	146	2.88e-08	49.3
PSME_00045716-RA	transcript26190.p3_1	42.308	78	36	4		25	96		32	106	3.26e-08	48.1
PSME_00045716-RA	transcript38762.p1_1	65.517	29	10	0		128	156		7	35	1.31e-07	48.1
PSME_00011821-RA	transcript22271.p1_1	53.994	313	109	11		42	337		62	356	2.92e-87	264
PSME_00011821-RA	transcript25627.p1_2_1	38.253	332	141	10		40	337		3	304	6.82e-51	169
PSME_00011821-RA	transcript24733.p1_3_1	48.062	129	56	2		215	332		103	231	1.18e-30	113
PSME_00011821-RA	transcript10732.p1_1	48.864	88	45	0		215	302		117	204	4.74e-18	80.9
PSME_00011821-RA	transcript24169.p1_1	49.425	87	44	0		214	300		70	156	2.67e-17	77.4
PSME_00011821-RA	transcript18465.p1_1	43.2	125	66	3		182	306		62	181	6.24e-17	77.4
PSME_00011821-RA	transcript11200.p1_1	50	88	44	0		215	302		82	169	6.49e-17	77
PSME_00011821-RA	transcript1167.p1_2_1	47.191	89	47	0		214	302		38	126	7.71e-17	77
PSME_00011821-RA	transcript21871.p1_1	46.739	92	46	1		215	306		92	180	2.69e-15	72.8
PSME_00011821-RA	transcript10804.p1_1	43.158	95	47	1		215	302		87	181	2.75e-15	72.4
PSME_00011821-RA	transcript19124.p1_1	44.211	95	46	1		214	301		45	139	2.01e-14	69.7
PSME_00011821-RA	transcript17667.p1_1	38.261	115	56	2		207	306		16	130	3.14e-14	68.9
PSME_00011821-RA	transcript24174.p1_1	40.86	93	48	1		215	300		66	158	6.19e-13	65.5
PSME_00011821-RA	transcript1104.p1_2_1	31.683	101	69	0		198	298		61	161	3.72e-09	54.7
PSME_00011821-RA	transcript2030.p1_1	35.106	94	53	2		215	300		19	112	6.93e-09	53.9
PSME_00011821-RA	transcript2574.p1_1	34.043	94	54	2		215	300		17	110	5.08e-08	51.2
PSME_00011821-RA	transcript1300.p1_2_1	28.713	101	72	0		200	300		5	105	6.31e-08	50.8
PSME_00011821-RA	transcript1121.p1_1	29.63	81	57	0		218	298		153	233	1.1e-06	47
PSME_00045834-RA	transcript10156.p1_1	99.775	444	1	0		1	444		1	444	0	928
PSME_00045834-RA	transcript25929.p1_1	42	450	186	15		1	444		18	398	1.07e-87	270
PSME_00045834-RA	transcript144.p1_2_1	34.694	98	64	0		37	134		4	101	3.79e-17	80.1
PSME_00045834-RA	transcript144.p1_2_1	49.18	61	30	1		362	422		492	551	5.4e-10	57.8
PSME_00045834-RA	transcript10138.p1_3_1	37.864	103	63	1		35	137		7	108	5.63e-16	76.6
PSME_00045834-RA	transcript10138.p1_3_1	55.769	52	22	1		375	426		480	530	8.66e-11	60.5
PSME_00045834-RA	transcript14876.p1_1	34.409	93	51	1		41	123		5	97	1.5e-15	70.1
PSME_00045834-RA	transcript14876.p1_1	58.14	43	18	0		84	126		5	47	1.16e-11	59.3
PSME_00045834-RA	transcript3121.p1_1	35.714	98	60	1		37	134		1	95	7.99e-15	73.2
PSME_00045834-RA	transcript3121.p1_1	55.102	49	22	0		374	422		498	546	1.43e-10	59.7
PSME_00045834-RA	transcript24891.p1_1	33.654	104	60	1		29	123		1	104	7.55e-14	68.6
PSME_00045834-RA	transcript24891.p1_1	59.091	44	18	0		84	127		13	56	3.21e-11	60.5
PSME_00045834-RA	transcript13553.p1_1	26.05	238	130	8		41	237		5	237	1.66e-13	67.4
PSME_00045834-RA	transcript20363.p1_2_1	43.299	97	45	2		332	423		225	316	5.91e-13	66.2
PSME_00045834-RA	transcript20363.p1_2_1	52.5	40	19	0		84	123		13	52	1.63e-07	49.3
PSME_00045834-RA	transcript33046.p1_1	42.574	101	48	4		332	427		216	311	3.85e-12	63.5
PSME_00045834-RA	transcript33046.p1_1	39.286	56	34	0		84	139		24	79	4.13e-07	48.1
PSME_00045834-RA	transcript19786.p1_1	42.105	95	40	2		332	418		346	433	6.19e-12	63.5
PSME_00045834-RA	transcript25663.p1_2_1	39.286	84	43	1		37	112		1	84	8.9e-11	57.4
PSME_00045834-RA	transcript151.p1_1	52.083	48	23	0		377	424		909	956	1.09e-10	60.5
PSME_00045834-RA	transcript15909.p1_1	62	50	14	1		367	416		454	498	1.59e-10	59.3
PSME_00045834-RA	transcript5535.p1_1	53.333	45	21	0		377	421		396	440	2.8e-10	58.5
PSME_00045834-RA	transcript11246.p1_1	53.333	45	21	0		377	421		471	515	2.88e-10	58.5
PSME_00045834-RA	transcript18966.p1_1	49.02	51	26	0		370	420		262	312	3.91e-10	57.8
PSME_00045834-RA	transcript19173.p1_1	68.421	38	12	0		376	413		255	292	1.28e-09	55.8
PSME_00045834-RA	transcript19173.p1_1	46.512	43	23	0		84	126		13	55	2.06e-06	46.2
PSME_00045834-RA	transcript37855.p1_1	51.22	41	20	0		83	123		25	65	3.27e-08	49.3
PSME_00045834-RA	transcript10249.p1_3_1	34.091	88	50	2		352	438		180	260	1.4e-07	49.7
PSME_00045834-RA	transcript10367.p1_3_1	40.625	64	31	1		353	416		185	241	1.48e-07	49.7
PSME_00038749-RA	transcript353.p1_1	41.748	103	59	1		447	549		408	509	1.42e-20	93.2
PSME_00038749-RA	transcript25611.p1_1	37.113	97	50	4		447	535		245	338	1.08e-08	54.7
PSME_00038749-RA	transcript19707.p1_1	35.789	95	52	4		447	535		252	343	1.28e-08	54.3
PSME_00038749-RA	transcript20238.p1_1	35.87	92	52	3		447	533		299	388	2.3e-08	53.5
PSME_00053331-RA	transcript19045.p1_1	68.421	171	53	1		1	170		32	202	7.73e-83	258
PSME_00053331-RA	transcript19560.p1_1	64.865	185	56	4		2	178		1	184	5.3e-80	248
PSME_00053331-RA	transcript29495.p1_1	54.206	214	78	4		2	196		1	213	8.79e-74	230
PSME_00053331-RA	transcript10881.p1_1	70.37	135	40	0		2	136		1	135	2.25e-69	222
PSME_00053331-RA	transcript29548.p1_1	67.188	128	42	0		2	129		1	128	1.72e-62	199
PSME_00053331-RA	transcript16715.p1_1	65.625	128	44	0		2	129		1	128	4.76e-61	199
PSME_00053331-RA	transcript24059.p1_1	70.588	119	35	0		2	120		1	119	2.62e-60	195
PSME_00053331-RA	transcript23255.p1_1	65.625	128	44	0		2	129		1	128	1.6e-59	193
PSME_00053331-RA	transcript10780.p1_2_1	56.41	156	62	2		2	155		1	152	2.6e-59	194
PSME_00053331-RA	transcript30833.p1_1	62.5	128	48	0		2	129		1	128	7.45e-58	185
PSME_00053331-RA	transcript21143.p1_1	64.062	128	46	0		2	129		1	128	3.88e-57	189
PSME_00053331-RA	transcript21851.p1_1	61.719	128	49	0		2	129		30	157	4.84e-57	184
PSME_00053331-RA	transcript23989.p1_1	44.175	206	103	1		2	207		1	194	5.66e-57	181
PSME_00053331-RA	transcript33214.p1_1	62.016	129	48	1		2	129		22	150	2.01e-56	180
PSME_00053331-RA	transcript24381.p1_2_1	60.156	128	51	0		2	129		1	128	4.2e-56	180
PSME_00053331-RA	transcript13738.p1_2_1	61.905	126	48	0		2	127		1	126	5.68e-55	182
PSME_00053331-RA	transcript25990.p1_1	49.425	174	75	3		2	170		1	166	7.6e-55	179
PSME_00053331-RA	transcript18453.p1_1	55.714	140	62	0		2	141		1	140	8.67e-55	178
PSME_00053331-RA	transcript20597.p1_1	64.844	128	45	0		2	129		33	160	9.22e-55	177
PSME_00053331-RA	transcript27747.p1_1	57.937	126	53	0		2	127		1	126	1.23e-52	171
PSME_00053331-RA	transcript26223.p1_1	48.241	199	92	4		2	195		1	193	8.88e-52	174
PSME_00053331-RA	transcript15003.p1_1	62.712	118	43	1		2	118		1	118	1.37e-50	171
PSME_00053331-RA	transcript31776.p1_1	61.345	119	46	0		2	120		33	151	4.92e-50	168
PSME_00053331-RA	transcript22086.p1_1	62.931	116	43	0		2	117		1	116	6.96e-49	165
PSME_00053331-RA	transcript24442.p1_1	55.714	140	57	3		2	140		1	136	3.62e-48	164
PSME_00053331-RA	transcript33801.p1_1	55.906	127	53	1		2	125		1	127	3.03e-47	157
PSME_00053331-RA	transcript29756.p1_1	64.865	111	39	0		7	117		11	121	1.24e-45	156
PSME_00053331-RA	transcript15528.p1_1	63.636	110	39	1		9	117		10	119	1.59e-45	154
PSME_00053331-RA	transcript32447.p1_1	54.4	125	57	0		9	133		12	136	3.98e-44	151
PSME_00053331-RA	transcript33129.p1_1	57.5	120	50	1		2	120		1	120	1.11e-43	150
PSME_00053331-RA	transcript22944.p1_1	60.952	105	41	0		13	117		42	146	7.51e-43	149
PSME_00053331-RA	transcript21761.p1_1	45.963	161	81	2		9	169		17	171	1.61e-42	148
PSME_00053331-RA	transcript11153.p1_1	46.903	113	49	3		15	123		18	123	6.62e-28	110
PSME_00053331-RA	transcript117.p1_4_1	43.796	137	67	5		13	145		114	244	1.02e-27	111
PSME_00053331-RA	transcript21853.p1_1	46.226	106	48	2		15	116		18	118	3.56e-26	104
PSME_00053331-RA	transcript15991.p1_1	41.803	122	62	3		4	118		7	126	1.02e-25	103
PSME_00053331-RA	transcript12801.p1_1	45.794	107	49	2		15	117		19	120	2.22e-25	102
PSME_00053331-RA	transcript1118.p1_1	41.176	102	58	1		18	117		7	108	4.81e-21	90.9
PSME_00053331-RA	transcript13123.p1_1	32.353	136	58	2		15	116		166	301	3.74e-17	79.3
PSME_00053331-RA	transcript38762.p1_1	65.517	29	10	0		89	117		7	35	1.22e-08	51.2
PSME_00053331-RA	transcript36433.p1_1	28.261	92	64	2		13	104		5	94	1.62e-08	50.8
PSME_00053331-RA	transcript36277.p1_1	46.154	39	21	0		74	112		111	149	5.56e-07	45.4
PSME_00053331-RA	transcript26444.p1_1	42.857	42	24	0		71	112		80	121	1.85e-06	43.5
PSME_00053331-RA	transcript26190.p3_1	42.105	57	30	2		4	57		50	106	3.72e-06	42.4
PSME_00048910-RA	transcript12146.p1_2_1	89.381	113	12	0		3	115		74	186	2.62e-70	211
PSME_00048910-RA	transcript24513.p1_1	70.796	113	31	1		3	115		61	171	1.65e-53	166
PSME_00048910-RA	transcript13602.p1_2_1	64.602	113	37	2		3	115		112	221	9.32e-44	143
PSME_00048910-RA	transcript29803.p1_1	61.468	109	37	2		3	111		96	199	6.97e-41	135
PSME_00048910-RA	transcript24153.p1_1	61.468	109	36	3		3	111		119	221	1.14e-39	133
PSME_00048910-RA	transcript24293.p1_1	58.182	110	40	2		3	112		71	174	1.5e-39	131
PSME_00048910-RA	transcript17517.p1_1	59.633	109	38	3		3	111		70	172	9.96e-39	130
PSME_00048910-RA	transcript11491.p1_1	47.115	104	44	2		3	106		80	172	5.91e-27	100
PSME_00048910-RA	transcript15121.p1_1	43.269	104	48	2		3	106		73	165	2.7e-26	98.6
PSME_00048910-RA	transcript5907.p1_1	44.545	110	48	3		3	111		66	163	2.58e-25	94.4
PSME_00048910-RA	transcript18786.p1_1	40.777	103	50	2		3	105		68	159	6.31e-23	87.8
PSME_00048910-RA	transcript10114.p1_2_1	43.689	103	51	2		3	105		75	170	7.24e-23	88.6
PSME_00048910-RA	transcript2640.p1_1	37.963	108	56	2		3	110		68	164	4.7e-22	86.3
PSME_00048910-RA	transcript1466.p1_2_1	44.762	105	44	4		3	106		66	157	1.28e-21	85.1
PSME_00048910-RA	transcript6369.p1_1	42.718	103	46	3		3	104		72	162	2.46e-21	84.3
PSME_00048910-RA	transcript15907.p1_1	42.453	106	49	3		3	106		73	168	9.27e-21	82
PSME_00048910-RA	transcript12490.p1_1	38.318	107	54	2		3	109		87	181	9.56e-20	79.3
PSME_00048910-RA	transcript13558.p1_1	38.739	111	55	3		3	110		78	178	6.16e-19	77.4
PSME_00048910-RA	transcript11118.p1_1	39	100	50	3		6	105		79	167	8.03e-14	62.8
PSME_00045329-RA	transcript9141.p1_1	71.25	160	8	1		215	336		121	280	5.54e-69	221
PSME_00045329-RA	transcript6122.p1_1	47.788	113	53	3		117	227		333	441	5.08e-25	102
PSME_00045329-RA	transcript6122.p1_1	48.148	81	41	1		143	223		260	339	9.63e-19	84
PSME_00045329-RA	transcript6122.p1_1	49.333	75	37	1		143	217		159	232	1.61e-17	80.1
PSME_00045329-RA	transcript6122.p1_1	43.038	79	44	1		143	221		58	135	8e-15	72
PSME_00045329-RA	transcript11174.p1_1	38.554	166	78	4		187	335		112	270	1.75e-23	97.4
PSME_00045329-RA	transcript12216.p1_2_1	56.716	67	29	0		157	223		124	190	2.03e-23	94.4
PSME_00045329-RA	transcript12216.p1_2_1	54.545	66	30	0		156	221		22	87	8.45e-18	79
PSME_00045329-RA	transcript1911.p1_1	41.228	114	64	2		112	223		490	602	6.41e-23	96.7
PSME_00045329-RA	transcript1911.p1_1	37.333	150	78	4		139	286		416	551	2.79e-22	94.7
PSME_00045329-RA	transcript1911.p1_1	48.276	87	41	2		141	227		319	401	8.54e-21	90.1
PSME_00045329-RA	transcript1911.p1_1	48.78	82	41	1		141	222		622	702	2.03e-19	85.9
PSME_00045329-RA	transcript1911.p1_1	44.828	87	44	2		141	227		218	300	9.38e-19	84
PSME_00045329-RA	transcript1911.p1_1	35.294	102	60	3		128	227		102	199	7.79e-14	68.9
PSME_00045329-RA	transcript1801.p1_1	40.441	136	73	2		140	275		112	239	1.16e-22	95.5
PSME_00045329-RA	transcript1801.p1_1	50	76	37	1		140	215		718	792	4.42e-17	79
PSME_00045329-RA	transcript1801.p1_1	49.275	69	35	0		155	223		530	598	7.66e-17	78.2
PSME_00045329-RA	transcript1801.p1_1	32.117	137	83	3		133	267		608	736	3.34e-16	76.3
PSME_00045329-RA	transcript1801.p1_1	35.965	114	66	1		155	268		429	535	5.23e-15	72.8
PSME_00045329-RA	transcript1801.p1_1	41.975	81	46	1		143	223		317	396	7.25e-14	69.3
PSME_00045329-RA	transcript1801.p1_1	44.444	72	37	1		156	227		228	296	8.23e-14	68.9
PSME_00045329-RA	transcript1801.p1_1	38.554	83	50	1		141	223		12	93	1.05e-11	62.4
PSME_00045329-RA	transcript10695.p1_2_1	38.65	163	54	4		214	336		84	240	1.51e-22	94.7
PSME_00045329-RA	transcript10695.p1_2_1	45.455	55	18	2		224	272		307	355	9.76e-07	46.6
PSME_00045329-RA	transcript7294.p1_1	49.485	97	43	3		133	227		240	332	2.31e-22	94.4
PSME_00045329-RA	transcript7294.p1_1	37.778	90	53	2		130	217		136	224	1.65e-14	70.9
PSME_00045329-RA	transcript1101.p1_1	52.941	85	39	1		138	222		565	648	2.41e-22	94.7
PSME_00045329-RA	transcript1101.p1_1	55.072	69	31	0		155	223		445	513	5.52e-19	84.7
PSME_00045329-RA	transcript1101.p1_1	51.899	79	37	1		143	221		298	375	8.13e-19	84.3
PSME_00045329-RA	transcript1101.p1_1	46.753	77	40	1		145	221		708	783	6.08e-18	81.6
PSME_00045329-RA	transcript1101.p1_1	43.421	76	40	1		152	227		135	207	4.96e-13	66.6
PSME_00045329-RA	transcript11484.p1_1	40.136	147	66	8		96	227		216	355	4.37e-22	93.6
PSME_00045329-RA	transcript11484.p1_1	38.384	99	60	1		143	241		174	271	6.33e-15	72
PSME_00045329-RA	transcript2586.p1_2_1	62.319	69	26	0		155	223		436	504	5.41e-22	93.6
PSME_00045329-RA	transcript2586.p1_2_1	41.667	84	48	1		140	223		321	403	3.14e-16	76.3
PSME_00045329-RA	transcript2586.p1_2_1	43.373	83	46	1		141	223		221	302	3.53e-16	76.3
PSME_00045329-RA	transcript2586.p1_2_1	34.615	78	50	1		146	223		125	201	2.9e-11	61.2
PSME_00045329-RA	transcript1134.p1_2_1	36.875	160	56	5		217	335		98	253	1.05e-21	92
PSME_00045329-RA	transcript2790.p1_1	53.659	82	37	1		140	221		460	540	1.34e-21	92.4
PSME_00045329-RA	transcript2790.p1_1	48.235	85	41	2		140	222		357	440	1.09e-19	86.7
PSME_00045329-RA	transcript2790.p1_1	47.436	78	40	1		146	223		264	340	8.63e-17	78.2
PSME_00045329-RA	transcript2790.p1_1	42.647	68	39	0		156	223		172	239	2.64e-11	61.2
PSME_00045329-RA	transcript4848.p1_1	50.602	83	40	1		140	222		319	400	1.61e-21	92
PSME_00045329-RA	transcript4848.p1_1	50	84	41	1		140	223		218	300	3.61e-20	88.2
PSME_00045329-RA	transcript4848.p1_1	45.679	81	43	1		143	223		120	199	1.23e-13	68.2
PSME_00045329-RA	transcript8280.p1_1	51.948	77	36	1		141	217		288	363	1.7e-21	92
PSME_00045329-RA	transcript8280.p1_1	45.882	85	43	2		139	221		183	266	7.85e-19	84
PSME_00045329-RA	transcript8280.p1_1	35.443	79	50	1		143	221		88	165	3.75e-11	60.8
PSME_00045329-RA	transcript433.p1_1	56.338	71	31	0		153	223		244	314	2.48e-21	91.3
PSME_00045329-RA	transcript433.p1_1	39.86	143	67	8		96	223		75	213	6.88e-20	87
PSME_00045329-RA	transcript433.p1_1	46.988	83	43	1		141	223		31	112	2.68e-16	76.3
PSME_00045329-RA	transcript2014.p1_1	52.5	80	35	2		140	217		507	585	4.89e-21	90.5
PSME_00045329-RA	transcript2014.p1_1	46.154	91	43	3		139	227		203	289	6.45e-19	84.3
PSME_00045329-RA	transcript2014.p1_1	43.21	81	45	1		141	221		308	387	6.63e-19	84.3
PSME_00045329-RA	transcript2014.p1_1	42.857	91	46	3		139	227		405	491	3e-18	82.4
PSME_00045329-RA	transcript2014.p1_1	31.373	102	64	3		128	227		91	188	4.59e-12	63.5
PSME_00045329-RA	transcript5323.p1_1	52.5	80	38	0		143	222		373	452	5.31e-21	90.5
PSME_00045329-RA	transcript5323.p1_1	40.206	97	49	2		137	227		159	252	4.83e-15	72.4
PSME_00045329-RA	transcript5323.p1_1	46.97	66	31	2		143	207		273	335	7.44e-11	59.7
PSME_00045329-RA	transcript2100.p1_1	51.163	86	39	2		139	222		448	532	6.84e-21	90.5
PSME_00045329-RA	transcript2100.p1_1	45.57	79	42	1		141	219		351	428	1.38e-17	80.5
PSME_00045329-RA	transcript2100.p1_1	42.254	71	38	1		157	227		234	301	5.37e-14	69.7
PSME_00045329-RA	transcript2100.p1_1	30.508	118	74	4		112	227		89	200	4.27e-11	60.5
PSME_00045329-RA	transcript2909.p1_1	47.253	91	42	3		139	227		328	414	1e-20	89.7
PSME_00045329-RA	transcript2909.p1_1	51.852	81	38	1		141	221		433	512	3.06e-20	88.6
PSME_00045329-RA	transcript2909.p1_1	43.902	82	45	1		141	222		231	311	2.92e-17	79.3
PSME_00045329-RA	transcript2909.p1_1	38.824	85	48	2		143	227		132	212	6.38e-14	69.3
PSME_00045329-RA	transcript9.p1_2_1	50	84	41	1		140	223		224	306	1.38e-20	89.4
PSME_00045329-RA	transcript9.p1_2_1	42.353	85	48	1		139	223		122	205	1.86e-16	77
PSME_00045329-RA	transcript9.p1_2_1	42.169	83	47	1		141	223		23	104	4.92e-15	72.4
PSME_00045329-RA	transcript5909.p1_1	40	115	64	4		112	223		321	433	2.27e-20	88.6
PSME_00045329-RA	transcript5909.p1_1	41.739	115	62	4		112	223		119	231	2.95e-20	88.2
PSME_00045329-RA	transcript5909.p1_1	40.741	108	61	2		112	217		220	326	2.06e-18	82.8
PSME_00045329-RA	transcript5909.p1_1	42.667	75	39	2		149	223		60	130	4.07e-13	66.6
PSME_00045329-RA	transcript10002.p1_1	38.596	114	67	2		112	223		310	422	2.63e-20	88.6
PSME_00045329-RA	transcript10002.p1_1	34.4	125	75	1		152	276		250	367	5.09e-17	78.6
PSME_00045329-RA	transcript10002.p1_1	43.21	81	45	1		143	223		141	220	2.03e-13	67.8
PSME_00045329-RA	transcript6133.p1_1	47.253	91	42	3		139	227		422	508	3.54e-20	88.2
PSME_00045329-RA	transcript6133.p1_1	50	70	35	0		154	223		337	406	8.7e-19	84
PSME_00045329-RA	transcript6133.p1_1	45.055	91	44	3		139	227		220	306	5.14e-18	81.6
PSME_00045329-RA	transcript6133.p1_1	34.177	79	51	1		143	221		125	202	1.28e-11	62.4
PSME_00045329-RA	transcript3997.p1_1	44.706	85	46	1		139	223		180	263	5.28e-20	87
PSME_00045329-RA	transcript3997.p1_1	44.444	81	41	2		147	227		87	163	2.4e-16	76.3
PSME_00045329-RA	transcript3263.p1_1	54.118	85	35	2		143	227		176	256	5.61e-20	87.4
PSME_00045329-RA	transcript3263.p1_1	57.143	56	24	0		157	212		476	531	5.5e-14	69.3
PSME_00045329-RA	transcript2476.p1_1	56.41	78	33	1		140	217		530	606	8.28e-20	87
PSME_00045329-RA	transcript2476.p1_1	45.714	70	37	1		143	212		292	360	8.68e-14	68.9
PSME_00045329-RA	transcript2476.p1_1	48.485	66	34	0		158	223		170	235	1.07e-13	68.6
PSME_00045329-RA	transcript2637.p1_1	47.674	86	42	2		139	222		523	607	1.02e-19	87
PSME_00045329-RA	transcript2637.p1_1	44.048	84	46	1		139	221		220	303	8.44e-19	84
PSME_00045329-RA	transcript2637.p1_1	49.296	71	33	1		157	227		441	508	2.67e-17	79.7
PSME_00045329-RA	transcript2637.p1_1	42.529	87	46	2		141	227		325	407	7.05e-17	78.2
PSME_00045329-RA	transcript2637.p1_1	34.021	97	58	3		133	227		113	205	2.64e-12	64.3
PSME_00045329-RA	transcript2979.p1_1	53.521	71	33	0		156	226		37	107	1.19e-19	86.3
PSME_00045329-RA	transcript2979.p1_1	49.383	81	40	1		143	223		126	205	6.23e-19	84.3
PSME_00045329-RA	transcript2979.p1_1	52.778	72	33	1		146	217		230	300	7.49e-19	84
PSME_00045329-RA	transcript3144.p1_1	49.367	79	39	1		143	221		218	295	1.28e-19	86.7
PSME_00045329-RA	transcript3144.p1_1	45.349	86	44	2		140	223		485	569	1.08e-16	77.8
PSME_00045329-RA	transcript3144.p1_1	42.857	84	47	1		140	223		351	433	1.76e-15	73.9
PSME_00045329-RA	transcript3144.p1_1	37.647	85	53	0		139	223		112	196	2.18e-11	61.6
PSME_00045329-RA	transcript4976.p1_1	49.412	85	40	2		139	221		244	327	2.02e-19	85.9
PSME_00045329-RA	transcript4976.p1_1	42.857	91	46	3		139	227		345	431	2.68e-16	76.6
PSME_00045329-RA	transcript4976.p1_1	33.898	118	71	1		158	275		163	273	1.01e-14	71.6
PSME_00045329-RA	transcript6280.p1_1	50.588	85	38	2		143	227		119	199	2.09e-19	85.9
PSME_00045329-RA	transcript6280.p1_1	45.57	79	42	1		143	221		282	359	3.83e-14	69.7
PSME_00045329-RA	transcript6280.p1_1	38	50	31	0		162	211		36	85	3.94e-06	45.1
PSME_00045329-RA	transcript4860.p1_1	57.353	68	29	0		156	223		459	526	2.18e-19	85.9
PSME_00045329-RA	transcript4860.p1_1	46.429	84	44	1		140	223		343	425	4.77e-18	81.6
PSME_00045329-RA	transcript4860.p1_1	40.26	77	45	1		145	221		146	221	4.6e-13	66.6
PSME_00045329-RA	transcript4860.p1_1	40.449	89	50	2		137	223		237	324	1.42e-12	65.1
PSME_00045329-RA	transcript4653.p1_1	54.321	81	36	1		143	223		224	303	2.68e-19	85.5
PSME_00045329-RA	transcript4653.p1_1	46.835	79	41	1		145	223		125	202	8.06e-16	74.7
PSME_00045329-RA	transcript5891.p1_1	50.633	79	36	1		149	227		168	243	4.03e-19	85.1
PSME_00045329-RA	transcript5891.p1_1	43.182	88	47	2		138	223		55	141	2.57e-16	76.6
PSME_00045329-RA	transcript5891.p1_1	46.512	86	45	1		138	223		294	378	7.61e-16	75.1
PSME_00045329-RA	transcript8975.p1_1	48.315	89	42	2		139	227		336	420	4.87e-19	84.7
PSME_00045329-RA	transcript8975.p1_1	50.769	65	32	0		159	223		153	217	2.63e-14	70.5
PSME_00045329-RA	transcript8975.p1_1	42.683	82	46	1		140	221		236	316	6.81e-13	65.9
PSME_00045329-RA	transcript8975.p1_1	25.316	79	56	1		149	227		42	117	2.53e-06	45.4
PSME_00045329-RA	transcript4019.p1_1	50.633	79	33	2		149	227		335	407	6.46e-19	84.3
PSME_00045329-RA	transcript4019.p1_1	51.515	66	32	0		158	223		240	305	9.4e-18	80.9
PSME_00045329-RA	transcript4019.p1_1	52.857	70	33	0		154	223		135	204	7.68e-16	75.1
PSME_00045329-RA	transcript4939.p1_1	49.383	81	40	1		143	223		318	397	6.72e-19	84.3
PSME_00045329-RA	transcript4939.p1_1	37.647	85	49	2		143	227		149	229	7.99e-12	62.8
PSME_00045329-RA	transcript4939.p1_1	32.812	64	43	0		154	217		58	121	5.34e-06	44.7
PSME_00045329-RA	transcript6582.p1_1	45.238	84	45	1		138	221		296	378	8.44e-19	84
PSME_00045329-RA	transcript6582.p1_1	46.988	83	40	2		145	227		132	210	1.58e-18	83.2
PSME_00045329-RA	transcript6582.p1_1	33.333	66	41	1		162	227		47	109	2.3e-08	52
PSME_00045329-RA	transcript3008.p1_1	47.619	84	43	1		140	223		590	672	9.64e-19	84
PSME_00045329-RA	transcript3008.p1_1	43.182	88	46	2		140	227		489	572	4.91e-15	72.8
PSME_00045329-RA	transcript3008.p1_1	47.143	70	37	0		154	223		401	470	2.45e-13	67.4
PSME_00045329-RA	transcript3008.p1_1	40.698	86	44	2		145	223		176	261	3.52e-13	67
PSME_00045329-RA	transcript3008.p1_1	38.889	72	39	2		157	223		298	369	1.03e-07	50.1
PSME_00045329-RA	transcript3359.p1_1	52.874	87	37	3		139	223		460	544	1.8e-18	83.2
PSME_00045329-RA	transcript3359.p1_1	44.444	81	44	1		143	223		365	444	1.52e-17	80.5
PSME_00045329-RA	transcript3359.p1_1	36.449	107	65	2		117	221		236	341	1.05e-15	74.7
PSME_00045329-RA	transcript3359.p1_1	39.744	78	46	1		146	223		166	242	2.83e-12	64.3
PSME_00045329-RA	transcript3359.p1_1	32.53	83	54	2		140	221		563	644	3e-07	48.5
PSME_00045329-RA	transcript5884.p1_1	49.412	85	40	2		139	221		356	439	1.96e-18	82.8
PSME_00045329-RA	transcript5884.p1_1	44.615	65	35	1		143	207		261	324	1.84e-13	67.8
PSME_00045329-RA	transcript5884.p1_1	36.567	134	69	4		143	272		160	281	2.87e-13	67.4
PSME_00045329-RA	transcript6428.p1_1	54.839	62	28	0		156	217		429	490	2.17e-18	82.8
PSME_00045329-RA	transcript6428.p1_1	42.529	87	47	2		139	223		310	395	8.54e-18	80.9
PSME_00045329-RA	transcript6428.p1_1	42.529	87	46	2		141	227		213	295	1.01e-17	80.9
PSME_00045329-RA	transcript6428.p1_1	37.037	81	50	1		143	223		114	193	5.9e-13	66.2
PSME_00045329-RA	transcript6413.p1_1	50.633	79	38	1		143	221		211	288	2.32e-18	82.8
PSME_00045329-RA	transcript6413.p1_1	43.373	83	46	1		141	223		310	391	3.61e-18	82
PSME_00045329-RA	transcript6413.p1_1	45.833	72	36	1		157	228		123	191	1.05e-15	74.7
PSME_00045329-RA	transcript3115.p1_1	46.835	79	41	1		139	217		226	303	2.94e-18	82.4
PSME_00045329-RA	transcript3115.p1_1	48.235	85	41	2		139	221		325	408	1.88e-17	79.7
PSME_00045329-RA	transcript3115.p1_1	43.284	67	38	0		157	223		142	208	2.01e-13	67.4
PSME_00045329-RA	transcript465.p1_1	56	75	30	2		139	211		32	105	3.49e-18	79
PSME_00045329-RA	transcript465.p1_1	43.21	81	45	1		143	223		139	218	5e-16	72.8
PSME_00045329-RA	transcript7339.p1_1	47.619	84	43	1		140	223		260	342	4.22e-18	82
PSME_00045329-RA	transcript7339.p1_1	41.026	78	45	1		146	223		165	241	2.56e-09	55.1
PSME_00045329-RA	transcript2178.p1_1	54.839	62	28	0		156	217		159	220	4.49e-18	81.6
PSME_00045329-RA	transcript2178.p1_1	31.21	157	83	3		80	211		345	501	1.54e-15	74.3
PSME_00045329-RA	transcript2178.p1_1	31.356	118	64	4		155	267		57	162	9.08e-10	56.2
PSME_00045329-RA	transcript7791.p1_1	47.619	84	43	1		140	223		410	492	1.59e-17	80.1
PSME_00045329-RA	transcript7791.p1_1	44.706	85	43	2		143	227		281	361	2.75e-14	70.5
PSME_00045329-RA	transcript7791.p1_1	44.186	86	45	2		140	223		144	228	3.18e-14	70.1
PSME_00045329-RA	transcript5443.p1_1	53.165	79	36	1		145	223		219	296	1.97e-17	80.1
PSME_00045329-RA	transcript5443.p1_1	55.072	69	30	1		143	211		419	486	1.04e-16	77.8
PSME_00045329-RA	transcript5443.p1_1	53.333	60	28	0		155	214		329	388	1.5e-16	77.4
PSME_00045329-RA	transcript5443.p1_1	35.849	53	34	0		165	217		137	189	6.53e-07	47.4
PSME_00045329-RA	transcript7977.p1_1	50	80	38	1		138	217		396	473	1.99e-17	80.1
PSME_00045329-RA	transcript7977.p1_1	34.091	132	72	3		107	223		46	177	2.38e-16	76.6
PSME_00045329-RA	transcript7977.p1_1	48.485	66	34	0		158	223		213	278	2.54e-14	70.5
PSME_00045329-RA	transcript7977.p1_1	39.506	81	48	1		143	223		300	379	8.24e-13	65.9
PSME_00045329-RA	transcript4795.p1_1	45.882	85	45	1		139	223		340	423	2.94e-17	79.3
PSME_00045329-RA	transcript4795.p1_1	40	90	50	2		138	227		238	323	9.75e-16	74.7
PSME_00045329-RA	transcript4795.p1_1	35.897	78	47	1		146	223		46	120	9.11e-12	62.8
PSME_00045329-RA	transcript4795.p1_1	34.091	88	54	2		140	227		139	222	5.42e-11	60.1
PSME_00045329-RA	transcript2559.p1_1	46.835	79	41	1		139	217		404	481	4.23e-17	79
PSME_00045329-RA	transcript2559.p1_1	42.222	90	48	2		140	229		204	289	1.46e-14	71.2
PSME_00045329-RA	transcript2559.p1_1	38.824	85	48	2		143	227		308	388	1.32e-12	65.1
PSME_00045329-RA	transcript2559.p1_1	29.915	117	61	6		111	227		60	155	5.37e-07	47.8
PSME_00045329-RA	transcript7726.p1_1	45.783	83	44	1		139	221		338	419	4.86e-17	78.6
PSME_00045329-RA	transcript3364.p1_1	46.914	81	42	1		143	223		350	429	4.97e-17	78.6
PSME_00045329-RA	transcript3364.p1_1	42.353	85	45	2		143	227		187	267	1.24e-13	68.2
PSME_00045329-RA	transcript9440.p1_1	45.882	85	42	2		143	227		302	382	5.48e-17	78.6
PSME_00045329-RA	transcript9440.p1_1	43.21	81	45	1		143	223		170	249	1.84e-13	67.8
PSME_00045329-RA	transcript9440.p1_1	19.847	131	94	3		91	221		27	146	2.17e-06	45.8
PSME_00045329-RA	transcript2575.p1_1	43.299	97	49	3		133	227		48	140	6.39e-17	78.2
PSME_00045329-RA	transcript2575.p1_1	53.731	67	31	0		157	223		267	333	1.73e-14	70.9
PSME_00045329-RA	transcript3600.p1_1	49.367	79	39	1		143	221		459	536	8.54e-17	78.2
PSME_00045329-RA	transcript3600.p1_1	40	85	50	1		140	224		324	407	9.42e-14	68.9
PSME_00045329-RA	transcript3600.p1_1	50.588	85	38	2		143	227		164	244	1.88e-12	64.7
PSME_00045329-RA	transcript2057.p1_3_1	43.21	81	46	0		143	223		243	323	9.33e-17	77.8
PSME_00045329-RA	transcript2057.p1_3_1	39.759	83	46	2		145	227		409	487	7.5e-13	65.9
PSME_00045329-RA	transcript2057.p1_3_1	38.202	89	48	3		139	227		141	222	2.09e-11	61.6
PSME_00045329-RA	transcript10906.p1_1	45.57	79	40	1		149	227		253	328	1.18e-16	77.4
PSME_00045329-RA	transcript10906.p1_1	46.875	64	33	1		159	221		161	224	4.37e-11	60.5
PSME_00045329-RA	transcript1624.p1_1	44.444	81	44	1		143	223		274	353	1.19e-16	77.4
PSME_00045329-RA	transcript1624.p1_1	36.09	133	69	4		140	267		168	289	1.86e-14	70.9
PSME_00045329-RA	transcript1624.p1_1	34.568	81	52	1		143	223		70	149	4.66e-07	47.8
PSME_00045329-RA	transcript6359.p1_1	46.914	81	42	1		143	223		320	399	1.45e-16	77.4
PSME_00045329-RA	transcript6359.p1_1	44.304	79	41	1		149	227		100	175	9.8e-15	71.6
PSME_00045329-RA	transcript935.p1_1	42.697	89	47	2		139	227		511	595	1.8e-16	77
PSME_00045329-RA	transcript935.p1_1	45.07	71	36	1		157	227		122	189	2.58e-13	67.4
PSME_00045329-RA	transcript935.p1_1	41.176	68	40	0		156	223		426	493	8.62e-13	65.9
PSME_00045329-RA	transcript935.p1_1	37.647	85	52	1		139	223		309	392	1.37e-10	58.9
PSME_00045329-RA	transcript935.p1_1	36.765	68	40	1		154	221		21	85	4.78e-08	51.2
PSME_00045329-RA	transcript935.p1_1	30.435	69	47	1		143	210		210	278	9.23e-06	43.9
PSME_00045329-RA	transcript348.p2_1	48.148	81	38	2		147	227		11	87	1.88e-16	75.5
PSME_00045329-RA	transcript3254.p1_1	44.444	90	44	3		140	227		455	540	2.56e-16	76.6
PSME_00045329-RA	transcript3254.p1_1	42.353	85	48	1		139	223		355	438	1.36e-14	71.2
PSME_00045329-RA	transcript3254.p1_1	36.471	85	53	1		139	223		153	236	1.42e-11	62
PSME_00045329-RA	transcript3254.p1_1	37.143	70	43	1		143	212		258	326	6.09e-09	53.9
PSME_00045329-RA	transcript3254.p1_1	35.849	53	31	1		175	227		87	136	7.28e-07	47.4
PSME_00045329-RA	transcript7094.p1_1	44.048	84	46	1		140	223		198	280	2.57e-16	76.6
PSME_00045329-RA	transcript7094.p1_1	44.828	87	44	3		143	229		302	384	5.06e-16	75.5
PSME_00045329-RA	transcript7094.p1_1	30.769	78	53	1		139	215		33	110	4.26e-06	45.1
PSME_00045329-RA	transcript5518.p1_1	45.455	77	41	1		145	221		215	290	3.47e-16	76.3
PSME_00045329-RA	transcript5518.p1_1	43.678	87	46	2		139	223		308	393	5.76e-15	72.4
PSME_00045329-RA	transcript5518.p1_1	48.571	70	36	0		154	223		122	191	6.36e-15	72.4
PSME_00045329-RA	transcript9776.p1_1	30.319	188	105	7		55	221		86	268	3.56e-16	76.3
PSME_00045329-RA	transcript9776.p1_1	43.21	81	45	1		143	223		455	534	8.98e-14	68.9
PSME_00045329-RA	transcript9776.p1_1	39.726	73	43	1		140	212		320	391	5.3e-12	63.2
PSME_00045329-RA	transcript9776.p1_1	41.379	58	34	0		165	222		80	137	2.96e-09	54.7
PSME_00045329-RA	transcript4521.p1_1	43.529	85	44	2		143	227		430	510	3.6e-16	76.3
PSME_00045329-RA	transcript4521.p1_1	50.704	71	32	1		157	227		280	347	2.32e-15	73.6
PSME_00045329-RA	transcript4521.p1_1	44.706	85	43	2		143	227		166	246	7.76e-15	72
PSME_00045329-RA	transcript5512.p1_1	46.988	83	43	1		139	221		401	482	6.33e-16	75.5
PSME_00045329-RA	transcript2841.p1_1	44.444	81	44	1		143	223		149	228	6.37e-16	75.1
PSME_00045329-RA	transcript2841.p1_1	39.773	88	49	2		140	227		278	361	1.44e-14	71.2
PSME_00045329-RA	transcript2841.p1_1	31.765	85	53	2		145	227		47	128	1.14e-06	46.6
PSME_00045329-RA	transcript1585.p1_1	43.373	83	46	1		140	222		581	662	6.98e-16	75.5
PSME_00045329-RA	transcript1585.p1_1	42.857	70	37	1		158	227		295	361	1.44e-12	65.1
PSME_00045329-RA	transcript1585.p1_1	47.059	68	36	0		156	223		192	259	4.52e-11	60.5
PSME_00045329-RA	transcript1585.p1_1	37.975	79	48	1		143	221		382	459	4.76e-10	57.4
PSME_00045329-RA	transcript1585.p1_1	41.935	62	36	0		161	222		500	561	9.87e-10	56.2
PSME_00045329-RA	transcript1585.p1_1	35.593	59	38	0		166	224		101	159	2.61e-07	48.9
PSME_00045329-RA	transcript1619.p1_1	51.429	70	33	1		143	212		121	189	7.3e-16	74.7
PSME_00045329-RA	transcript1619.p1_1	46.575	73	38	1		140	212		250	321	2.9e-15	72.8
PSME_00045329-RA	transcript1619.p1_1	34.328	67	40	2		162	227		37	100	9.71e-07	46.6
PSME_00045329-RA	transcript20671.p1_2_1	46.429	84	41	2		146	229		285	364	7.74e-16	74.3
PSME_00045329-RA	transcript20671.p1_2_1	41.667	72	42	0		152	223		189	260	1.11e-12	65.1
PSME_00045329-RA	transcript20671.p1_2_1	32.877	73	46	1		155	227		91	160	4.71e-07	47.8
PSME_00045329-RA	transcript4520.p1_1	44.944	89	45	2		139	227		21	105	7.75e-16	74.3
PSME_00045329-RA	transcript5575.p1_1	32.934	167	64	5		212	335		124	285	7.78e-16	74.7
PSME_00045329-RA	transcript5575.p1_1	36.458	96	47	3		194	287		318	401	4.36e-08	50.8
PSME_00045329-RA	transcript2348.p1_1	48.148	81	41	1		143	223		397	476	8.68e-16	75.1
PSME_00045329-RA	transcript2348.p1_1	41	100	54	3		122	217		271	369	2.78e-12	64.3
PSME_00045329-RA	transcript2348.p1_1	36.62	71	42	1		157	227		208	275	9.4e-10	56.2
PSME_00045329-RA	transcript2348.p1_1	33.913	115	65	4		134	238		80	193	9.65e-10	56.2
PSME_00045329-RA	transcript6249.p1_1	45	80	43	1		145	224		460	538	9.41e-16	74.7
PSME_00045329-RA	transcript6249.p1_1	44.304	79	43	1		143	221		357	434	1.31e-14	71.2
PSME_00045329-RA	transcript6249.p1_1	35.366	82	52	1		140	221		90	170	1.11e-10	59.3
PSME_00045329-RA	transcript6249.p1_1	29.487	78	54	1		140	217		252	328	2.16e-07	48.9
PSME_00045329-RA	transcript6249.p1_1	43.75	48	27	0		177	224		187	234	5.59e-07	47.8
PSME_00045329-RA	transcript2251.p1_1	36.937	111	67	2		114	222		266	375	1.12e-15	74.7
PSME_00045329-RA	transcript2251.p1_1	52.308	65	31	0		158	222		8	72	3.33e-14	70.1
PSME_00045329-RA	transcript2251.p1_1	44.615	65	36	0		157	221		411	475	4.54e-13	66.6
PSME_00045329-RA	transcript2251.p1_1	45.205	73	39	1		139	211		91	162	5.25e-13	66.6
PSME_00045329-RA	transcript2251.p1_1	49.18	61	30	1		156	215		208	268	5.27e-11	60.5
PSME_00045329-RA	transcript4886.p1_1	43.529	85	46	2		140	223		148	231	1.13e-15	74.3
PSME_00045329-RA	transcript4886.p1_1	40	85	50	1		137	221		46	129	2.78e-13	67
PSME_00045329-RA	transcript4886.p1_1	41.573	89	46	3		140	227		250	333	4.83e-13	66.2
PSME_00045329-RA	transcript7159.p1_1	39.024	82	49	1		143	224		86	166	2.06e-15	70.1
PSME_00045329-RA	transcript3142.p1_1	44.706	85	43	2		143	227		466	546	5e-15	72.8
PSME_00045329-RA	transcript3142.p1_1	44.304	79	43	1		139	217		260	337	1.21e-14	71.6
PSME_00045329-RA	transcript3142.p1_1	45.57	79	42	1		139	217		361	438	1.37e-14	71.2
PSME_00045329-RA	transcript3142.p1_1	28.571	84	55	3		143	225		567	646	1.56e-07	49.3
PSME_00045329-RA	transcript3142.p1_1	35.938	64	38	1		164	227		183	243	3e-07	48.5
PSME_00045329-RA	transcript5132.p1_1	45.349	86	44	2		139	222		390	474	6.75e-15	72
PSME_00045329-RA	transcript5132.p1_1	40.26	77	45	1		145	221		204	279	5.94e-13	66.2
PSME_00045329-RA	transcript7719.p1_1	43.836	73	40	1		140	212		331	402	1.6e-14	70.9
PSME_00045329-RA	transcript7719.p1_1	42.169	83	44	2		145	227		134	212	3.37e-14	70.1
PSME_00045329-RA	transcript7719.p1_1	32.955	88	55	2		140	227		230	313	3.15e-11	60.8
PSME_00045329-RA	transcript3693.p1_1	46.512	86	40	3		140	223		90	171	1.66e-14	71.2
PSME_00045329-RA	transcript3693.p1_1	50	60	30	0		162	221		436	495	2.21e-13	67.8
PSME_00045329-RA	transcript3693.p1_1	37.647	85	49	2		143	227		286	366	1.83e-11	61.6
PSME_00045329-RA	transcript12319.p1_1	46.25	80	42	1		143	222		198	276	1.73e-14	70.9
PSME_00045329-RA	transcript12319.p1_1	31.818	88	56	2		140	227		296	379	2.96e-09	54.7
PSME_00045329-RA	transcript12319.p1_1	25.688	109	78	1		119	227		72	177	1.32e-06	46.6
PSME_00045329-RA	transcript7545.p1_1	40.506	79	47	0		143	221		160	238	1.91e-14	70.9
PSME_00045329-RA	transcript7545.p1_1	37.037	81	50	1		137	217		256	335	1.01e-12	65.5
PSME_00045329-RA	transcript7545.p1_1	32.456	114	74	2		112	223		330	442	1.35e-12	65.1
PSME_00045329-RA	transcript3207.p1_1	39.535	86	51	1		138	223		94	178	1.99e-14	70.1
PSME_00045329-RA	transcript17356.p1_1	46.053	76	34	1		157	232		278	346	2.3e-14	70.5
PSME_00045329-RA	transcript17356.p1_1	47.761	67	35	0		157	223		177	243	7.73e-12	62.8
PSME_00045329-RA	transcript17356.p1_1	36.207	58	37	0		166	223		54	111	1.63e-08	52.4
PSME_00045329-RA	transcript10428.p1_1	41.176	85	46	2		143	227		335	415	2.75e-14	70.1
PSME_00045329-RA	transcript10428.p1_1	40.741	81	47	1		143	223		172	251	1.56e-13	67.8
PSME_00045329-RA	transcript2057.p1_1	42.353	85	45	2		143	227		177	257	4.17e-14	70.1
PSME_00045329-RA	transcript2057.p1_1	40.741	81	45	1		147	227		537	614	6.68e-13	66.2
PSME_00045329-RA	transcript2057.p1_1	40.506	79	46	1		143	221		371	448	1.83e-12	64.7
PSME_00045329-RA	transcript2232.p1_1	45.238	84	45	1		140	223		268	350	4.29e-14	69.7
PSME_00045329-RA	transcript2232.p1_1	42.5	80	45	1		143	222		170	248	1.13e-13	68.6
PSME_00045329-RA	transcript2232.p1_1	41.975	81	46	1		143	223		372	451	1.54e-12	65.1
PSME_00045329-RA	transcript2232.p1_1	36.207	58	37	0		165	222		90	147	2.14e-06	45.8
PSME_00045329-RA	transcript5038.p1_1	42.353	85	48	1		139	223		159	242	7.4e-14	68.9
PSME_00045329-RA	transcript5038.p1_1	40	90	50	2		138	227		259	344	1.03e-07	50.1
PSME_00045329-RA	transcript5038.p1_1	29.231	65	43	1		163	227		81	142	1.92e-06	45.8
PSME_00045329-RA	transcript5135.p1_1	43.243	74	41	1		139	212		249	321	7.68e-14	68.9
PSME_00045329-RA	transcript5135.p1_1	34.884	86	53	1		141	223		45	130	5.4e-12	63.2
PSME_00045329-RA	transcript5135.p1_1	36.905	84	52	1		140	223		149	231	7.78e-10	56.6
PSME_00045329-RA	transcript5855.p2_1	47.368	76	31	2		151	217		15	90	7.82e-14	68.6
PSME_00045329-RA	transcript239.p1_2_1	40.476	84	49	1		140	223		446	528	8.24e-14	68.9
PSME_00045329-RA	transcript239.p1_2_1	39.326	89	51	2		137	223		701	788	1.68e-13	68.2
PSME_00045329-RA	transcript239.p1_2_1	40.506	79	46	1		143	221		154	231	1.01e-12	65.9
PSME_00045329-RA	transcript239.p1_2_1	41.333	75	43	1		143	217		317	390	1.94e-11	61.6
PSME_00045329-RA	transcript239.p1_2_1	27.35	117	67	3		157	267		65	169	3.16e-09	54.7
PSME_00045329-RA	transcript14376.p1_1	47.619	63	33	0		161	223		139	201	8.48e-14	68.6
PSME_00045329-RA	transcript10290.p1_1	33.333	168	88	7		63	227		96	242	1.55e-13	68.2
PSME_00045329-RA	transcript10290.p1_1	45.205	73	35	2		156	227		275	343	7.09e-13	65.9
PSME_00045329-RA	transcript10290.p1_1	32.258	62	39	1		166	227		83	141	6.66e-07	47.4
PSME_00045329-RA	transcript7824.p1_1	43.902	82	43	2		143	223		186	265	2.29e-13	67.4
PSME_00045329-RA	transcript7824.p1_1	43.038	79	44	1		143	221		380	457	7.52e-09	53.5
PSME_00045329-RA	transcript7824.p1_1	27.419	124	79	3		107	223		45	164	3.24e-06	45.4
PSME_00045329-RA	transcript2492.p1_2_1	40.404	99	51	4		133	227		13	107	2.73e-13	65.5
PSME_00045329-RA	transcript5175.p1_1	46.269	67	36	0		157	223		427	493	1.07e-12	65.5
PSME_00045329-RA	transcript5175.p1_1	41.176	85	43	3		143	227		161	238	4.86e-11	60.5
PSME_00045329-RA	transcript6488.p1_1	37.037	81	50	1		143	223		181	260	1.4e-12	65.1
PSME_00045329-RA	transcript6488.p1_1	46.032	63	34	0		161	223		299	361	3.27e-12	63.9
PSME_00045329-RA	transcript6488.p1_1	37.681	69	40	1		159	227		95	160	5.86e-09	53.9
PSME_00045329-RA	transcript6919.p2_1	46.269	67	34	1		157	223		38	102	1.47e-09	53.1
PSME_00045329-RA	transcript7355.p1_1	59.459	37	15	0		228	264		149	185	1.64e-08	51.2
PSME_00045329-RA	transcript7355.p1_1	51.064	47	17	1		217	263		98	138	4.25e-08	50.1
PSME_00045329-RA	transcript12556.p1_1	35.455	110	66	4		228	333		156	264	3.22e-08	51.6
PSME_00045329-RA	transcript12556.p1_1	52.5	40	13	1		224	263		307	340	5.14e-06	44.7
PSME_00045329-RA	transcript11339.p1_1	44.681	47	20	1		212	258		89	129	1.24e-06	46.2
PSME_00045329-RA	transcript11339.p1_1	41.558	77	31	3		213	287		198	262	2.56e-06	45.4
PSME_00045329-RA	transcript25735.p1_1	41.463	41	24	0		181	221		2	42	2.37e-06	45.1
PSME_00045329-RA	transcript2074.p1_2_1	63.333	30	11	0		231	260		274	303	2.56e-06	45.4
PSME_00023293-RA	transcript11174.p1_1	85.283	265	0	1		1	226		1	265	1.18e-160	451
PSME_00023293-RA	transcript11174.p1_1	39.024	82	47	1		72	153		335	413	2.55e-16	74.3
PSME_00023293-RA	transcript11174.p1_1	39.344	61	31	1		94	154		314	368	4.91e-06	43.5
PSME_00023293-RA	transcript9141.p1_1	41.509	212	82	3		47	220		60	267	3.01e-48	162
PSME_00023293-RA	transcript9141.p1_1	39.362	94	48	2		73	160		345	435	6.36e-15	70.1
PSME_00023293-RA	transcript1134.p1_2_1	41.743	218	78	6		50	225		37	247	5.07e-45	153
PSME_00023293-RA	transcript1134.p1_2_1	43.434	99	46	3		58	153		306	397	2.39e-17	77
PSME_00023293-RA	transcript10695.p1_2_1	39.918	243	87	8		29	226		6	234	8.15e-43	147
PSME_00023293-RA	transcript10695.p1_2_1	41.975	81	44	1		73	153		305	382	4.09e-17	76.6
PSME_00023293-RA	transcript10695.p1_2_1	39.216	51	25	1		104	154		293	337	3.9e-06	43.9
PSME_00023293-RA	transcript5575.p1_1	38.053	226	88	6		41	223		61	277	3.6e-40	141
PSME_00023293-RA	transcript5575.p1_1	33.544	158	76	5		2	153		289	423	6.56e-18	79
PSME_00023293-RA	transcript7355.p1_1	52.727	110	42	3		50	157		37	138	2.46e-33	117
PSME_00023293-RA	transcript11339.p1_1	50	120	46	4		41	157		26	134	7.85e-33	119
PSME_00023293-RA	transcript11339.p1_1	34.454	119	52	3		75	174		147	258	3.31e-17	76.6
PSME_00023293-RA	transcript11339.p1_1	41.667	96	44	3		61	153		198	284	7.86e-17	75.5
PSME_00023293-RA	transcript12556.p1_1	34.3	207	94	3		56	222		53	257	2.32e-27	106
PSME_00023293-RA	transcript12556.p1_1	44.048	84	38	2		72	152		530	607	4.72e-18	79.3
PSME_00023293-RA	transcript12556.p1_1	45.833	48	25	1		57	104		395	441	1.84e-09	53.9
PSME_00023293-RA	transcript12556.p1_1	56.25	32	14	0		73	104		305	336	4.86e-08	49.7
PSME_00023293-RA	transcript12556.p1_1	50	44	15	2		112	154		300	337	1.6e-06	45.1
PSME_00023293-RA	transcript12556.p1_1	31.765	85	47	3		105	184		398	476	5.59e-06	43.5
PSME_00023293-RA	transcript2074.p1_2_1	34.81	158	71	6		11	154		164	303	6.02e-20	85.1
PSME_00023293-RA	transcript2074.p1_2_1	38	100	42	3		72	157		270	363	9.29e-18	78.6
PSME_00023293-RA	transcript2074.p1_2_1	36.893	103	62	2		55	156		509	609	1.27e-17	78.2
PSME_00023293-RA	transcript2074.p1_2_1	40.476	84	43	2		76	158		484	561	3.33e-17	77
PSME_00023293-RA	transcript2074.p1_2_1	39.806	103	38	4		72	153		413	512	5.29e-15	70.5
PSME_00055255-RA	transcript22086.p1_1	51.389	288	112	7		1	277		46	316	4.68e-81	245
PSME_00055255-RA	transcript31776.p1_1	48.601	286	114	9		1	277		78	339	1.35e-68	214
PSME_00055255-RA	transcript33129.p1_1	49.2	250	99	8		1	231		47	287	1.77e-59	188
PSME_00055255-RA	transcript24442.p1_1	35.505	307	154	9		1	277		47	339	1.76e-43	149
PSME_00055255-RA	transcript23255.p1_1	69.608	102	24	2		1	102		46	140	1.39e-41	144
PSME_00055255-RA	transcript33801.p1_1	61.207	116	42	2		1	116		49	161	3.34e-41	139
PSME_00055255-RA	transcript32447.p1_1	53.378	148	56	3		1	139		50	193	6.71e-41	140
PSME_00055255-RA	transcript16715.p1_1	78.481	79	17	0		1	79		46	124	3.11e-39	139
PSME_00055255-RA	transcript13738.p1_2_1	77.215	79	18	0		1	79		46	124	6.57e-38	135
PSME_00055255-RA	transcript21143.p1_1	68.817	93	27	1		1	93		46	136	1.43e-37	135
PSME_00055255-RA	transcript22944.p1_1	84.507	71	11	0		1	71		76	146	1.68e-37	132
PSME_00055255-RA	transcript10780.p1_2_1	74.684	79	20	0		1	79		46	124	2.65e-37	134
PSME_00055255-RA	transcript26223.p1_1	71.264	87	22	1		1	84		42	128	5.6e-37	132
PSME_00055255-RA	transcript21851.p1_1	60.204	98	39	0		1	98		75	172	2.38e-35	125
PSME_00055255-RA	transcript33214.p1_1	75	72	18	0		1	72		68	139	2.16e-34	120
PSME_00055255-RA	transcript24381.p1_2_1	77.143	70	16	0		3	72		48	117	4.07e-34	120
PSME_00055255-RA	transcript24059.p1_1	63.953	86	31	0		1	86		46	131	1.79e-33	122
PSME_00055255-RA	transcript30833.p1_1	72.222	72	20	0		1	72		46	117	2.16e-33	119
PSME_00055255-RA	transcript23989.p1_1	73.611	72	19	0		1	72		46	117	4.47e-33	117
PSME_00055255-RA	transcript27747.p1_1	73.611	72	19	0		1	72		46	117	7.94e-33	117
PSME_00055255-RA	transcript18453.p1_1	73.239	71	19	0		1	71		46	116	2.15e-32	117
PSME_00055255-RA	transcript19560.p1_1	75	72	18	0		1	72		47	118	4.77e-32	119
PSME_00055255-RA	transcript15528.p1_1	70.423	71	21	0		1	71		49	119	1.57e-31	115
PSME_00055255-RA	transcript29756.p1_1	55.14	107	45	1		1	107		51	154	2.24e-31	116
PSME_00055255-RA	transcript29495.p1_1	73.611	72	19	0		1	72		46	117	5.1e-31	115
PSME_00055255-RA	transcript10881.p1_1	72.222	72	20	0		1	72		46	117	6.74e-31	117
PSME_00055255-RA	transcript21761.p1_1	70.423	71	21	0		1	71		55	125	5.24e-30	112
PSME_00055255-RA	transcript19045.p1_1	72.222	72	20	0		1	72		78	149	9.13e-30	114
PSME_00055255-RA	transcript20597.p1_1	69.62	79	24	0		1	79		78	156	7.69e-29	107
PSME_00055255-RA	transcript29548.p1_1	71.831	71	20	0		1	71		46	116	8.02e-29	108
PSME_00055255-RA	transcript25990.p1_1	66.197	71	24	0		1	71		46	116	2.66e-28	107
PSME_00055255-RA	transcript15003.p1_1	65.278	72	25	0		1	72		47	118	5.74e-28	107
PSME_00055255-RA	transcript15991.p1_1	50.685	73	36	0		3	75		57	129	1.59e-20	87
PSME_00055255-RA	transcript117.p1_4_1	53.623	69	32	0		3	71		149	217	1.4e-19	85.1
PSME_00055255-RA	transcript11153.p1_1	52.857	70	33	0		3	72		51	120	5.79e-19	82.8
PSME_00055255-RA	transcript12801.p1_1	49.333	75	38	0		3	77		52	126	7.34e-19	82.4
PSME_00055255-RA	transcript13123.p1_1	31.72	186	106	5		4	187		235	401	2.29e-18	81.3
PSME_00055255-RA	transcript21853.p1_1	50	68	34	0		3	70		51	118	2.91e-17	77.4
PSME_00055255-RA	transcript1118.p1_1	43.662	71	40	0		1	71		38	108	1.54e-15	72.8
PSME_00055255-RA	transcript36277.p1_1	59.615	52	15	1		18	63		95	146	1.91e-14	66.2
PSME_00055255-RA	transcript26444.p1_1	65.789	38	13	0		25	62		80	117	5.8e-11	55.8
PSME_00055255-RA	transcript38762.p1_1	72.414	29	8	0		43	71		7	35	1.1e-08	50.8
PSME_00055255-RA	transcript36433.p1_1	28.947	76	53	1		1	76		38	112	7.62e-06	42.4
PSME_00006691-RA	transcript4712.p1_2_1	73.127	387	38	4		128	448		1	387	0	535
PSME_00006691-RA	transcript4712.p1_2_1	97.727	88	2	0		495	582		502	589	6.26e-51	181
PSME_00006691-RA	transcript4712.p1_2_1	98.462	65	1	0		1	65		369	433	1.5e-38	146
PSME_00006691-RA	transcript126.p1_2_1	51.429	105	48	1		343	447		381	482	8.25e-26	108
PSME_00006691-RA	transcript126.p1_2_1	31.839	223	102	6		66	255		24	229	3.87e-19	87.8
PSME_00006691-RA	transcript126.p1_2_1	64.151	53	19	0		527	579		633	685	3.02e-15	75.5
PSME_00006691-RA	transcript377.p1_2_1	43.82	89	39	1		344	432		217	294	9.11e-16	77.4
PSME_00006691-RA	transcript377.p1_2_1	28.169	142	68	3		52	164		35	171	8.58e-08	51.6
PSME_00006691-RA	transcript3205.p1_1	40.449	89	51	1		346	432		165	253	3.92e-15	74.7
PSME_00006691-RA	transcript3205.p1_1	24.603	126	66	2		68	164		22	147	3.25e-06	46.6
PSME_00006691-RA	transcript1291.p1_2_1	53.226	62	29	0		371	432		219	280	7.22e-15	74.3
PSME_00006691-RA	transcript1291.p1_2_1	30.827	133	63	2		61	164		25	157	2.42e-10	59.7
PSME_00006691-RA	transcript19344.p1_1	36.275	102	60	1		331	432		159	255	2.6e-14	71.2
PSME_00006691-RA	transcript1068.p1_2_1	53.731	67	27	1		377	443		247	309	2.78e-14	72.4
PSME_00006691-RA	transcript1068.p1_2_1	27.344	128	64	2		66	164		50	177	2.95e-06	46.6
PSME_00006691-RA	transcript10137.p1_2_1	43.836	73	41	0		360	432		183	255	2.99e-14	72
PSME_00006691-RA	transcript14654.p1_1	47.826	69	36	0		364	432		216	284	6.54e-13	67.8
PSME_00006691-RA	transcript10780.p1_3_1	39.773	88	47	2		345	432		79	160	1.62e-12	64.7
PSME_00006691-RA	transcript10564.p1_1	56.25	48	21	0		379	426		160	207	1.03e-11	63.2
PSME_00006691-RA	transcript2619.p1_1	57.407	54	22	1		379	431		320	373	1.95e-11	63.2
PSME_00006691-RA	transcript25889.p1_1	43.478	69	32	2		377	444		22	84	4.71e-10	58.2
PSME_00006691-RA	transcript5436.p1_1	43.478	69	37	2		365	432		257	324	2.8e-09	56.2
PSME_00006691-RA	transcript8765.p1_1	37.931	87	48	2		341	426		83	164	3.58e-09	55.8
PSME_00006691-RA	transcript1034.p1_2_1	49.02	51	25	1		377	426		301	351	3.76e-09	55.8
PSME_00006691-RA	transcript16617.p1_2_1	42.254	71	40	1		374	443		48	118	3.81e-09	55.5
PSME_00006691-RA	transcript5222.p1_1	43.86	57	31	1		371	426		258	314	4.32e-09	55.5
PSME_00006691-RA	transcript11292.p1_2_1	50.98	51	24	1		377	426		272	322	5.32e-09	55.1
PSME_00006691-RA	transcript6485.p1_1	46.296	54	28	1		374	426		48	101	5.8e-09	55.1
PSME_00006691-RA	transcript17749.p1_1	42.623	61	34	1		367	426		75	135	8.35e-09	54.7
PSME_00006691-RA	transcript13124.p1_1	47.059	51	26	1		377	426		48	98	1.32e-08	53.9
PSME_00006691-RA	transcript24138.p1_1	47.059	51	26	1		377	426		34	84	2.8e-08	52.8
PSME_00006691-RA	transcript14752.p1_1	49.02	51	25	1		377	426		54	104	1.55e-07	50.4
PSME_00006691-RA	transcript11001.p1_1	48.077	52	26	1		377	427		315	366	4.71e-07	48.9
PSME_00006691-RA	transcript7643.p1_1	48.077	52	26	1		377	427		263	314	4.79e-07	48.9
PSME_00006691-RA	transcript10534.p1_1	45.098	51	27	1		377	426		67	117	6.05e-07	48.5
PSME_00006691-RA	transcript13794.p1_2_1	37.879	66	40	1		365	429		78	143	1.05e-06	47.8
PSME_00006691-RA	transcript11816.p1_1	44.231	52	28	1		377	427		273	324	3.2e-06	46.2
PSME_00051587-RA	transcript21851.p1_1	56.25	208	63	8		503	686		66	269	3.88e-54	184
PSME_00051587-RA	transcript30833.p1_1	55.44	193	58	7		503	668		37	228	1.55e-48	167
PSME_00051587-RA	transcript33214.p1_1	60.256	156	50	5		503	647		59	213	3.53e-47	163
PSME_00051587-RA	transcript20597.p1_1	55.758	165	65	4		503	659		69	233	3.44e-41	148
PSME_00051587-RA	transcript23989.p1_1	51.534	163	61	6		503	651		37	195	3.08e-37	135
PSME_00051587-RA	transcript24381.p1_2_1	65.934	91	26	2		503	588		37	127	4.37e-32	121
PSME_00051587-RA	transcript27747.p1_1	41.885	191	83	8		503	673		37	219	8.35e-32	120
PSME_00051587-RA	transcript10780.p1_2_1	55.238	105	42	2		503	602		37	141	1.31e-30	122
PSME_00051587-RA	transcript21143.p1_1	61.29	93	31	2		503	590		37	129	1.83e-29	119
PSME_00051587-RA	transcript26223.p1_1	54.286	105	43	2		503	602		33	137	4.97e-29	117
PSME_00051587-RA	transcript16715.p1_1	59.574	94	33	2		503	591		37	130	5.62e-29	117
PSME_00051587-RA	transcript23255.p1_1	58.696	92	33	2		502	588		36	127	2.05e-28	114
PSME_00051587-RA	transcript19560.p1_1	61.538	91	30	2		503	588		38	128	4.54e-28	114
PSME_00051587-RA	transcript13738.p1_2_1	51.485	101	44	2		503	598		37	137	4.54e-27	111
PSME_00051587-RA	transcript24059.p1_1	65	80	23	2		503	577		37	116	7.89e-26	106
PSME_00051587-RA	transcript10881.p1_1	56.667	90	34	2		503	587		37	126	8.82e-26	108
PSME_00051587-RA	transcript19045.p1_1	56.044	91	35	2		503	588		69	159	1.8e-25	107
PSME_00051587-RA	transcript31776.p1_1	62.195	82	26	2		503	579		69	150	5.33e-25	104
PSME_00051587-RA	transcript29756.p1_1	47.541	122	56	3		502	618		41	159	8.95e-25	103
PSME_00051587-RA	transcript24442.p1_1	61.25	80	26	2		503	577		38	117	1.8e-24	102
PSME_00051587-RA	transcript18453.p1_1	54.255	94	38	2		502	590		36	129	2.19e-24	100
PSME_00051587-RA	transcript29548.p1_1	51.887	106	46	2		503	603		37	142	3.53e-24	100
PSME_00051587-RA	transcript22086.p1_1	48.246	114	54	2		503	611		37	150	3.56e-24	101
PSME_00051587-RA	transcript29495.p1_1	52.174	92	39	2		503	589		37	128	6.4e-24	101
PSME_00051587-RA	transcript33801.p1_1	54.651	86	34	2		503	583		40	125	2.12e-23	96.7
PSME_00051587-RA	transcript15528.p1_1	56.79	81	30	2		502	577		39	119	8.99e-23	96.3
PSME_00051587-RA	transcript15003.p1_1	46.552	116	49	4		503	605		38	153	2.68e-22	96.7
PSME_00051587-RA	transcript32447.p1_1	56.25	80	30	2		503	577		41	120	8.49e-22	93.6
PSME_00051587-RA	transcript22944.p1_1	54.023	87	35	2		502	583		66	152	1.48e-21	93.2
PSME_00051587-RA	transcript33129.p1_1	58.025	81	29	2		503	578		38	118	1.88e-21	92.4
PSME_00051587-RA	transcript21761.p1_1	58.974	78	27	2		502	574		45	122	4.69e-20	89
PSME_00051587-RA	transcript25990.p1_1	53.75	80	32	2		503	577		37	116	8.49e-20	87.8
PSME_00051587-RA	transcript15991.p1_1	48.78	82	36	3		503	579		47	127	6.21e-15	73.9
PSME_00051587-RA	transcript11153.p1_1	48.684	76	32	3		514	584		51	124	1.38e-13	70.1
PSME_00051587-RA	transcript21853.p1_1	39.048	105	47	4		503	591		41	144	1.87e-12	65.9
PSME_00051587-RA	transcript117.p1_4_1	40.964	83	43	3		502	579		138	219	5.08e-12	65.9
PSME_00051587-RA	transcript12801.p1_1	45.455	66	31	1		514	574		52	117	8.91e-12	63.9
PSME_00051587-RA	transcript13123.p1_1	40	100	43	6		517	599		237	336	8.28e-11	61.6
PSME_00051587-RA	transcript1118.p1_1	35.455	110	59	5		503	605		27	131	1.7e-09	57.4
PSME_00051587-RA	transcript36277.p1_1	58.333	36	15	0		534	569		111	146	4.04e-08	50.1
PSME_00051587-RA	transcript26444.p1_1	47.826	46	23	1		524	568		72	117	3.16e-07	46.6
PSME_00051587-RA	transcript38762.p1_1	65.517	29	10	0		549	577		7	35	3.51e-07	48.1
PSME_00056758-RA	transcript13924.p1_2_1	100	158	0	0		1	158		118	275	9.47e-116	325
PSME_00056758-RA	transcript23106.p1_1	58.48	171	47	5		4	158		155	317	2.68e-63	194
PSME_00056758-RA	transcript22449.p1_1	80	110	19	2		1	107		72	181	3.16e-57	174
PSME_00056758-RA	transcript18127.p1_1	66.883	154	31	7		1	138		193	342	6.01e-54	172
PSME_00056758-RA	transcript16425.p1_1	63.704	135	36	4		1	125		97	228	2.35e-53	166
PSME_00056758-RA	transcript25246.p1_1	53.642	151	61	4		1	150		94	236	4.6e-45	144
PSME_00056758-RA	transcript13721.p1_1	30.435	69	48	0		1	69		18	86	5.24e-08	47.4
PSME_00005938-RA	transcript14008.p1_1	58.065	62	26	0		82	143		360	421	2.17e-17	77
PSME_00005938-RA	transcript12428.p1_1	53.03	66	29	1		87	152		299	362	2.8e-15	70.9
PSME_00005938-RA	transcript2985.p1_1	54.545	66	28	1		87	152		412	475	4.71e-15	70.1
PSME_00005938-RA	transcript422.p1_3_1	50	56	28	0		91	146		598	653	4.25e-12	61.6
PSME_00005938-RA	transcript6177.p1_1	33.099	142	76	5		91	221		565	698	5.63e-12	61.2
PSME_00005938-RA	transcript1120.p1_1	39.437	71	43	0		76	146		521	591	7.21e-12	60.8
PSME_00005938-RA	transcript1895.p1_1	52	50	24	0		91	140		431	480	2.69e-11	58.9
PSME_00005938-RA	transcript18534.p1_1	37.5	96	52	2		87	176		72	165	4.54e-11	57.8
PSME_00005938-RA	transcript1520.p1_1	41.071	56	33	0		85	140		446	501	6.03e-10	55.1
PSME_00005938-RA	transcript26332.p1_1	32	100	66	2		57	155		24	122	7.54e-08	47.8
PSME_00005938-RA	transcript3005.p1_1	39.706	68	37	2		75	140		240	305	6.14e-06	43.1
PSME_00005938-RA	transcript22021.p1_2_1	33.333	75	48	1		82	154		140	214	7.49e-06	42.4
PSME_00051019-RA	transcript34349.p1_1	50.704	213	84	4		15	227		4	195	1.15e-62	192
PSME_00051019-RA	transcript33550.p1_1	49.419	172	75	4		11	179		4	166	1.02e-45	147
PSME_00051019-RA	transcript30157.p1_1	60	90	35	1		137	226		67	155	2.91e-34	118
PSME_00051019-RA	transcript13504.p1_1	53.933	89	38	1		128	216		261	346	1.06e-27	106
PSME_00051019-RA	transcript10783.p1_1	50	94	44	1		128	221		260	350	4.77e-27	105
PSME_00051019-RA	transcript2317.p1_1	50.562	89	41	1		128	216		260	345	3.16e-25	100
PSME_00051019-RA	transcript4252.p1_1	60.87	69	27	0		146	214		443	511	3.34e-24	97.8
PSME_00051019-RA	transcript4252.p1_1	45	60	32	1		154	213		272	330	1.61e-11	60.5
PSME_00051019-RA	transcript3617.p1_1	59.42	69	28	0		146	214		489	557	4.09e-24	97.4
PSME_00051019-RA	transcript3617.p1_1	47.458	59	30	1		155	213		309	366	1.69e-11	60.5
PSME_00051019-RA	transcript1745.p1_1	63.235	68	25	0		146	213		657	724	2.65e-23	95.1
PSME_00051019-RA	transcript1745.p1_1	50	60	29	1		154	213		443	501	3.98e-12	62.4
PSME_00051019-RA	transcript11992.p1_2_1	53.086	81	36	1		133	213		385	463	8.42e-23	93.6
PSME_00051019-RA	transcript11992.p1_2_1	45.614	57	30	1		154	210		201	256	4.51e-10	55.8
PSME_00051019-RA	transcript6550.p1_1	54.286	70	32	0		144	213		505	574	1.64e-20	87
PSME_00051019-RA	transcript6550.p1_1	49.153	59	29	1		155	213		318	375	1.44e-11	60.5
PSME_00051019-RA	transcript10392.p1_1	50.725	69	33	1		146	213		368	436	2.46e-18	80.5
PSME_00051019-RA	transcript4497.p1_1	52.174	69	32	1		146	213		425	493	7.11e-18	79.3
PSME_00051019-RA	transcript12161.p1_1	41.096	73	42	1		140	211		403	475	3.95e-15	70.9
PSME_00051019-RA	transcript17813.p1_1	38.272	81	44	2		132	211		274	349	2.61e-14	68.2
PSME_00051019-RA	transcript15505.p1_1	38.75	80	43	2		132	210		258	332	1.52e-13	65.9
PSME_00051019-RA	transcript10541.p1_1	43.75	64	35	1		152	214		269	332	4.13e-13	65.1
PSME_00051019-RA	transcript16881.p1_1	45.902	61	32	1		155	214		207	267	1.39e-12	63.2
PSME_00051019-RA	transcript15133.p1_1	42.188	64	36	1		152	214		235	298	1.44e-11	60.1
PSME_00051019-RA	transcript10663.p1_1	42.373	59	31	1		154	209		188	246	1.27e-08	51.6
PSME_00048986-RA	transcript19707.p1_1	51.475	305	88	7		222	518		103	355	4.12e-80	263
PSME_00048986-RA	transcript19707.p1_1	71.084	83	23	1		715	797		132	213	2.42e-26	110
PSME_00048986-RA	transcript20238.p1_1	53.933	267	82	5		255	518		174	402	1.2e-77	258
PSME_00048986-RA	transcript20238.p1_1	69.88	83	24	1		715	797		174	255	2.36e-25	107
PSME_00048986-RA	transcript25611.p1_1	53.558	267	76	5		257	518		128	351	3.25e-75	250
PSME_00048986-RA	transcript25611.p1_1	70.37	81	23	1		717	797		128	207	1.52e-24	105
PSME_00048986-RA	transcript353.p1_1	40	105	56	4		416	518		408	507	5.63e-15	75.9
PSME_00048986-RA	transcript36108.p1_1	41.86	86	39	2		238	321		12	88	3.12e-13	65.9
PSME_00048986-RA	transcript36108.p1_1	41.667	72	40	1		713	782		18	89	7.51e-11	58.9
PSME_00048986-RA	transcript3168.p1_1	34.437	151	89	5		417	565		133	275	1.56e-12	67.8
PSME_00048986-RA	transcript6226.p1_2_1	36.522	115	59	5		216	316		169	283	2.35e-12	66.6
PSME_00048986-RA	transcript6226.p1_2_1	43.333	60	32	1		719	776		224	283	5.55e-09	55.8
PSME_00048986-RA	transcript2391.p1_2_1	38.542	96	58	1		417	511		138	233	2.96e-12	66.6
PSME_00048986-RA	transcript23924.p1_1	48.485	66	32	1		253	316		101	166	3.17e-12	65.9
PSME_00048986-RA	transcript23924.p1_1	46.97	66	33	1		713	776		101	166	4.32e-11	62
PSME_00048986-RA	transcript3981.p1_1	38.298	94	57	1		417	509		138	231	4.53e-12	66.2
PSME_00048986-RA	transcript12799.p1_1	57.447	47	18	1		272	316		214	260	1.1e-11	64.3
PSME_00048986-RA	transcript12799.p1_1	55.319	47	19	1		732	776		214	260	1.12e-10	61.2
PSME_00048986-RA	transcript23133.p1_1	41.86	86	35	3		722	793		79	163	1.63e-11	63.5
PSME_00048986-RA	transcript23133.p1_1	49.123	57	27	1		262	316		79	135	6.16e-11	61.6
PSME_00048986-RA	transcript11929.p1_1	49.153	59	28	1		260	316		174	232	2.7e-11	63.2
PSME_00048986-RA	transcript11929.p1_1	44.068	59	31	1		720	776		174	232	2.35e-09	57
PSME_00048986-RA	transcript34815.p1_2_1	44.286	70	37	1		261	328		41	110	4.91e-11	59.7
PSME_00048986-RA	transcript34815.p1_2_1	41.429	70	39	1		721	788		41	110	2.89e-09	54.7
PSME_00048986-RA	transcript37846.p1_1	49.153	59	27	1		261	316		87	145	8.19e-11	58.5
PSME_00048986-RA	transcript37846.p1_1	44.068	59	30	1		721	776		87	145	8.88e-09	52.8
PSME_00048986-RA	transcript10501.p1_2_1	47.761	67	30	2		261	322		19	85	1.28e-10	58.9
PSME_00048986-RA	transcript10501.p1_2_1	37.349	83	48	2		704	782		2	84	4.45e-09	54.3
PSME_00048986-RA	transcript19332.p1_1	39.744	78	45	1		254	329		15	92	1.28e-10	58.2
PSME_00048986-RA	transcript19332.p1_1	35.802	81	50	1		711	789		12	92	3.76e-09	53.9
PSME_00048986-RA	transcript15080.p1_1	46.667	60	30	1		259	316		266	325	1.38e-10	60.8
PSME_00048986-RA	transcript15080.p1_1	41.667	60	33	1		719	776		266	325	8.32e-09	55.1
PSME_00048986-RA	transcript31999.p1_1	50.877	57	26	1		263	317		18	74	1.65e-10	58.2
PSME_00048986-RA	transcript31999.p1_1	43.86	57	30	1		723	777		18	74	4.88e-08	50.8
PSME_00048986-RA	transcript32194.p1_1	50	58	27	1		261	316		32	89	2.22e-10	58.2
PSME_00048986-RA	transcript32194.p1_1	44.828	58	30	1		721	776		32	89	4.06e-08	51.2
PSME_00048986-RA	transcript1028.p1_2_1	36.458	96	60	1		415	509		135	230	2.71e-10	60.5
PSME_00048986-RA	transcript16400.p1_1	50	56	26	1		263	316		181	236	2.76e-10	60.1
PSME_00048986-RA	transcript16400.p1_1	34.667	75	47	1		704	776		162	236	2.41e-08	53.9
PSME_00048986-RA	transcript33808.p1_1	44.776	67	34	1		253	316		210	276	2.86e-10	59.3
PSME_00048986-RA	transcript33808.p1_1	34.375	96	53	2		691	776		181	276	1.81e-09	56.6
PSME_00048986-RA	transcript24818.p1_1	37.113	97	45	3		222	316		8	90	3.03e-10	57.4
PSME_00048986-RA	transcript24818.p1_1	42.857	70	36	2		721	788		33	100	2.23e-08	52
PSME_00048986-RA	transcript34951.p1_1	50	58	27	1		261	316		33	90	3.09e-10	57.8
PSME_00048986-RA	transcript34951.p1_1	45.455	66	32	2		721	782		33	98	5.18e-09	54.3
PSME_00048986-RA	transcript1221.p1_1	37.363	91	56	1		415	504		173	263	3.14e-10	60.5
PSME_00048986-RA	transcript36992.p1_1	48.276	58	27	1		262	316		85	142	3.32e-10	57
PSME_00048986-RA	transcript36992.p1_1	40.299	67	37	1		722	785		85	151	6.92e-09	53.1
PSME_00048986-RA	transcript674.p1_1	45.161	62	32	1		260	319		303	364	3.53e-10	59.7
PSME_00048986-RA	transcript674.p1_1	40.323	62	35	1		720	779		303	364	8.68e-09	55.5
PSME_00048986-RA	transcript32809.p1_2_1	50	58	26	1		262	316		128	185	3.67e-10	57.4
PSME_00048986-RA	transcript32809.p1_2_1	43.103	58	30	1		722	776		128	185	3.65e-08	51.2
PSME_00048986-RA	transcript24213.p1_1	49.123	57	26	1		263	316		277	333	4.73e-10	58.9
PSME_00048986-RA	transcript24213.p1_1	38.043	92	49	2		693	776		242	333	7.36e-09	55.1
PSME_00048986-RA	transcript10633.p1_1	46.667	60	30	1		259	316		255	314	5.17e-10	58.9
PSME_00048986-RA	transcript10633.p1_1	41.667	60	33	1		719	776		255	314	4.2e-08	52.8
PSME_00048986-RA	transcript17533.p1_2_1	49.123	57	26	1		263	316		222	278	6.34e-10	58.5
PSME_00048986-RA	transcript17533.p1_2_1	45.614	57	28	1		723	776		222	278	3.31e-08	53.1
PSME_00048986-RA	transcript35083.p1_1	48.276	58	27	1		262	316		132	189	8.43e-10	56.6
PSME_00048986-RA	transcript35083.p1_1	40.299	67	37	1		722	785		132	198	1.74e-08	52.8
PSME_00048986-RA	transcript31937.p1_1	48.276	58	28	1		261	316		34	91	8.5e-10	56.2
PSME_00048986-RA	transcript31937.p1_1	44.828	58	30	1		721	776		34	91	2.21e-08	52
PSME_00048986-RA	transcript36621.p1_1	48.214	56	27	1		263	316		29	84	9.23e-10	56.2
PSME_00048986-RA	transcript36621.p1_1	41.071	56	31	1		723	776		29	84	1.75e-07	49.3
PSME_00048986-RA	transcript22163.p1_2_1	33.019	106	67	3		215	316		52	157	1.11e-09	56.6
PSME_00048986-RA	transcript22163.p1_2_1	44.643	56	29	1		723	776		102	157	4.33e-08	52
PSME_00048986-RA	transcript2915.p1_1	39.252	107	55	4		212	316		159	257	1.12e-09	58.2
PSME_00048986-RA	transcript2915.p1_1	44.444	63	33	1		720	780		199	261	9.97e-08	52
PSME_00048986-RA	transcript1340.p1_1	36.893	103	61	2		417	518		124	223	1.51e-09	58.2
PSME_00048986-RA	transcript18476.p1_1	50.877	57	26	1		263	317		24	80	1.56e-09	56.6
PSME_00048986-RA	transcript18476.p1_1	43.284	67	36	1		723	787		24	90	7.96e-09	54.3
PSME_00048986-RA	transcript5701.p1_1	45.161	62	32	1		260	319		376	437	1.98e-09	57.4
PSME_00048986-RA	transcript5701.p1_1	37.097	62	37	1		720	779		376	437	4.47e-07	50.1
PSME_00048986-RA	transcript5701.p1_1	40	85	49	2		262	345		286	369	1.29e-06	48.5
PSME_00048986-RA	transcript12031.p1_2_1	49.123	57	27	1		262	316		27	83	2.89e-09	55.1
PSME_00048986-RA	transcript12031.p1_2_1	44.444	63	33	1		722	782		27	89	7.23e-08	50.8
PSME_00048986-RA	transcript33120.p1_1	41.096	73	41	1		256	326		18	90	3.03e-09	53.5
PSME_00048986-RA	transcript33120.p1_1	35.616	73	45	1		716	786		18	90	4.95e-07	47
PSME_00048986-RA	transcript3960.p1_1	45	60	31	1		259	316		236	295	3.36e-09	56.6
PSME_00048986-RA	transcript3960.p1_1	43.333	60	32	1		719	776		236	295	2.5e-08	53.5
PSME_00048986-RA	transcript11805.p1_2_1	45.455	66	31	2		253	316		202	264	4.05e-09	55.8
PSME_00048986-RA	transcript11805.p1_2_1	39.394	66	35	2		713	776		202	264	5.78e-07	48.9
PSME_00048986-RA	transcript1135.p1_1	34.783	92	59	1		415	505		166	257	4.55e-09	56.6
PSME_00048986-RA	transcript823.p1_1	38.202	89	54	1		417	504		128	216	4.68e-09	56.6
PSME_00048986-RA	transcript1029.p1_1	34.783	92	59	1		415	505		136	227	6.46e-09	55.8
PSME_00048986-RA	transcript421.p1_1	48.333	60	28	2		260	316		490	549	6.48e-09	55.8
PSME_00048986-RA	transcript421.p1_1	34.737	95	50	3		260	343		388	481	2.84e-08	53.9
PSME_00048986-RA	transcript421.p1_1	43.333	60	31	2		720	776		490	549	3.67e-07	50.4
PSME_00048986-RA	transcript24839.p1_1	41.333	75	40	2		244	316		7	79	1.02e-08	53.1
PSME_00048986-RA	transcript24839.p1_1	36.765	68	41	1		711	776		12	79	9.72e-07	47
PSME_00048986-RA	transcript154.p1_1	36.782	87	54	1		417	502		127	213	1.31e-08	55.1
PSME_00048986-RA	transcript1101.p1_2_1	34.444	90	58	1		417	505		167	256	2.26e-08	54.3
PSME_00048986-RA	transcript32131.p1_1	42.105	57	31	1		262	316		46	102	2.3e-08	52.4
PSME_00048986-RA	transcript32131.p1_1	34.328	67	42	1		722	786		46	112	1.28e-06	47
PSME_00048986-RA	transcript26788.p1_2_1	43.86	57	30	1		262	316		23	79	2.41e-08	51.2
PSME_00048986-RA	transcript26788.p1_2_1	38.596	57	33	1		722	776		23	79	8.89e-07	46.6
PSME_00048986-RA	transcript37581.p1_1	45.614	57	29	1		262	316		2	58	2.48e-08	52.4
PSME_00048986-RA	transcript37581.p1_1	40.351	57	32	1		722	776		2	58	5.17e-07	48.1
PSME_00048986-RA	transcript20056.p1_1	38.235	68	40	1		263	328		109	176	2.63e-08	53.5
PSME_00048986-RA	transcript20056.p1_1	37.5	56	33	1		723	776		109	164	3.52e-06	46.6
PSME_00048986-RA	transcript20975.p1_1	48.214	56	27	1		263	316		59	114	5.37e-08	51.6
PSME_00048986-RA	transcript20975.p1_1	41.071	56	31	1		723	776		59	114	6.58e-06	45.1
PSME_00048986-RA	transcript4535.p2_1	40.541	74	37	4		247	318		6	74	2.31e-07	49.7
PSME_00048986-RA	transcript12565.p1_1	35.802	81	43	2		262	340		82	155	2.5e-07	50.4
PSME_00048986-RA	transcript12565.p1_1	40.984	61	34	1		722	780		82	142	3.97e-06	46.6
PSME_00048986-RA	transcript3399.p1_1	53.191	47	20	1		272	316		72	118	2.59e-07	50.4
PSME_00048986-RA	transcript33676.p1_2_1	37.273	110	54	3		226	333		4	100	2.76e-07	48.5
PSME_00048986-RA	transcript33676.p1_2_1	39.759	83	48	1		713	793		18	100	1.14e-06	47
PSME_00048986-RA	transcript24221.p1_1	34.848	66	41	1		253	316		15	80	5.66e-07	47.8
PSME_00048986-RA	transcript27848.p1_1	44.643	56	29	1		263	316		64	119	6.6e-07	48.5
PSME_00048986-RA	transcript27848.p1_1	42.857	56	30	1		723	776		64	119	3.96e-06	46.2
PSME_00048986-RA	transcript1516.p1_2_1	41.176	85	48	2		262	345		181	264	9.93e-07	48.9
PSME_00048986-RA	transcript18607.p1_1	44.643	56	29	1		723	776		100	155	1.8e-06	47.8
PSME_00048986-RA	transcript18607.p1_1	42.857	56	30	1		263	316		100	155	2.66e-06	47.4
PSME_00048986-RA	transcript22204.p1_2_1	39.394	66	38	1		253	316		63	128	2.01e-06	46.6
PSME_00023962-RA	transcript19845.p1_1	24.476	286	167	8		55	300		110	386	3.18e-15	72.8
PSME_00023962-RA	transcript20492.p1_1	24.908	273	152	7		58	298		88	339	3.74e-14	69.3
PSME_00040474-RA	transcript11217.p1_1	85.906	149	21	0		192	340		526	674	8.22e-83	268
PSME_00040474-RA	transcript11217.p1_1	57.923	183	53	3		118	277		31	212	1.03e-46	170
PSME_00040474-RA	transcript26004.p1_1	63.235	68	23	1		55	122		1	66	1.06e-20	84.3
PSME_00040474-RA	transcript26018.p1_2_1	63.235	68	23	1		55	122		1	66	6.49e-20	84.7
PSME_00040474-RA	transcript30915.p1_1	61.765	68	24	1		55	122		1	66	9.65e-19	82
PSME_00040474-RA	transcript32178.p1_1	51.111	90	41	1		38	124		5	94	7.77e-17	76.6
PSME_00040474-RA	transcript2004.p1_2_1	40.196	102	57	2		388	489		572	669	2.26e-15	75.9
PSME_00040474-RA	transcript10940.p1_1	41.053	95	52	2		396	487		567	660	4.95e-14	71.2
PSME_00040474-RA	transcript29573.p1_1	46.97	66	33	1		57	122		32	95	1.23e-12	62
PSME_00040474-RA	transcript28901.p1_1	56.25	48	21	0		75	122		19	66	2.45e-12	63.5
PSME_00040474-RA	transcript1351.p1_1	35	100	64	1		386	485		555	653	1.05e-11	63.9
PSME_00040474-RA	transcript10005.p1_1	34.821	112	71	2		389	499		558	668	1.83e-10	60.1
PSME_00040474-RA	transcript8666.p1_1	29.054	148	103	2		392	538		524	670	4.05e-10	58.9
PSME_00040474-RA	transcript9343.p1_1	34.021	97	63	1		388	484		469	564	5.96e-10	58.2
PSME_00040474-RA	transcript20454.p3_1	62.857	35	13	0		75	109		19	53	1.06e-09	53.1
PSME_00040474-RA	transcript3156.p1_1	25.926	162	103	5		369	514		510	670	1.27e-08	53.9
PSME_00040474-RA	transcript8648.p1_1	33.036	112	73	2		388	498		538	648	1.37e-08	53.9
PSME_00040474-RA	transcript8308.p1_1	30.357	112	77	1		388	499		539	649	1.5e-08	53.9
PSME_00040474-RA	transcript13404.p1_1	33.673	98	64	1		388	485		528	624	1.59e-08	53.9
PSME_00040474-RA	transcript8479.p1_1	29.907	107	69	2		388	489		478	583	1.99e-08	53.5
PSME_00040474-RA	transcript9312.p1_1	29.688	128	82	2		376	503		521	640	2.12e-08	53.5
PSME_00040474-RA	transcript10695.p1_1	30	110	65	2		386	495		222	319	2.95e-08	52.8
PSME_00040474-RA	transcript10042.p1_2_1	32.353	102	57	2		386	487		223	312	3.04e-08	52.8
PSME_00040474-RA	transcript4015.p1_1	31.868	91	61	1		394	484		561	650	6.02e-08	52
PSME_00040474-RA	transcript10932.p1_1	30.631	111	76	1		388	498		537	646	6.07e-08	52
PSME_00040474-RA	transcript11992.p1_1	32.075	106	71	1		388	493		527	631	1.4e-07	50.8
PSME_00040474-RA	transcript1767.p1_2_1	29.907	107	74	1		392	498		545	650	1.47e-07	50.8
PSME_00040474-RA	transcript11470.p1_1	31.818	110	63	2		386	495		289	386	1.68e-07	50.4
PSME_00040474-RA	transcript5943.p1_1	33.333	105	63	3		388	488		521	622	5.76e-06	45.4
PSME_00056324-RA	transcript20210.p1_1	68.613	274	66	5		3	275		27	281	1.96e-117	335
PSME_00056324-RA	transcript20975.p1_1	37.727	220	105	5		40	254		33	225	2.2e-36	127
PSME_00056324-RA	transcript36621.p1_1	51.376	109	40	2		29	137		8	103	8.86e-29	106
PSME_00056324-RA	transcript11805.p1_2_1	44.279	201	83	5		57	256		204	376	6.12e-28	107
PSME_00056324-RA	transcript19332.p1_1	53.086	81	37	1		57	137		19	98	3.45e-22	87.8
PSME_00056324-RA	transcript37581.p1_1	55.422	83	36	1		62	144		3	84	3.95e-22	89
PSME_00056324-RA	transcript20056.p1_1	54.348	92	34	3		62	146		109	199	7.77e-22	91.3
PSME_00056324-RA	transcript32131.p1_1	45.631	103	51	2		42	144		31	128	9.53e-22	87.8
PSME_00056324-RA	transcript24839.p1_1	55.422	83	36	1		62	144		24	105	1.33e-21	87
PSME_00056324-RA	transcript15507.p1_1	50	90	43	2		58	147		69	156	1.45e-20	87.8
PSME_00056324-RA	transcript15507.p1_1	47.619	63	31	2		86	147		307	368	9.61e-11	58.5
PSME_00056324-RA	transcript33120.p1_1	50	76	37	1		62	137		25	99	3.87e-19	79
PSME_00056324-RA	transcript23924.p1_1	51.389	72	34	1		52	123		101	171	1.05e-18	81.6
PSME_00056324-RA	transcript10633.p1_1	60	60	23	1		62	121		259	317	4.25e-18	80.1
PSME_00056324-RA	transcript22204.p1_2_1	49.398	83	41	1		62	144		73	154	9.74e-18	77.4
PSME_00056324-RA	transcript15080.p1_1	56.25	64	27	1		62	125		270	332	1.66e-17	78.6
PSME_00056324-RA	transcript26788.p1_2_1	48.684	76	38	1		62	137		24	98	1.99e-17	74.7
PSME_00056324-RA	transcript24221.p1_1	47.561	82	42	1		63	144		26	106	2.73e-17	75.1
PSME_00056324-RA	transcript23133.p1_1	54.839	62	27	1		62	123		80	140	5.46e-17	76.6
PSME_00056324-RA	transcript6226.p1_2_1	60	60	23	1		62	121		228	286	7.55e-17	76.6
PSME_00056324-RA	transcript3960.p1_1	57.377	61	25	1		62	122		240	299	1.06e-16	76.3
PSME_00056324-RA	transcript32194.p1_1	55.385	65	28	1		57	121		29	92	2.9e-16	72.4
PSME_00056324-RA	transcript36108.p1_1	52.239	67	31	1		57	123		23	88	4.26e-16	71.6
PSME_00056324-RA	transcript33920.p1_1	44.578	83	45	1		62	144		61	142	7.01e-16	73.2
PSME_00056324-RA	transcript27848.p1_1	56.667	60	25	1		61	120		63	121	1e-15	72.8
PSME_00056324-RA	transcript16400.p1_1	45.57	79	40	2		42	120		163	238	1.08e-15	73.2
PSME_00056324-RA	transcript34815.p1_2_1	53.226	62	28	1		57	118		38	98	1.12e-15	70.9
PSME_00056324-RA	transcript31937.p1_1	54.839	62	27	1		57	118		31	91	4.98e-15	68.9
PSME_00056324-RA	transcript18476.p1_1	43.269	104	50	2		62	165		24	118	5.35e-15	70.1
PSME_00056324-RA	transcript24818.p1_1	54.839	62	27	1		57	118		30	90	6.31e-15	68.6
PSME_00056324-RA	transcript36992.p1_1	36.19	105	62	3		16	119		43	143	7.16e-15	68.2
PSME_00056324-RA	transcript34951.p1_1	54.839	62	27	1		57	118		30	90	8.05e-15	68.9
PSME_00056324-RA	transcript35083.p1_1	54.839	62	26	2		59	119		130	190	8.54e-15	68.6
PSME_00056324-RA	transcript31999.p1_1	54.386	57	25	1		62	118		18	73	9.68e-15	68.2
PSME_00056324-RA	transcript12565.p1_1	56.667	60	25	1		61	120		82	140	1.28e-14	70.1
PSME_00056324-RA	transcript10501.p1_2_1	56.14	57	24	1		62	118		21	76	1.41e-14	68.2
PSME_00056324-RA	transcript18607.p1_1	52.459	61	28	1		61	121		99	158	2.04e-14	69.3
PSME_00056324-RA	transcript22163.p1_2_1	50.847	59	28	1		62	120		102	159	5.45e-14	67
PSME_00056324-RA	transcript32809.p1_2_1	53.226	62	27	2		59	119		126	186	1.69e-13	64.7
PSME_00056324-RA	transcript2915.p1_1	47.945	73	32	3		62	130		202	272	2.39e-13	66.2
PSME_00056324-RA	transcript12799.p1_1	51.667	60	28	1		69	128		212	270	2.43e-13	66.2
PSME_00056324-RA	transcript11929.p1_1	46.552	58	31	0		53	110		168	225	3.55e-13	65.5
PSME_00056324-RA	transcript33808.p1_1	47.619	84	41	3		37	119		196	277	3.63e-13	65.1
PSME_00056324-RA	transcript37846.p1_1	52.542	59	26	2		62	119		89	146	7.07e-13	62.4
PSME_00056324-RA	transcript12031.p1_2_1	51.613	62	29	1		57	118		23	83	1.07e-12	63.2
PSME_00056324-RA	transcript24213.p1_1	46.914	81	34	3		40	119		262	334	1.67e-12	63.5
PSME_00056324-RA	transcript26244.p1_1	55.738	61	26	1		62	122		23	82	3.13e-11	58.9
PSME_00056324-RA	transcript3399.p1_1	50.877	57	27	1		62	118		63	118	4.23e-11	59.3
PSME_00056324-RA	transcript17533.p1_2_1	50.847	59	27	2		62	119		222	279	4.82e-11	58.9
PSME_00056324-RA	transcript10803.p1_2_1	56.14	57	24	1		62	118		112	167	6.07e-10	55.8
PSME_00056324-RA	transcript33676.p1_2_1	53.226	62	28	1		57	118		23	83	1.02e-09	53.9
PSME_00056324-RA	transcript26628.p1_1	36.937	111	60	4		80	190		2	102	2.26e-08	49.3
PSME_00056324-RA	transcript674.p1_1	42.105	57	32	1		62	118		306	361	4.08e-06	44.3
PSME_00010244-RA	transcript144.p1_2_1	99.822	563	1	0		1	563		1	563	0	1168
PSME_00010244-RA	transcript3121.p1_1	47.849	581	259	11		4	563		1	558	3.23e-154	450
PSME_00010244-RA	transcript10138.p1_3_1	33.735	581	294	25		8	557		13	533	1.31e-72	238
PSME_00010244-RA	transcript25929.p1_1	42.574	101	58	0		4	104		41	141	4.43e-21	92
PSME_00010244-RA	transcript25929.p1_1	60.87	46	18	0		506	551		334	379	1.04e-10	60.1
PSME_00010244-RA	transcript10156.p1_1	34.694	98	64	0		4	101		37	134	4.51e-17	80.5
PSME_00010244-RA	transcript10156.p1_1	49.18	61	30	1		492	551		362	422	1.07e-09	57.4
PSME_00010244-RA	transcript14876.p1_1	34.409	93	51	1		8	90		5	97	1.46e-13	65.1
PSME_00010244-RA	transcript14876.p1_1	44.186	43	24	0		8	50		58	100	7.93e-07	45.4
PSME_00010244-RA	transcript13553.p1_1	35.052	97	54	1		8	95		5	101	1.55e-13	68.2
PSME_00010244-RA	transcript24891.p1_1	35.294	102	57	1		3	95		8	109	6.52e-13	66.2
PSME_00010244-RA	transcript37855.p1_1	43.077	65	34	2		7	71		25	86	3.08e-10	55.5
PSME_00010244-RA	transcript21982.p1_2_1	51.852	54	25	1		1	54		1	53	8.04e-10	56.2
PSME_00010244-RA	transcript19786.p1_1	53.333	45	21	0		505	549		391	435	5.56e-09	55.1
PSME_00010244-RA	transcript25663.p1_2_1	35.714	84	46	1		4	79		1	84	3.79e-08	50.1
PSME_00010244-RA	transcript20363.p1_2_1	53.488	43	20	0		505	547		269	311	6.27e-08	51.2
PSME_00010244-RA	transcript20363.p1_2_1	38.554	83	45	3		8	90		13	89	1.66e-06	46.6
PSME_00010244-RA	transcript33046.p1_1	47.273	55	28	1		505	559		260	313	6.82e-08	50.8
PSME_00010244-RA	transcript33046.p1_1	36.364	88	43	3		8	87		24	106	3.1e-06	45.8
PSME_00010244-RA	transcript11246.p1_1	42.308	52	30	0		496	547		461	512	2.52e-07	50.1
PSME_00010244-RA	transcript19173.p1_1	53.488	43	20	0		8	50		13	55	4.22e-07	48.5
PSME_00010244-RA	transcript151.p1_1	45.238	42	23	0		506	547		909	950	5.91e-07	48.9
PSME_00010244-RA	transcript5535.p1_1	44.444	45	25	0		503	547		393	437	8.86e-07	48.1
PSME_00010244-RA	transcript15909.p1_1	44.681	47	26	0		8	54		20	66	1.8e-06	47
PSME_00010244-RA	transcript18111.p1_1	28.662	157	80	7		8	157		35	166	2.32e-06	46.2
PSME_00045697-RA	transcript19124.p1_1	100	308	0	0		70	377		1	308	0	639
PSME_00045697-RA	transcript1167.p1_2_1	42.121	330	134	16		87	377		11	322	1.2e-58	190
PSME_00045697-RA	transcript21871.p1_1	56.14	114	48	1		100	213		79	190	9.07e-39	138
PSME_00045697-RA	transcript10732.p1_1	34.564	298	155	10		98	377		98	373	1.21e-38	139
PSME_00045697-RA	transcript11200.p1_1	55.462	119	48	2		95	210		61	177	5.96e-36	130
PSME_00045697-RA	transcript18465.p1_1	67.347	98	25	1		115	212		91	181	8.46e-36	130
PSME_00045697-RA	transcript24169.p1_1	78.049	82	17	1		103	184		60	140	3.35e-35	127
PSME_00045697-RA	transcript10804.p1_1	49.18	122	58	2		100	219		74	193	5.68e-35	128
PSME_00045697-RA	transcript17667.p1_1	47.967	123	61	2		83	204		1	121	2.96e-30	114
PSME_00045697-RA	transcript24174.p1_1	50	118	56	2		97	213		49	164	9.92e-29	110
PSME_00045697-RA	transcript22271.p1_1	43.81	105	52	1		104	208		218	315	1.73e-15	73.6
PSME_00045697-RA	transcript25627.p1_2_1	45.283	106	48	2		103	208		162	257	3.44e-15	72.4
PSME_00045697-RA	transcript24733.p1_3_1	34.307	137	81	2		72	208		62	189	2.99e-14	68.6
PSME_00045697-RA	transcript1300.p1_2_1	36.667	90	53	2		109	194		10	99	5.68e-09	54.3
PSME_00045697-RA	transcript1104.p1_2_1	30.631	111	65	2		97	195		48	158	8.36e-08	50.4
PSME_00045697-RA	transcript1121.p1_1	33.028	109	54	4		98	203		132	224	1.77e-06	46.6
PSME_00037500-RA	transcript21851.p1_1	74.074	216	56	0		9	224		28	243	2.39e-116	331
PSME_00037500-RA	transcript30833.p1_1	71.429	217	59	1		11	224		1	217	8.71e-109	310
PSME_00037500-RA	transcript20597.p1_1	72.093	215	57	1		6	220		28	239	4.45e-101	291
PSME_00037500-RA	transcript33214.p1_1	71.429	203	52	4		5	203		16	216	1.46e-97	281
PSME_00037500-RA	transcript23989.p1_1	57.767	206	68	5		11	205		1	198	4.85e-73	218
PSME_00037500-RA	transcript24381.p1_2_1	55.556	207	74	2		11	206		1	200	6.76e-72	216
PSME_00037500-RA	transcript27747.p1_1	53.54	226	78	6		11	224		1	211	5.65e-71	213
PSME_00037500-RA	transcript21143.p1_1	47.137	227	112	3		13	235		3	225	4e-65	206
PSME_00037500-RA	transcript16715.p1_1	65.385	130	45	0		11	140		1	130	1.62e-63	201
PSME_00037500-RA	transcript10780.p1_2_1	65.116	129	45	0		11	139		1	129	3.48e-62	198
PSME_00037500-RA	transcript23255.p1_1	65.385	130	45	0		13	142		3	132	5.57e-62	196
PSME_00037500-RA	transcript19045.p1_1	65.625	128	44	0		11	138		33	160	1.29e-60	196
PSME_00037500-RA	transcript19560.p1_1	63.636	143	45	2		13	154		3	139	1.42e-60	194
PSME_00037500-RA	transcript13738.p1_2_1	63.566	129	47	0		11	139		1	129	9.25e-60	191
PSME_00037500-RA	transcript31776.p1_1	68.908	119	37	0		10	128		32	150	1.39e-58	187
PSME_00037500-RA	transcript24442.p1_1	65.854	123	41	1		13	134		3	125	9.37e-58	185
PSME_00037500-RA	transcript29495.p1_1	61.905	126	48	0		11	136		1	126	3.99e-57	183
PSME_00037500-RA	transcript26223.p1_1	63.492	126	46	0		22	147		8	133	1.18e-56	183
PSME_00037500-RA	transcript29548.p1_1	61.481	135	52	0		13	147		3	137	1.89e-56	180
PSME_00037500-RA	transcript22086.p1_1	68.103	116	37	0		11	126		1	116	6.03e-56	179
PSME_00037500-RA	transcript10881.p1_1	62.698	126	47	0		13	138		3	128	6.22e-56	182
PSME_00037500-RA	transcript18453.p1_1	61.417	127	49	0		13	139		3	129	1.49e-55	176
PSME_00037500-RA	transcript24059.p1_1	66.667	114	38	0		13	126		3	116	2.24e-54	176
[truncated: 39,491 more rows]
