# Supplementary material for: A long-read and short-read transcriptomics approach provides the first high-quality reference transcriptome and genome annotation for Pseudotsuga menziesii (Douglas-fir)
Source: G3 (Bethesda). 2022 Dec 1;13(2):jkac304. doi: 10.1093/g3journal/jkac304 (PMC10468028; doi:10.1093/g3journal/jkac304)
Supplement: jkac304_Supplementary_Data [file jkac304_supplementary_data.zip › Table_S3_G3-2022-403847.xlsx]

## Sheet: Sheet1
Table S3. Putative lncRNA in Douglas-fir with Arabidopsis orthologs. RNACentral lncRNA database was searched for Arabidopsis orthologous lncRNA to Douglas-fir putative lncRNAs. BLASTN was used at an E-value cutoff of 1E-5.
Locus ID			2RNACentral ID	Identical matches	Length	Mismatch	Gap openings	Alignment query			Alignment subject			E-value	bitscore
1Douglas-fir	2Arabidopsis			%	bp	No.	No.	Start	End		Start	End
transcript/0_4	AT3G06355		URS0000A775BC_3702	91.195	159	12	2	2631	2787		180	338		2.21e-55	215
transcript/4421	AT1G07017		URS0000A776FA_3702	97.333	75	2	0	2153	2227		185	111		1.39e-29	128
transcript/4188	AT1G06357		URS0000A76EEC_3702	100	28	0	0	699	726		752	725		8.38e-07	52.8
transcript/3488	AT1G06357		URS0000A76EEC_3702	100	28	0	0	535	562		752	725		7e-07	52.8
transcript/5848	AT1G06357		URS0000A76EEC_3702	100	28	0	0	139	166		752	725		6.12e-07	52.8
transcript/19306	AT1G06357		URS0000A76EEC_3702	100	28	0	0	579	606		752	725		5.02e-07	52.8
1Query database: putative lncRNA from Douglas-fir HQ unique transcripts
2Reference: 3,887 Arabidopsis lncRNA downloaded from rnacentral.org in March 2020
