# Supplementary material for: A long-read and short-read transcriptomics approach provides the first high-quality reference transcriptome and genome annotation for Pseudotsuga menziesii (Douglas-fir)
Source: G3 (Bethesda). 2022 Dec 1;13(2):jkac304. doi: 10.1093/g3journal/jkac304 (PMC10468028; doi:10.1093/g3journal/jkac304)
Supplement: jkac304_Supplementary_Data [file jkac304_supplementary_data.zip › Table_S4_G3-2022-403847.xlsx]

## Sheet: Sheet1
Table S4. Putative lncRNA in Douglas-fir with high similarity to known non-coding RNAs. Sequences of Douglas-fir putative lncRNAs were compared to sequences of known non-coding in RNACentral release 14. BLASTN was used at an E-value cutoff of 1E-5.
1Douglas-fir Locus ID	2Non-coding RNA ID	2Description		Identical matches	Length	Mismatch	Gap openings	Alignment query			Alignment subject			E-value	Bitscore	2GO Terms
				%	bp	No.	No.	Start	End		Start	End
transcript/0_4	URS00008D0DF3_3357	Pseudotsuga menziesii large subunit ribosomal RNA		99.941	3387	2	0	3031	6417	1	1	3387		0	6244	GO:0003735	GO:0005840
transcript/525	URS0000BB2284_3981	Hevea brasiliensis miscellaneous RNA		84.958	831	93	16	3162	3982	1101	1101	1909		0	813	GO:0000373
transcript/2981	URS0000D80E48_3330	Picea glauca Eukaryotic small subunit ribosomal RNA		82.372	312	49	4	166	473	265	265	574		1.14e-67	267
transcript/3246	URS0000D5271F_3329	Picea abies miR11425e stem-loop (pab-MIR11425e)		94.118	102	6	0	1997	2098	1	1	102		2.54e-34	156
transcript/4421	URS0000EE302D_425836	Abies chensiensis 23S ribosomal RNA		99.027	2979	23	5	1	2974	2978	2978	1		0	5336	GO:0000373	GO:0003735	GO:0005840
transcript/3742	URS000089F965_71408	Pseudotsuga sinensis var. wilsoniana 16S ribosomal RNA		100	1492	0	0	105	1596	1	1	1492		0	2756
transcript/2978	URS0000DB10F7_3330	Picea glauca Bacterial small subunit ribosomal RNA		83.929	112	8	1	1478	1589	593	593	694		4.18e-17	99
transcript/4188	URS00008CDA40_3357	Pseudotsuga menziesii large subunit ribosomal RNA		94.989	2215	69	17	1	2202	5	5	2190		0	3437
transcript/3444	URS0000D51D97_3329	Picea abies miR3701i stem-loop (pab-MIR3701i)		85.577	208	26	2	356	560	1	1	207		3.89e-52	215
transcript/1865	URS0000D88D50_3330	Picea glauca Small nucleolar RNA Z152/R70/R12/		95.604	91	3	1	293	383	1	1	90		5.1e-31	145
transcript/4368	URS0000B8609C_50181	Dacrycarpus imbricatus tRNA-Pro		78.122	905	126	44	973	1844	866	866	1		1.5e-140	508	GO:0000372	GO:0000373	GO:0003735	GO:0005840	GO:0030533
transcript/2251_2	URS0000DB1754_3330	Picea glauca Bacterial small subunit ribosomal RNA		78.169	142	26	5	1689	1828	570	570	432		2.97e-13	86.1
transcript/3339_2	URS0000DAC306_3330	Picea glauca Small nucleolar RNA Z103		93.75	96	6	0	120	215	1	1	96		4.45e-31	145
transcript/3325_2	URS0000E57429_3352	Pinus taeda (loblolly pine) 18S ribosomal RNA		94.003	1234	41	17	37	1251	1753	1753	534		0	1838	GO:0003735	GO:0005840
transcript/10005	URS0000DB1C2D_3330	Picea glauca Small nucleolar RNA Z43		89.474	95	8	2	307	401	1	1	93		2.69e-23	119
transcript/3488	URS00008C6414_3357	Pseudotsuga menziesii large subunit ribosomal RNA		98.159	869	1	2	476	1344	304	304	1157		0	1502
transcript/6982	URS0000D90659_3330	Picea glauca microRNA MIR159		90.674	193	15	2	846	1036	10	10	201		6.94e-64	254
transcript/9155_2	URS00008C6414_3357	Pseudotsuga menziesii large subunit ribosomal RNA		96.691	544	9	5	895	1430	951	951	1493		0	896
transcript/5848	URS00008C6414_3357	Pseudotsuga menziesii large subunit ribosomal RNA		92.491	546	12	7	406	951	655	655	1171		0	754
transcript/21609	URS0000871BF0_78261	Abies homolepis 16S ribosomal RNA		96.825	63	2	0	423	485	1262	1262	1324		1.59e-19	106
transcript/17718	URS0000D97FD8_3330	Picea glauca Small nucleolar RNA Z221/R21b		87.805	82	10	0	750	831	1	1	82		9.17e-17	97.1
transcript/10100	URS0000D93583_3330	Picea glauca Small nucleolar RNA Z266		90.099	101	10	0	172	272	1	1	101		2.5e-27	132
transcript/18708	URS0000D7A18E_3330	Picea glauca Small nucleolar RNA U54		91.566	83	5	2	514	595	1	1	82		8.87e-22	113
transcript/19306	URS00008CDA40_3357	Pseudotsuga menziesii large subunit ribosomal RNA		93.843	536	5	5	154	689	296	296	803		0	782
transcript/11447	URS0000CDCFA0_3702	Arabidopsis thaliana (thale cress) ATSL087760		90.566	106	6	1	220	321	1878	1878	1773		5.18e-29	137	GO:0000373
transcript/27033	URS00008C4ECB_3357	Pseudotsuga menziesii small subunit ribosomal RNA		100	1036	0	0	8	1043	8	8	1043		0	1914	GO:0003735	GO:0005840
transcript/26320	URS0000A61873_3330	Picea glauca (white spruce) 18S ribosomal RNA		94.937	158	4	1	48	205	1616	1616	1769		2.71e-61	244	GO:0003735	GO:0005840
transcript/23390	URS0000DB04E1_3330	Picea glauca Small nucleolar RNA SNORD14		98.387	124	2	0	162	285	1	1	124		1.61e-53	219
transcript/27495	URS0000D545B6_3329	Picea abies miR482a stem-loop (pab-MIR482a)		87.037	108	9	5	59	163	4	4	109		6.01e-23	117
transcript/16704	URS0000D7880E_3330	Picea glauca Small nucleolar RNA R24		91.011	89	8	0	120	208	1	1	89		4.29e-24	121
transcript/25740	URS0000B9058E_3981	Hevea brasiliensis miscellaneous RNA		88.889	144	12	1	1251	1390	282	282	425		3.24e-40	174	GO:0000373
transcript/26343	URS0000D82117_3330	Picea glauca U1 spliceosomal RNA		95	160	8	0	1	160	1	1	160		1.43e-63	252
transcript/17914	URS00008E04E2_3348	Pinus strobus (Eastern white pine) 18S ribosomal RNA		91.667	48	3	1	106	152	8	8	55		1.96e-07	65.8	GO:0003735	GO:0005840
transcript/18034_2	URS0000D9E1B8_3330	Picea glauca microRNA MIR159		96.226	212	8	0	270	481	214	214	3		1.72e-92	348
transcript/30818	URS0000D51D77_3329	Picea abies miR162c stem-loop (pab-MIR162c)		97.368	114	3	0	106	219	5	5	118		2.37e-46	195
transcript/18739	URS00003DC31D_189249	Curio repens partial non-coding RNA		100	41	0	0	695	735	94	94	134		8.92e-11	76.8
transcript/30088	URS00008CE7A4_3357	Pseudotsuga menziesii large subunit ribosomal RNA		98.478	1051	2	12	1	1049	1995	1995	3033		0	1840	GO:0003735	GO:0005840
transcript/28238	URS0000EDA40B_2822	Palmaria palmata (Dulse) tRNA-Gly		75.1	249	56	6	435	680	2143	2143	2388		2.34e-21	111	GO:0006401	GO:0030533
transcript/29585	URS0000D51AD4_3329	Picea abies miR396a stem-loop (pab-MIR396a)		98	100	2	0	85	184	1	1	100		2.68e-40	174
transcript/32437	URS00008C4ECB_3357	Pseudotsuga menziesii small subunit ribosomal RNA		99.405	672	0	4	3	673	1	1	669		0	1216	GO:0003735	GO:0005840
transcript/30852_2	URS0000BB62E2_3981	Hevea brasiliensis miscellaneous RNA		91.379	58	4	1	160	216	75	75	132		1.96e-11	78.7
transcript/34937	URS0000B07F15_689842	Pinus mugo subsp. x rotundata tRNA-Val		98.684	76	1	0	19	94	2	2	77		1.12e-28	135	GO:0030533
transcript/26179	URS0000014168_3357	Pseudotsuga menziesii (Douglas-fir) tRNA-Ser		100	148	0	0	681	828	1	1	148		2.01e-70	274	GO:0030533
transcript/35604	URS0000D5018A_3329	Picea abies miR167a stem-loop (pab-MIR167a)		90.152	132	8	2	713	844	6	6	132		3.3e-38	167	GO:0035195
transcript/27202_2	URS00008C4ECB_3357	Pseudotsuga menziesii small subunit ribosomal RNA		100	572	0	0	3	574	1	1	572		0	1057	GO:0003735	GO:0005840
transcript/37127	URS0000D8677D_3330	Picea glauca Small nucleolar RNA Z102/R77		96.429	84	3	0	707	790	1	1	84		6.82e-30	139
transcript/35998	URS0000D5074B_3329	Picea abies miR482b stem-loop (pab-MIR482b)		90.909	121	11	0	65	185	1	1	121		4e-37	163
transcript/36691_2	URS00008C4ECB_3357	Pseudotsuga menziesii small subunit ribosomal RNA		100	435	0	0	3	437	1	1	435		0	804	GO:0003735	GO:0005840
transcript/36646	URS0000D51BA0_3329	Picea abies miR1314 stem-loop (pab-MIR1314)		84.375	96	13	2	27	121	1	1	95		4.89e-16	93.5
transcript/37923	URS0000D91A91_3330	Picea glauca Eukaryotic large subunit ribosomal RNA		85.542	83	9	1	1	83	602	602	523		2.94e-13	84.2
transcript/36870	URS0000D4F365_3329	Picea abies miR11476a stem-loop (pab-MIR11476a)		91.111	135	9	3	65	197	1	1	134		3.58e-42	180
transcript/38164	URS0000D567A4_3329	Picea abies miR482k stem-loop (pab-MIR482k)		100	43	0	0	50	92	1	1	43		3.67e-12	80.5
transcript/37064	URS00008C4ECB_3357	Pseudotsuga menziesii small subunit ribosomal RNA		99.795	487	0	1	9	495	8	8	493		0	893	GO:0003735	GO:0005840
transcript/28833	URS0000E071F3_3880	Medicago truncatula (barrel medic) ncRNA		84.35	492	41	17	119	602	51	51	514		2.3e-123	449
transcript/37869	URS0000D567A4_3329	Picea abies miR482k stem-loop (pab-MIR482k)		93.182	44	2	1	46	89	1	1	43		3.26e-07	63.9
transcript/37714	URS0000195011_308677	Picea likiangensis partial tRNA-Leu		93.82	356	16	3	126	476	1	1	355		7.38e-148	531
transcript/35120	URS0000D82117_3330	Picea glauca U1 spliceosomal RNA		96.875	160	5	0	1	160	1	1	160		6.32e-69	268
transcript/38855	URS00008CE413_3357	Pseudotsuga menziesii small subunit ribosomal RNA		99.76	416	1	0	1	416	290	290	705		0	763	GO:0003735	GO:0005840
transcript/38799	URS0000CFB517_3702	Arabidopsis thaliana (thale cress) ATSL123680		87.324	71	8	1	161	230	115	115	45		3.04e-12	80.5
transcript/35139_2	URS000019BDD0_64686	Cathaya argyrophylla small subunit ribosomal RNA (18S)		100	145	0	0	152	296	385	385	529		5.68e-69	268	GO:0003735	GO:0005840
transcript/29923	URS0000EF756B_3641	Theobroma cacao ncRNA Tc07v2_g012230		91.139	79	7	0	79	157	167	167	245		1.26e-20	108
transcript/39846	URS0000DB230E_3330	Picea glauca Small nucleolar RNA Z155		97.403	77	2	0	325	401	1	1	77		5.58e-28	132
1Query database: putative lncRNA from Douglas-fir HQ unique transcripts																21
2Reference database: RNACentral Release 14.0

## Sheet: Sheet2
Pseudotsuga menziesii	Abies chensiensis	1
Hevea brasiliensis	Abies homolepis	1
Picea glauca	Arabidopsis thaliana	2
Picea abies	Cathaya argyrophylla	1
Abies chensiensis	Curio repens	1
Pseudotsuga sinensis	Dacrycarpus imbricatus	1
Picea glauca	Hevea brasiliensis	3
Pseudotsuga menziesii	Medicago truncatula	1
Picea abies	Palmaria palmata	1
Picea glauca	Picea abies	11
Dacrycarpus imbricatus	Picea glauca	19
Picea glauca	Picea likiangensis	1
Picea glauca	Pinus mugo	1
Pinus taeda	Pinus strobus	1
Picea glauca	Pinus taeda	1
Pseudotsuga menziesii	Pseudotsuga menziesii	14
Picea glauca	Pseudotsuga sinensis	1
Pseudotsuga menziesii	Theobroma cacao	1
Pseudotsuga menziesii		62
Abies homolepis
Picea glauca
Picea glauca
Picea glauca
Pseudotsuga menziesii
Arabidopsis thaliana
Pseudotsuga menziesii
Picea glauca
Picea glauca
Picea abies
Picea glauca
Hevea brasiliensis
Picea glauca
Pinus strobus
Picea glauca
Picea abies
Curio repens
Pseudotsuga menziesii
Palmaria palmata
Picea abies
Pseudotsuga menziesii
Hevea brasiliensis
Pinus mugo
Pseudotsuga menziesii
Picea abies
Pseudotsuga menziesii
Picea glauca
Picea abies
Pseudotsuga menziesii
Picea abies
Picea glauca
Picea abies
Picea abies
Pseudotsuga menziesii
Medicago truncatula
Picea abies
Picea likiangensis
Picea glauca
Pseudotsuga menziesii
Arabidopsis thaliana
Cathaya argyrophylla
Theobroma cacao
Picea glauca

## Sheet: Sheet3
1	GO:0000372	BP	Group I intron splicing								GO:0000372	GO:0000373	GO:0003735	GO:0005840	GO:0030533
5	GO:0000373	BP	Group II intron splicing								GO:0000373
1	GO:0035195	BP	gene silencing by miRNA								GO:0000373	GO:0003735	GO:0005840
1	GO:0006401	BP	RNA catabolic process								GO:0000373
											GO:0000373
4	GO:0030533	MF	triplet codon-amino acid adaptor activity								GO:0003735	GO:0005840
14	GO:0003735	MF	structural constituent of ribosome								GO:0003735	GO:0005840
											GO:0003735	GO:0005840
14	GO:0005840	CC	ribosome								GO:0003735	GO:0005840
40											GO:0003735	GO:0005840
											GO:0003735	GO:0005840
											GO:0003735	GO:0005840
											GO:0003735	GO:0005840
											GO:0003735	GO:0005840
											GO:0003735	GO:0005840
											GO:0003735	GO:0005840
											GO:0003735	GO:0005840
											GO:0006401	GO:0030533
											GO:0030533
											GO:0030533
											GO:0035195
