# Supplementary material for: A long-read and short-read transcriptomics approach provides the first high-quality reference transcriptome and genome annotation for Pseudotsuga menziesii (Douglas-fir)
Source: G3 (Bethesda). 2022 Dec 1;13(2):jkac304. doi: 10.1093/g3journal/jkac304 (PMC10468028; doi:10.1093/g3journal/jkac304)
Supplement: jkac304_Supplementary_Data [file jkac304_supplementary_data.zip › Table_S5_G3-2022-403847.xlsx]

## Sheet: Sheet1
Supplementary Table 5. Full gFACs Statistics for Each Annotation Model. Full summary statistics produced by gFACs for the finalized version of each model: Annotation v1, Transcriptome alignment, Annotation v2 (pre-filtering), and Annotation v2.
	Transcriptome	Annotation v1	Annotation v2 (pre-filter)	Annotation v2
Number of genes	52483	54830	293458	51419
Number of monoexonic genes	14074	6956	181477	9824
Number of multiexonic genes	38409	47874	111981	41595
Number of positive strand genes	29194	27604	145808	25515
Monoexonic	8341	3579	90203	4873
Multiexonic	20853	24025	55605	20642
Number of negative strand genes	23289	27226	147650	25904
Monoexonic	5733	3377	91274	4951
Multiexonic	17556	23849	56376	20953
Average overall gene size	27489.1	9011.77	4933.09	17967.1
Median overall gene size	2019	2571	633	1962
Average overall CDS size	944.147	998.04	739.79	1162.4
Median overall CDS size	708	795	534	969
Average overall exon size	224.726	229.012	375.29	289.153
Median overall exon size	133	144	309	161
Average size of monoexonic genes	631.406	819.292	561.028	1109.68
Median size of monoexonic genes	438	558	438	948
Largest monoexonic gene	5721	6420	11235	11235
Smallest monoexonic gene	300	180	300	300
Average size of multiexonic genes	37330.4	10202.1	12018.5	21948.5
Median size of multiexonic genes	4636.5	3168	2337	2686
Largest multiexonic gene	940854	276272	421577	940854
Smallest multiexonic gene	153	196	348	375
Average size of multiexonic CDS	1058.74	1024.01	1029.49	1174.86
Median size of multiexonic CDS	837	825	819	975
Largest multiexonic CDS	14457	15566	21078	16734
Smallest multiexonic CDS	300	93	300	300
Average size of multiexonic exons	196.999	211.313	290.386	248.211
Median size of multiexonic exons	125	140	190	152
Average size of multiexonic introns	8291.9	2386.43	4317.43	5564.41
Median size of multiexonic introns	239	228	221	201
Average number of exons per multiexonic gene	5.374	4.846	3.545	4.733
Median number of exons per multiexonic gene	4	4	3	3
Largest multiexonic exon	8022	8037	14797	14797
Smallest multiexonic exon	9	3	9	9
Most exons in one gene	79	69	80	80
Average number of introns per multiexonic gene	4.374	3.846	2.545	3.733
Median number of introns per multiexonic gene	3	3	2	2
Largest intron	778429	269671	256822	778429
Smallest intron	9	4	40	9
Number of complete models	52480	54830	293458	51419
Number of 5' only incomplete models	2	0	0	0
Number of 3' only incomplete models	1	0	0	0
Number of 5' and 3' incomplete models	0	0	0	0
